# Supplementary material for: Identification of Biomarkers Associated With CD4+ T-Cell Infiltration With Gene Coexpression Network in Dermatomyositis
Source: Front Immunol. 2022 May 30;13:854848. doi: 10.3389/fimmu.2022.854848 (PMC9196312; doi:10.3389/fimmu.2022.854848)
Supplement: Supplementary Table S2 — GSE142807 data. [file Table_2.xls]

## Sheet: GSE142807
Gene Name	GSM4240378	GSM4240379	GSM4240380	GSM4240381	GSM4240382	GSM4240383	GSM4240384	GSM4240385	GSM4240386	GSM4240387	GSM4240388	GSM4240389	GSM4240390	GSM4240391	GSM4240392	GSM4240393	GSM4240394	GSM4240395	GSM4240396	GSM4240397	GSM4240398	GSM4240399	GSM4240400	GSM4240401	GSM4240402	GSM4240403	GSM4240404	GSM4240405	GSM4240406	GSM4240407	GSM4240408	GSM4240409	GSM4240410	GSM4240411	GSM4240412	GSM4240413	GSM4240414	GSM4240415	GSM4240416	GSM4240417	GSM4240418	GSM4240419	GSM4240420	GSM4240421	GSM4240422	GSM4240423	GSM4240424	GSM4240425
A1BG	4.43525	4.9546	5.01123	4.78214	4.49424	4.74789	4.45387	4.42037	3.96272	4.83772	4.56065	4.17961	4.57746	4.88837	4.20622	4.45945	4.97994	4.11984	5.18183	4.32447	4.80138	4.24106	4.68458	4.46221	4.97253	4.73649	4.11851	4.60171	4.08841	5.0024	4.05477	4.28714	4.33693	4.734	4.41481	4.4624	4.96062	4.73964	5.04547	5.23405	4.37725	4.09179	4.52201	5.01436	4.80134	5.21722	5.32758	4.6364
A1BG-AS1	4.81386	5.2881	4.40531	4.00183	4.47915	4.47602	4.20429	3.86952	4.22064	3.40634	4.04659	3.75703	4.28426	4.27843	4.44764	3.73571	4.37188	4.45343	4.475	3.8537	5.03741	4.62537	4.28686	4.18816	3.4925	3.3678	3.78201	4.2928	4.00201	4.26464	3.98808	3.84514	4.35669	4.25853	5.03408	3.79567	3.55681	3.35844	4.09322	4.39377	4.18128	3.55242	4.42007	3.57999	3.94415	3.95187	3.54605	4.32296
A1CF	2.23086	2.43713	2.96654	2.32883	2.37438	2.62556	2.14797	2.75904	2.33586	2.79791	2.75999	3.22106	2.15778	2.90479	2.16641	2.37322	2.31418	2.45994	4.1656	3.07722	2.72766	3.16071	2.80256	2.14202	2.95631	2.06502	3.26163	2.47034	2.72354	3.64807	1.96393	3.01519	2.89026	2.35867	2.43386	2.50834	2.87529	2.02462	2.34232	2.47226	2.66621	2.56034	2.87103	3.32197	3.51143	3.26567	3.83774	3.45855
A2LD1	3.67546	3.8703	3.76941	3.61038	3.7626	4.43048	3.58187	3.65497	3.18752	3.67667	4.22386	3.27909	3.40213	3.24744	3.70885	3.64783	4.19627	3.6625	4.40309	2.7941	3.81608	3.57863	3.82393	3.58877	3.05634	3.45325	3.37878	3.85149	3.93437	3.98103	4.18962	3.55067	3.52609	3.39547	3.7513	3.9425	3.60085	3.78563	3.83739	3.85075	3.61584	3.33262	3.40254	4.44186	3.67799	3.57108	3.29029	3.9297
A2M	6.33317	7.0298	6.6984	7.61873	8.00227	7.03843	7.32501	7.53472	8.73625	6.97989	8.11652	7.22922	8.18312	7.25632	7.48035	7.0638	7.56876	6.60732	5.61492	7.05999	7.98289	7.17859	7.95431	6.6748	7.66821	7.42667	8.10507	7.75611	7.3625	5.15548	7.89993	7.23485	7.21657	7.16707	8.2537	7.24359	8.17434	7.89477	7.16684	7.99163	6.38687	7.71437	7.2151	4.88579	7.90818	3.87208	5.33049	5.6979
A2M-AS1	5.59152	5.30234	5.45221	5.94528	5.35361	5.51282	5.95353	5.5535	5.54306	5.69282	6.26355	5.8174	6.14021	5.22913	5.65809	5.48965	5.71129	5.07048	5.23754	5.84652	5.66595	5.75308	5.76265	4.27722	6.51392	5.40863	5.91261	5.8771	5.38676	4.32612	5.60655	5.41008	5.57604	6.4914	6.10986	5.74739	5.58115	6.44383	5.76857	6.04852	5.93216	5.4403	5.12878	5.0499	5.36375	4.03382	4.78304	5.7347
A2ML1	6.87905	5.64261	7.39856	7.57717	7.71954	6.05594	7.92272	5.69249	8.35221	6.6714	6.65285	6.33511	6.02272	7.26781	6.82865	6.86352	6.36128	6.50807	4.27505	5.78137	9.10083	6.4873	7.61066	7.56942	6.98077	6.73052	6.12205	7.47365	6.84731	4.91099	7.22877	5.78737	7.43759	6.4277	6.24445	8.1825	6.33133	7.03956	5.73449	6.81971	5.5245	6.23003	6.77358	4.59642	6.46816	4.78783	4.31331	5.29309
A2ML1-AS1	4.40055	3.64716	4.55774	4.90422	4.89058	4.88861	4.08998	3.16326	5.48963	5.39763	4.61738	5.63537	3.91781	5.17804	4.06786	4.50188	4.62444	5.70622	3.08395	3.76401	5.32349	5.37034	5.16625	6.68611	4.74554	5.46431	4.6882	5.72073	5.04764	2.74699	5.47715	4.79795	6.54788	5.13046	4.29974	5.49957	4.34318	5.23626	5.44704	3.87102	4.96704	5.1877	4.98714	3.08066	4.10155	3.78033	3.44469	3.45914
A2ML1-AS2	1.57849	1.37564	3.92031	1.57843	2.02439	1.84804	1.80274	3.59761	2.41437	1.64521	4.20935	2.16444	2.15523	2.26193	1.6916	1.86143	2.09962	1.79053	2.59744	1.97906	1.89932	3.13227	1.9432	1.89153	2.58519	2.44508	1.81677	1.95019	3.24705	1.70391	1.61076	1.62631	2.00902	2.19353	2.65777	2.12458	1.56062	1.53367	1.92488	1.73744	1.82693	1.71705	1.68811	2.23243	1.93712	1.70829	1.76512	3.11241
A2MP1	3.5064	3.17277	3.28534	3.62619	3.48044	3.23422	3.50503	3.75754	3.24194	4.28106	3.18333	3.91855	3.36876	3.05965	3.65444	3.25055	4.01353	3.54081	3.87509	3.41387	3.80195	3.38588	3.27047	3.78617	4.09219	4.1389	3.52522	3.39548	3.57087	3.86584	3.22591	3.75324	3.27093	3.3421	3.17225	3.75588	3.21127	4.13549	3.2028	3.5733	3.46543	3.50411	3.46368	4.32487	4.01607	3.95842	3.89205	3.68737
A4GALT	4.3518	3.69618	4.66424	4.95592	4.09878	5.15309	4.57034	5.16655	4.38409	4.38774	4.51612	4.58766	5.12748	5.26303	4.6808	4.38088	4.39722	4.81833	5.27263	4.70339	4.28393	4.49851	4.96414	4.24032	4.91637	4.60551	4.82963	4.58821	4.54993	5.11764	4.37118	4.41464	5.18631	5.00077	4.38447	4.21469	5.13991	4.78896	4.77546	4.50009	4.74003	4.69566	4.6207	5.21434	5.01591	4.50871	4.43161	4.8529
A4GNT	4.3396	3.11603	2.53547	3.44828	3.05232	3.02172	3.03774	3.25819	3.21149	3.86658	3.02142	3.82348	3.4655	3.65649	3.16733	3.57896	4.28117	2.91907	5.18942	3.03018	2.93382	3.24735	3.81389	3.48176	3.1996	3.03763	3.04531	4.1692	2.71024	3.41566	3.0421	3.56914	3.6544	2.8555	2.74816	2.8585	3.09827	3.48621	3.12535	2.81169	2.8176	2.99425	3.177	4.35675	3.23194	4.25433	3.38207	3.51063
AA06	2.21825	2.31828	2.50451	2.454	1.5874	2.08126	2.37455	3.42352	2.43029	2.06431	2.80986	2.91471	4.34119	2.74709	1.94857	2.50516	1.91752	2.97172	3.00154	1.91725	2.09097	2.46663	2.31638	2.21015	2.22648	2.7633	1.58847	2.32735	1.64464	2.04646	2.79163	2.17413	2.87716	2.27301	1.96801	2.61416	1.96833	2.42533	2.35529	1.64405	2.66829	2.65756	2.30069	3.48427	1.91377	3.95265	2.42942	2.70117
AAAS	4.96422	5.68775	4.81902	5.61978	5.53733	5.81939	5.34354	4.71048	5.94045	5.49798	5.32199	5.42669	5.69078	5.24874	5.45124	5.0279	5.93213	5.49537	5.01548	5.40972	5.49279	5.58886	5.32415	5.10731	6.06014	5.57059	5.66708	5.80946	5.34408	4.95477	5.64539	5.53933	4.86906	5.76934	5.47491	5.88504	5.57539	5.17942	4.98635	5.86872	5.32355	5.63096	5.40936	5.39152	5.36419	5.816	5.00069	5.33191
AACS	5.27418	5.22318	5.26784	6.00258	6.38306	4.93109	5.95507	5.24478	5.04825	5.15555	5.65135	5.58989	6.14481	6.31584	6.21487	6.26462	5.73638	5.33398	5.11695	5.15854	5.34831	6.08503	6.35349	5.28479	5.32127	6.06618	5.00701	5.51686	5.72105	5.70806	6.07717	6.28447	6.13608	5.71485	5.36679	6.04884	5.46833	5.77782	5.15272	6.45215	5.4055	5.27787	5.72203	5.26721	5.78748	4.35554	5.29421	5.46233
AACSP1	2.9886	5.17813	3.43965	3.02296	3.86903	2.74367	3.01717	3.54052	3.91179	3.51135	3.29998	2.7346	4.16993	2.74154	3.4444	2.39955	3.13682	2.91172	3.9716	4.03294	3.16594	3.56702	3.44448	3.49008	3.28766	3.16647	4.1941	3.87569	2.74663	3.4828	4.32737	3.78096	4.44822	3.06138	3.96988	3.67848	2.97021	3.54975	3.19517	3.53101	4.50009	3.60906	3.0967	3.63131	2.95728	3.02206	4.37539	3.46192
AADAC	6.43404	2.5341	2.81034	5.49428	3.54171	4.3592	5.21257	4.01582	3.38623	3.89804	3.46841	3.47655	2.82451	4.23026	4.19683	4.09322	3.88925	3.28708	2.74362	2.98348	2.52942	4.7231	4.57888	3.99457	3.04575	3.88902	2.8352	4.86897	5.07391	2.80922	4.88915	3.6646	3.14038	4.32791	2.91509	4.54302	2.72792	3.49866	2.71365	3.48861	4.58394	5.07735	3.19904	3.22448	2.47582	2.60481	2.87497	3.31119
AADACL2	6.6915	4.70209	5.86299	7.06939	5.88662	5.31927	7.27322	5.69324	5.62242	6.06222	5.90616	6.65084	5.06494	6.37697	5.27092	6.08657	5.87878	5.89904	3.91874	5.80026	4.33123	5.78858	5.83499	5.85055	6.56485	5.92497	5.82119	6.31254	6.25416	4.32227	6.03544	6.21668	4.48532	5.78546	5.01611	7.20803	5.37296	5.97221	3.65416	6.76834	6.19926	6.1893	6.21464	4.3599	4.68586	4.88929	4.23032	4.92958
AADACL3	4.02897	4.20277	4.32204	4.17537	8.46725	3.63765	3.19375	4.20908	2.87232	4.54169	2.86313	3.83763	6.89587	3.9653	6.11608	6.71794	3.22709	5.2242	4.81985	3.27792	3.81952	6.85418	7.36936	3.49357	4.14147	7.06681	3.95101	3.4336	3.20269	4.60238	2.51048	3.52542	6.79495	6.78367	3.79091	3.5019	4.37583	3.67178	4.35571	3.82686	3.5961	4.98782	3.81506	5.01568	4.61719	5.50377	4.66036	5.0264
AADACL4	2.62923	2.48219	3.37632	2.97036	2.37941	3.16414	3.61264	2.24799	1.8894	2.56103	2.30525	2.50843	2.84512	2.5141	3.11456	2.52107	1.94197	3.10591	3.81855	2.73612	2.73492	2.83637	2.60737	2.44194	2.96073	2.65428	2.41143	2.77267	2.77927	3.28232	2.59121	2.83571	3.08057	2.93068	2.52608	2.68804	2.57962	2.91351	3.50538	2.37646	2.90329	2.78928	2.92854	4.24586	3.76535	4.45302	4.23213	3.50841
AADAT	3.64781	4.46059	3.45253	3.1995	3.30503	3.63944	4.05153	3.21186	3.8599	3.41515	3.44784	3.59542	4.11669	3.4743	3.66946	2.9849	3.93516	3.52724	3.97255	3.72741	3.42641	3.45827	4.33665	4.13012	3.18105	3.23742	3.49683	3.86797	3.87925	3.38701	3.43184	3.20697	3.31006	3.52274	3.88995	3.19193	4.34159	3.10748	3.3662	3.39443	3.91639	3.03513	3.09597	3.85355	3.67506	4.11841	4.46147	3.81606
AAED1	3.6138	4.11217	4.70992	5.10586	4.4555	4.78608	4.06379	4.39111	2.80626	4.27358	3.2201	4.66324	5.26778	4.38319	4.5681	5.23007	3.90824	5.2563	2.89931	4.66981	4.9212	4.08557	4.92582	4.8482	4.47315	3.76355	4.15925	4.96367	4.54697	2.87921	3.78555	3.72055	4.09581	4.31594	4.34785	4.7756	5.1397	3.62558	4.00697	4.62488	4.53008	5.87048	4.17488	3.00491	2.96235	3.27474	2.79859	2.79825
AAGAB	4.83892	4.83839	4.06388	4.78407	4.91677	4.96905	4.58357	4.33001	5.19296	4.95895	4.26112	4.58432	5.00921	4.65807	4.75176	5.30684	5.11682	4.61716	4.42432	5.20853	5.11255	5.02513	5.25324	5.07377	5.03949	4.85127	4.46907	4.56565	4.46415	4.32886	4.79289	4.75924	5.42509	4.82939	5.0334	4.55693	4.9915	4.77556	4.93528	4.67315	4.6441	4.35117	5.15552	4.72344	4.52722	4.52243	4.29292	4.2731
AAK1	5.85348	6.13058	6.3307	6.2302	5.92222	5.69812	6.26798	5.9438	6.39627	6.44548	6.28058	5.92187	6.09838	6.1658	5.66043	5.89728	5.94564	6.06423	4.74386	5.98647	6.34642	5.32013	5.98041	5.8401	6.60556	5.98699	5.84569	6.0472	5.77782	4.70991	5.84645	6.23437	5.90129	6.06926	6.28777	5.74566	5.92616	6.01835	6.30103	5.74578	6.066	6.08014	5.861	4.67262	5.51969	3.98301	4.72554	4.83656
AAMP	5.05013	5.46521	5.2682	4.49186	4.72847	4.77175	4.38172	5.16921	5.06868	4.16693	4.95343	5.22089	4.9626	4.88602	4.98701	5.05074	4.93767	5.05907	4.52416	5.79143	5.015	3.84404	5.43155	5.24926	5.34355	4.8466	4.85877	4.84356	5.42681	5.06604	5.02424	5.72312	4.91125	5.15312	4.63321	5.51564	5.33152	4.86172	4.69191	5.71167	5.23877	5.00426	4.94894	4.59248	4.86434	5.02831	4.88244	5.74478
AANAT	4.09978	4.09605	4.39846	3.90736	3.86173	4.54698	3.525	3.55739	3.40643	3.76133	3.7622	4.11231	3.75674	3.6264	4.26623	4.04401	4.34605	4.29181	5.06507	3.74229	3.79174	4.33919	3.94357	3.70414	3.95957	3.95037	4.51117	3.75621	4.30497	4.45427	4.34399	3.66377	4.17403	4.26588	4.45685	4.28527	3.67524	4.12359	4.56366	4.3547	3.58823	3.5007	3.70556	5.07292	4.6361	5.50098	4.57288	4.32084
AARD	3.04179	2.78118	3.35238	3.41802	3.50785	3.14592	3.11271	3.03512	2.99381	3.87848	3.16567	3.18141	3.79096	3.45338	2.94324	3.02604	3.19776	3.63254	3.22852	2.734	3.18534	3.02329	3.53886	3.27601	3.26215	3.65545	3.38511	3.13521	3.31513	3.37171	3.18049	2.99201	3.61114	2.97663	3.55135	3.49956	3.67255	2.66438	3.29315	3.87916	3.60989	2.94354	3.28872	3.23476	3.69979	3.72273	3.67187	2.78603
AARS	6.92734	6.82638	5.91624	6.37244	6.69509	6.52027	6.89879	6.73786	6.32124	6.12251	6.59026	6.3974	6.89417	6.16896	6.47106	6.6684	5.7554	6.08884	4.24479	6.75758	7.11816	6.74134	6.52514	6.26357	6.79315	6.54426	6.2935	6.89926	6.28002	5.06875	6.49646	6.311	6.36462	6.71834	6.46344	5.87501	7.0666	5.91684	6.46581	6.32192	6.39821	6.83125	5.96184	3.61711	5.28482	4.6413	4.6928	5.48667
AARS2	3.9053	4.20084	4.38514	4.0945	4.18532	4.45635	3.87409	3.65042	4.19489	4.03406	3.76536	3.63927	4.13462	4.79528	3.94152	4.13139	4.48603	4.10093	4.74231	4.09241	4.23251	4.17733	3.97047	3.50259	4.04132	4.15634	4.26186	4.30329	4.22087	4.95935	4.623	3.59208	4.15801	4.01093	4.22536	3.86413	3.84675	4.00407	4.0728	4.06174	3.75281	3.66447	4.02866	4.08033	4.19305	4.70763	4.68525	4.22415
AASDH	6.09607	6.07451	5.0821	6.02675	6.2638	5.53269	5.68021	5.17734	5.97458	5.33441	5.52275	5.91969	6.04849	5.12477	5.44134	5.48797	5.86153	5.84004	5.15788	6.14248	5.6106	6.0522	5.89626	5.60696	5.59193	6.18852	5.61721	5.92699	5.40013	4.27616	5.94242	4.67042	5.26238	6.31941	5.82718	5.58026	5.5305	6.27711	5.58079	5.3415	5.72127	5.68057	5.50198	4.70174	4.63858	5.0627	4.98304	5.33562
AASDHPPT	4.7948	4.67618	3.29013	4.89308	5.14229	3.9047	4.66013	4.59177	4.69735	4.47207	4.96939	3.69489	4.76966	3.90973	4.28889	4.24535	3.89936	3.42947	3.17789	4.44089	4.67605	4.29001	4.24439	4.10322	4.70094	4.21251	3.81541	3.97498	4.2344	4.31383	3.75833	3.9705	3.93183	4.2319	3.97472	3.57924	3.96085	3.68946	4.22408	4.32975	4.24903	4.28256	3.52308	3.39626	3.88464	4.07939	3.31217	3.56571
AASS	5.20264	5.84618	4.97959	5.61493	5.10063	5.50625	5.46298	4.80874	6.19534	5.00007	5.22607	5.09273	5.48701	5.63436	5.50017	5.21671	4.72045	4.3321	5.19947	4.47626	5.0341	5.20554	5.1865	4.88663	4.9938	5.29879	4.74398	5.10275	5.12562	3.93437	5.38696	5.16046	5.07286	5.00714	4.78806	5.09633	5.30942	5.08265	4.80587	5.67794	5.4649	5.51225	5.48888	4.79401	5.04804	5.50468	4.64053	5.14351
AATF	6.05103	5.9641	6.44569	6.30198	5.97984	5.65433	6.45242	5.64182	6.06323	6.47794	5.47884	6.1542	6.1116	5.98752	6.26068	5.78023	5.62569	5.50588	4.4904	6.25901	6.612	6.22116	6.41679	6.18277	6.58795	6.24977	6.54343	6.28884	6.01576	5.49022	5.42612	6.11412	5.85107	5.95211	6.00368	6.45638	6.44621	6.36258	6.3587	6.38296	6.0461	5.96336	5.82864	4.83431	5.14708	4.97846	4.87869	5.23614
AATK	3.90152	3.04891	3.89688	3.66544	3.98436	3.09577	3.46811	3.65351	3.50849	3.6679	3.63876	3.42393	3.31593	3.69738	3.47461	2.99905	3.16714	2.99961	4.01151	3.39968	3.50883	2.83452	3.58142	3.10299	3.25064	3.63539	3.21415	3.32483	3.5869	3.53343	2.88146	3.68265	3.26487	3.21645	3.12787	3.67633	3.1564	2.64102	3.18422	3.71521	3.29726	3.51641	3.52259	3.16236	3.80785	3.28602	3.3933	3.74872
AATK-AS1	3.45251	3.78703	3.79106	3.84606	4.19617	4.11802	3.82764	3.77215	3.69416	4.04828	3.36333	3.30616	3.52106	3.61683	3.59879	3.75815	3.85726	4.39022	5.03418	3.93131	3.49537	3.81987	3.78393	3.50826	3.64609	3.9195	3.55586	3.44596	3.45043	3.97765	3.7151	3.67672	4.47625	3.4426	3.63018	3.86441	3.4423	3.1632	3.74716	3.70736	4.1416	3.28203	3.70797	4.28249	4.03618	4.16612	3.96438	3.53836
ABAT	4.9318	5.07711	4.58992	4.13279	4.31078	4.11807	4.78522	3.83477	4.91497	4.64511	4.52879	4.91878	4.7527	3.88313	4.57153	4.17119	3.81487	4.34475	5.01883	3.99117	4.91504	3.88932	4.68791	4.38942	4.57733	5.03802	4.24944	4.00385	4.52393	4.74857	4.62284	4.39903	3.73739	4.40221	4.35951	4.69801	4.05908	4.52098	3.77646	3.9203	4.11868	4.34795	4.2012	5.02087	4.62264	4.85993	5.11368	4.7496
ABCA1	5.32687	6.4724	5.49406	6.26616	6.20228	6.3427	6.07641	6.13368	7.39882	6.27322	5.82202	5.89482	6.78196	6.37116	6.20887	6.33616	6.477	5.84396	4.74441	5.90664	6.57499	5.97934	6.27614	5.71199	6.29487	6.11118	5.95083	6.79717	6.70293	5.06521	6.68319	6.31827	6.3262	6.27243	6.5595	6.36031	6.02121	6.54439	6.16515	6.3557	6.2281	6.6476	6.22013	5.00259	5.45966	4.4869	4.57912	5.04774
ABCA10	3.29601	3.69607	3.86749	4.49005	4.53249	5.56627	4.8915	4.62778	4.85901	4.22253	5.35301	4.49113	5.66761	3.89132	6.59257	4.62118	5.18336	4.79645	3.87764	4.74061	4.16669	4.69589	5.17301	4.12512	4.5909	5.32446	4.59422	4.92699	4.80772	3.40469	5.688	4.18109	4.09045	5.23919	4.67245	4.59647	4.39909	5.77538	3.55862	5.34745	4.89255	5.52643	4.86186	4.37918	4.33445	3.83842	3.61889	4.40775
ABCA12	8.69006	5.98948	7.71341	8.02842	8.08182	6.9729	8.1173	5.55524	7.95538	7.92102	7.13713	7.62421	7.23411	7.96508	7.56316	7.52385	7.54735	7.15415	4.2522	7.23842	7.87091	7.37539	7.92805	7.98677	7.05251	7.67414	7.58903	7.60657	7.54442	4.68126	7.47332	8.04198	7.17111	7.63928	6.09725	7.67865	7.04238	7.37423	7.70433	7.58389	8.12219	7.00563	7.44459	3.71502	4.77283	4.02184	4.29691	5.6452
ABCA13	2.68506	2.95715	2.69895	2.68152	3.46643	3.04538	3.02685	3.21054	2.74137	3.26318	3.29823	2.63441	2.87778	2.92658	4.23805	2.8749	3.61252	2.36134	3.7389	2.70464	3.39243	3.05988	2.78825	2.62898	2.90445	3.22827	2.5791	2.84423	2.75716	3.23223	2.90254	2.99044	2.87625	3.08406	2.56897	3.04057	2.54557	2.67016	2.94984	2.54125	2.99423	2.92228	3.13615	3.30791	3.79549	4.2763	3.70764	2.99233
ABCA17P	3.58993	2.5753	3.27541	2.38998	2.51425	2.77926	2.54226	2.55878	2.01508	2.68084	2.62709	3.52365	2.63078	2.75885	2.70515	2.5465	2.48945	2.46411	4.43165	2.8398	2.39532	2.67384	3.54144	2.71249	2.14846	2.53493	2.80553	2.637	3.23304	3.68864	2.83606	3.24312	2.45009	2.68732	2.35392	2.16183	2.25506	2.80939	2.83414	2.22052	2.93346	2.54795	2.7237	3.86018	3.10469	4.45749	3.22108	3.29146
ABCA2	4.15554	4.22467	3.82581	4.2193	4.07722	4.59422	4.25003	4.25566	3.93437	4.27551	4.27027	4.16989	4.15114	4.19965	4.21872	4.25469	4.47318	4.07951	4.23764	4.46747	4.35583	4.44377	4.42459	4.3122	4.42299	4.42389	4.16179	3.82823	3.78669	4.30525	4.26293	4.11203	3.81013	3.82897	4.26652	4.25509	4.15737	4.36598	4.05915	4.63267	4.00923	4.19352	4.2668	3.70139	4.22315	3.82362	4.10671	4.39287
ABCA3	3.39585	4.13181	3.34634	4.40008	4.86248	4.13107	4.19065	4.09805	4.00614	4.42324	3.94194	4.45345	4.34018	4.43161	4.37423	3.99838	4.19482	3.59786	4.6156	4.07868	3.78487	4.34584	4.18679	4.40257	4.26547	4.75884	3.89975	3.76093	3.69767	3.89005	4.51471	3.88753	4.08437	4.40306	3.68228	3.98967	5.07344	4.67442	3.99441	4.42563	3.68418	4.14439	4.01079	4.34004	4.55713	5.02028	4.22765	4.31733
ABCA4	2.64584	3.09712	3.05727	3.48852	3.16193	2.64548	2.62408	3.08917	2.71251	3.61464	3.01612	2.81233	2.76948	2.73017	2.77632	3.04398	2.80529	2.99312	3.45114	2.90571	2.92448	2.8941	2.96962	3.14293	2.68546	2.97913	2.97618	2.5249	2.77516	3.09201	3.0129	2.97525	3.91006	3.42395	3.03679	3.03323	2.79094	3.13043	2.54407	2.82565	3.03855	3.00471	2.84879	3.56016	3.36262	3.35182	3.84111	3.42792
ABCA5	5.1607	4.67652	5.38132	5.69182	5.70157	4.9567	6.04033	5.12758	5.49823	4.55877	5.24347	6.15499	5.49929	5.59636	5.56122	5.26793	5.55042	4.9751	4.81216	5.664	5.71386	6.24698	5.56584	5.35724	5.08011	5.76452	5.70982	6.18669	5.52892	4.61693	6.23831	5.21419	5.25537	5.9476	5.94005	5.77769	5.69243	6.40595	4.85782	6.16627	5.50426	5.30163	5.35818	3.68257	5.5238	5.23866	3.7095	5.11844
ABCA6	4.13339	4.41852	5.25413	6.80194	6.71225	6.69689	5.64723	5.57312	6.4967	6.03187	7.14105	5.48836	7.10026	5.9836	7.10315	6.42974	6.75099	6.13375	4.03349	5.66775	4.86957	5.85544	6.52561	5.16963	5.36908	6.40497	5.75957	6.73408	6.32026	3.63392	6.92516	3.85424	6.03657	5.67875	6.43554	6.5087	6.29895	7.57824	5.42903	6.00401	6.66294	6.46882	6.3113	4.31793	4.94246	3.41717	3.61193	4.50314
ABCA7	4.62669	4.67124	4.50287	4.50886	4.45619	4.3043	3.84704	4.55973	4.38244	4.35074	4.71358	4.45397	4.46519	4.59886	4.3607	4.59473	4.57978	4.77912	4.30667	4.38052	4.49881	4.455	4.76147	5.0448	4.38679	4.20737	4.99779	4.45753	4.00468	4.7175	4.62056	4.86321	4.60605	4.61546	4.39854	4.6125	4.26171	4.3235	4.53959	4.36605	5.08253	3.90438	4.54271	5.13956	4.57933	5.13171	5.11016	4.8162
ABCA8	3.06325	4.77783	4.83193	5.93021	5.51716	5.71235	5.31709	5.42268	4.65606	4.98593	5.5625	5.91599	5.7109	4.25815	6.43798	5.3211	6.05539	3.69304	4.22548	5.01642	4.77929	5.96905	6.10966	3.67501	4.2394	5.8614	5.2147	5.82359	5.61888	3.80138	6.55764	3.89486	4.96262	5.33066	5.32361	4.49018	5.94702	5.84978	3.83801	5.63689	5.31601	5.9817	5.51168	3.53299	4.20835	3.98821	3.0749	4.34328
ABCA9	3.85369	4.51166	5.44259	5.75543	5.50959	6.18822	5.6975	6.24906	6.00981	5.65362	6.46261	6.2399	6.7405	6.33752	6.32467	5.44159	5.76803	6.05652	3.28966	5.21276	4.95025	5.28652	6.39134	5.32516	5.64219	5.63604	5.38071	5.90524	6.14237	4.60407	6.61908	4.74456	6.27463	5.40223	6.44977	5.98547	5.93902	7.25724	5.10407	6.40401	5.30132	6.0004	6.17787	3.14104	4.96482	4.65289	5.00242	4.94205
ABCA9-AS1	2.90117	2.25203	3.03085	3.4457	2.8825	3.47602	3.06321	3.30192	3.81422	3.48389	3.21765	4.49504	4.17069	3.42964	3.11054	2.74566	3.09818	3.57998	1.95495	2.67965	3.05124	3.01489	3.34287	2.68948	2.46121	3.13893	3.44809	3.46631	2.7801	2.08135	3.46417	2.71915	3.8998	3.03266	3.84277	2.4145	3.80697	4.67574	2.92016	3.24289	3.25131	3.38173	2.91481	2.85109	2.57649	2.14191	2.05328	2.17233
ABCB1	3.89552	3.49365	3.62896	4.37436	3.54218	3.51246	3.22381	3.76178	3.64726	4.08924	3.85695	3.62896	3.4573	2.97135	3.80784	4.1341	3.65641	3.73757	3.93244	3.83637	3.69105	3.58056	3.77262	3.5791	3.68287	3.73629	4.53336	3.74995	3.36228	3.95709	3.79671	3.65446	3.78949	3.7884	3.75784	3.59944	3.68171	4.01086	3.91306	4.08771	3.33661	3.94131	3.39241	3.89818	3.62773	3.56335	3.48531	3.50732
ABCB10	5.69788	5.55311	6.05456	6.11343	5.81052	5.2588	5.76192	5.22846	5.63031	5.58781	5.69607	5.64096	5.68529	5.19984	5.48747	5.66333	5.9161	5.67627	5.71231	6.03189	5.77539	5.66986	5.65693	5.50999	5.75582	5.26858	5.284	5.66102	6.01253	6.7905	6.23867	5.41958	5.04653	5.2007	5.97219	6.16759	6.19338	6.01438	5.98751	6.30178	5.18688	5.42768	5.45511	5.80719	5.75295	6.29758	5.8688	5.5654
ABCB11	2.59695	2.71837	2.77099	2.87554	3.18549	3.19486	3.09747	2.82995	3.22533	3.00207	3.24115	3.56247	2.79965	2.68262	3.27887	2.69651	3.18601	3.08639	3.63257	3.02816	3.19666	2.76623	2.68653	2.6613	2.55879	2.95976	2.86216	2.43327	2.62583	3.76473	3.16989	3.08859	3.59499	2.55787	3.17799	3.28714	2.89661	2.85291	2.79428	2.76736	2.86253	3.31953	2.96076	3.64137	3.39063	3.8247	4.04179	3.57843
ABCB4	4.22482	4.27232	4.31317	4.41374	4.49699	4.62892	4.13686	3.73939	3.81455	4.24685	4.35669	4.20919	4.16244	4.25332	4.12743	4.07962	4.21752	4.08299	4.78353	4.03723	4.34096	4.0196	4.27018	4.32249	3.85874	4.23528	4.32725	4.00958	4.4258	4.30571	4.20919	4.59838	3.94174	3.97401	3.53895	4.15121	4.31655	4.38731	3.903	4.6023	3.82376	4.40446	4.37881	4.29795	4.62614	4.44253	4.03855	4.49643
ABCB5	3.81744	3.47157	3.55615	3.83147	3.71288	3.88507	3.66859	3.93317	3.54726	3.68498	3.8525	3.55553	4.56323	3.58534	3.30237	3.40789	3.92914	4.1049	4.68029	3.71785	3.41452	3.66075	3.78619	3.66892	3.63361	3.69873	3.78039	3.52435	3.35332	3.8766	3.5881	3.30023	3.55528	3.74036	4.14105	3.81751	3.58039	5.18681	3.3969	3.42498	3.66578	3.77408	3.44638	4.29993	4.55636	3.95638	3.78692	3.92122
ABCB6	4.91034	5.13431	4.67175	5.07872	5.35499	4.74192	4.97733	4.18848	4.40554	4.40116	5.24718	4.70102	4.77467	4.54389	4.53899	4.92854	4.92098	3.65538	4.73857	4.44629	4.68483	4.48981	5.16217	5.58731	4.83238	4.53727	3.36574	4.84812	4.41653	5.20235	4.58786	4.6179	3.90583	4.85187	4.66515	5.25544	5.25535	4.39606	4.36011	4.94997	4.89236	4.40994	4.77994	5.70308	5.05489	5.01753	4.72402	5.24665
ABCB7	4.95787	5.31723	4.50284	5.5846	6.01652	5.39704	5.78146	4.97237	5.11233	4.78521	5.08755	5.54059	5.35752	5.17764	4.63747	5.39645	4.88629	4.77916	3.81744	5.34527	5.53944	5.95557	5.665	5.42653	4.92902	5.29541	5.20514	5.41916	5.54812	3.98893	5.1198	5.45103	5.14116	5.43456	5.32288	4.59655	5.72555	5.79827	5.29736	5.07826	5.38436	5.58748	5.2452	4.31949	4.47642	4.27795	4.19777	4.01687
ABCB8	4.04824	3.97554	3.10264	3.55279	3.50387	4.08218	4.32392	3.31209	4.09297	4.30186	3.28327	4.12632	4.36387	3.7099	4.56219	4.01529	3.43605	3.72432	3.7285	3.9428	3.54723	3.28126	4.18912	3.44567	3.90737	4.01048	3.23375	3.92899	3.88382	4.08687	3.002	4.43086	3.84565	3.66363	3.93928	3.47191	4.18158	3.24467	3.52209	4.16203	4.11643	2.98293	4.00082	3.79496	3.7213	3.2852	3.41721	3.59738
ABCB9	3.48304	4.31135	3.83284	3.40288	3.39433	3.38042	3.45618	3.57784	3.43985	3.90566	3.19619	3.67662	3.43446	3.24341	3.56671	3.53008	3.78614	3.82082	3.57353	3.58046	3.21644	3.67212	3.96195	3.88499	3.40076	3.05873	3.36966	3.53826	3.62005	4.27721	3.20024	4.3844	3.62835	3.46627	3.34434	3.48135	3.09108	3.50543	3.48812	3.81082	3.62797	3.82298	3.41905	4.21997	3.4095	3.55124	4.42327	3.93482
ABCC1	6.65663	7.87183	6.41067	6.3311	6.54872	6.28169	6.61255	6.17328	6.4843	6.44328	6.00936	6.19083	6.73231	6.56717	6.32967	6.46109	6.09328	5.92676	5.11328	6.48131	6.58858	5.43984	6.48824	6.83244	6.40689	6.86844	6.02866	6.34469	6.12196	6.05494	6.40545	6.97469	6.73904	6.78133	6.42544	6.04021	5.93623	6.24911	5.87524	5.93859	6.95072	5.83421	6.37045	4.73479	5.86931	5.16792	4.9379	5.17428
ABCC10	5.03932	5.18521	5.44517	5.28311	5.20905	5.36474	5.4432	5.01581	5.5083	5.16489	4.74483	5.60475	5.45893	6.03617	5.56806	5.73219	5.47279	5.31184	5.77591	5.30344	5.31558	4.96365	5.5212	5.15185	5.69033	5.9023	5.1732	5.04846	5.11242	5.02322	5.28727	4.86587	5.39469	5.61977	5.62911	5.35555	5.37527	5.35697	5.19404	5.66708	5.02811	4.76429	5.19064	5.46859	5.36611	5.33294	5.3995	5.20672
ABCC11	3.70317	3.64254	4.13145	3.78499	4.21163	4.11561	3.2895	4.12849	3.58119	3.83644	4.16417	3.77025	3.65955	3.94823	3.81678	4.60067	4.09169	3.74211	4.74738	4.04362	3.38015	4.06782	3.8333	4.07808	3.62644	3.38964	3.78183	3.43158	3.26508	4.34647	3.05486	3.87533	3.94911	4.03635	3.70729	3.41216	3.42166	3.66568	3.99122	3.55658	3.79647	3.62976	4.20786	4.61738	4.6164	4.09262	4.6687	4.78366
ABCC12	2.02687	3.40763	2.24763	1.93495	2.02742	2.00447	2.77426	2.31565	1.73921	2.20447	2.10055	2.41231	2.17544	2.31092	2.16284	2.04615	1.93217	2.26428	2.49705	2.65256	2.45702	2.64844	2.37235	2.05807	1.82345	2.92329	2.79402	2.05368	2.10426	3.1556	2.31018	2.28533	2.4218	2.03257	1.88935	2.64607	2.25887	2.88289	2.43794	2.07498	1.90035	2.4792	1.8741	3.17203	2.71208	3.08276	3.49636	2.77335
ABCC13	3.73849	3.41582	4.60188	3.37556	3.57153	4.1806	3.19126	3.52097	3.40075	3.44937	3.80772	3.37224	3.62396	3.28201	3.7606	3.1252	3.5477	3.97436	4.30609	3.53391	3.61395	3.66822	3.47121	3.83932	3.48496	3.86127	3.87918	3.24564	3.39975	4.57578	3.25688	3.55486	3.88115	3.67459	3.45423	3.70185	3.16784	2.91863	3.44099	3.73911	2.94927	3.79426	3.67523	4.05984	4.76542	4.58735	4.76651	4.54119
ABCC2	4.23296	3.45675	4.22415	3.14894	3.23414	3.42147	3.46637	3.777	3.52631	3.44924	3.85048	3.54522	3.11699	3.50189	3.87417	3.96655	3.33913	3.60148	3.94716	3.4743	3.03589	3.99461	3.98271	3.07167	3.56014	3.25469	2.95752	3.78088	4.35977	3.86831	3.74233	4.65468	3.0646	3.68907	3.87289	3.20889	3.52884	3.01525	3.06011	3.91059	3.15504	3.41345	3.51723	3.81742	4.0357	3.67963	3.57558	3.66267
ABCC3	5.1648	5.15646	4.18756	5.47129	5.88594	5.11093	5.77758	4.29186	4.53699	4.71608	5.22113	5.26419	5.67154	5.22211	5.529	5.77171	5.09743	5.168	4.28561	5.06593	4.50228	5.15476	4.99387	4.86706	4.76483	5.71022	4.88352	5.3273	5.8206	5.10916	5.22423	4.76241	5.05529	5.80738	5.90751	5.28277	4.67981	5.11999	4.95762	5.06558	5.19562	5.01522	5.23925	4.59441	4.78397	4.47574	5.15831	4.88957
ABCC4	4.61659	3.99588	4.37403	4.11973	4.53334	4.04865	4.57134	4.60241	5.16771	4.91414	4.61135	4.76156	4.47694	4.54997	4.81977	4.37813	4.63415	4.14005	4.87544	4.49152	5.49284	4.69412	4.25951	4.66622	4.67542	4.71338	4.33058	5.01467	4.49127	4.23968	4.45967	4.67207	3.99369	4.24923	4.80247	4.67888	5.1951	4.5186	4.72737	5.31143	4.30018	4.22347	4.05555	4.41479	4.42048	4.55663	4.69609	4.40094
ABCC5	6.34782	5.41525	5.85885	5.28135	4.93182	5.13502	6.19964	4.72701	5.71893	5.12968	5.3418	6.10679	5.44584	4.85481	5.47133	5.03218	5.21105	4.38427	4.4344	5.77686	4.88561	5.21757	5.64191	4.96842	4.97413	5.17505	4.7558	5.6896	4.92657	4.83869	4.77115	6.01369	4.81048	5.13288	5.22262	5.79797	4.73099	5.47192	4.4076	5.64001	5.31937	4.92973	5.01247	5.07625	4.47409	4.60445	4.6289	4.73616
ABCC5-AS1	5.3743	5.09858	4.14099	3.9027	3.78523	4.96127	3.77304	4.50845	3.89967	4.69701	4.91196	3.81626	4.0951	3.61147	3.42904	3.38495	4.44641	5.15971	5.66096	4.17393	3.45174	3.39621	4.54904	3.29601	4.54884	3.64201	3.48873	5.07372	4.08239	6.40984	3.64201	2.8779	2.98669	4.33113	4.23907	5.02838	3.18906	4.4146	2.71025	4.51571	4.115	2.67872	3.64614	5.35656	4.75395	6.25681	4.85719	5.92143
ABCC6	4.19293	4.13059	4.4006	3.9666	3.43762	4.35488	4.21441	3.82594	3.6506	3.55815	3.5234	4.34892	3.54251	4.23578	4.64011	4.93041	4.11908	4.1652	5.00403	4.13886	3.96555	4.47603	4.04707	3.36155	4.60677	3.63496	3.67996	3.71718	3.92091	4.55666	4.23194	3.55938	4.10008	3.73416	3.95001	4.22362	4.03322	3.64827	3.80728	3.31067	3.48041	4.78595	3.93269	5.41341	4.7681	4.97465	5.03421	4.94218
ABCC6P1	3.12593	3.64392	4.47587	3.75104	3.15347	3.4745	2.96974	3.70231	4.01724	3.83673	4.6158	4.37398	3.13827	3.40615	2.88362	2.92661	3.03783	3.54763	4.42435	3.7969	3.36498	4.0314	3.06261	4.0193	2.76582	3.86931	3.59417	3.29285	3.14685	2.83141	2.97752	4.42317	4.20749	3.5041	3.25496	3.76384	3.35809	4.60921	3.86947	3.43939	3.33881	3.75043	3.40685	3.04494	3.89225	3.99702	3.04593	3.57642
ABCC6P2	3.54024	3.20577	3.16626	3.30091	3.62972	2.81358	2.684	3.1594	3.5857	3.21386	3.67578	3.00606	3.44186	3.36315	4.23193	3.34592	3.85387	3.189	3.20281	3.96326	3.8508	3.58431	3.20366	3.6575	4.37413	3.62021	3.53079	3.57042	3.0018	2.98964	4.21127	3.48514	4.10239	2.67567	3.44734	3.19364	3.60124	3.79606	3.37355	3.40514	3.84188	2.99814	3.29019	4.06547	2.84046	3.26878	3.08654	2.86154
ABCC8	4.00834	4.13616	3.97187	3.79673	3.69148	3.61618	3.8386	4.22134	3.70185	3.98355	4.39198	3.9586	4.09854	3.90726	4.00757	3.53598	4.01083	4.44708	4.70213	4.46419	3.76605	3.54674	3.5236	3.88109	3.9782	4.12121	3.81864	3.63714	3.83145	4.46674	3.6809	4.00375	3.90328	4.12933	3.63348	4.13908	4.02677	3.82161	3.74391	4.15651	3.96668	4.0737	4.35709	4.63409	4.46066	4.39626	4.93584	4.74079
ABCC9	3.94636	4.25974	5.0747	5.5779	5.61293	6.32945	5.38072	6.06804	6.69653	5.66211	6.00192	6.41279	6.3154	4.64155	6.13342	5.4445	6.42519	5.87488	4.82968	5.36396	5.7453	5.62911	5.96958	4.7624	5.09583	5.86034	5.74752	6.41349	6.07196	5.12287	6.32039	4.9194	5.84572	5.79447	6.58226	4.86854	5.22728	6.61649	4.40174	6.17669	4.98036	6.58079	5.88266	4.506	6.40426	4.8999	5.25472	5.15429
ABCD1	4.16496	4.46205	4.22415	4.13837	3.89827	4.75038	3.96207	4.29738	3.60613	4.58421	3.94774	4.38865	4.43354	4.75879	4.39129	4.41324	4.12419	4.26927	4.50998	4.02197	4.32773	4.77618	4.00671	5.20336	4.70568	3.83045	4.18135	4.29647	4.1061	4.08809	3.35596	4.48244	5.36729	5.09157	4.55861	4.35271	4.5196	3.97973	4.98948	4.37288	4.69821	4.72912	4.61482	4.18085	4.19266	4.46371	4.22204	4.64172
ABCD2	2.92035	2.37731	3.81361	3.48361	3.47926	3.11675	2.92261	3.56839	2.87028	3.17074	3.30242	2.90102	3.5674	3.34819	3.14144	3.09903	3.18839	3.51099	3.32634	3.28056	2.78883	3.07454	3.64615	3.13549	2.73657	2.79084	2.93367	3.39441	3.18544	3.05229	3.0308	2.63803	2.61938	2.77026	3.93185	2.36898	2.93793	3.62036	2.94815	2.79164	3.34654	3.46779	3.72676	2.74723	2.80932	3.41113	3.68965	3.09872
ABCD3	5.73177	6.05891	6.35377	6.94979	7.04632	5.97339	6.60573	5.80797	6.31823	5.94652	5.62016	6.0718	6.04791	5.87784	6.4262	6.12521	6.43332	5.56216	4.97639	6.55957	5.84235	6.71146	6.57878	5.84792	5.84925	6.80653	6.16145	6.18086	6.60942	5.19994	6.24037	6.23145	5.65758	6.38287	5.48373	6.13419	6.19993	6.61417	5.17317	6.18851	6.17293	5.93109	5.67404	5.03154	5.06925	5.00403	5.2434	5.5305
ABCD4	5.07729	5.29982	4.81622	5.23734	5.24174	5.30286	5.56913	4.78058	5.72695	5.09765	5.28657	5.37405	5.59991	5.54543	5.46074	5.02284	5.19097	4.96716	4.96896	4.95852	4.99896	5.02417	5.29841	5.23458	5.39753	5.50833	4.97233	5.3188	5.21718	5.27922	5.59308	5.00966	4.59517	4.87788	5.34988	5.33629	5.27228	4.61707	4.85669	5.26026	5.55528	5.24884	5.21654	5.00332	4.91352	4.58891	5.25095	5.06242
ABCE1	6.43228	6.17565	5.91993	6.26123	6.53166	5.3943	6.55312	5.40502	6.532	6.07286	5.91747	5.98128	6.2833	5.83707	5.76365	5.93113	5.89937	5.43049	4.5403	6.38505	6.24955	6.14436	6.45796	6.05552	6.45975	6.38439	6.02808	6.23842	5.78554	5.05979	5.67694	5.78357	6.10187	6.34319	6.13083	6.2708	6.68089	6.05545	6.13569	5.98623	6.28343	6.47288	5.80547	4.67444	5.35543	4.49044	4.60435	5.21199
ABCF1	7.3266	7.12461	6.85311	6.96483	7.0322	7.05161	7.32848	6.31444	7.26613	7.51266	7.17111	6.7012	7.34975	7.31795	6.86709	7.38667	7.27005	7.20927	5.46721	7.19494	6.96261	6.96889	7.16812	7.23951	7.43689	7.25995	7.27919	7.09753	7.12228	6.47873	7.12487	7.33922	7.04719	7.39043	6.9452	7.03483	7.49007	6.96006	7.10405	6.80451	7.20291	6.83107	7.26686	6.0952	6.07006	4.62346	5.346	5.91055
ABCF2	6.08492	5.71703	5.05391	5.54535	5.55219	5.72514	5.57404	5.30581	5.43957	5.77435	6.17497	5.6614	5.64651	5.64485	4.95148	5.84101	5.05549	5.54017	5.5824	5.4201	5.28544	5.19282	5.62133	5.17328	5.9292	5.85122	5.4415	5.61087	5.54788	5.8638	5.37054	5.63591	5.23663	5.42761	5.45781	5.45144	5.92443	5.59027	5.74042	5.55383	6.22288	5.313	5.6904	5.42013	5.48995	5.30749	5.77178	5.6497
ABCF3	6.17459	6.12783	5.24899	5.96793	6.131	5.53954	6.4405	6.03212	6.17795	6.37013	6.41214	5.93305	6.37385	6.36993	5.54285	6.48626	5.92637	6.00182	5.64234	5.95353	6.28301	5.88387	6.40429	6.15093	6.30498	6.1702	5.71677	6.23302	5.83293	5.76533	6.0549	6.06523	6.22699	6.11798	6.21498	6.35698	6.47148	6.44521	5.88599	5.99276	6.44695	6.15513	5.81737	5.92707	5.90656	5.37655	5.59595	5.78236
ABCG1	4.76101	4.5052	4.78706	4.95169	4.65757	5.21461	5.08751	4.51229	4.81807	5.22848	4.38912	4.85777	5.03343	6.19047	4.96511	5.38844	4.93098	4.18092	3.40397	4.59625	5.6314	4.35184	4.35332	5.53718	4.94188	4.8819	4.81634	4.6232	5.23675	4.0749	4.38602	5.61737	4.76012	5.00023	5.13924	5.53099	4.20383	4.82919	4.49185	5.07205	4.18509	4.54744	4.91229	4.16867	4.64451	4.56314	4.5026	4.38923
ABCG2	4.03903	3.90323	4.67837	4.61289	4.74386	4.2323	4.11735	4.65439	4.30761	4.29667	5.19573	4.31438	4.52588	4.09751	3.91494	3.9075	4.23184	4.36248	5.05235	4.52588	4.15677	4.05913	4.70504	4.37345	4.19098	4.23956	4.56986	4.12183	4.32295	4.72333	4.39538	3.91735	4.43099	4.0997	3.79357	4.60232	4.16221	4.43578	4.02521	4.23013	3.91748	4.04897	4.38988	4.36459	4.42594	4.48669	4.94444	4.46997
ABCG4	4.57745	4.38489	5.49302	4.46197	4.2062	4.66452	4.33399	3.96994	4.69739	4.39779	4.77042	4.72642	4.77619	4.52617	4.44495	3.97985	4.13823	4.69718	4.37151	4.06989	5.04886	4.44914	4.71399	4.97309	4.24636	4.58023	4.75372	4.32456	4.42253	4.3725	4.45726	4.96684	4.21195	3.92874	3.8197	4.93216	4.3285	4.30493	4.15038	4.11437	4.12426	4.39823	4.31703	4.81688	4.92263	4.24721	4.52961	4.4806
ABCG5	2.37182	2.93291	3.12415	2.85602	3.09792	2.92516	2.43912	2.96068	2.42143	3.04062	3.02953	4.20141	2.81401	2.63295	2.92107	3.04274	2.45289	2.44889	2.65869	2.92685	2.90086	3.20469	2.89952	2.86095	2.39646	3.3386	2.68757	3.10908	2.75129	2.79999	2.54248	3.05378	2.77709	2.88799	3.58558	2.68533	2.86946	2.49928	3.37334	2.6807	3.05902	3.07045	3.27464	3.60332	2.80443	3.38584	3.61279	3.64461
ABCG8	2.90811	2.3715	2.88826	2.32266	2.16326	2.96475	2.34334	2.85923	2.28888	2.84008	2.61273	2.14108	2.51271	2.4499	2.10046	2.85856	3.10322	2.75265	3.52119	3.36762	2.25372	2.00412	2.48012	4.19227	2.93782	2.83401	3.43583	2.40637	2.57439	3.47947	2.05839	2.56645	2.61609	2.55826	2.91797	3.31836	2.89055	3.05959	2.57145	2.56407	3.45855	2.64151	3.37947	3.74989	3.37705	3.29581	3.59358	3.66187
ABHD1	4.46062	4.4049	4.65337	4.04954	4.05105	4.50909	4.00195	4.63841	3.86407	4.46354	4.41643	4.33812	3.85583	4.01407	4.59882	3.63823	3.47332	4.88585	4.43829	4.7187	4.04607	4.1625	3.96345	4.49273	3.64436	4.46027	4.59189	4.24758	4.0633	5.01826	4.75634	3.88682	4.37241	4.25537	5.28684	3.66405	3.81892	4.43305	3.80422	3.66066	3.78741	4.0587	4.38496	4.40885	4.42466	4.66399	4.57158	4.7673
ABHD10	4.19	4.24579	3.65907	4.17777	4.93844	4.56203	3.75906	4.32753	4.18243	4.20657	4.0665	4.60095	5.23277	3.54872	5.25668	4.12107	4.33625	3.8118	4.18071	3.93121	4.46547	4.60994	4.26634	3.76639	3.79192	3.68737	3.75021	4.99773	4.38168	3.79651	4.09578	3.5358	4.05464	3.35797	4.52524	4.56884	4.57985	3.92843	4.33585	4.0735	4.64255	3.66822	4.56886	3.14848	4.44966	4.40895	2.98	3.82436
ABHD11	4.21881	4.64096	4.76748	4.30934	3.62359	4.46855	4.44396	4.4332	4.25568	4.38539	4.09327	4.76944	3.89177	4.30197	3.99818	4.42445	3.90416	3.75051	4.7149	4.02774	4.12406	4.07853	4.58341	4.13168	4.26565	4.26758	4.4811	4.30566	4.7538	4.7549	4.36232	4.15911	4.56165	4.53543	4.20855	4.43548	4.60129	3.98412	4.641	4.57087	4.27802	4.26126	4.72025	4.89053	4.09424	4.5443	4.56142	4.49296
ABHD11-AS1	3.14364	3.21859	4.01411	3.26716	3.38609	3.19745	3.84244	3.04094	2.37236	3.53086	3.59735	3.27695	3.32792	3.36073	3.45852	3.1281	3.28966	3.30477	3.7574	3.61942	3.65532	3.02564	3.36371	3.10197	3.32702	3.33086	3.73552	3.52898	2.94227	3.73897	2.88331	3.59629	3.24216	2.74427	3.25479	3.40452	3.08812	2.41669	3.20887	2.7344	2.46514	3.19052	3.35753	2.78563	3.4138	3.60707	3.65046	3.45683
ABHD11-AS2	3.18501	2.8569	2.95154	4.13144	3.66919	3.12092	4.10724	3.53647	3.20302	3.26619	6.12687	3.08072	3.60902	3.09341	4.24945	3.43815	2.67651	3.35543	3.02328	3.46207	3.01086	3.12319	3.35038	3.32775	4.15202	3.20367	3.78225	5.42334	4.33127	4.96289	3.51415	2.73706	3.17864	3.23076	3.36915	3.17361	3.08331	4.20112	2.71897	3.52023	3.83455	4.12275	3.14151	3.27054	2.90062	3.19967	3.54918	3.34282
ABHD12	4.84867	5.2278	5.25898	5.76126	5.79197	5.2709	5.46991	5.25436	5.81434	5.17651	4.97761	5.7878	5.37136	5.25138	5.13669	5.35106	5.4052	5.5907	5.01915	4.96361	5.10546	5.3716	5.12768	5.49664	5.1225	5.38474	5.72015	5.53879	5.73003	4.72206	5.59824	6.18377	5.55735	5.43019	5.24317	5.82039	4.82393	5.52304	5.36014	5.51711	5.38095	4.84497	5.80443	4.10931	4.59088	4.49414	4.56924	4.58543
ABHD12B	5.47507	5.18764	6.3782	6.32756	6.58682	6.17858	6.41773	5.46495	5.65318	6.23993	5.21669	6.29891	5.9315	6.02973	6.50486	6.5761	6.25853	5.90598	4.89746	5.56867	5.95396	6.41	5.82859	5.82866	5.30139	6.07924	5.91863	6.19696	5.61617	5.49239	6.25432	5.02754	6.44736	6.03387	5.63852	6.33806	4.89505	5.4497	5.401	6.50664	6.45014	4.90261	6.2617	4.2412	5.06484	5.0105	5.19235	5.47751
ABHD13	5.23058	5.09876	5.23473	6.10005	5.77807	5.50296	5.58565	4.81406	5.60458	6.29147	5.84469	5.52875	5.65855	5.17185	4.81317	5.67827	4.71096	5.93938	4.67083	5.58112	5.52235	6.02058	5.35592	5.60941	6.1394	5.48548	5.10804	5.28794	5.55355	4.0195	5.53601	5.6059	5.93702	5.4238	6.06114	5.18317	5.65737	5.68708	6.00572	4.65798	6.15581	5.29556	5.53093	5.56443	4.58752	4.81076	4.55459	4.81298
ABHD14A-ACY1	4.76356	4.58338	4.66375	4.61346	4.91163	4.4925	5.00147	4.66091	4.88997	4.90623	4.76726	4.86154	4.65295	4.95754	5.0599	4.61014	4.73649	4.90717	4.8135	4.7505	4.73425	5.11933	4.74851	4.60755	5.0442	4.85226	5.3314	4.60339	4.77865	5.16104	4.73392	4.89729	4.99841	4.50177	4.81206	4.782	4.56774	4.35679	4.72496	4.78575	4.49337	4.79891	4.59682	5.15713	4.74228	5.06099	4.70897	5.13508
ABHD14B	3.65774	4.46183	3.99437	3.51424	3.9594	3.78197	3.96596	4.39823	3.55842	3.81344	4.11959	3.47906	3.55021	3.99318	3.34034	4.08702	3.05492	3.87481	4.12517	3.56806	3.58816	3.29445	3.77023	4.06016	3.71922	4.46202	3.53992	3.22939	4.59713	4.28865	3.57154	3.68768	4.54305	3.83677	3.43052	3.30128	3.94503	4.2178	3.40264	3.70397	3.8073	3.81634	3.29906	4.33541	3.20359	3.82755	4.25023	3.46814
ABHD15	5.22294	5.2859	4.64896	4.94895	3.98567	3.70772	5.02324	5.01885	5.47962	4.6647	4.33769	4.59389	5.04277	4.63691	4.71256	5.10394	4.58008	4.38278	4.61295	4.98626	4.89844	5.63133	4.19718	4.0913	5.31769	5.29094	3.39364	5.62211	5.00438	3.83544	4.19794	5.27119	4.44065	4.51888	4.63316	4.69668	4.10629	4.50856	4.32846	4.93902	5.11044	5.43317	4.61596	4.63768	4.80842	4.90128	3.61848	4.28634
ABHD16A	5.20515	5.42517	4.52247	4.89063	4.98827	4.68531	4.98842	4.85991	5.37101	4.73252	4.79396	4.97093	5.33408	4.56435	4.43466	5.33337	5.31475	5.58291	5.14611	5.14986	4.81999	4.55207	4.58632	4.95285	5.35456	4.99829	4.47129	4.84285	4.84718	5.50944	4.82632	5.11153	4.88029	4.83321	5.41313	5.03177	5.38855	4.79599	5.15922	4.88478	5.25457	5.01063	4.86317	5.28102	5.09743	4.78258	4.80929	5.04905
ABHD16B	5.90043	4.98221	5.40972	5.23775	5.58518	5.83604	5.37986	4.49582	5.54831	5.73281	5.77225	5.3981	5.21498	5.24302	5.56547	4.85666	5.34076	5.11725	4.84342	5.87442	5.86932	5.46846	5.57173	5.54874	5.49794	5.2532	5.06932	5.82009	4.61675	5.52307	5.38453	5.43214	4.90006	5.08372	5.74333	5.32597	4.89526	5.39989	6.33449	4.87223	5.55087	5.31718	5.13585	4.87728	5.26736	4.63594	5.29478	5.37082
ABHD2	5.52096	6.02002	5.57649	6.09659	5.5604	5.46523	6.36856	6.05367	6.29051	6.14472	5.94289	6.28539	6.11193	6.74071	5.62605	5.84669	6.30993	5.82598	4.366	5.99333	6.04897	6.37634	6.1565	5.93233	6.35927	5.73796	5.98318	6.37598	6.11949	5.17723	6.41139	6.05994	6.67462	6.05269	6.83854	5.96244	6.37398	6.47144	5.19564	6.52509	5.70339	6.19829	5.55752	4.87893	5.45036	5.40422	4.8829	5.09983
ABHD3	4.15065	4.00827	3.80391	3.88981	5.07376	3.87665	4.10909	3.46546	4.6443	4.33873	3.89046	4.27141	3.75614	3.93572	4.24193	3.98712	4.58319	4.83773	4.55568	5.12218	4.50978	4.09755	3.82381	3.86457	4.00495	4.48191	4.58471	4.84381	4.36954	4.4731	4.33758	3.32037	3.70945	5.24317	3.93342	3.86363	5.15891	4.80442	4.63628	3.6116	4.45438	3.48103	3.81839	5.05777	4.10355	4.8963	4.09668	4.24695
ABHD4	4.84953	4.28469	3.58605	5.31361	5.28386	5.47365	4.67596	4.56937	5.58506	4.64537	4.53953	4.90878	4.20761	4.81321	4.57804	4.21347	4.8749	2.96866	3.64884	4.37318	5.04611	4.18792	4.60248	4.19636	4.62199	4.0213	4.67834	4.46648	4.70768	3.66309	4.91153	4.46434	4.32656	4.39273	4.60924	4.3738	3.72404	4.83177	4.08925	4.63111	5.15956	4.08437	4.71537	4.01152	3.6594	3.34391	3.83737	3.97351
ABHD5	5.9884	5.96948	6.73077	6.72214	8.48418	6.32939	7.31801	5.85915	6.57621	6.95813	6.62397	6.95649	7.1286	6.69917	7.01416	7.06178	6.6662	6.14204	5.52496	6.56	7.09828	7.26595	7.64443	7.13054	6.53248	7.79065	6.48599	6.71108	6.53458	5.57593	6.70851	7.56582	7.07552	7.039	5.7909	6.97097	6.33148	6.42921	6.81426	6.65775	6.61806	6.3831	6.43107	4.87522	5.31089	5.24057	5.72916	6.47457
ABHD6	3.70264	4.51298	3.61734	5.25674	4.84754	4.40952	4.80993	3.93403	3.92101	4.15812	4.40964	4.16203	4.81478	4.17575	4.88724	4.90472	4.17587	3.89936	4.24912	4.39036	4.13312	5.04094	4.50405	4.68657	4.64656	4.61185	4.51461	4.6745	4.64979	3.73232	4.7599	4.60207	4.30797	4.75889	4.76354	4.56292	4.80043	5.16557	4.24073	5.31043	4.70332	4.35134	4.49432	3.91364	4.24691	3.63312	4.20956	3.52201
ABHD8	4.18007	4.40464	4.75676	4.25941	4.48696	4.50097	4.25677	4.47384	4.7278	4.985	5.1062	4.46644	4.61322	4.90934	4.77819	4.57881	4.35913	4.59834	4.7104	4.42787	4.71027	4.57049	4.86678	4.59034	5.19811	4.35159	5.05325	4.4528	4.15793	4.81811	4.22414	4.49039	4.56274	4.3192	4.53663	4.44447	4.02523	4.39862	4.32052	5.00159	4.63386	4.77754	4.44348	4.76288	4.30483	5.03091	4.77742	4.27221
ABI1	8.86159	8.76468	8.70288	8.90187	8.84712	8.62686	9.05821	8.62859	8.71735	8.78961	8.67872	8.47033	8.74013	8.81812	8.25684	9.01971	8.6464	8.70459	5.74	8.6501	8.73643	8.487	8.65846	8.48748	9.15879	8.7913	8.60232	8.86422	8.70547	6.51248	8.45552	9.09633	8.53116	8.76804	8.73325	8.92189	8.68011	8.86002	8.84958	8.78302	9.04268	8.60117	8.74492	4.90717	7.85365	5.37679	5.07478	7.86616
ABI2	4.81295	6.09267	4.13398	5.93201	5.86734	6.02318	6.02808	5.16757	5.93086	6.03591	5.43969	6.25191	5.72712	5.24253	6.31517	5.82077	5.62076	6.16081	3.46274	6.29321	5.95459	5.80241	6.27342	5.05394	5.8665	6.19386	5.70466	6.30948	6.31753	4.76621	6.00889	5.18476	5.87401	6.08225	6.22846	5.302	6.50209	5.9895	4.98336	5.79712	5.88102	5.53244	6.50115	4.36445	5.79002	4.81264	4.42115	4.34174
ABI3	4.10009	3.8868	4.51736	4.73061	4.44521	4.68412	4.56849	4.80325	5.04664	4.76393	5.11969	5.08052	4.42468	4.53478	3.86064	5.30388	5.02433	4.53456	5.81942	4.71209	6.22314	4.66924	4.35148	5.17951	4.23157	4.8803	4.42779	5.21506	5.14363	5.0091	4.52364	4.63744	4.20115	4.35861	3.69296	5.05135	5.13864	4.74007	4.59367	5.07796	4.92576	4.88092	5.12956	4.43042	4.48589	4.51063	4.99075	5.41412
ABI3BP	5.61396	9.99655	7.2815	8.30259	7.74648	7.67689	8.02747	8.12797	7.48115	7.98927	7.82005	8.2075	8.65496	7.70138	7.81787	7.16603	7.92285	7.2081	5.02829	7.15137	5.45328	7.42334	8.2669	6.81966	7.89584	7.63313	7.52186	8.55748	8.23233	6.15225	8.69227	6.36772	7.45157	7.57824	8.25412	7.72521	9.27613	8.50248	6.62086	8.18562	7.679	8.14475	8.41424	4.68549	7.46048	5.03133	5.18732	6.56524
ABL1	5.71989	5.87777	5.23478	6.17705	5.81459	6.23818	6.28139	6.26282	6.01809	6.2703	6.3983	6.11938	6.53589	6.7423	6.18659	6.09441	5.86731	5.94568	3.69137	5.74155	5.82971	6.07351	5.89138	6.41319	6.36658	6.10076	5.63277	6.27378	6.66006	5.25345	6.76036	6.0562	5.63967	6.13944	6.28528	6.16214	6.72243	5.91965	5.36495	5.94772	6.45442	6.13405	6.08442	4.21241	5.58576	4.32425	5.34228	5.07549
ABL2	4.91882	3.88235	4.70842	4.76434	4.49726	4.45783	5.07693	4.7354	4.91036	4.68841	4.98099	4.66545	5.3289	5.8245	4.24924	5.10544	5.22929	5.2858	4.3809	5.08262	5.05855	4.64069	4.80073	4.78803	5.66308	4.28788	4.87446	5.48399	5.19759	4.33873	5.003	5.11893	5.27447	4.77982	5.19085	4.12177	5.82133	5.30221	5.78075	4.48292	4.74145	4.6551	4.6347	4.53389	4.12809	3.58592	3.96142	4.27145
ABLIM1	7.15439	6.70329	6.36247	7.17274	6.63757	6.32239	7.19863	5.70561	6.33775	6.81083	6.38751	7.14523	6.99573	6.71603	6.32738	6.9399	6.72566	6.02196	4.34429	6.67389	7.23201	6.79303	6.83659	6.65539	7.02468	6.9996	6.50238	6.79827	7.29063	5.56155	6.21904	7.34218	6.4867	6.66666	6.53673	6.85824	6.42926	7.0489	6.0986	7.2228	6.92573	6.43836	7.14088	4.7971	6.24884	4.30603	4.47787	5.90211
ABLIM2	4.51378	3.76122	5.11235	3.94103	3.94673	4.0685	5.01816	3.78457	4.05992	4.32878	4.06207	5.17098	4.39443	5.19719	3.97374	4.628	4.13032	4.29981	4.90134	4.36101	3.61368	4.07243	5.04978	4.10426	3.86924	4.04093	4.58163	4.57368	4.69167	4.78538	4.32959	4.58034	4.37157	4.27539	4.50784	4.515	4.69441	4.89081	4.04724	4.67098	4.0292	3.74803	4.14482	4.9971	4.42281	4.69966	4.63982	4.61465
ABLIM3	5.03658	4.41723	4.70594	4.92233	4.90409	4.73887	4.91238	4.93972	5.21434	4.33747	5.11526	5.47847	5.96634	5.59293	4.30232	4.55349	4.56609	4.19517	5.41254	3.73686	5.06481	4.60818	4.20801	4.57804	4.52681	4.84723	3.62725	4.82334	5.3217	4.69961	4.96461	4.59396	5.07197	4.56292	4.80505	4.78267	4.77218	4.66669	4.01286	5.47425	3.92203	4.62738	5.51226	4.46784	4.35771	4.65872	5.32565	4.35451
ABO	2.33527	2.17093	3.6859	3.03163	2.19831	3.18959	2.44203	2.93759	3.51673	2.49303	2.49264	2.07693	2.67118	2.84328	3.03565	3.72101	2.57639	2.62596	3.29484	3.12656	2.60561	3.4433	3.11148	2.51753	2.55349	2.91547	3.32531	2.4629	2.89819	3.49749	3.462	2.93214	3.05615	1.86651	2.33798	2.54183	2.97046	2.65625	2.60386	2.69174	2.8511	2.63465	2.3493	2.94331	3.15713	3.4488	2.87044	2.73358
ABP1	3.07583	2.75072	2.86231	3.0141	2.83985	2.81198	3.13741	3.32107	3.70938	3.00655	2.88209	2.88083	3.36598	3.1262	2.95785	3.21207	2.95336	2.84687	4.10767	2.95321	3.52563	3.38953	3.21028	3.23695	3.16255	3.47629	3.8788	2.7234	2.84851	3.4822	3.40731	3.14181	3.2878	3.28787	2.87199	4.06698	3.08503	3.19494	2.83285	2.65886	2.80698	3.24091	3.00377	3.72708	3.36419	3.087	3.17292	3.23461
ABR	6.35144	6.29933	6.76014	6.60977	6.26001	6.42849	6.48081	6.22897	6.97913	6.90581	6.40444	6.48632	6.71777	6.28838	5.94798	6.63278	6.88361	6.37223	5.24502	6.76223	6.47736	6.58368	6.6526	6.60977	6.76778	6.94008	6.57956	6.49092	6.31736	6.18252	6.43559	6.527	6.756	6.18681	6.78124	6.50482	6.60093	6.93377	6.06074	7.01925	6.88216	6.7553	6.33148	5.72679	6.61318	5.49463	5.53848	6.09835
ABRA	2.62967	3.45067	3.67433	3.43673	3.36596	3.365	3.78283	2.97616	3.10345	3.6273	4.61271	3.40234	3.64985	3.22362	3.5198	2.95285	4.06478	3.46289	3.80016	3.30969	3.03817	3.23238	3.35799	3.39346	3.14339	3.28533	2.74815	3.52165	3.50011	4.66059	2.82293	3.64468	3.19702	3.38759	2.77165	3.28597	3.38401	4.02066	3.31031	4.14879	3.32984	3.39669	3.70716	4.18903	3.66202	4.27291	3.09113	4.39778
ABRACL	5.13844	4.57993	3.72397	4.99867	5.52632	4.703	5.2627	5.34631	5.24015	4.91609	5.01265	4.30036	5.35913	4.86291	5.23712	5.30083	4.60803	4.46918	4.22713	5.33289	4.47405	5.91071	4.83913	4.9911	4.99508	5.2353	5.63488	5.21276	4.57878	4.1256	4.00663	4.90207	5.27175	5.94014	4.59984	4.68252	5.38628	5.41553	4.6847	4.65093	5.24801	4.89593	4.66662	5.98798	4.43433	4.30148	4.84212	5.08732
ABT1	5.11001	5.56343	5.64492	5.05142	4.94102	4.56796	5.47365	5.16148	5.4861	5.37133	4.69158	5.14028	5.41009	5.81255	6.12813	4.99002	5.20466	5.39183	4.29321	4.96253	4.91102	6.54237	5.30033	5.18547	5.76231	5.93327	5.33701	5.53039	5.30169	5.2543	5.5049	5.69399	5.80202	5.27711	5.09674	4.97258	5.14979	4.97084	4.91958	5.72129	5.14583	4.15257	5.4337	3.87378	3.93685	4.54514	5.18285	5.17453
ABTB1	3.57377	3.50646	4.16813	3.59767	3.29574	3.74609	3.94904	3.55889	3.02563	3.12971	3.67898	3.3811	3.82865	3.37432	3.71013	3.20777	3.91586	3.38943	3.90644	3.33455	3.877	4.21464	3.8645	4.5529	3.69997	3.21413	4.20179	3.53401	3.5569	4.35927	4.23603	3.62679	3.73817	3.37242	3.65524	3.67753	3.04051	3.99435	3.83755	3.24022	3.87136	3.8226	3.21687	4.00608	3.54255	3.55927	3.82608	3.45235
ABTB2	4.49146	5.4815	3.88629	4.71889	5.32413	4.5968	4.6369	4.03712	4.49508	4.39153	4.12094	4.94003	4.67224	4.83471	4.31207	4.89202	4.6565	4.6525	3.73067	4.26377	3.87575	5.06064	4.84445	4.54869	4.74762	4.76563	4.30736	5.10702	4.51847	4.62118	5.10431	4.49779	4.59549	3.79028	4.1656	4.22694	4.50516	4.72119	4.91648	4.43473	4.21399	3.57396	3.87015	4.14711	4.37637	4.69668	3.97535	4.31396
ACAA1	4.07205	4.22242	3.14391	3.77663	4.55615	3.84892	4.27709	3.24823	3.89625	4.21271	4.60179	4.36184	4.48247	3.64955	5.30097	4.74541	4.18011	4.51688	3.55657	4.33616	4.4788	4.88269	4.75872	4.18148	4.23005	4.05769	3.29675	3.29765	3.7124	4.14568	4.52353	4.78322	5.30097	4.21949	4.53508	4.20479	4.2247	3.52273	4.38776	4.62007	4.03382	4.49354	4.20076	3.34881	3.91592	4.14768	3.12463	3.23677
ACAA2	3.95004	6.09588	4.04861	5.16341	7.64954	3.95234	5.03016	4.63892	5.38465	4.92049	4.80691	5.1057	6.13026	4.28347	4.94538	5.56293	5.04119	4.89064	4.79599	5.12166	5.89776	5.47922	5.98966	4.94907	5.02956	6.24365	5.06477	5.30939	4.99857	4.30124	5.14969	5.20757	5.82055	5.69121	5.10954	4.87144	6.00259	5.29421	5.82463	5.16435	5.34998	5.70375	5.06869	4.86136	4.4685	4.51477	4.36096	5.20365
ACACA	6.07173	6.31355	5.26142	6.20356	6.88267	5.70893	6.16504	4.90345	6.18406	5.69916	5.92582	5.73437	6.24353	6.24395	6.08623	5.76032	5.14066	5.97083	4.73179	6.30319	6.11737	5.87512	6.44936	5.7713	6.0722	6.51249	5.7359	5.91491	5.92723	4.97114	5.96752	7.04251	6.73108	6.35782	5.47857	5.82062	6.18611	5.862	5.2593	5.93117	5.93623	5.58585	5.61081	4.17858	4.87746	4.70694	4.71334	5.3679
ACACB	3.75682	3.91479	4.0597	5.84918	5.40976	4.60142	4.6597	4.36924	4.50288	4.31154	4.73912	4.42339	5.78308	4.5011	5.13118	4.6112	4.76279	4.61374	4.06698	4.25371	4.5468	4.85553	5.29955	4.6805	4.09108	5.20376	4.41187	4.43717	4.6628	4.05651	4.89135	3.97393	5.06587	4.72517	4.8655	4.32601	4.34763	5.42019	3.83306	4.68546	4.42175	4.59701	5.24666	4.52446	4.70116	3.9998	4.30197	4.41776
ACAD10	4.67446	4.9264	4.86448	4.91802	4.23186	4.35122	4.53644	4.74244	4.89282	3.72033	4.67466	4.74741	4.45406	4.43596	4.48017	4.6216	4.75311	4.3981	4.25334	4.09832	4.98014	4.14025	4.81521	4.26908	4.63504	4.30674	4.36827	4.37587	4.67412	3.87736	4.74889	4.81531	4.49924	4.23435	4.56559	4.35881	4.28294	4.82448	4.24467	4.34633	4.32383	4.69898	4.6503	3.59248	4.06514	3.51534	3.99986	4.3691
ACAD8	4.83399	4.92383	4.42342	5.0345	5.35168	4.45785	4.98811	5.03662	5.22713	4.22158	4.66236	4.73864	4.99686	4.46888	5.71193	4.55199	4.87731	4.59585	4.84445	4.97119	4.53375	4.72346	4.95719	4.57648	4.71582	4.964	4.42221	4.97339	5.12731	4.39289	4.88903	4.62087	5.28935	4.69786	4.61974	4.75074	4.37023	4.91276	4.36601	4.3114	4.06632	4.18677	4.69144	4.73113	4.73449	4.4454	4.28707	4.50213
ACAD9	5.87956	5.76283	6.6833	6.7697	6.78104	6.20273	6.23386	5.45278	6.72582	6.16425	5.96978	6.31356	6.4114	6.43936	6.68036	6.88254	6.06692	6.25147	4.68035	6.36103	6.22721	6.52111	6.29647	6.54552	6.25977	6.9076	6.41165	6.42598	6.21037	4.74423	6.27927	5.23606	6.35721	6.38784	6.127	6.49684	6.44429	6.51819	6.38586	6.75646	6.23913	6.40631	5.95011	5.25596	4.83129	4.35281	4.49354	5.67184
ACADL	2.64107	2.28456	2.93331	2.88523	3.00397	2.64343	2.96018	2.89335	2.47968	2.60407	3.2463	3.99193	3.33693	2.92213	3.47461	3.15236	2.90121	2.59676	4.17088	2.61799	3.05076	2.65734	2.77787	2.37647	2.9699	3.16402	3.17317	3.44927	3.68263	2.68519	2.80844	2.6414	3.90874	2.52836	2.73674	3.18676	3.33238	3.53741	2.64051	3.00106	2.89488	2.97737	2.78009	2.97426	2.97165	2.38302	3.01887	2.79148
ACADM	3.01424	4.41184	3.24205	3.86482	4.54804	3.97184	3.78464	3.77144	3.62686	3.6228	3.18488	3.69034	3.57525	3.33775	3.97359	3.73343	3.76094	3.36988	3.3723	3.74452	3.54034	3.93372	4.23117	3.46365	3.99125	4.62702	3.44669	3.36506	3.56692	2.93625	3.70867	3.40491	4.1853	3.77914	3.5156	3.29785	3.59328	3.49793	3.72438	2.94661	3.47391	4.12502	3.02106	3.10215	3.12152	3.90969	2.67112	3.00403
ACADS	4.23873	3.93771	4.01254	3.68078	4.1782	4.11559	3.54282	3.5078	3.66512	3.55834	3.92807	3.66534	3.84042	3.99781	3.65052	3.88078	3.31419	3.98382	4.73213	3.66971	3.87108	3.24594	4.01508	3.79472	4.29326	3.65585	3.72568	3.34487	3.71203	3.81661	3.64883	3.6797	3.75634	3.54398	4.32146	3.65926	4.06385	4.03242	3.7418	3.76418	3.46035	3.65846	4.18525	4.42499	3.51115	3.87108	3.95013	4.14687
ACADSB	4.6923	5.7335	3.50029	5.34534	5.21484	4.12569	4.88121	5.08818	4.7636	4.41359	4.45294	6.11239	5.68433	4.68636	4.99688	4.86103	4.42225	3.95487	3.34114	4.79546	4.87348	4.76263	4.95359	4.14649	5.14071	4.82448	5.20159	6.26134	4.76161	3.94294	4.56306	4.43289	4.072	4.93439	5.34141	5.9094	5.08351	5.70387	4.52864	5.957	5.46014	3.67508	4.95943	3.83292	5.09801	4.41426	4.2715	4.00049
ACADVL	7.20601	7.50365	7.93677	7.88269	8.33565	7.7783	7.70367	7.1098	7.9608	7.93961	7.74596	7.87252	8.18065	7.58866	8.11179	8.10912	7.53339	7.68185	5.81093	8.02415	7.96101	7.9433	7.89771	8.03218	7.54234	8.1631	7.84678	7.36949	8.02637	6.97718	8.09095	8.60846	8.22067	7.89942	7.60305	7.73824	7.93745	7.58544	8.07666	7.49749	7.59822	7.45869	7.64122	4.86223	7.3424	5.26199	5.54977	6.86928
ACAN	3.83464	3.14479	2.89905	3.27871	3.20748	2.74037	2.89603	3.27391	3.6849	3.46313	3.60194	3.95776	3.18081	3.69921	2.66897	3.00055	3.63468	2.76004	3.93787	3.0224	3.55196	3.60069	2.67691	2.71209	3.26621	3.50462	4.01956	2.78122	2.75244	3.26589	2.65563	3.964	4.43034	3.23877	3.17655	3.17361	2.71919	3.29927	2.67019	3.68091	3.05083	3.11997	4.0382	3.37227	3.24238	3.97241	4.1199	3.74391
ACAP1	5.4813	4.65544	4.54566	4.49563	4.88986	5.07573	5.11065	5.16655	4.7544	4.70814	4.96415	4.20687	4.7692	3.58134	4.61959	5.06057	4.8431	4.92829	4.58557	5.19763	5.17252	4.49447	5.15608	4.3798	5.14947	4.75046	5.3602	5.06148	4.86147	4.81529	4.20594	4.54773	4.3676	4.88381	5.1366	4.767	5.20962	5.20876	5.90262	4.78472	4.89556	4.91635	3.99075	4.28106	4.14899	4.12447	5.01455	4.47052
ACAP2	6.56538	6.42756	6.3876	6.76682	6.98588	6.27386	7.03481	6.07502	6.51448	6.88831	6.5434	6.51112	6.07998	6.54605	6.10884	6.69766	6.67087	7.00268	4.88998	6.86731	6.8316	6.52508	6.835	6.56076	6.88778	6.61654	6.3527	7.04648	6.63191	5.27847	6.79107	7.32549	6.58269	6.61494	6.39788	6.44686	6.67867	6.70284	6.72549	6.58133	6.64617	6.52255	6.77494	4.47221	6.17188	4.72605	4.62434	5.45316
ACAP3	5.49166	5.82516	5.36476	5.44045	4.70527	5.10545	4.96454	5.11443	4.85228	5.5699	4.95229	5.42567	5.27069	5.36146	6.01683	4.98061	5.59495	5.37886	5.12811	5.36972	5.44979	5.22597	5.44716	5.90281	5.24691	5.48715	5.34933	5.22045	5.64553	5.87872	5.90491	6.07352	5.11805	5.33939	5.6315	5.58435	5.12364	5.22858	5.06704	5.51567	5.51193	5.52564	5.03366	5.23654	5.31443	5.18263	4.86805	5.98404
ACAT1	4.62106	4.12874	4.91288	5.62771	5.66939	4.65986	5.64232	5.10561	5.4855	4.97183	4.54528	5.3101	5.4967	5.30081	5.23205	4.87588	4.93234	4.62307	4.95743	4.70065	5.06799	5.33945	5.10953	5.30188	5.12721	5.33869	4.71458	5.45596	4.93071	4.06188	4.93827	5.25771	5.84758	5.43353	5.2919	4.87887	5.41376	5.31871	5.35909	5.30597	4.98726	4.95244	5.1049	4.3246	4.52202	4.26589	4.5144	4.1971
ACAT2	6.03437	5.89473	5.62808	5.49821	8.06246	4.61117	5.90573	4.89154	5.6076	5.93352	4.86602	5.43027	6.22107	5.50282	5.92685	6.3576	5.29684	5.62845	4.83633	5.78764	5.81916	6.80092	6.72166	4.88623	5.75986	6.76224	5.99998	5.50765	5.17697	4.98277	5.40218	5.69473	6.22811	6.08526	5.63874	5.52353	5.64412	5.86357	6.01676	4.67215	5.46179	5.9009	5.17596	3.84053	4.49563	5.09264	4.82708	5.89114
ACBD3	7.1478	6.91465	6.12051	7.36514	7.72538	6.48747	7.32542	6.60281	7.51835	7.25671	6.80547	7.28973	7.55829	6.9777	6.71665	6.97692	6.89757	6.31429	4.39946	7.34981	7.55555	6.87536	7.36956	7.16829	7.47593	7.18415	7.12732	7.57964	6.98367	5.73457	6.9481	7.13543	6.68748	7.14987	7.01793	7.17746	7.61929	7.31508	7.19642	7.18805	7.58781	6.57	6.81508	5.54809	6.66363	5.85623	5.4184	6.00254
ACBD4	4.57993	4.31774	4.49235	4.34855	4.55481	4.37462	3.86619	3.70999	4.15854	4.44397	4.27531	4.77805	4.2335	4.37428	4.65164	3.36063	4.53761	4.18038	4.63349	4.17228	4.47021	4.33427	4.18504	4.7845	4.31744	4.32261	4.27219	3.98098	3.9609	3.82552	4.34137	4.45769	4.30372	4.26203	4.41609	4.00585	4.15653	4.45447	4.33244	4.97612	4.45102	4.43507	3.64915	4.31528	4.23239	3.29177	4.42341	4.56827
ACBD5	4.58008	5.55362	5.57917	6.16195	5.96996	5.62109	5.9206	5.22468	5.76379	5.75853	5.91771	5.28061	5.61998	5.61099	5.53892	5.90548	5.91639	5.66425	4.51653	5.65371	5.77965	5.73569	5.94132	6.01	5.39043	6.21709	5.71551	6.46945	5.89665	4.56969	5.76637	6.06338	5.68106	5.45821	6.05909	5.36902	5.79974	5.91224	5.37504	6.20485	5.91639	5.81601	5.41292	4.6454	5.03435	5.21971	4.50664	4.34595
ACBD6	4.92772	5.53902	6.06074	5.215	5.86737	4.99378	5.65351	4.72801	5.64705	4.21369	4.94787	5.82382	5.06001	5.52823	5.28266	5.37417	4.38214	4.525	3.4702	4.82811	5.57892	5.98112	5.52637	4.79764	5.10478	4.80733	5.68145	6.20544	5.42879	3.25823	5.44577	5.09258	5.47851	4.91202	5.77511	4.27387	5.66531	5.36832	4.46142	5.46168	5.07892	6.02617	4.93455	4.01974	3.86594	2.84457	2.72026	3.2259
ACBD7	3.3942	3.4395	3.43282	3.41245	3.94799	3.88393	2.9179	3.28203	2.96023	3.38194	3.50479	3.10235	3.46277	4.06734	3.71579	3.29797	3.47743	3.72501	3.6438	3.68717	3.25436	3.10878	3.50572	3.10088	3.56954	3.71835	3.32167	3.04123	3.82277	4.42693	3.40509	3.13266	3.15104	3.14737	3.31415	3.41686	3.45051	2.74596	3.12152	3.20998	3.33595	3.53852	3.474	3.61321	3.41935	4.0034	3.60768	3.95029
ACCS	5.44048	5.3963	5.63123	4.56863	5.28106	5.80049	5.01985	5.64278	5.45356	5.16647	5.45828	4.24818	5.32517	5.13716	5.85425	4.74202	5.59284	5.57191	5.01274	4.67786	5.26989	5.57312	5.18091	4.71538	4.82543	4.93959	5.51469	4.83577	5.19056	5.89104	5.63037	4.67909	4.9056	5.2482	5.57865	5.27764	4.86222	6.1499	4.13975	5.14197	4.25315	4.38416	5.43861	5.02449	6.09443	5.0049	5.38165	5.48473
ACCSL	4.04666	3.59229	3.66539	3.81388	3.77838	3.8736	3.98168	3.90962	3.77779	4.10679	3.6178	3.70813	3.17723	3.90847	3.34713	3.48086	3.79104	3.97933	4.55451	3.59229	4.0837	3.83648	3.62852	3.61335	3.83256	4.35004	3.35728	3.52349	4.06198	4.10078	3.82974	4.07903	3.28705	3.99016	3.71933	3.4392	3.51731	3.86109	3.78428	3.88651	3.93526	3.9137	3.59032	4.12081	4.22774	4.71817	4.36005	4.33977
ACD	5.10386	5.57994	5.30918	5.1022	5.01785	5.51681	5.33966	4.97662	5.30107	5.26987	5.88627	5.31969	5.39534	5.27226	5.55607	5.34886	5.53036	4.9693	4.93943	5.26646	5.14042	5.58386	5.56285	5.29864	5.70035	5.05401	5.57693	5.42737	5.15215	5.64062	5.29906	4.86346	5.4424	5.32729	5.37908	4.74503	5.41392	5.65515	5.16914	5.45307	5.29363	4.67119	5.31799	4.27708	5.40766	5.21615	4.55108	4.53548
ACE	4.17747	4.28242	3.98083	4.10811	4.28363	4.1241	4.07333	4.00862	4.46724	4.5865	4.53272	3.72369	4.67459	4.02432	3.67055	4.31362	4.04039	4.29043	3.80758	4.25643	4.30612	3.95544	3.7423	4.64252	4.451	4.10881	4.45981	4.19534	3.9602	4.29015	4.68665	3.96726	3.66671	4.00259	3.9731	3.76762	4.3372	4.29681	3.87389	4.27894	4.19332	4.23623	4.67585	4.54964	4.07836	3.92524	4.24267	4.33804
ACE2	3.60797	3.02325	3.24345	3.2381	3.60132	2.86241	3.1915	3.49819	2.90404	4.01727	3.26235	3.48789	2.7891	3.45428	3.18154	3.63446	3.59304	3.83577	4.18654	3.36449	3.03721	3.57474	3.45699	3.28871	3.51082	3.60675	3.47594	3.51178	2.93532	3.48714	3.14426	3.73691	3.26142	3.14708	3.42122	3.23807	3.32978	3.00763	4.25263	2.97475	3.90166	3.7487	3.47077	3.35342	3.15231	3.69047	3.75164	2.44697
ACER1	4.88419	4.42423	5.44387	6.83483	6.48005	5.79149	6.93894	4.89581	5.12625	5.57986	4.96415	5.93004	6.22973	5.86806	5.74131	5.68438	5.37779	4.27802	4.84363	4.58884	4.81377	5.72569	5.4116	6.03834	6.4457	5.92771	4.8858	5.69482	5.99119	5.07561	5.93962	7.10588	4.82407	5.4085	4.42407	6.29072	5.10252	5.58817	5.2801	6.29189	6.43252	5.37297	5.52373	4.78224	4.92868	4.3738	4.71663	5.05012
ACER2	4.69235	4.59094	4.0774	5.42051	5.59416	5.4048	4.83523	5.33174	4.38729	4.04366	5.31632	5.07007	5.41653	5.5139	5.21707	4.65889	4.04003	5.03077	6.09946	5.21646	4.97838	5.10983	6.33996	4.89041	4.88015	4.83923	5.16541	4.45506	5.09796	4.58774	5.84131	5.13306	4.8966	5.75807	5.21125	5.24703	5.17604	4.9317	3.72496	5.59844	4.95344	5.1652	6.19067	5.51293	5.74061	5.92233	5.56856	5.70239
ACER3	4.16991	5.23574	4.09096	4.1889	4.87951	4.47204	3.79344	3.77668	4.60614	4.26884	4.98654	3.99224	5.1809	4.70294	4.07977	4.48608	4.34368	4.25169	4.33651	5.00524	5.49352	4.21416	4.47887	4.01003	4.99101	4.24656	4.88554	4.02781	4.68801	3.67644	4.7737	3.84472	4.94958	4.63019	4.21317	4.12843	4.97428	4.36084	4.09456	4.10739	4.37908	4.56458	4.31441	3.71306	3.9703	3.55251	3.26517	4.1671
ACHE	4.25784	4.12733	5.16511	4.37267	3.88529	4.15024	4.23354	4.25718	4.23762	4.3403	4.37267	4.43636	4.60274	4.73062	4.54445	4.30393	4.58229	4.76911	5.097	4.31654	4.09595	4.17841	4.46542	4.48922	4.7167	4.35702	4.33276	4.62204	3.5793	5.32022	3.44663	4.93522	4.39686	3.95873	4.30992	4.16804	4.19794	3.94049	3.98207	4.16996	4.41871	5.1808	3.53849	4.46231	3.8161	4.72717	4.90371	4.14923
ACIN1	6.48904	6.76397	6.27044	6.4627	6.37482	7.01219	6.42417	6.37577	6.89048	6.4603	6.66813	6.18516	6.91378	6.71885	6.41168	6.64883	6.51437	6.83982	4.67187	7.08344	6.60455	6.39357	6.80933	6.88855	6.4975	6.65448	6.918	6.67064	6.71513	5.82731	6.65593	6.49391	7.28893	6.5488	6.6433	6.6	6.61799	6.44119	6.41482	6.82897	6.47918	6.35996	6.75068	5.06496	6.22665	4.36049	5.00982	5.58602
ACLY	5.86969	6.46864	6.30015	6.21816	7.54413	6.3587	6.08074	5.56216	6.68195	6.56561	5.94591	5.65766	6.79556	6.00552	6.74992	6.80659	6.23263	6.18048	3.45211	5.96534	6.28037	6.96173	6.93674	6.1109	6.44599	6.70111	6.06679	6.44256	6.19991	4.96455	5.72161	5.91636	6.44873	6.39432	6.00176	5.81029	6.40808	5.90146	5.84275	5.8201	6.46742	5.36259	5.63982	3.6658	5.33709	3.87618	3.88235	4.6945
ACMSD	4.40553	3.80407	4.00693	4.34899	4.08009	4.2157	4.51632	5.08726	4.28414	3.74638	3.63411	4.61221	3.82548	4.37751	4.71654	3.68303	3.58133	4.31437	5.2602	3.87431	4.52166	4.05888	4.58844	3.97057	4.7423	4.06173	3.79821	3.82813	4.39706	4.64452	4.26848	4.83012	4.18939	4.8198	4.51201	3.75066	3.90017	3.99925	4.10747	3.31085	3.87041	4.6411	4.21534	5.13353	5.02216	4.37059	4.04371	4.85509
ACN9	3.26663	4.05058	2.34425	3.65782	4.40869	2.73051	3.76655	1.87367	3.05903	2.96699	4.21807	4.2542	4.00773	2.95057	2.62962	2.955	3.41128	3.57006	3.18498	3.10721	2.95881	4.3947	3.57871	3.57931	3.20054	2.61986	3.3	3.19644	4.32805	3.14629	2.92701	3.19177	3.17059	3.40967	3.70328	3.7249	3.58262	3.52685	3.73461	3.25782	3.90286	3.35696	2.7519	4.19748	3.26696	3.58422	1.63218	3.8696
ACO1	5.93928	5.99765	6.57952	7.0224	7.82056	7.47232	6.487	6.08371	6.8303	6.88699	6.53732	6.49743	7.17523	6.09777	6.68958	7.20794	6.73261	6.3692	4.55621	6.26306	6.33901	6.69891	7.32611	6.79932	6.67594	7.24512	6.11597	6.86288	6.42636	6.23763	6.1384	5.26429	6.47801	7.48312	7.00511	5.96867	7.43184	6.53337	6.8317	6.04296	6.53966	6.77191	6.69302	5.33789	5.60388	4.19199	5.45891	5.18466
ACO2	5.14972	5.6305	5.40041	5.95265	6.63947	5.52812	6.13063	4.75028	5.72599	5.5704	5.79133	5.21877	6.13881	5.76123	6.16811	6.06352	5.76655	5.77509	4.97036	6.13355	5.6666	5.81784	5.74693	5.88386	6.18623	6.03567	5.70963	6.05585	6.14936	5.69031	6.1795	5.65917	6.40097	5.8872	6.17729	5.85588	5.7481	5.87941	5.88166	5.92179	5.90141	5.47511	6.11036	4.37541	5.36261	4.88341	4.94851	4.89259
ACOT1	3.54925	3.37121	2.714	3.82141	6.06386	2.05121	2.26842	4.46429	3.98514	2.25765	4.13186	3.07048	4.27621	4.11225	3.0284	3.66234	3.34951	4.03462	2.95539	3.79071	3.48035	3.55588	3.45319	1.7186	2.87383	2.86825	2.56055	2.56739	3.51969	3.23963	4.58113	3.64722	4.0049	4.30378	3.43559	3.14286	1.92471	3.24377	5.57362	3.95075	3.15248	4.13423	3.71259	4.56318	3.51551	3.51	3.46963	4.19144
ACOT11	3.43463	4.4161	3.5928	4.28265	3.59116	4.02204	2.9104	3.23159	3.87995	3.26164	3.14156	2.98065	3.51618	3.85519	3.77935	3.54214	4.23985	3.36233	3.65844	4.03742	3.76359	3.48269	4.17564	3.9943	4.01824	3.81592	3.15368	3.47623	3.83272	3.65865	3.36362	3.25099	3.6558	3.358	3.40519	3.75832	4.37733	3.596	3.70413	4.26133	2.92135	3.54822	3.41374	3.87423	3.4102	4.39354	3.84379	3.32019
ACOT12	2.27205	2.05859	2.11477	2.18081	2.19085	2.6808	2.31376	2.06884	2.24914	2.31204	2.35347	2.61788	2.44421	2.00084	2.84241	2.13877	2.14521	2.52706	2.73149	1.88746	2.50736	2.4299	2.20444	3.19163	2.28109	2.01688	2.37746	1.78667	2.36358	3.1119	2.29674	2.43103	2.43615	1.85026	2.20104	1.98059	2.44041	2.4137	1.80902	2.35123	2.54047	1.90956	2.22803	3.69574	2.7545	3.0439	3.76613	2.58595
ACOT13	5.43004	4.61582	4.60354	6.32416	6.24219	5.43741	5.73721	4.55173	5.56405	5.37569	4.94506	6.26852	5.8483	5.02402	5.62207	5.53086	4.97752	4.82956	4.42875	5.62117	4.95553	5.58415	5.43319	5.08286	5.84395	6.27477	5.34805	5.93031	5.25858	3.93516	4.92517	4.94027	5.51574	4.67049	5.38459	5.76027	5.42635	5.90268	5.23438	5.77248	5.70986	4.98694	5.11481	4.08192	3.91028	4.33141	4.18509	3.77333
ACOT2	2.88946	5.20742	3.96744	3.90331	5.14524	2.3896	3.5972	3.68451	3.98742	3.29524	3.73303	4.36159	5.72758	5.07474	4.616	5.06775	2.47436	5.17455	2.66785	3.7382	4.21104	4.84538	4.58352	3.50991	3.59484	5.20672	3.72719	4.11768	4.64265	3.61052	3.56935	4.17122	6.48991	4.24135	4.46556	4.67851	3.20804	4.57657	5.17223	4.89571	4.96742	4.74611	3.63688	2.35823	4.31784	3.67711	3.22129	3.80329
ACOT4	1.84224	2.11208	2.47477	2.6679	2.45431	1.83972	2.64441	2.32155	2.18951	2.06895	2.19748	2.24616	1.7565	1.63045	2.18681	1.9132	2.06346	2.4888	2.08741	2.13678	1.75592	2.08423	2.19348	2.77458	2.05879	1.7143	2.29201	2.22573	2.18376	2.26366	1.93706	2.22648	1.63494	2.2889	2.06992	2.85126	2.26601	2.15596	3.3331	2.17525	2.3835	1.92412	1.93437	2.88409	2.13276	2.01623	2.55819	1.85225
ACOT6	2.10667	2.30702	2.3757	2.82781	2.85852	2.69249	2.78811	3.43266	2.69368	2.50425	2.98712	2.38316	2.45459	2.51229	2.79238	2.70702	2.60995	2.24907	3.79593	2.3733	2.5429	2.42053	2.42453	2.35736	2.29077	2.38462	3.45022	2.24398	2.07437	3.13642	2.29402	2.73693	2.85803	2.24683	2.56007	3.07884	2.56571	2.19968	3.26899	2.19946	2.65811	2.91536	1.94181	4.20963	2.18345	2.84998	2.88469	3.19306
ACOT7	3.49363	3.88425	4.75752	3.79812	4.23406	4.07823	3.60132	4.09836	3.30111	3.79172	4.33466	3.96216	3.75883	3.69668	4.51853	3.81836	3.4582	3.84805	3.86904	4.11369	4.08448	4.16161	3.60787	4.5676	3.88347	4.06505	4.34449	3.28599	3.61389	4.11415	3.56522	4.01397	4.28486	4.12684	3.43712	3.80013	3.77646	3.7492	3.92874	3.6198	4.20297	3.69542	3.66307	4.18217	3.47031	3.55657	3.32258	3.80971
ACOT8	5.07044	4.79246	5.9411	5.59708	5.92038	5.33495	5.6383	5.35118	4.90517	4.78806	5.91396	5.68705	5.76148	5.20452	5.72689	5.37779	6.17916	5.50268	5.00542	5.47293	4.79054	5.84075	5.66287	5.98901	5.69711	5.51686	5.34155	5.42766	5.86325	4.50608	5.57707	5.34222	5.34708	5.02524	5.71561	5.23655	5.04186	5.26011	5.07328	5.40354	4.79422	5.40138	4.91362	5.09143	4.80734	4.23914	4.28024	4.47546
ACOT9	4.7982	4.49204	4.88863	5.37786	5.07133	5.30837	5.63394	4.80591	5.20394	5.44978	5.25827	5.10381	5.68076	5.19709	4.82749	5.62633	5.92492	5.6455	5.33762	5.11864	5.42245	4.82995	5.27002	5.22773	5.41656	5.42527	5.23944	5.84162	5.58143	5.41025	5.06775	5.05216	5.45487	5.60354	5.60192	5.04971	5.75469	5.37542	6.18313	5.44168	5.1923	5.53585	5.56885	4.17568	4.38204	5.04625	4.019	4.42674
ACOX1	5.61315	5.7041	5.27776	6.67553	6.88872	6.26998	5.94229	5.90357	6.7142	5.96325	6.39877	5.39031	6.35943	6.01597	5.81836	6.03485	6.07335	5.26467	4.56461	5.95491	5.91939	6.08158	6.51236	6.04251	5.7572	6.21952	5.78305	6.19841	5.53511	4.8463	6.16349	5.95675	6.15986	5.9623	6.15563	5.17674	6.34856	5.97584	5.50171	6.4192	6.49524	5.42444	6.36127	3.84019	5.21238	3.38559	3.95493	4.21707
ACOX2	3.7946	3.30574	4.14972	4.0914	6.01008	4.13036	4.30939	4.16581	3.33673	4.17964	4.69282	4.62967	5.31989	4.58789	5.26009	4.71162	3.65109	4.39667	4.17656	3.15817	3.2178	4.89566	4.72218	3.95122	3.55636	4.60534	4.08535	3.83974	3.5796	4.47562	4.43595	4.0555	4.94476	4.21903	4.00689	4.27533	3.94225	4.41975	3.68412	4.20377	3.43729	4.04656	3.99655	4.03249	3.92929	4.45849	4.73593	4.33726
ACOX3	5.64695	5.29632	4.76778	5.48164	5.42828	5.19731	5.22348	5.68597	5.7726	5.46468	5.73122	5.53157	5.9162	6.02466	5.43909	5.75599	5.33198	5.32175	5.64028	5.06712	6.04671	5.43434	5.5129	6.08916	5.95976	5.93082	6.17295	5.91269	5.63809	5.04004	5.75568	5.76838	6.10427	5.72945	5.57064	5.42172	5.41129	5.60419	5.33465	5.76142	4.69679	5.15545	6.15248	5.66804	4.27262	4.00438	4.95232	4.7628
ACOXL	2.97139	3.44678	3.58009	2.81376	2.88832	2.79732	2.92712	3.89587	3.13349	2.89571	2.98426	3.46348	3.10122	2.61164	2.36621	3.3229	3.81387	3.87687	4.2393	2.40585	3.86499	2.70115	2.62766	2.50332	2.75829	3.42385	3.51278	2.89538	2.84658	3.10658	3.75334	3.33257	3.3196	3.59595	2.72952	3.39902	2.49967	3.04275	3.25189	3.18046	3.03328	3.27141	3.09066	4.32624	4.06277	4.84409	4.12335	3.87695
ACP1	5.69058	5.55519	5.60966	6.1665	6.3035	5.43772	6.16308	4.89387	5.67566	5.75463	4.90021	5.981	5.72106	5.87938	5.70057	5.53124	5.64027	5.1818	5.05243	5.51225	5.43776	5.63616	5.54775	5.63668	5.43702	5.40893	5.78024	5.90854	5.61462	5.50797	5.80872	5.38459	5.34239	5.36047	5.45955	5.04287	5.7826	5.72999	5.30861	5.66666	5.39781	5.10029	4.93255	5.10869	4.75134	4.48842	4.63501	4.8822
ACP2	4.94422	5.14033	5.37739	5.37749	5.11212	5.75423	5.26231	5.47567	5.25618	5.35468	4.85694	5.04416	5.11489	4.79864	5.30395	5.73677	5.28757	5.43376	4.6706	5.31301	5.48411	4.67881	5.49098	5.54352	5.27098	5.06853	5.15894	5.26662	5.57471	4.83443	4.95187	4.85707	5.09337	4.97279	5.22586	4.87205	5.14089	4.93381	5.54398	5.23397	5.31912	4.70762	5.01671	4.98821	4.79398	5.61533	4.72518	4.51268
ACP5	4.33471	4.76086	5.87535	4.69228	5.73007	5.2063	5.16434	5.03016	5.49296	5.47614	5.59388	5.31204	5.20198	4.60186	5.25797	5.22484	5.3633	5.70779	4.3371	5.57434	5.2736	5.55376	5.31058	5.71555	6.01626	5.23014	4.31216	5.4665	4.67611	4.64331	5.2118	5.89839	5.02813	4.95085	4.76778	4.70484	4.60729	5.53751	5.22964	5.15087	5.13584	5.11512	5.0516	4.47571	4.23889	3.65125	5.06746	4.04074
ACP6	5.13884	4.69286	4.62347	5.12743	5.84198	4.99267	5.09652	4.74938	5.11442	4.5438	4.83413	4.88222	6.00828	4.64842	5.49618	5.1573	4.93087	4.64123	4.86965	4.64707	4.65336	5.37662	5.32989	4.86064	4.35484	5.77223	5.55086	4.3916	4.76823	4.44362	4.9229	4.72151	5.88818	5.22125	4.81265	5.6864	4.14072	5.122	4.92241	5.62529	4.7753	4.89849	4.47521	4.1903	4.24244	4.59415	4.52243	4.98185
ACPL2	3.78226	6.00406	4.42843	4.12072	4.17079	4.74264	3.83367	4.19496	4.0908	4.65892	3.68258	4.55415	4.07093	3.98594	3.56646	4.30831	4.13562	4.1816	4.82858	4.06039	3.56735	4.36391	3.86323	3.71509	3.8306	4.12627	4.45423	4.16802	3.7674	4.31076	4.06241	4.06463	3.89999	4.24869	3.91287	4.10477	4.05604	4.0939	3.78442	4.24662	3.84987	3.85721	3.93776	4.60442	4.11188	3.66944	4.72987	4.4581
ACPP	5.42428	5.51909	5.93519	6.61254	6.76239	6.46184	6.71927	5.02806	6.89548	6.15574	4.54575	5.40066	5.18739	5.46929	6.35353	6.90086	6.3585	5.86064	4.10677	6.19003	5.92864	6.3695	6.13563	6.40742	5.83754	6.55311	5.37676	6.69686	6.09543	4.72346	6.12642	5.4602	4.76187	6.74852	5.73068	5.88668	5.91668	5.81576	5.04286	6.48843	6.46325	5.21578	5.71365	3.50368	4.46877	3.56561	4.15559	4.39452
ACPT	4.44473	3.69138	4.34795	3.83294	3.73072	4.15859	4.11607	4.06613	4.69328	5.04558	5.06746	4.22398	3.90319	4.82448	4.81493	4.20132	3.85055	4.64806	5.19939	4.47935	4.87673	4.31228	4.50604	4.22481	4.93293	4.42915	4.34306	4.53559	4.53171	4.37544	4.60737	4.17756	4.6301	4.53314	4.56017	4.47715	4.45602	4.17008	3.76568	5.13618	3.40251	4.67434	4.50685	4.27514	4.18712	4.8597	5.40752	4.41847
ACR	3.09484	4.28636	3.42479	4.11279	3.2931	4.1331	3.86763	3.78333	2.86691	3.88314	3.86854	4.19127	4.38424	4.41731	3.81872	3.9964	4.05153	3.84219	4.80641	3.80804	3.91042	4.47157	3.65751	4.69585	4.06932	3.56166	2.88437	3.86451	3.56539	4.10933	3.49418	3.76021	3.38495	3.74448	4.1435	4.32327	3.15672	4.28261	3.16109	4.28032	4.05069	3.4963	4.1933	4.57162	4.9135	4.86388	5.1951	5.45019
ACRBP	4.45767	4.95623	5.36534	4.33101	4.28795	4.62211	4.29378	4.85949	5.10629	4.66751	4.40626	4.39169	4.42269	4.42521	3.8641	4.36137	4.74665	4.81632	4.86867	4.09122	4.24746	4.67714	4.43389	4.24755	4.54084	4.30326	4.49153	4.76029	4.22549	4.66368	4.8249	4.81712	5.16797	4.5174	4.77774	4.47503	4.38949	4.48866	5.16037	4.70479	4.99988	4.40703	4.13627	5.19203	4.53889	5.1376	5.22514	5.42757
ACRC	3.20222	3.76156	3.43336	3.49456	3.89771	4.00467	3.74601	3.55949	3.43557	3.3313	4.11718	4.44224	3.11591	2.86473	3.47144	3.75249	3.35081	3.86323	4.32093	3.71508	3.50815	2.80025	3.79173	3.63712	3.14586	3.85819	3.20052	3.33565	2.73182	3.6183	3.33315	3.49206	3.17378	3.51465	3.35933	3.13211	2.89235	3.3186	3.30121	3.47086	3.20477	3.60568	3.51278	4.09871	2.94491	3.26	3.6887	3.33328
ACRV1	3.38701	3.11699	2.45878	3.08538	3.11216	2.79282	2.82948	3.49235	2.99752	3.42521	3.18853	3.25707	2.89631	3.12278	3.65937	3.50888	2.68805	3.08942	3.3181	2.75896	2.88869	2.78075	2.46054	3.61615	3.56696	2.95532	3.8893	3.23915	2.81171	3.71844	2.95032	3.29613	3.37823	2.87407	3.05677	2.8993	2.98683	2.58673	4.06098	3.33677	2.81231	2.73661	3.22955	3.96473	2.87099	3.4733	3.38942	3.1261
ACSBG1	4.11839	5.38354	4.65945	3.86071	6.85943	4.39099	3.98523	3.8729	3.46831	4.65936	4.22064	4.05361	6.04073	3.54697	5.40759	6.1062	4.20301	4.57688	4.79393	4.18789	3.84221	4.96287	5.5267	4.72641	4.343	5.84271	4.18989	4.28309	4.21923	4.85021	4.89473	4.26171	5.49092	6.02169	3.87533	3.73245	3.82217	4.73666	3.7239	4.28077	4.87662	3.8994	3.52507	4.83383	3.74651	3.77713	4.54107	5.23221
ACSBG2	2.95341	4.32454	2.46084	3.35188	2.94124	3.43179	3.28613	3.99726	2.53633	3.45316	2.73656	2.75533	3.20347	2.64782	2.98525	2.62577	2.75442	3.90113	4.70229	3.75289	3.54461	2.97123	3.41246	2.87844	2.94891	3.31004	3.70442	3.1769	3.49349	3.4517	3.08626	3.28158	3.64705	2.94551	3.1659	3.25238	3.28966	3.01403	2.29566	3.04706	3.3206	2.82446	3.40889	3.16876	3.60575	4.13265	4.19516	4.03879
ACSF2	4.04486	4.56489	4.34212	3.81775	4.4591	3.74997	4.7496	4.08128	3.88574	4.43475	4.11591	3.95825	3.68889	3.45523	4.47674	4.40211	4.33587	4.30462	3.80602	3.75381	3.90192	4.34314	4.23756	4.64628	3.68064	4.61384	3.83567	3.89922	4.49407	3.18374	4.32875	3.14534	4.87171	4.22882	4.1857	4.10349	4.04906	4.29845	3.67705	4.45442	4.02317	4.25789	3.62255	3.35151	4.19788	4.1193	4.29949	3.65485
ACSF3	5.33887	5.3006	5.33221	4.99075	5.44757	5.33454	5.07391	4.87119	5.4739	5.26244	5.06694	5.45047	5.74371	5.35801	5.46456	5.48507	4.83193	5.69188	5.14069	5.66239	5.29937	5.47528	5.51314	5.64119	5.24602	5.67374	5.47708	5.27985	5.07912	5.21096	5.38233	5.31283	5.49523	5.11851	5.33265	5.47374	5.71143	5.37839	5.6176	5.30405	5.46515	5.45093	4.73183	5.11448	4.72764	5.51647	5.31149	5.61855
ACSL1	5.69025	6.13663	5.82187	7.53269	8.97073	6.94708	6.98046	6.15974	6.60085	6.23934	6.31839	6.04085	7.57461	7.25205	7.38166	7.71738	6.89437	7.10004	5.59987	6.28438	6.40906	7.80815	7.58925	6.57939	6.9631	8.12025	6.20201	6.51496	7.16519	6.19396	7.03834	7.05717	7.62849	7.51972	6.94017	6.56015	6.9809	6.36846	7.31023	6.86547	6.43135	6.31351	6.97892	4.95212	6.08032	5.16484	4.97338	5.89476
ACSL3	6.17469	5.5303	5.77407	6.24095	6.93908	5.40077	5.88291	5.51112	6.07566	5.4577	5.79459	5.41045	6.15238	6.11686	5.94342	6.07142	5.59872	5.53951	4.302	5.78221	5.68409	6.53672	6.39598	5.71605	5.89648	6.24663	4.71982	6.59854	5.55033	4.89037	5.1885	5.67793	5.82429	5.59826	5.36798	5.58185	6.09441	5.9609	5.99127	5.26731	5.63506	5.54373	5.94332	4.41689	4.34439	3.58033	4.33276	4.30251
ACSL4	5.28474	5.26914	5.53855	5.7202	6.47709	5.5921	6.03445	5.7036	6.11894	5.55884	6.17437	5.86088	6.32645	6.21719	5.63291	6.27753	5.8325	5.97514	3.89433	5.77218	7.01434	6.00508	5.79642	5.59327	6.30363	5.84886	5.53345	6.78576	5.53021	4.96523	5.5654	4.93206	5.57296	5.62889	6.08975	5.75236	7.02706	5.88444	6.7452	5.22165	6.63792	6.31328	5.64974	3.41734	3.91443	3.57589	3.98344	3.71154
ACSL5	4.06159	4.32311	4.9595	4.9865	6.70565	4.68671	5.19465	4.86763	5.01997	5.4376	5.77943	4.23492	5.35535	4.72151	5.71149	5.60328	5.14747	4.76337	3.4294	4.61702	5.48041	4.76548	5.44726	4.35229	5.32155	5.24624	4.91491	5.51631	4.88413	4.13909	4.77074	3.54299	5.46083	5.15793	4.85374	5.31891	5.94372	4.73926	5.66224	5.26131	5.8076	5.67541	5.20903	4.51487	3.75358	4.68629	4.6935	4.39298
ACSL6	2.97147	2.87976	3.5732	2.81497	3.68862	3.20093	2.6771	3.0706	2.93894	3.006	2.87321	2.7922	2.88702	3.01305	3.04748	2.82133	2.71782	2.58369	3.75402	3.2713	3.15196	3.10013	3.00149	3.08124	3.27502	2.87096	3.11139	2.70722	2.89665	2.98154	2.91391	3.50325	2.85563	2.63649	2.5313	2.41898	2.77737	3.02609	3.09377	3.05658	2.857	2.79037	2.99978	3.57016	3.46621	3.86156	3.27588	3.17834
ACSM1	3.91826	2.63924	2.39675	2.69599	3.31718	3.08338	2.63647	2.89987	2.51211	2.78846	2.49256	2.8984	2.79171	2.97307	2.67837	2.68688	2.77842	2.88615	3.71585	3.05131	3.19343	2.84205	2.4844	2.32043	3.2199	2.78501	3.40144	2.35022	2.80517	2.76247	2.93665	2.76421	2.41801	2.51545	2.42414	3.19513	2.87111	3.28334	2.94369	2.64924	2.98425	2.53064	3.00654	3.93483	3.23075	3.70478	3.61513	3.63354
ACSM2A	2.23812	1.68736	1.64745	1.96626	1.4205	1.98731	1.60178	2.45625	1.64753	2.08441	1.6044	2.77867	1.79625	1.818	1.97703	1.8941	1.65968	2.23749	3.67373	2.78757	2.81914	1.85031	1.61235	1.91652	1.94316	1.67364	1.75852	1.65798	2.04813	3.26574	1.94205	1.55249	1.9824	2.03173	2.2947	1.54002	1.90616	1.71515	1.6979	2.99645	3.17971	1.88423	2.35987	2.44148	2.38925	2.0134	3.04477	1.9564
ACSM2B	2.96437	2.8942	3.29119	2.19424	2.88203	2.70869	2.82931	2.89823	2.782	2.92881	2.41583	1.90012	2.12803	2.04217	2.87686	2.36133	2.83115	2.91429	3.7563	3.14962	2.1969	2.25553	2.41591	2.10436	2.34006	2.22668	3.88582	2.974	3.41146	3.64553	2.15981	2.12518	2.34206	3.0428	2.41699	2.60739	2.20165	2.11627	3.59448	2.03506	2.56543	2.1991	2.86842	4.5922	3.65063	3.25732	4.4207	3.94422
ACSM3	3.11363	3.40704	3.23791	3.08118	4.71422	3.15675	3.17613	3.25517	3.02082	2.9302	3.30026	4.23779	3.64266	3.05961	3.10906	3.12476	2.81414	3.44664	4.01774	2.73221	3.16419	3.63218	3.9734	3.21929	3.10661	3.43232	2.90739	3.05717	3.67623	3.22925	3.2227	3.60418	3.59722	3.8104	2.956	2.97852	3.36102	3.32936	3.65554	3.56644	3.9388	3.42052	3.00114	3.3835	3.33665	3.75913	2.71698	3.11833
ACSM4	3.97776	3.89025	3.94011	3.97263	4.18735	4.43059	3.52375	4.05056	3.91107	3.45138	4.41875	3.94949	3.19252	3.47296	3.40377	3.95137	3.80187	3.49501	4.89315	4.0275	3.50477	3.02798	3.59258	4.23096	3.02486	3.99349	4.54493	3.46653	3.69344	4.46392	4.06459	3.91017	3.60079	4.40736	4.34438	3.92196	4.13657	3.88003	3.80674	3.94154	3.53139	4.55447	3.81917	4.97845	4.59642	4.57348	4.34663	4.75466
ACSM5	4.26657	4.48417	4.68833	5.00243	4.81526	5.00226	4.64489	4.70983	4.52611	4.03112	4.47054	4.67892	4.96061	5.22771	4.75531	4.29467	4.37183	3.67433	5.22049	5.30685	4.14408	4.87794	4.74927	4.14898	4.80278	4.38901	4.38456	4.77578	4.62108	5.69223	4.94754	4.36185	4.5834	4.25406	4.50756	5.24708	4.27594	4.74671	3.97884	4.26139	3.99497	4.50967	4.48688	5.68207	5.44263	4.64327	4.87193	4.4685
ACSS1	4.13526	5.21863	4.97825	4.2715	4.49481	4.72047	4.7266	4.87859	4.75989	4.84877	4.58133	4.62798	4.4359	5.56707	3.68455	3.98203	4.66201	4.3274	4.17273	4.4918	4.55929	5.11217	4.49241	4.87893	4.62116	4.93836	4.99148	3.87004	5.23578	4.55283	4.99405	4.71193	4.67879	5.01815	4.29534	4.51893	4.18666	4.39454	4.5513	5.31184	3.70885	4.04674	4.53735	4.25856	4.793	3.73674	4.11807	4.68715
ACSS2	5.66387	5.46625	5.26233	6.02179	7.46131	5.54782	5.43082	4.73412	5.47968	5.12457	5.45015	6.11288	5.99735	5.34698	5.62102	6.20351	5.29275	5.29783	5.10165	5.47053	4.95794	6.22991	6.42054	4.75594	5.39029	6.50505	5.30059	5.80375	5.198	5.57796	5.38055	5.50458	6.20202	6.00179	5.52444	5.85901	5.64216	6.28544	5.91001	5.41063	5.66649	5.42637	5.60641	5.52518	5.66245	5.7845	5.87776	6.25298
ACSS3	3.85952	3.9576	5.12556	4.81974	5.8112	4.81707	5.153	5.15554	5.09834	4.88837	4.97469	5.53385	5.27348	5.28652	6.56701	4.99142	5.74852	4.76555	5.80009	4.99646	4.84994	5.23099	5.3684	4.22447	4.79914	5.24788	5.35713	4.86789	5.24333	5.03658	5.3313	4.15405	5.39062	5.4625	5.56297	5.28336	5.41143	5.58402	4.71197	5.19768	5.44673	5.6567	5.27032	5.75404	6.28141	5.73011	6.06841	5.14333
ACTA1	4.59675	4.35293	4.57014	5.53782	5.27489	3.9693	4.63907	4.19973	4.13545	5.38771	6.42802	4.24433	4.72729	4.90596	4.8006	4.79457	6.004	5.1722	5.53976	4.78896	4.68771	4.67963	5.24412	5.44086	4.64502	4.01568	5.34727	5.96724	5.09398	4.14568	5.54006	3.46934	5.08712	5.09001	3.96973	3.52274	5.04805	5.87785	4.97973	3.96214	5.11628	4.91567	5.15357	5.90688	3.81157	4.5145	4.43161	4.72615
ACTA2	5.82241	5.54302	6.52932	6.65177	5.49574	5.97501	6.02967	6.03554	6.09468	4.85779	6.62216	6.42158	7.10002	5.59834	6.29677	5.72992	6.38796	5.97611	4.36941	5.87842	6.17596	5.48911	6.45289	6.09808	6.15119	6.0492	6.25106	6.79479	7.05844	4.95017	6.59845	4.91629	6.66967	6.20133	6.80474	6.39947	6.35179	6.63025	4.96867	7.35366	5.33562	6.54594	6.78367	5.66446	6.63048	3.50918	4.64248	5.31494
ACTB	5.90179	5.86793	5.72571	5.72471	5.85368	5.71737	5.58097	4.74893	5.58636	5.7918	5.63868	5.63367	6.0129	5.8566	6.11172	6.20556	5.90369	6.23149	6.5495	6.13232	6.14212	5.98322	5.61186	5.94528	6.01009	5.74036	5.406	5.65975	5.79825	6.52802	5.93702	5.89462	6.01723	5.72332	5.36729	5.93594	6.57886	5.64284	6.33851	5.51311	5.98335	6.11334	6.08366	5.62305	5.57973	5.42291	6.12448	5.20442
ACTBL2	3.07871	3.38797	4.10975	3.22696	2.82857	2.78663	2.42217	3.6401	2.87348	4.25557	3.50411	2.70233	3.0338	3.07014	3.79902	2.55426	3.20946	3.1694	3.46322	4.23069	3.39019	3.61876	2.99102	2.86068	2.94314	3.72866	3.52256	2.5721	3.32113	2.96402	3.23815	2.88718	3.21326	3.13443	2.60957	2.72218	2.56154	2.42329	3.261	2.32187	2.98683	3.00926	2.85648	3.03686	2.84167	5.10324	3.43733	4.26709
ACTC1	2.15939	2.08658	2.2062	1.71007	2.53306	2.08427	2.19563	1.86581	2.45718	2.09328	1.943	2.98128	2.37759	2.82193	2.03541	2.62765	1.87423	2.91798	2.89305	1.74713	2.04356	2.06562	2.59667	1.76718	2.11852	1.98487	2.1035	2.39482	1.99708	3.17607	2.37441	1.99672	2.0894	2.20694	2.15846	2.34339	1.60299	2.04103	3.05018	1.84209	2.66457	2.65774	1.4784	3.63337	2.20624	2.60984	3.16287	2.58011
ACTG1	8.61313	8.58765	7.95791	8.3335	8.48057	7.59496	8.67724	7.79226	8.63826	8.75442	8.01841	8.60738	8.60229	8.1953	8.13793	8.44161	7.95781	7.86894	4.19232	8.22713	8.6278	8.44239	8.52003	8.42897	8.73738	7.76215	8.52442	8.48285	7.86412	6.83403	7.84495	8.38145	7.85792	8.20467	8.18439	7.87328	9.2001	8.52806	8.95489	8.33928	8.5498	8.07526	7.72155	4.24286	7.24325	5.5492	5.14016	6.96559
ACTG2	3.07085	2.84104	3.58099	4.07569	3.03665	3.58393	2.84104	2.72725	3.31096	3.98138	4.045	3.43965	5.43565	2.47763	3.5186	3.23444	3.40492	3.79789	4.02552	2.65704	2.52989	3.28975	3.94156	4.07652	2.83805	2.79418	3.54178	4.44901	4.99633	3.87998	3.76552	2.57039	4.06063	3.33268	3.70723	3.45296	4.18551	3.30645	2.71981	4.22341	3.43671	4.68031	4.21095	4.1513	3.78761	3.05861	3.82837	3.37501
ACTL10	3.77208	3.07395	3.7133	3.60201	4.06977	3.74803	4.00633	3.69978	3.99507	3.77543	4.09961	3.38855	3.73493	4.32903	3.33707	3.68375	3.91675	4.04805	4.04867	3.84396	3.49799	3.62483	3.77937	4.85076	3.43045	3.51427	4.29456	3.80271	3.94145	4.4933	3.46945	3.8009	4.36337	3.40967	3.76441	3.54855	4.31256	3.85024	3.62927	3.66705	3.21976	3.39429	3.51136	3.76488	2.81856	3.94967	3.15707	3.81552
ACTL6A	5.49874	5.58973	4.65209	5.50096	5.69756	4.62368	5.48102	4.46034	4.86076	5.14468	4.80905	5.83959	5.38711	5.32415	4.64614	4.56883	4.82094	4.68758	4.58015	4.99106	5.27305	5.08381	5.16435	4.65088	5.52893	5.15223	5.27266	5.18553	5.3658	4.74711	4.77906	5.23622	4.46452	5.41728	5.07348	4.87773	5.7223	5.69341	5.33318	5.03021	4.77111	5.70082	4.64897	4.78392	4.7013	4.87687	5.47064	4.70021
ACTL6B	2.80308	2.72259	3.17387	2.65481	2.78867	3.33036	2.75342	2.72014	2.62353	3.17624	2.96263	2.79323	2.83133	3.28532	3.09731	2.57614	2.6084	3.13015	3.42003	2.96818	3.21558	2.64682	2.59248	3.10878	3.00429	2.83163	3.66502	2.97112	3.08291	3.21261	3.61934	3.19157	2.85166	3.26163	3.20985	2.52412	2.65994	2.96676	2.89503	2.70359	3.11592	2.77844	2.95465	3.78144	3.03156	3.48705	3.54981	3.57481
ACTL7A	3.16628	2.53022	3.46199	2.91224	2.59006	2.81879	2.51485	3.34811	2.78883	2.69433	2.65547	2.70894	3.2527	3.09472	2.76539	3.55803	3.31179	3.23844	4.39025	3.02904	2.98353	3.28791	3.32333	3.18318	2.75897	2.83792	3.61618	2.73985	3.51387	3.28336	2.95411	2.73927	3.15297	2.93835	2.96323	2.41034	2.58472	2.72689	3.15887	2.98295	2.82799	3.1274	3.24384	2.81608	2.45654	3.04603	3.59389	3.1843
ACTL7B	3.6654	3.91334	4.20819	3.35728	3.06289	3.35797	3.46474	3.24252	3.8641	4.06287	4.49856	3.67272	3.23077	4.60066	3.40163	3.37383	3.52622	4.12827	5.00885	3.85543	3.38004	4.4768	3.88885	3.5563	3.90737	3.17092	3.82543	4.34726	3.5218	4.88242	3.85765	3.92516	3.64796	3.63707	3.31672	3.62386	3.87378	3.32198	4.62188	3.57141	3.53426	4.27335	4.48336	4.26054	3.43656	4.22949	3.95637	4.08696
ACTL8	3.76035	3.77144	3.70171	2.88214	3.09373	3.8626	3.30672	3.24358	3.29411	3.708	3.98882	3.23709	2.86709	3.50188	3.2697	3.51601	3.65095	3.9041	4.79065	4.24791	3.6124	2.97148	4.12656	3.42189	3.69692	3.57679	3.1951	3.39016	2.89771	5.10979	3.66113	3.50312	3.84946	3.31833	2.98896	3.90976	3.5444	3.24025	3.4016	3.12329	3.39615	3.98565	3.56547	4.80869	3.4108	4.89982	4.09232	4.4895
ACTL9	3.35571	3.43583	3.61961	3.49519	3.66183	3.28246	2.80335	3.90601	3.40176	3.41051	3.33226	3.77606	3.68901	3.58898	3.12344	3.25707	3.32291	3.72471	4.61691	3.85545	3.56757	3.05588	2.88113	3.57861	3.29575	3.28368	3.77948	2.83261	2.69625	3.69898	3.52823	3.59143	3.49348	3.07915	3.76455	3.11675	3.50781	2.5708	3.63554	2.71891	2.93041	3.31076	3.59053	4.37657	3.10773	3.64005	3.4712	3.43194
ACTN1	5.94652	6.92058	5.96587	5.76474	6.30559	5.42367	5.58071	5.95401	6.71455	5.82934	5.81117	5.91767	6.16232	6.09002	6.31116	6.44124	6.02958	6.25723	6.12069	6.51187	6.00896	6.13607	6.11175	6.21008	6.34786	6.11392	6.11387	6.26442	6.27116	6.41473	5.72346	6.10214	6.54595	6.10259	6.08074	5.78885	6.50661	6.03368	6.42287	5.90783	6.06528	5.7667	5.85765	5.22786	6.02559	5.30877	4.84915	6.21745
ACTN1-AS1	4.1266	4.02087	4.59007	3.96443	4.20195	4.20976	3.90013	3.97967	4.15291	4.18138	4.21168	4.3141	4.42385	4.61927	4.46434	4.24917	4.17717	3.86575	4.74677	4.53695	3.79071	4.20815	4.05789	4.15441	4.04867	4.09316	3.82662	3.5481	4.41403	4.46203	4.30384	3.63073	3.86448	3.88054	3.96871	4.4247	3.7765	3.84246	4.26753	4.69124	3.6714	3.91174	4.10085	4.63071	4.32531	4.44693	4.85215	4.42341
ACTN2	2.54768	2.91255	4.30749	3.00561	3.21913	3.63388	3.44926	3.68172	2.86207	2.87223	2.6303	3.33886	2.93967	3.488	3.41342	3.86809	2.77963	3.43679	3.66797	3.93991	3.04599	3.25117	2.6954	3.71061	3.49899	3.39192	3.15618	2.96923	4.1215	3.45798	3.33886	3.80804	3.72647	3.04551	3.77972	3.40184	3.10261	2.77181	3.27264	2.95555	4.12705	3.02047	2.83773	3.6392	3.49254	3.55792	3.68168	4.03161
ACTN3	2.92478	3.15527	3.50911	3.18615	3.21092	3.65013	2.97668	2.8662	3.33017	3.16285	3.10537	2.75704	3.68454	3.25407	2.38306	3.74303	3.55639	3.71022	4.33733	3.34432	3.9367	3.74842	3.27415	2.76469	3.03161	2.86602	3.85079	3.29378	3.67584	3.38928	3.3964	3.3541	2.66913	3.52781	3.51194	2.92925	3.78104	3.96263	3.03867	3.42328	3.08023	3.06594	3.08618	4.31731	2.89196	4.74029	3.58096	4.66403
ACTN4	8.43895	8.76464	8.17449	8.1518	7.9753	7.4711	8.17892	7.1341	8.11337	7.90004	7.83574	8.04297	8.31372	8.12225	7.68039	8.13192	7.94435	7.81814	4.52895	7.94724	8.18573	7.87208	8.03525	8.07784	8.39692	8.19193	7.87241	8.0863	8.39041	6.88546	7.86	8.768	8.41096	8.21408	8.09219	8.0355	8.41587	7.97569	8.00673	8.43137	7.81326	7.94361	8.07493	4.80013	7.40203	5.08947	6.83682	6.8834
ACTR10	5.49612	4.63456	4.41629	5.5539	5.51875	4.8868	5.00556	5.47602	4.97809	5.14348	4.61054	5.59449	5.16682	5.07104	4.63477	4.84586	4.89031	4.67271	3.14546	4.9624	5.28368	5.5246	4.95351	4.74701	5.45253	5.16999	4.74157	5.48066	5.24767	3.90885	4.57904	5.12583	4.81039	4.90238	4.95061	4.97609	5.43177	4.99491	4.68411	5.15315	4.90729	4.99009	4.9341	3.7274	3.74416	3.46421	3.47833	4.03744
ACTR1A	5.88372	6.33069	6.13767	6.13881	6.09771	5.6741	5.86828	6.01805	6.60866	6.03333	6.64064	6.48486	6.53309	6.00887	6.5298	5.89147	6.27527	5.89127	5.34162	6.40185	6.41775	6.26701	6.14833	6.1716	6.5913	6.14635	5.69388	6.47988	5.87289	4.51923	6.48974	6.86363	6.64345	6.05643	6.08214	6.13114	6.40618	6.51906	5.93686	5.9655	5.79998	5.90793	6.61526	4.87429	5.11786	5.05071	5.12525	5.09979
ACTR1B	3.72847	4.08599	3.47471	3.77796	5.05536	4.41599	4.49314	5.00585	4.09944	3.91559	3.70059	3.84791	4.30329	4.92922	4.91424	4.12508	4.06732	3.46567	3.54744	4.09903	4.09486	4.48644	4.01179	4.50347	4.08283	3.99705	4.4495	4.35021	4.15979	3.25064	3.23927	4.05327	4.56332	4.1143	4.55205	4.2747	4.26628	4.52644	3.70585	4.96984	4.05338	4.01489	4.17737	3.7307	3.61562	3.05659	3.47977	3.96997
ACTR2	7.77669	7.05506	6.80536	7.32801	7.33043	6.8421	7.68392	6.91245	7.44763	7.39544	6.99798	7.21392	7.84668	7.42107	6.99393	7.59676	7.13337	6.98743	4.74374	7.64915	7.75646	7.39383	7.63878	7.21941	7.61171	7.27727	7.52953	7.88134	7.32688	5.8701	7.27418	7.52298	7.35298	7.57281	7.36581	7.26018	7.93534	7.30702	7.65087	7.3529	7.56727	7.36569	7.41017	5.78862	6.38195	5.46165	5.16631	5.91408
ACTR3	7.302	6.42456	7.18847	7.20783	7.50026	6.92061	7.42735	6.64174	7.50497	7.27189	6.91889	6.70729	7.00283	6.83215	6.73694	7.12985	6.96861	6.91791	4.47317	7.09987	7.40678	6.87993	7.21592	6.93443	7.48174	6.96438	7.00096	7.57596	6.67973	5.14029	6.71591	7.03513	6.96316	7.54294	6.81427	6.79451	7.60189	7.13548	7.62613	6.63903	7.09848	6.97386	6.80469	3.91039	5.05304	4.22526	4.04795	5.52524
ACTR3B	6.35224	5.66894	5.58122	6.002	5.87691	4.62349	5.46921	4.88958	5.69464	4.39921	5.49219	5.07892	4.43241	4.27605	5.03468	5.45849	4.9381	5.51638	5.86232	5.21587	4.6835	5.88927	5.27334	5.44668	5.09164	5.14387	5.0594	5.24258	5.37015	5.50479	4.81419	5.45992	4.63249	5.62424	5.23008	6.03892	6.12294	6.09435	5.23669	5.11954	5.45818	5.5908	4.68446	6.37486	5.66775	5.94082	5.46313	6.25267
ACTR3BP2	4.08028	3.02688	2.80433	2.48381	2.40946	3.68181	2.11816	2.9132	3.23405	3.48938	1.92857	2.69973	2.56716	2.52748	2.07637	2.35418	3.06747	2.78111	3.75486	2.59505	2.84434	3.70998	3.19538	2.91395	3.01957	2.27861	3.23367	2.50736	2.12797	2.71977	2.88434	2.21197	1.89277	2.08122	3.87533	2.35635	2.53011	3.45138	3.02621	2.85779	2.63039	3.44716	2.85458	2.82594	3.2823	3.22148	4.0717	3.55509
ACTR3BP5	4.62372	3.78215	4.23585	4.34192	4.14926	3.77728	4.23828	4.4962	4.64045	3.78317	3.24186	3.5687	3.95548	4.80342	3.8637	4.59435	4.04763	4.19471	6.31138	3.84341	3.88235	4.25117	3.66169	4.71345	3.90548	4.13809	3.99429	3.7496	3.68408	5.75303	4.66823	4.19438	4.94167	3.98574	3.68758	4.88077	4.49995	3.84132	4.18365	3.46656	4.79383	4.52385	3.83107	8.01046	6.20383	6.73331	6.88176	5.56124
ACTR3C	4.61935	4.37506	4.31819	4.71299	4.43387	3.00508	3.89175	3.5525	4.6818	4.09769	4.1393	3.98214	3.83423	4.12827	4.04816	3.63127	3.53212	3.63324	4.28513	4.88836	4.93391	3.26135	4.63369	4.59573	3.78297	4.55974	4.03002	4.28315	3.99482	3.85388	4.01498	4.41589	3.36762	4.40447	4.14079	4.27484	4.65441	3.98403	3.19429	4.1783	4.29291	3.95999	3.4085	3.27895	2.49024	4.27283	4.563	3.37481
ACTR5	4.68799	4.90831	4.274	4.92901	4.85297	4.84365	5.59334	4.7224	4.51421	5.17068	4.81286	4.39914	5.23895	4.31198	4.67044	4.33114	5.1887	4.88342	4.92414	4.42827	4.12247	4.83263	4.41188	4.1207	4.44886	4.30717	4.46429	4.69437	4.21221	4.66096	4.63903	4.47782	4.73212	4.14009	4.60907	4.32257	5.04728	5.07641	4.1793	5.06194	4.51679	4.50609	4.61421	4.34252	4.54069	4.15693	4.60548	5.01656
ACTR6	4.02926	3.63826	3.25335	4.87039	5.52352	3.89119	4.54604	3.42494	3.97443	4.40174	4.36256	4.83684	4.38998	3.79158	4.41275	4.54839	3.92247	3.75647	2.66081	4.04944	4.1021	3.9257	4.24474	4.13922	4.08133	4.29874	4.14344	4.57776	3.23158	2.4916	3.6379	3.41406	4.66147	4.72869	4.07348	3.8994	4.34312	4.07064	4.74804	4.3216	4.71903	4.18073	3.49902	3.24604	2.47805	3.40616	2.58942	3.00497
ACTR8	5.36409	5.52016	5.29429	5.57024	5.26425	5.33631	5.41122	5.01934	5.21702	5.5321	4.89467	5.69021	5.13009	5.44682	4.42878	5.14949	5.6439	5.17356	4.42746	5.32586	5.61309	5.34841	5.39512	5.59497	5.36578	5.55219	5.38953	5.56737	4.80817	3.81525	5.48491	4.6401	5.33841	5.09127	5.13661	4.75598	5.52455	5.24534	5.25935	5.59868	5.21293	4.91441	5.52739	4.69668	4.08888	4.96324	4.88338	4.40988
ACTRT1	2.76116	2.71302	2.78985	2.89716	2.55349	3.54384	3.00514	3.34882	3.13527	3.25474	3.14457	3.00678	3.54719	3.09578	3.57768	3.68723	2.98326	3.17128	5.0798	3.26045	2.84946	3.23323	2.68295	2.77573	2.61753	2.96566	3.02671	2.49377	2.93123	2.62069	2.69587	3.16482	3.3285	3.09504	3.024	2.95671	3.09566	3.23743	2.68977	3.05028	3.55843	3.13827	2.83175	3.18562	3.34507	3.1673	3.02554	3.41015
ACTRT2	3.08646	2.50733	3.01019	3.43873	2.98467	2.6488	2.67515	3.65976	2.94706	2.5341	2.72274	3.82801	2.55289	3.67742	2.96895	2.71787	2.69933	2.98553	3.52578	2.73784	3.17175	3.13972	2.74384	2.74775	2.9085	2.67634	3.93253	2.77027	2.69907	3.44507	2.66162	3.40924	3.30265	3.64716	2.56472	2.44084	2.46649	3.10428	2.99342	2.7409	2.82693	3.26502	3.27551	3.8222	2.66783	4.09008	3.06421	3.22612
ACTRT3	4.20071	3.50439	4.73767	3.1816	4.16048	3.41489	3.4678	3.59972	3.51349	3.88933	4.38893	3.09098	3.78698	3.28528	3.44043	4.53568	3.17912	4.38092	4.42272	3.55949	3.13649	3.44277	3.8499	2.77589	3.1613	3.46597	4.26583	3.07956	3.11638	3.77763	4.58523	3.25203	3.26284	3.72662	2.75063	3.30933	3.34606	3.19206	3.00785	3.46622	3.7841	3.53437	3.82231	3.31668	4.28743	4.28165	4.53045	4.15466
ACVR1	4.89191	5.66342	4.50497	5.26925	5.06265	4.78549	4.93175	4.77798	4.86297	5.17449	4.65322	5.15493	4.72557	4.41742	5.15562	4.72161	4.8978	5.18044	3.91914	5.35973	4.94306	4.80585	5.16446	4.95612	4.47235	4.85867	5.27969	5.01229	4.6186	3.2764	4.7794	4.74278	5.32362	5.2349	4.74433	5.24027	4.5411	4.87061	4.07766	4.85413	4.86386	4.99246	4.92833	4.74504	5.26661	3.78695	3.46903	4.33493
ACVR1B	5.52271	5.55342	5.4022	6.07763	5.81715	5.22008	6.0528	5.52935	5.86017	5.94481	5.81148	5.60074	5.74319	5.17309	5.12917	5.66999	5.8916	5.52516	4.94356	5.53147	5.04047	5.91529	5.51871	5.65449	5.65332	5.77667	5.32613	5.43712	6.02117	5.94982	5.50878	6.0435	5.6819	5.45866	5.89932	5.92597	6.14122	5.6825	5.83815	5.86771	4.82817	5.17697	5.76767	5.79442	5.40515	5.65089	5.22685	5.36901
ACVR1C	3.33553	3.43234	3.43122	3.76924	3.54948	3.28331	2.53254	4.12426	2.67083	3.22859	3.35962	2.51762	3.10281	3.14126	3.12334	2.90922	2.60525	3.08229	4.0132	2.59861	2.79811	3.35982	3.37138	2.76192	3.38575	2.86867	2.94764	3.1652	2.71422	3.08048	2.88327	3.20793	3.36347	3.23307	3.66839	3.48427	3.40719	3.13021	3.48941	2.89831	3.18743	3.49179	3.90988	3.84245	4.13503	3.32323	3.72967	3.22216
ACVR2A	5.53857	6.32496	5.68603	5.98193	5.74127	6.09049	5.55695	4.96818	5.68035	5.16132	5.49666	5.30587	5.85172	5.33472	5.81767	5.67038	5.64368	5.07196	5.04372	5.2982	4.96064	5.68145	5.78125	5.54255	5.28417	5.60984	5.54738	6.1529	6.07241	5.1907	6.32372	5.37235	5.60962	5.6068	5.8774	5.14989	5.69129	6.32762	4.9933	5.83304	5.73329	4.85089	5.84416	4.74198	5.19995	4.91364	4.84944	4.89147
ACVR2B	3.5976	4.32132	3.96041	3.86655	3.66461	3.0891	3.74784	3.8206	3.62588	3.57884	3.33195	3.70215	3.4465	3.13723	2.74051	3.43105	4.05722	4.09012	4.15549	3.7074	3.41106	3.77037	3.83131	3.4179	3.92575	3.30434	4.17802	4.00553	4.22863	3.30674	3.38445	3.65118	3.48064	3.5823	3.72004	3.47115	3.78779	3.45136	3.60863	3.66779	3.70842	3.44131	3.85621	4.91514	4.03085	3.71456	4.67165	4.33747
ACVR2B-AS1	4.07077	4.85479	3.62582	3.54368	3.69521	3.64201	3.84071	4.15075	3.85533	4.18637	3.4012	3.93571	3.84221	4.34375	3.4484	4.19868	3.8162	4.32265	3.81779	4.44244	3.65867	3.59557	3.86058	3.98676	3.89602	4.13697	4.16721	3.54717	3.92551	3.30635	3.80441	3.77944	4.0642	3.76855	3.72227	3.89219	3.20037	3.68867	4.12534	3.95432	3.77708	3.6414	4.37873	4.36295	3.94325	4.71224	3.78284	4.47298
ACVRL1	4.48314	4.03816	5.42335	5.28831	5.11216	5.33671	5.03061	5.69911	5.04383	4.93073	5.53202	5.39419	5.64717	5.01418	4.63688	4.72578	4.94809	5.45819	3.6341	4.84391	4.77934	4.73483	5.21423	4.67866	4.87754	4.99824	5.00403	5.43521	5.27203	4.91722	5.50404	4.69392	5.05887	4.95118	5.31584	5.04499	5.82015	5.0187	5.214	4.75913	5.1775	5.15532	4.89115	4.46539	4.0993	4.09804	4.26237	4.05533
ACY3	4.29113	3.90595	4.71284	4.25562	3.87031	4.50634	4.0302	4.22862	4.38553	4.28975	4.41256	3.96072	3.88954	4.01889	3.5184	4.46964	4.08818	4.2052	5.6104	3.95058	4.71634	4.39592	4.33993	4.20928	4.61095	4.1686	3.93439	4.02275	4.26756	5.40576	3.85438	4.70462	4.33392	4.51658	4.3438	4.29933	4.11772	4.33924	4.38209	4.37525	4.37156	5.35136	4.39136	4.83255	4.87701	4.82263	5.33482	4.81166
ACYP1	5.18616	5.29803	5.25528	5.08868	5.95622	6.0618	4.90565	4.47575	5.6881	5.33749	5.19487	5.40259	5.18363	4.76022	4.80195	5.46791	5.95433	4.73185	3.91893	6.32773	4.85778	5.7525	5.80374	5.06814	5.54929	6.01868	6.12369	5.67667	4.72544	4.48108	4.87522	4.53445	5.36716	5.65726	5.52797	5.0195	5.39619	5.59787	5.17616	5.66317	5.98273	5.51422	5.33076	4.93974	5.59104	4.9061	4.07264	4.58989
ACYP2	5.02762	3.74807	4.42865	5.16747	5.4007	3.79295	5.22643	3.84604	5.37565	4.37419	5.30657	4.49776	4.45031	3.95398	4.80298	4.77827	5.30741	5.36778	4.72915	4.36356	5.41538	4.53915	4.95288	3.84957	4.9977	4.87843	4.61843	4.79484	4.93303	4.06315	4.93116	5.08461	4.7497	4.53884	4.61967	5.15716	5.17579	4.85869	5.60635	5.00261	4.20656	5.10896	4.97498	3.96155	5.09623	3.8762	4.9054	4.54258
ADA	4.87681	4.33915	5.07787	5.18545	5.74007	5.28761	5.20695	5.97887	5.19293	5.19596	5.46379	4.68455	5.99842	5.53777	4.78374	5.48956	5.01258	4.77802	4.41784	4.58974	5.46891	4.65163	5.51907	5.15579	5.33975	5.35757	4.27525	5.49536	5.71077	5.22187	5.69707	4.77404	5.46893	4.45992	5.28474	4.47113	4.85168	5.55151	4.89693	5.60694	5.163	5.28872	5.26958	5.2192	4.67667	4.51408	5.00537	4.4394
ADAD1	3.60584	2.74007	2.82016	2.38104	2.69122	2.73437	3.01362	3.12716	2.99581	2.35085	2.75752	2.70313	2.5906	2.59037	2.47913	2.83664	2.95006	3.02151	3.68264	3.10095	2.42334	2.46471	3.01529	2.64437	2.91627	3.0721	3.32682	2.51462	2.74876	3.60685	2.70013	2.98555	2.90698	2.67294	2.74908	3.31903	2.13464	3.17792	2.54377	2.76574	3.29385	2.78229	2.51883	3.88405	2.75679	4.78026	3.60065	3.86738
ADAD2	4.45312	5.34868	4.82698	4.4007	3.83545	3.93364	4.85687	4.9712	4.35016	4.82556	4.27803	5.01281	4.25742	4.46695	4.43454	4.59277	4.61671	3.78074	4.85074	4.52646	4.36726	4.76591	4.02645	4.14432	4.50841	4.17052	4.37016	3.87468	4.09723	4.52492	4.51968	4.93455	4.79829	4.95158	4.34867	4.0228	4.26488	3.63606	4.01576	4.34246	4.6829	4.12871	4.70877	4.92448	3.74787	4.48694	4.11628	4.47286
ADAL	3.52457	4.37075	4.27778	4.04749	4.33756	4.75773	3.82927	3.80731	4.38032	4.009	4.50863	4.55507	4.13593	4.20684	4.15035	3.8074	3.65591	3.97414	3.51424	4.30786	4.18938	5.10395	4.99764	4.39833	3.75916	4.86874	4.39502	4.79874	3.73319	3.96889	4.58786	3.46092	4.32293	4.27417	4.18003	4.11412	4.74626	4.7005	3.78019	3.68484	4.63718	4.30021	4.60856	4.41558	4.20769	3.50614	4.72852	4.18137
ADAM1	4.8278	6.17967	6.01512	5.48263	5.40355	4.88972	6.00331	4.70823	5.48933	5.25553	4.14211	5.43296	5.35942	4.14814	5.53367	4.89554	6.071	4.9179	4.33934	4.5952	5.00956	5.06264	5.47359	4.86874	5.60799	5.82403	5.73072	5.50602	5.29233	3.80754	5.55136	4.52808	5.50528	5.45872	5.39485	5.41024	5.98795	5.17622	4.52566	6.07368	5.06686	5.2433	4.83929	4.21138	5.05386	4.0353	4.35869	4.23953
ADAM10	6.93516	6.635	6.47848	7.37904	7.31251	6.92676	6.95177	6.72283	7.42514	7.00113	6.89013	6.77356	7.09186	6.45564	6.59848	6.92879	6.66793	6.50972	5.22697	7.23414	7.09332	6.4558	6.99213	6.67001	6.85444	6.7892	7.16693	7.43013	6.95479	5.92576	7.05254	6.6248	6.59372	6.92041	7.08698	6.97511	6.9827	7.04674	7.29269	6.88258	7.06398	6.69493	7.00179	5.682	5.99142	5.74123	4.97642	5.93595
ADAM11	4.01686	4.78334	4.37666	4.07426	3.94012	3.98709	4.18888	5.04811	3.41254	4.21907	4.42747	3.95219	4.25547	4.41534	3.71706	4.08179	4.2344	3.71591	5.04074	4.24067	3.9244	4.48745	4.2272	4.26393	4.72191	4.60092	4.95147	4.10814	3.57645	4.05158	3.31634	4.27594	3.81231	4.58914	3.81045	4.63502	4.51763	4.10826	3.94555	4.37013	4.3395	4.43478	4.36175	5.04442	3.85123	4.78433	4.62786	4.94459
ADAM12	3.6902	3.63711	3.53518	3.87889	4.68289	3.71519	3.6984	3.9749	7.05538	3.80547	3.4567	3.14096	4.10795	4.21427	3.41713	3.93822	3.43171	3.31438	3.79595	3.43265	4.27571	3.57451	3.68994	4.45687	4.29804	3.96168	4.25076	3.77511	4.47718	3.95363	3.72503	4.43346	3.61589	4.34315	5.72932	3.33954	3.72897	3.70229	3.09851	3.87622	2.69821	3.73356	3.56306	3.93161	3.46321	3.35165	3.11474	3.50469
ADAM15	5.64609	5.31092	5.12806	5.92464	5.76559	5.50519	6.49579	5.45751	5.80187	5.3908	5.92337	6.28821	5.64427	6.12724	5.54507	5.66726	5.83227	5.4804	5.46068	5.76458	5.67794	5.89142	5.96857	5.82765	5.97482	5.79245	5.94972	5.73955	5.87861	5.76081	5.73666	6.20393	5.96956	5.58306	5.84897	6.33666	6.19595	5.95908	5.45153	6.14931	5.66154	5.60983	5.76107	5.53026	6.03725	5.61798	5.74533	5.38614
ADAM17	6.76424	6.73555	6.19329	6.75165	6.6747	6.64179	7.04652	5.74851	6.92486	6.8695	6.64592	6.85024	6.90431	6.89483	6.31765	6.80258	6.72444	7.09902	4.44189	7.07568	6.84214	6.6942	6.98632	6.57481	6.94448	6.52976	6.87097	7.07644	6.92064	5.16017	6.73996	6.64263	6.50507	6.95254	6.67194	6.36695	7.06152	6.90433	7.33981	6.58144	7.05349	6.64296	6.66295	4.51577	5.86081	5.0597	3.99597	5.36376
ADAM18	2.43786	2.94812	2.91926	2.36035	3.00936	2.43883	2.6276	3.14705	2.27424	2.47777	2.60723	2.66134	2.93405	2.26938	2.59858	2.45678	2.31401	2.65927	4.34023	2.78582	2.8508	3.7507	3.02621	2.60041	2.55986	2.11991	2.77635	2.44477	2.67962	2.76647	2.78582	2.72752	2.84974	2.43204	2.28118	2.14808	2.53011	2.25836	3.02621	2.69704	2.80276	2.40915	2.32582	3.69779	2.40961	4.17445	4.15367	3.00284
ADAM19	5.44466	5.81596	6.1825	5.59023	5.59367	6.28205	5.76586	5.82186	6.69373	5.89143	5.8209	5.51185	5.84575	5.61471	5.87412	6.47107	6.38951	6.53167	6.04121	6.67785	6.7658	5.70902	6.02892	5.47467	6.56476	6.26849	6.07476	6.20365	5.91853	5.82538	5.85262	6.08194	6.13848	6.29099	5.67596	5.3272	6.81967	6.27366	7.07028	6.18361	5.63259	5.79202	6.0165	6.1711	6.37757	5.31387	5.94715	5.26178
ADAM2	2.154	2.24541	2.40444	2.21849	2.0658	2.33858	2.03674	1.97288	2.14964	2.21545	1.92962	2.44015	2.21137	2.43076	2.21421	1.80179	2.08907	2.81396	2.67169	1.99204	1.88481	2.04325	1.83839	2.43517	2.02111	2.61089	2.75713	2.2861	2.21421	2.56386	2.13372	2.17462	2.40192	2.06134	2.81019	2.50542	2.76461	2.4536	2.89258	2.04868	1.84647	2.22441	1.91573	2.9359	2.22471	2.46874	2.60064	2.59918
ADAM20	5.64222	5.94758	5.34777	6.03203	5.6455	5.75004	5.32669	4.47976	4.69555	5.40686	4.90953	5.4134	5.5453	4.93615	6.43521	4.99621	4.6947	3.85043	5.00841	5.33023	4.81856	4.56479	5.34631	4.96541	4.96484	5.57761	5.15919	5.34772	5.29773	4.92503	5.99439	5.27431	5.1859	5.04802	5.06661	5.83677	4.89056	5.35968	5.44094	5.78013	4.20362	5.4516	5.32404	5.47372	4.82877	5.72198	4.98773	4.19577
ADAM20P1	4.17266	4.40479	4.55837	4.84446	4.20698	4.40555	4.4546	3.79437	3.88896	3.71037	4.22883	3.98186	3.86526	3.97018	6.00644	3.58576	3.38777	3.62021	5.51058	4.39287	3.46536	3.42695	3.41117	4.73933	4.23507	3.38574	3.59463	3.50406	4.68768	4.41848	3.77471	3.69357	3.61904	3.4384	3.93069	4.57443	3.48305	4.06741	4.35666	3.99267	4.09962	4.07875	3.66116	3.61127	4.90741	5.18869	5.00292	4.51228
ADAM21	3.29931	3.27476	3.29367	3.08788	3.24015	2.74185	3.83993	3.35381	3.35871	3.35541	3.44964	3.35138	3.09681	2.68725	2.73401	3.48444	3.28614	3.14057	3.38467	3.41869	2.67541	3.018	2.73147	3.77735	2.84105	3.28582	3.28649	2.83808	2.8493	3.63394	3.28518	2.92796	3.23079	2.81051	3.12556	3.33707	2.77535	3.19196	3.38948	3.19783	3.55473	3.42295	3.5858	3.1988	2.99757	3.51249	2.5765	3.08195
ADAM21P1	2.00872	1.45984	2.30626	2.23114	2.50324	1.56013	1.91647	2.3928	2.34904	2.23737	2.63069	2.08913	1.9169	2.27899	2.39664	1.39918	1.80926	2.21101	3.69103	2.23114	1.80918	2.52825	2.33929	1.98047	2.32941	1.88178	2.10378	2.01634	2.78631	2.83649	2.11684	2.32853	2.48009	2.00299	3.11615	2.78615	2.01906	1.98137	2.46756	1.49236	2.484	2.67413	1.84364	2.60529	1.91647	1.83842	3.17331	1.99566
ADAM22	3.47562	2.87941	3.06958	2.63688	3.04639	3.39962	3.12102	2.95515	3.24261	2.68113	2.83539	3.07028	3.19388	3.24798	3.8432	2.61232	3.3137	3.00898	4.06485	2.4108	3.02344	3.05812	3.00848	2.9592	2.78346	3.00633	3.40025	2.85669	4.00944	3.74171	3.13131	2.8307	2.38507	2.93835	3.06515	2.90747	3.07696	3.1949	2.91377	3.16552	3.12652	3.1928	2.7321	4.17697	4.36529	4.40062	3.5337	3.60906
ADAM23	8.08715	5.4117	3.82628	3.80073	4.18538	4.42606	4.38939	3.63654	4.14659	3.91264	4.7956	4.3414	4.09093	3.46999	4.24485	4.39835	3.67276	3.81986	4.25018	4.37362	5.61535	5.76734	3.89607	5.27291	3.64814	4.24029	2.96262	4.21943	3.9147	4.78186	4.44723	6.2695	4.33498	4.40413	3.51852	4.34163	4.4346	4.13998	3.37786	3.7927	3.54531	5.06754	3.7599	4.6654	5.19199	4.15579	5.16755	4.90867
ADAM28	5.01379	4.58722	4.17146	4.35042	4.29737	4.37755	4.8381	4.26946	4.50433	4.73428	4.32513	3.80199	4.00086	4.03899	4.85651	4.812	4.44073	4.4341	5.40144	4.4359	5.3605	4.85815	4.58635	4.49783	3.9592	4.38188	4.36525	5.33919	4.64849	4.18394	4.41625	4.35238	4.3337	3.58494	5.65641	4.83126	3.52003	4.57347	3.48596	4.43103	4.36359	3.64143	5.01453	5.03503	4.74394	4.59534	4.24213	3.81353
ADAM29	2.82593	2.30327	2.74406	2.36987	2.91033	2.77457	2.76147	2.98735	2.64867	2.82237	2.75365	2.76601	2.57797	2.66917	2.48679	2.39745	2.49644	2.52938	4.34245	2.36128	2.7294	2.81152	2.53297	2.82232	2.39875	2.40306	2.40225	2.93107	2.24368	3.53646	2.76346	2.71219	2.65692	2.89075	2.64248	2.467	2.68793	2.67328	2.96755	2.03318	2.69364	3.18565	3.01371	4.249	3.46454	4.09848	3.90191	3.77364
ADAM30	2.95787	3.49837	2.60429	2.45789	3.36943	3.26089	3.28786	3.03495	3.01745	3.91569	3.15423	3.18948	3.06867	2.42261	2.85498	3.30827	2.71704	3.64993	3.31021	3.41734	2.81014	3.45997	3.41303	2.79954	2.97168	3.33818	2.90411	2.9684	3.33188	4.34317	2.95235	3.33088	3.11821	3.62618	2.85222	2.84621	3.53738	2.90586	3.89134	2.11531	2.70212	3.12367	3.07572	4.41735	3.58029	3.16996	3.92397	3.81888
ADAM32	4.15823	3.58493	3.85402	3.99558	3.19745	3.55961	3.97913	3.93205	3.37715	3.58651	3.89005	3.56454	3.56145	3.48305	3.89748	3.42009	4.01249	4.7614	5.22713	4.37396	3.18016	3.57926	3.93145	3.91062	3.8088	2.92161	2.99343	4.02483	3.82485	4.75804	4.1915	3.09685	3.5057	3.59811	3.86176	3.5899	3.32573	3.68831	3.92146	3.49487	3.47539	3.63578	3.81722	4.3699	4.24346	4.19657	4.88216	4.32849
ADAM33	4.38701	5.17192	5.40747	5.80274	5.38474	5.76647	5.62516	5.622	6.14131	5.0044	6.20163	6.05199	6.34489	5.95408	5.01944	5.83786	5.5277	5.59296	4.9982	4.78877	4.76956	5.65613	5.90388	5.24138	5.07056	5.8168	5.63642	5.64053	5.91498	5.93196	6.10453	5.80285	5.22269	5.18609	5.36631	5.40152	5.27873	5.83154	4.79275	5.59065	5.86365	5.66961	5.7131	4.82007	6.26021	4.97409	4.4703	5.5634
ADAM3A	2.98379	3.2079	3.22961	2.7824	2.60171	2.55206	2.49939	2.93572	2.87728	2.9926	2.62166	2.75428	2.66658	2.45984	2.93032	2.86971	2.72345	2.75876	3.65953	2.79671	2.51281	2.64305	2.66243	2.74016	2.40275	2.71549	2.75478	2.60621	2.71298	3.05288	2.74091	2.66968	2.95084	2.69308	2.745	2.5075	3.02945	2.79969	2.53126	2.87674	3.3629	2.49633	2.99812	2.73589	2.8158	4.11368	3.20603	2.65421
ADAM5P	2.42095	2.35388	1.93981	1.94921	2.09969	1.85768	1.94838	2.24324	2.20813	2.16509	2.66139	2.09895	1.89883	2.16358	2.07673	1.96702	2.0167	2.10128	3.19317	2.18336	2.06376	2.35755	1.91782	1.80602	2.02314	2.30257	2.47933	1.95449	2.26196	2.47041	2.00924	2.11598	2.43725	1.9294	2.41557	2.06736	2.2012	2.23711	2.00777	2.18039	2.54242	2.15808	2.46616	3.00797	2.23497	2.74966	3.57106	2.67786
ADAM6	3.23065	3.58739	4.08789	3.04386	3.51052	2.7127	3.36641	3.32846	3.98143	3.93032	3.22982	3.53214	5.22535	3.20104	3.39291	3.85277	3.42272	3.86734	4.10532	3.38695	4.31378	3.15063	3.45442	3.209	3.46717	3.19274	3.33441	3.23234	3.32663	3.8754	2.77924	3.58538	3.29882	3.37904	5.1709	3.40502	3.45707	4.11209	4.33595	3.65153	2.96739	3.47147	4.0438	4.62716	4.11931	4.4857	4.06061	3.86552
ADAM7	4.0473	3.25844	3.80591	3.15309	3.30096	3.80345	3.44501	4.27428	3.3492	3.44826	3.65979	3.87783	3.48014	4.16512	3.4382	3.66934	3.47208	3.6974	4.79848	3.03054	3.62232	3.41124	3.63951	3.373	4.17416	3.43482	3.49411	3.26807	3.12656	4.06182	3.48617	3.16094	3.52305	3.64073	3.2773	3.43248	3.19546	3.60654	3.71388	3.67916	3.63279	3.31742	3.58546	4.4932	3.91712	4.54285	3.92311	3.80543
ADAM8	4.04205	4.28104	3.67298	3.65353	4.31404	4.18323	4.11282	4.07887	3.53885	4.33188	4.18764	3.79173	3.94125	3.73879	3.66363	4.47456	3.95586	4.08444	4.59329	4.33696	4.00026	4.16753	3.77793	4.53368	3.94642	4.1905	3.67353	3.94407	4.2809	4.65596	3.51762	3.68644	4.14309	4.15521	4.09682	4.14965	4.5137	4.02816	4.33762	4.49364	4.15777	4.20153	4.18702	4.60875	3.84463	4.66355	4.16206	4.52265
ADAM9	6.56046	6.26441	6.72725	6.9444	6.69021	5.89841	6.62482	6.53214	7.43676	7.00087	5.74567	6.40564	6.64166	6.45502	6.37409	6.38672	6.33767	5.99127	6.65287	6.70918	6.89104	6.10552	6.38434	6.64113	6.19419	6.13797	6.63749	7.14075	6.55955	6.24351	6.44326	6.77407	6.39348	6.16964	6.55686	6.65815	6.92926	6.84565	6.97591	6.70286	6.90484	6.59524	6.49374	6.29875	5.99828	5.75506	6.4544	6.04795
ADAMDEC1	5.03846	5.13527	5.41351	4.54181	6.02317	3.95217	5.1117	4.98322	5.95465	5.78049	4.90422	4.16388	5.15493	3.90463	4.75112	5.62788	5.21727	4.46649	4.00495	4.93232	6.54012	4.33199	5.78213	6.05667	3.81736	5.55617	5.07272	5.86364	3.99989	4.69969	4.90402	3.83121	4.03356	4.8232	6.27124	5.40822	3.29717	5.75835	3.94164	4.76348	5.37813	4.24054	5.56308	4.48118	3.70839	4.16978	4.1957	3.94043
ADAMTS1	4.60987	5.3649	4.90149	6.12013	5.89791	4.79222	4.68096	5.62738	6.0176	5.94989	6.1116	5.8861	5.52293	5.81577	5.82868	6.00817	5.49063	5.80373	5.69079	5.4644	6.21469	5.7474	5.87654	5.50023	6.32832	5.05264	6.07866	5.71859	5.24822	5.94354	5.49296	5.3151	5.34946	5.45173	5.13248	5.24563	7.44101	5.4606	6.46598	5.26362	6.09341	6.06603	5.71477	4.99802	4.90774	4.45904	5.10314	3.97291
ADAMTS10	4.51208	4.72253	4.70822	4.66257	4.98078	4.25973	4.25209	4.64237	4.52719	5.25829	4.48302	4.71716	5.24175	4.63263	5.28209	4.96958	5.38717	5.10733	4.39713	4.99759	4.59608	4.5155	4.49976	4.98675	4.78193	4.50173	5.01548	4.64742	5.1106	4.11343	5.1044	4.67436	4.92857	3.51001	5.3365	4.81193	4.77316	4.69729	4.44953	5.23279	4.17477	4.40941	4.61222	5.00933	5.04884	4.63349	4.09636	5.19904
ADAMTS12	3.44582	4.27223	4.17277	3.37639	4.3902	4.5708	3.60773	3.87989	5.0501	3.62444	4.16831	4.35998	4.54852	4.34554	4.75444	3.66543	3.77083	2.99946	3.81659	3.6892	4.2947	3.67831	4.18282	4.41821	3.91459	4.01919	4.07121	3.36989	3.67703	3.63935	4.12956	4.10249	4.43448	3.57127	4.0892	3.17361	3.85952	4.09518	4.26127	4.06205	3.64179	3.91108	3.66705	3.5998	3.6901	4.26288	3.9617	4.1812
ADAMTS13	4.78267	4.80161	4.63225	4.73155	4.88651	5.09897	4.40294	5.13775	4.67827	4.90591	4.67772	4.93356	4.89061	5.15407	4.76335	4.86223	4.81156	4.99852	5.68795	4.79178	4.95947	4.31102	5.04693	4.36348	4.97405	4.87611	5.28436	4.83649	4.56699	5.07522	4.99078	5.06971	4.44217	4.71149	4.83548	4.92895	4.46266	5.01938	5.09845	4.62751	4.97388	4.38491	5.08677	5.60099	5.19187	5.82799	5.71229	5.44236
ADAMTS14	3.6051	4.55845	4.46446	3.97494	3.57289	4.14212	3.55001	3.84811	4.58056	3.99282	3.92403	3.77127	3.6561	3.94363	4.04664	3.63788	4.03351	3.95267	5.37513	3.54115	3.82825	3.54471	4.06209	4.21488	3.70768	4.19105	4.775	3.9874	4.19363	4.74289	4.03334	4.42529	3.69304	3.99821	3.76008	3.87166	3.8779	4.15713	4.13378	3.98478	4.00663	3.98263	4.08724	4.58329	3.62757	4.68462	4.77696	4.52363
ADAMTS15	3.4376	3.93892	4.18854	4.18448	5.09066	4.45229	4.14979	3.6084	4.70957	4.14077	4.28672	4.33066	3.92993	3.82143	4.78376	4.19375	4.59637	4.69988	3.60415	4.96003	4.92375	5.25368	4.00088	4.25584	3.22769	4.81616	3.70665	3.47338	4.42013	4.42063	4.06656	4.07213	4.80128	4.69145	4.75238	3.84822	4.52237	5.08725	3.39793	3.65644	3.98539	3.89237	4.29601	3.83125	4.26995	5.1306	4.20018	3.88104
ADAMTS16	3.53847	3.71001	3.15863	2.8832	2.7155	3.22345	2.96101	3.99558	4.48418	4.45748	3.61364	3.30464	3.14366	2.79928	3.19364	3.41684	2.81186	3.50302	4.1529	3.29561	3.74585	3.18607	3.79186	3.43864	3.21478	3.37959	3.09983	3.36132	3.22693	4.23845	2.81133	3.43804	3.46821	3.51804	2.5954	2.98382	3.15502	3.67205	3.325	3.0752	2.98904	3.54019	3.1506	4.57925	3.86639	4.38719	4.39474	4.0648
ADAMTS17	3.94149	6.03106	3.20704	3.36567	3.63017	3.9129	3.93967	3.64676	3.95748	4.18161	4.13847	4.04658	4.1743	3.48881	4.52719	4.36931	3.42575	4.11117	4.13832	3.27105	3.93556	3.40403	3.76032	4.10994	3.77556	4.16152	3.61289	3.4821	3.62157	4.23006	4.06843	4.00268	4.38184	3.72952	3.7447	3.94533	4.05171	4.60073	3.50316	3.817	3.91182	3.17314	3.95359	4.43729	4.07141	4.31701	4.14002	4.36211
ADAMTS18	3.46062	4.83461	3.46237	2.62223	2.73687	2.57417	2.99701	4.39362	4.30162	3.0807	3.75727	3.07382	3.27944	2.95857	4.16112	3.38528	3.55423	2.721	5.48728	3.10471	3.57596	2.94046	3.75975	3.85031	3.52286	3.13436	3.14434	2.75955	2.17868	3.81606	3.89034	3.89691	2.87082	3.09666	3.21048	1.9125	2.77621	2.19663	3.55898	4.03829	3.61009	3.6916	2.86778	4.31741	3.59377	4.11771	3.86185	2.99028
ADAMTS19	2.55176	3.06935	3.3319	3.48599	3.11504	2.93875	3.08953	3.14662	2.7574	2.4493	2.34112	2.9936	2.50933	2.67837	3.3007	2.67134	3.1406	2.22154	3.95816	3.21698	2.90553	2.81806	2.72712	2.45303	2.48903	3.23051	2.95571	3.2161	2.74585	3.19623	2.85158	3.16023	3.30216	3.60052	2.88657	3.43293	3.15025	2.52459	2.62394	2.74998	2.81057	2.98838	3.2406	3.15964	3.73536	2.85008	4.09461	3.41838
ADAMTS2	5.4052	6.33092	5.58902	5.3052	5.52642	6.12409	5.70127	5.68369	7.35488	5.04078	5.60854	6.18622	6.52693	6.43308	5.91641	5.62222	6.40513	6.32681	5.41747	5.55289	5.8531	5.49725	5.73373	6.21895	6.35391	6.00287	6.02852	6.1184	6.25916	5.3673	6.42617	5.9325	5.88372	5.25415	6.38478	5.98291	5.56738	6.67276	4.9043	6.07908	6.35494	5.07711	6.05797	5.1582	4.971	4.31349	5.04381	4.95033
ADAMTS20	3.10923	4.23338	3.46546	3.72341	3.08882	3.27416	2.92866	3.73748	3.55727	3.4698	3.2302	3.07535	2.8405	3.3125	2.93722	3.33382	3.55574	3.63108	4.47583	3.21851	3.1408	3.90676	3.26628	3.2825	3.14695	3.06001	2.70641	3.40222	2.89542	3.8006	3.12	3.3539	3.1171	3.21417	3.20162	2.87526	3.29683	3.13911	3.19236	3.14463	2.97158	3.3257	3.98369	4.29821	3.98981	4.06691	4.33694	3.25705
ADAMTS3	3.63655	6.66445	3.35261	3.31916	3.64317	3.69613	3.11503	3.30262	3.86159	4.18594	3.67981	2.78153	3.71875	4.20472	3.54429	3.31181	3.05947	3.36437	4.78069	3.51409	3.77781	3.24225	2.91204	3.40774	4.04222	2.45713	3.6608	3.71907	3.74092	4.88799	3.26386	3.42572	3.4651	3.55756	3.43668	3.05495	4.37284	3.15507	3.88193	3.96172	3.93304	3.88321	3.88758	4.00533	4.28999	3.96849	4.29647	4.33142
ADAMTS4	3.96387	3.46821	4.87492	3.52099	4.10912	4.3536	3.71834	3.99731	4.76023	4.76054	4.40583	3.97328	3.74258	3.78025	4.99124	5.08492	4.46513	4.01799	4.76794	3.71448	4.89262	4.18718	4.49306	4.68258	4.44304	3.57561	4.34124	3.70901	4.81081	6.0244	3.84306	3.84433	3.60147	4.35426	3.5288	4.22315	6.5864	3.67636	5.88593	4.01955	4.35921	3.76488	4.04363	4.73598	3.78418	4.48808	5.68108	4.92713
ADAMTS5	4.24472	4.25312	6.06592	6.15767	5.38749	5.91666	5.98371	6.24531	6.43689	6.29881	6.71415	6.05838	6.97227	5.94995	5.02734	5.91353	6.35225	5.90694	4.33368	5.57517	4.20907	5.3231	5.93059	5.5074	5.33693	5.19396	5.96693	5.78705	6.14102	4.45481	6.43605	4.52922	5.68052	5.44942	6.09619	4.71064	7.54602	6.75975	5.57128	5.84137	5.51472	6.07405	5.60104	4.13981	4.50387	3.78944	4.52924	4.3214
ADAMTS6	3.89475	6.74249	4.6537	4.71647	4.44375	4.28127	4.47782	4.53421	5.278	4.41032	4.987	4.5383	4.94647	4.79209	4.23109	4.82716	4.28567	4.34494	4.93667	4.38854	5.50052	4.16546	4.99727	4.66302	5.48973	4.32885	5.21903	4.69929	4.82243	4.45242	4.76678	4.13489	5.03857	4.7991	5.0833	4.66775	4.76922	4.66364	4.60206	4.94653	4.35671	4.67957	5.02202	4.6691	4.53203	4.56566	4.49705	4.94829
ADAMTS7	3.625	4.2108	4.07421	3.13727	2.9609	3.68009	2.34295	4.1	3.36891	3.50341	2.78672	4.57361	4.15083	3.37219	2.92205	2.82785	3.47787	3.55904	3.59343	2.93671	3.8925	2.50313	3.62678	4.39665	3.77377	2.8916	3.60317	3.6924	3.50163	2.90279	3.0356	4.285	4.08412	3.32789	3.4599	3.68718	2.42144	3.82988	3.57792	3.12325	2.76304	3.50232	4.05036	3.22472	2.70968	2.78146	3.20684	3.53024
ADAMTS8	4.37682	4.25697	4.26818	4.29956	3.95855	5.14608	4.09013	5.04912	4.37921	4.03613	4.05368	4.28422	3.89072	4.34947	4.05724	4.67542	3.40215	4.14778	4.20801	4.77803	4.45785	4.22263	4.21118	4.05792	3.80012	4.24732	4.57116	4.38741	4.42431	4.96214	4.18827	4.36943	4.76287	4.24161	3.8295	4.00179	6.95997	4.88454	4.62394	4.10138	3.11563	4.34841	3.97512	4.36769	4.20195	4.36906	4.95894	4.53017
ADAMTS9	3.82413	4.44969	4.00502	4.78854	4.75064	4.75736	4.55661	4.26735	5.45778	5.12344	4.82712	3.76505	4.63561	5.7176	4.41347	4.92119	5.27224	4.748	4.24069	4.79825	5.49346	4.29145	4.70293	4.74909	5.00597	5.17499	5.29666	5.42628	5.1572	5.13718	4.68115	4.65857	5.10191	4.80487	4.25713	4.57051	6.86495	4.40943	5.91552	4.37794	5.41532	5.1089	4.72884	4.67758	5.18713	4.64447	4.83991	4.74306
ADAMTS9-AS1	3.14974	3.78922	3.75553	3.58316	4.14165	4.13141	3.86259	3.88134	4.47578	4.3723	4.48457	3.73573	4.39287	4.16592	4.29231	4.25374	4.34331	4.0069	4.36167	4.11564	4.34127	4.36047	3.67729	3.81626	3.40588	4.37444	4.72894	3.38141	4.34187	4.07207	4.01057	3.83202	4.73991	4.10253	3.99928	3.68964	4.84713	3.97804	4.80872	3.40031	3.208	4.08826	3.20725	4.44597	3.74336	4.40878	4.3966	4.45805
ADAMTS9-AS2	3.24985	4.33796	4.29728	5.33119	5.8633	3.90038	4.55006	4.11706	4.72071	3.51927	3.67816	5.32418	5.51399	3.69953	4.62566	3.69993	5.42522	3.39557	4.50319	3.81023	4.19799	3.65061	4.88572	4.18082	4.53351	4.48384	4.59116	4.1861	4.70228	4.07868	4.97745	4.18234	3.58404	4.59493	4.83732	4.94124	4.69417	4.39253	3.68506	4.80931	4.30403	4.07428	5.12809	4.3356	5.03535	4.27382	4.51444	4.69799
ADAMTSL1	3.89612	4.74322	4.23484	4.34487	4.73983	4.74176	4.22219	4.50239	4.38346	3.90761	4.19317	3.92361	4.59271	4.9013	4.32959	4.00963	3.65594	4.50928	4.25201	4.64877	4.11491	3.85408	4.86245	4.48184	3.79039	3.5928	3.87321	4.43503	4.63729	4.61391	5.37236	4.43302	4.47523	4.69524	5.17882	3.63294	4.99478	4.30519	3.91834	4.43803	4.49257	5.19147	4.51399	3.90261	4.84481	4.37589	4.61646	3.98732
ADAMTSL2	3.96788	3.51237	3.15183	3.673	3.04644	3.34616	3.46357	4.02424	3.81741	3.6955	4.16248	3.67204	3.52191	3.89197	3.35627	3.73731	3.62766	3.53423	4.30315	3.30172	3.95088	4.05819	3.47191	3.10662	3.48847	4.19749	4.01152	3.43697	3.34581	3.73875	3.72359	3.53985	3.7159	3.6558	3.78295	3.96323	3.80454	3.51376	4.07954	3.40613	3.37562	4.0402	3.10101	4.38089	3.31391	4.20468	4.476	4.29351
ADAMTSL3	3.79221	3.73413	3.61538	4.12028	4.16977	4.10153	3.71252	3.43394	2.85738	3.47147	3.27039	3.20737	3.6843	3.4988	3.69491	3.56288	3.14809	4.07396	5.10808	3.91099	2.97443	4.2558	3.80604	3.87581	4.0819	3.92533	3.76521	4.05744	3.83134	3.58619	3.74929	3.62637	3.5888	4.13772	3.88681	4.34617	3.88253	4.21647	3.54143	4.48198	4.20193	3.98661	3.03117	4.64022	3.57972	3.71911	4.24211	3.79809
ADAMTSL4	5.46195	5.22528	5.21162	5.5695	5.20195	5.61772	5.0582	5.24478	4.81592	5.38824	5.06726	4.42483	6.03496	5.11699	5.25437	5.29284	4.80522	5.79529	5.0355	5.51642	5.35128	5.43498	5.27155	5.67034	5.83341	5.16125	5.11169	5.10033	6.17665	5.26853	4.81043	5.277	5.97853	3.89467	5.19574	5.28663	5.98431	5.03384	5.18712	4.61294	4.90887	4.9579	5.30953	5.21771	4.42489	4.6914	5.13183	4.76524
ADAMTSL5	4.6793	4.30286	4.3506	4.6847	4.19767	4.31503	3.79432	3.29026	4.12605	4.45488	4.6194	4.57694	3.77891	4.45483	4.13371	4.64207	3.77882	3.90254	5.1363	4.36068	5.19001	4.26073	4.25593	4.12222	4.13963	4.68821	4.71186	5.00182	4.6169	4.24863	4.58907	4.9917	5.25138	4.13943	4.58136	4.30515	4.0748	4.71085	4.27117	4.40915	4.32088	5.00624	4.68017	5.1162	3.91086	5.65936	5.08197	4.96249
ADAP1	4.75521	5.04011	4.12017	3.44133	3.9082	4.89287	3.51291	4.16966	3.29026	4.07541	4.33163	3.78717	4.49001	4.13661	4.36017	4.27506	3.67255	4.48563	5.39452	3.61041	3.83727	4.63387	3.7138	4.0711	4.09433	3.44604	4.95306	4.7987	4.04643	4.50578	3.31302	3.89796	3.94191	4.13268	4.02383	3.57656	4.32632	4.15736	4.35706	3.91898	4.02866	3.24806	4.03585	4.47491	3.81393	5.29128	5.11519	4.39979
ADAP2	6.56007	5.62407	6.92399	5.52323	6.35868	6.1404	6.58652	6.62757	6.7759	6.7412	6.60038	6.34038	6.64832	5.98766	5.95661	6.5333	6.36015	6.57899	4.82966	6.33811	7.25841	5.28887	6.35824	6.42917	6.79049	6.50885	6.71456	6.55489	6.7279	4.76984	6.54954	7.55637	6.35093	6.25617	6.2666	6.22798	6.05275	6.19864	6.31452	6.00704	6.54692	5.75481	6.33543	4.81518	4.43711	3.61596	4.18202	4.51009
ADAR	7.02788	7.03477	7.45718	7.79176	7.61349	8.014	7.61809	6.51227	7.14596	7.79676	7.73055	6.66727	7.95733	8.20762	7.49769	8.05884	7.81207	7.81842	5.78496	7.39293	7.12496	7.75844	7.47823	7.85688	8.07532	7.88207	7.61591	7.90081	7.94094	6.59006	6.97105	7.46734	7.76317	7.91317	7.57034	7.73221	7.94843	7.20366	7.5612	7.09544	8.3773	7.71634	8.15228	5.33582	6.36394	5.07225	4.93403	6.23959
ADARB1	4.89243	4.77163	4.45589	5.24064	5.23487	4.48241	5.24797	4.88856	4.95975	4.72547	5.17369	5.10751	5.97736	4.99305	4.80774	5.14475	5.16051	4.84308	4.82439	5.07306	4.50248	4.67504	4.77725	4.86316	4.75479	5.20626	4.63108	5.29049	5.18195	3.99701	4.43442	5.15315	5.40028	4.84838	5.05383	4.50115	4.98981	5.31895	4.27127	5.15272	4.65334	4.66372	5.25149	4.54323	4.30735	4.64322	4.40187	4.45314
ADARB2	3.83863	3.35527	3.21991	4.15163	3.69797	3.66487	3.37926	4.07438	3.7012	3.11486	3.53193	3.71398	3.93282	3.41356	3.7023	3.93526	3.60141	3.58918	3.94052	3.77592	3.46642	3.97175	3.76215	4.33884	3.57263	3.31478	3.85648	3.50533	3.17277	3.96481	3.26277	3.84483	4.09045	3.68373	3.14516	3.66724	3.49952	3.15269	3.26682	3.17404	2.98038	3.11385	3.57284	4.01284	3.88478	4.18801	4.215	3.90778
ADARB2-AS1	3.10003	3.49118	3.99262	3.51702	3.65722	4.08419	2.78782	4.28343	3.64882	3.34296	3.86762	3.39041	3.00496	3.61913	3.82924	3.47329	3.552	3.92202	4.47583	3.18701	3.58177	4.12539	2.95533	3.8041	3.35866	2.95501	3.52827	3.58519	3.23208	3.64919	2.72109	3.23104	3.34509	3.29828	3.5212	2.94814	3.2305	3.48812	3.84123	3.74806	3.78119	3.60413	3.30456	3.78967	3.88595	3.69223	4.8079	4.03268
ADAT1	4.73351	4.79756	6.10448	4.66267	5.18025	4.96277	4.7488	4.45327	4.51345	5.39713	4.4079	4.39477	4.5024	4.62306	4.52274	5.37387	3.87235	4.97627	4.79974	4.76497	5.55249	5.14598	5.07904	4.85277	4.89515	4.60839	4.55786	4.63083	5.00447	4.08268	5.05824	4.81933	5.4029	4.35008	4.33025	4.4152	4.72686	4.55581	4.87395	4.25554	5.16515	4.50203	4.92976	4.52933	4.69457	3.2426	3.90739	3.9865
ADAT2	6.13335	5.71777	6.39026	5.8497	5.76641	5.32298	5.87881	5.08038	5.50809	5.58121	5.4258	6.31462	6.0245	5.40275	5.64409	5.8125	5.73048	5.58258	4.75077	6.05679	5.73979	5.46842	5.92052	5.51259	5.87254	6.0974	5.21778	6.12352	5.58603	4.94729	6.32188	5.43299	6.56506	6.10781	5.85115	5.54797	6.03539	5.78637	5.53885	5.43831	5.86762	5.27979	5.63587	4.65226	3.82741	4.5023	4.54057	4.81527
ADAT3	3.44457	3.40612	3.46556	3.86348	4.11054	3.88145	3.43325	3.03645	3.40743	3.80934	3.53362	3.14828	3.25441	3.03364	3.97165	3.07772	3.3049	3.27936	3.71648	3.40062	3.14771	3.72267	3.59645	4.52888	3.23443	3.88685	4.04516	3.15746	3.2634	4.39048	3.53592	3.91598	3.85726	3.38336	3.74011	3.77382	4.08462	3.80675	2.95967	3.63993	3.60148	3.7587	3.17483	3.4362	4.11408	4.48132	4.12902	3.54674
ADC	4.81769	5.39796	5.18669	4.3333	4.39594	4.21687	4.89623	3.58054	4.68389	4.36419	4.41904	4.24249	4.62633	4.45354	4.29314	4.29319	4.33701	4.48062	6.01107	4.4993	4.51229	4.3557	4.61454	4.79898	5.18071	4.60688	4.46097	4.50997	4.64034	4.75406	4.82434	4.07133	4.53024	4.67672	4.88359	4.5555	4.7033	4.31987	4.559	3.82237	4.62839	4.27465	4.85901	4.84717	4.86002	4.25319	5.12719	4.69603
ADCK1	3.58949	3.68218	3.54928	3.95261	5.28035	3.85747	4.3029	3.52601	3.81729	3.89128	3.95193	4.09127	3.63875	3.83544	4.00298	4.11699	3.71621	4.43382	3.99394	4.58786	4.00854	4.45719	4.08869	3.01181	3.60888	3.9176	3.95421	3.98314	3.3331	4.17608	3.3045	3.81628	4.65573	3.656	3.92846	4.32128	4.58242	3.68051	3.9742	3.25284	3.66653	4.11099	4.03607	3.92266	4.24518	4.49736	4.82339	4.31737
ADCK2	5.28191	5.15363	4.91611	5.06422	5.41547	5.15688	5.35775	4.75271	5.02133	4.84303	4.60306	4.95022	5.09389	4.7379	4.86144	5.14124	4.98616	4.75067	5.4916	5.1416	4.9372	4.41421	4.75166	5.42083	5.29429	5.18455	4.57556	4.87661	5.47021	5.41551	4.93407	5.33715	4.62557	5.31176	5.10162	5.04222	4.77874	5.00542	4.60687	4.48485	5.09192	5.11044	5.04011	5.80337	4.64243	5.24982	5.01507	5.19975
ADCK3	4.55874	4.65852	5.3163	4.68304	4.78091	5.3395	4.97432	5.20521	4.78785	4.48184	4.91149	4.76478	5.14104	5.17639	5.16187	5.33585	4.7208	5.07912	4.4217	4.17184	3.97062	4.99979	5.06466	4.85915	4.78436	5.02724	4.54276	5.14234	4.78274	4.72682	4.79538	5.18541	4.62938	4.90902	5.45639	4.92574	4.41879	5.07683	4.39002	5.06313	3.66809	4.53583	4.99309	3.63238	4.13613	4.62627	5.55458	4.93185
ADCK4	4.36819	5.37508	4.82509	5.26084	4.88104	5.06547	5.27584	5.10286	5.30491	3.88132	5.42554	4.97476	3.76774	4.52415	4.35064	4.74306	4.49894	4.48554	4.5128	4.85871	3.8887	3.92766	4.35451	5.16117	4.72035	5.42897	5.02463	4.72232	4.91533	4.5127	4.8371	4.23975	4.80661	4.85591	4.27485	4.60145	4.83566	4.99805	4.69539	5.99742	4.5592	4.81733	4.41252	4.29117	4.26407	3.94091	4.73888	4.36544
ADCK5	4.85787	4.58423	4.65049	4.64315	4.59795	4.91343	4.90564	4.9072	4.22325	4.78891	4.67675	4.69262	4.18823	4.73759	4.53468	4.18796	4.86952	5.35867	4.56981	4.74991	4.85818	4.82806	4.60394	5.05249	4.34096	4.54389	4.68713	4.79556	4.30523	4.58296	4.66636	4.60133	4.79715	4.68231	4.69265	4.58729	4.25339	4.94719	4.32693	4.03103	3.71108	4.86682	4.68898	4.5488	4.48544	5.17497	5.51307	5.39794
ADCY1	4.18052	3.80988	3.99299	3.83405	4.0412	3.0899	4.40581	4.50801	4.05231	3.85301	3.62952	3.69712	4.12113	4.32831	3.94771	3.32766	4.77956	3.3604	5.00167	3.31041	4.34699	5.16309	3.93908	3.58357	4.23708	4.1547	3.03714	4.09066	3.33979	4.2743	4.40418	4.43878	3.9327	4.54056	3.97703	3.92587	5.34622	4.02571	3.79268	3.88845	4.5851	3.36883	3.76737	4.59457	4.60206	4.55853	4.10648	4.13394
ADCY10	2.79814	2.9059	3.03966	2.90795	2.97546	2.58504	2.64823	2.96642	2.86678	2.13816	2.56023	2.68285	2.66827	3.19426	3.06304	2.41251	2.47597	2.58978	3.91233	2.4135	3.09306	2.51563	2.40987	2.89359	3.3467	2.88052	3.07123	2.25356	2.52882	3.54035	2.59435	2.84395	2.37501	2.99811	2.84707	2.31375	2.57987	2.54436	2.6031	2.25797	2.82701	3.4889	2.14306	4.38775	3.70175	3.58497	3.23388	2.7551
ADCY10P1	4.43225	4.19082	4.69482	4.43225	3.90331	4.41919	4.26929	4.48832	4.07231	4.54742	4.42933	3.64859	4.18826	4.34222	3.93604	4.33336	4.77915	4.43529	4.6471	4.42095	4.36855	4.1173	4.54743	4.18996	4.57523	5.15777	4.6892	3.92523	4.1303	3.79738	4.26176	4.15597	4.75467	4.042	4.12302	4.53863	4.08765	4.0846	4.61211	4.71492	4.50898	4.38273	4.31747	5.18491	5.04587	4.42837	4.96497	4.91739
ADCY2	3.36894	6.04285	4.25445	3.41101	3.89335	4.61597	5.03726	4.16006	3.76029	3.66941	3.21317	4.83092	3.93699	4.20587	4.54584	3.5853	4.46302	3.42413	3.42252	4.05666	3.54985	4.24204	4.15193	3.81171	3.99745	4.36067	4.00939	4.28744	4.37325	4.29051	4.63334	3.77681	4.10023	4.35225	4.7489	4.24524	4.4087	4.64062	3.49131	4.78491	5.25376	4.07582	4.52856	4.0787	4.4235	3.63954	4.33102	4.01661
ADCY3	4.67685	4.93718	4.8674	5.04538	5.0112	4.55311	4.90727	3.93278	5.86121	4.39698	4.82722	4.28737	5.29111	5.04689	4.77105	4.92513	5.05621	4.72474	4.11477	4.69127	4.54761	4.66825	5.25088	4.90515	5.4155	4.29238	4.69602	4.52656	4.88908	4.11596	5.03974	4.60544	4.30561	4.77436	5.32651	4.92083	5.01353	4.527	5.06706	5.00881	4.77091	4.70389	4.62567	4.38808	4.57248	3.34636	4.2024	4.06939
ADCY4	5.32589	5.54768	5.09132	5.18004	5.22529	5.87153	5.75601	5.69717	5.69005	5.39153	6.62729	6.07635	5.71624	5.51857	5.79931	5.84882	5.83459	5.45328	5.42356	5.62781	6.34252	4.81035	5.19289	5.44263	6.05174	5.37915	5.44367	5.61878	5.69739	5.85998	5.56284	5.438	5.56571	5.46668	5.54204	5.36602	5.88453	5.90893	5.45778	5.64623	4.88125	5.80639	5.11605	5.16929	6.03441	5.0269	5.45905	5.2261
ADCY5	4.14365	3.89364	3.6308	4.14173	4.04806	3.52612	3.74155	3.99754	4.34333	3.81565	3.81005	4.09838	4.02256	4.41722	4.09289	4.02195	3.42496	3.60971	5.04434	3.79586	3.32704	3.96595	3.58811	4.39885	3.68621	4.20439	3.80869	3.63449	3.88775	3.98337	3.59787	4.39652	3.84773	4.07727	4.29463	4.18127	4.37885	4.41423	4.30116	4.11882	4.18085	3.8277	4.11253	4.9294	4.54218	4.17863	4.08482	4.48621
ADCY6	4.12737	4.63023	4.18443	4.36915	4.95662	4.75106	3.87844	4.54496	3.78759	3.18055	5.0296	4.08073	4.83554	4.53662	4.72799	4.15592	3.65787	3.92878	4.72433	4.19173	4.49968	4.39149	4.91306	5.39532	4.24933	4.46167	4.28191	4.3037	3.95059	4.23083	3.75171	4.10548	4.5473	4.26981	4.56941	3.71034	4.23698	4.66665	3.4572	4.97396	3.52735	3.99934	4.48605	3.5334	4.18134	4.8129	3.77703	4.9521
ADCY7	5.72311	4.76237	6.2854	5.27564	5.36077	5.42399	5.61531	5.51931	5.66852	5.79025	5.21326	5.0598	5.65608	5.35581	5.34521	5.78628	5.79949	5.77457	5.04808	6.1178	6.11543	5.80112	5.98255	5.98342	5.72983	5.23178	6.19433	6.01718	5.79687	5.65375	5.80937	6.31318	5.85001	5.48445	5.72733	5.88714	5.90903	5.26503	5.6722	6.35711	6.04746	5.21614	5.86931	4.27276	4.39717	4.21777	4.49777	3.71227
ADCY8	3.56513	4.05886	3.36843	4.41574	3.37082	2.73448	4.31378	4.42219	3.04944	3.1728	4.26319	3.56499	3.87559	3.02629	3.57672	2.83218	3.66806	2.65014	4.03886	2.9771	3.5312	3.16945	3.45393	3.08742	3.81205	4.7761	3.8352	3.3378	3.65419	3.8208	4.38504	3.74973	3.30148	2.69047	3.37282	2.45673	3.40523	3.50893	2.6902	2.7793	2.76523	2.88404	2.93072	3.97799	3.92045	3.05843	4.26191	4.15375
ADCY9	5.43587	5.22034	5.09424	5.17961	4.88275	5.19199	5.37155	5.6784	5.24215	5.34492	5.52111	5.14156	5.47172	5.46481	5.08259	5.1859	5.32504	5.09921	4.86868	5.21212	4.96717	5.41143	5.37481	4.91368	4.95479	5.09451	5.18016	5.74181	5.17524	4.98058	5.26474	5.55767	5.67559	5.01661	5.48678	5.32651	5.41429	5.3563	5.24435	5.73584	4.8378	5.04679	5.36442	5.18643	4.73878	4.6149	4.56368	5.1235
ADCYAP1	2.88011	3.14925	3.77998	2.67643	2.6245	3.30503	3.69836	3.58853	3.0988	3.38032	3.4588	3.73237	2.82591	2.94566	3.37975	3.16934	2.92511	3.31157	4.55313	3.21493	3.79883	3.15456	3.38862	2.99066	2.891	2.76387	4.31663	2.77954	2.78631	3.25457	3.35561	3.77829	3.23195	2.82721	3.49886	2.97615	3.24584	2.92945	3.19985	3.18246	3.02031	2.50657	3.04182	4.1891	3.35062	4.32292	2.64323	3.4454
ADCYAP1R1	3.74325	4.04955	4.53999	4.8163	4.21115	3.93845	4.14835	4.36076	5.29543	4.52918	4.34356	4.27052	3.72187	4.78828	4.32905	4.30212	4.12199	4.26989	4.72347	4.28093	4.23327	3.67593	4.64933	3.93039	4.67565	4.3509	4.67791	3.56937	3.74265	5.29314	4.7247	3.53851	4.44799	4.23801	3.69629	3.80139	3.68437	4.49379	4.46348	4.71084	3.98738	4.58091	4.75906	5.75845	4.98144	5.25415	5.82078	5.53431
ADD1	6.15175	6.22009	6.36993	6.21088	5.93214	6.14616	6.0482	6.05463	6.09031	5.90787	5.83526	6.00885	6.38177	5.98771	5.93346	6.17845	6.58998	5.9874	5.3036	5.83404	6.18782	5.9248	6.34539	5.81407	6.24173	5.95721	6.24404	6.39412	6.30342	5.26334	6.07478	6.05085	5.71864	6.16499	6.25285	6.69516	6.3449	6.09891	5.83745	6.25607	6.42976	5.99779	6.63168	5.25866	6.06741	4.94221	5.48065	5.35504
ADD2	3.00091	3.12184	3.82806	3.27809	2.89411	3.67703	3.53519	2.77603	3.63912	2.97672	2.85653	3.68745	3.5024	2.97636	3.2565	3.12252	3.64267	3.45303	4.24333	3.30793	3.69854	3.15307	3.51416	2.98608	3.10377	2.95388	3.30116	3.68911	3.32511	3.4896	3.20387	3.6708	3.33882	3.18402	3.3705	2.9373	3.37146	3.34732	3.51962	3.38854	3.0199	2.88311	3.09041	4.26878	3.56591	3.50417	3.99933	3.57215
ADD3	3.97104	4.70782	4.7982	5.85067	6.03397	5.95634	5.72506	5.65748	5.76928	5.21022	5.01084	5.10608	5.72685	5.53998	5.84242	5.72221	5.50512	5.33576	3.53572	4.74975	4.9309	6.13875	5.78914	4.91595	5.279	5.81472	5.40064	6.02939	6.08932	4.2137	6.27316	3.9573	5.41813	5.71845	5.93133	5.12447	5.55029	6.03234	5.08838	5.85084	6.19872	5.91848	5.85349	2.87459	5.07336	3.70844	3.16583	4.78598
ADGB	2.78554	2.98398	2.77478	2.40226	2.54314	3.06688	2.34084	3.06562	2.7337	3.24913	2.62639	2.93358	2.48282	2.88028	2.50528	2.60572	2.67195	2.37263	2.45845	2.42956	2.28787	2.57723	2.34644	2.62177	2.3689	2.4777	2.98359	2.67181	2.34318	2.83168	2.43756	2.49857	3.03075	2.5724	2.73317	2.62416	2.33083	2.56527	2.60029	2.63404	2.43225	2.73263	2.57737	3.22539	2.31543	3.52464	3.1419	2.46271
ADH1A	2.2818	1.82619	3.0266	2.27338	2.69834	2.49469	2.58933	2.97545	2.76565	2.57025	4.25101	1.86337	2.11388	2.34881	2.35022	2.35427	4.01773	3.53514	1.8283	2.63643	2.43782	2.06682	2.6661	1.88958	1.99417	2.30838	2.79997	3.34147	3.12824	2.61868	3.20115	1.89027	2.44678	2.58507	2.44705	2.84852	2.74636	2.5198	2.18812	2.49661	2.66398	3.61835	1.78627	2.65958	2.54996	2.42791	1.96657	1.97965
ADH1B	2.56137	2.62095	5.43858	5.52765	5.4601	5.94303	4.84857	4.07759	4.23589	5.13838	6.69842	6.25467	6.27515	6.21922	5.86879	5.25699	5.68923	6.93364	4.66538	3.83108	2.15211	5.78926	5.65839	4.22309	3.23225	4.58196	5.3925	6.40908	6.41875	3.16068	5.61141	3.44984	5.68278	5.41304	5.94421	3.55137	4.21428	6.76267	4.81043	4.99561	5.73709	6.32912	5.92046	4.85761	5.0586	3.70318	3.72491	4.37298
ADH1C	3.88394	3.59551	5.13342	5.00089	4.31638	4.08654	3.18282	4.06535	3.22821	4.66663	3.94727	4.4412	3.42169	4.4774	3.91469	4.57966	4.38102	3.65814	5.34655	3.9784	4.76646	4.08959	3.95476	3.24249	3.55746	4.16443	4.64627	3.44335	4.04552	3.95713	4.34006	3.87986	3.552	3.67181	4.26758	5.97047	3.28966	4.02295	3.89796	3.48575	4.23166	3.714	4.44262	5.50896	4.76941	4.36192	4.43161	5.08934
ADH4	4.79312	4.59451	4.69398	4.82993	5.11534	4.47506	4.64305	4.89812	5.26636	5.07379	5.38969	5.20109	4.70928	4.43335	5.66161	4.87107	4.53732	4.27205	5.00929	4.14394	4.61909	5.17422	4.90844	4.46922	4.40424	4.61694	4.49477	4.15818	4.58333	3.99298	4.65473	4.48547	4.37333	4.43128	4.39544	5.35579	4.85243	4.72854	4.50892	4.35061	4.87924	5.14265	4.29018	5.28824	5.21016	5.32773	4.10316	4.65304
ADH5	5.17745	5.33326	5.65537	4.93925	5.26434	5.67082	5.27076	4.51834	6.03831	4.92581	5.53282	5.48001	5.86824	5.62214	5.60645	5.13745	5.49429	4.6619	4.10428	5.15577	5.31196	5.6655	5.25296	5.14484	5.7457	5.04552	5.27593	5.61556	5.91742	4.70393	5.7559	4.73657	5.32027	5.41314	5.69251	5.32676	5.16229	5.59985	5.41927	5.55201	5.26977	5.75923	5.42274	5.29572	5.69208	5.50521	5.11496	5.21171
ADH6	2.6072	2.11313	2.71066	2.58961	2.9681	2.53027	2.42226	2.86527	2.31134	2.15029	2.63912	2.31623	2.26568	2.03916	2.30772	1.79318	2.46388	2.53618	2.11259	1.9372	1.91446	2.98083	2.12361	2.65488	2.25547	2.51527	2.6089	2.39244	2.46476	3.09642	2.35182	2.63261	2.80149	2.47411	2.67363	2.41458	1.92396	2.4769	2.2533	2.51561	2.80167	2.20156	2.13566	2.71591	2.14851	3.0618	3.12339	2.53512
ADH7	4.35054	2.84645	3.25152	2.38942	2.93161	2.22666	3.07508	2.34699	2.45032	3.28418	2.88886	5.61558	3.09883	3.26454	3.37318	3.16957	2.64591	2.7899	3.46274	2.10134	2.48124	3.1567	2.48272	2.75182	3.48474	2.83582	3.20878	3.04751	3.51661	4.2657	2.89309	2.63069	2.60699	2.70098	3.57879	2.97653	2.56104	2.57605	2.4	3.03079	2.16826	3.10321	3.58819	3.19611	3.37938	3.76614	3.97539	3.53972
ADHFE1	4.95043	4.77318	4.00255	5.74071	5.58574	4.78982	4.99456	5.04007	4.85892	4.61777	5.05517	5.47597	5.75877	4.48686	5.49075	5.068	4.22973	4.16879	5.78599	5.34858	4.80909	5.12359	4.98304	5.44613	5.10581	5.26517	4.68816	4.67282	4.20343	5.02988	5.48547	4.48514	4.94569	4.86957	4.83052	4.45774	4.01226	5.80711	4.00751	5.52522	4.56554	4.6601	4.59353	5.06069	4.79382	4.95681	4.87646	4.65312
ADI1	5.57492	5.56591	5.06781	5.79764	5.53985	5.16628	5.26834	4.44023	5.67651	5.14302	5.35802	5.50806	5.19126	4.91443	5.46343	5.09133	4.74654	4.89175	4.16239	5.03116	5.8813	5.24303	5.22624	4.52891	5.17478	4.82456	5.0912	5.04547	5.21954	4.57849	5.26413	5.17895	5.90463	4.95026	5.60766	5.02948	4.8507	5.44591	4.73387	5.10782	4.85892	4.51176	5.34991	3.86562	4.48541	4.08463	4.37577	4.15821
ADIG	4.73589	4.32099	4.62404	4.87191	3.93984	4.51121	3.9153	4.42768	4.077	4.50225	4.2763	4.66275	4.16501	4.57208	4.16885	4.77621	4.47682	4.87259	5.0476	4.33723	4.31282	4.14259	4.13986	4.84683	4.63098	4.1128	4.8222	4.20657	4.6773	5.45388	4.47828	4.61178	4.06663	4.74304	4.18106	4.80555	4.19331	4.03443	4.85011	4.506	4.00035	4.31121	4.41749	5.55995	4.53686	5.14046	5.90412	5.24905
ADIPOQ	4.00982	2.82706	4.08996	6.1964	4.55834	6.20346	3.56782	5.30846	6.08176	4.05775	4.86501	3.13845	5.15864	3.76514	3.11651	3.94664	4.00152	4.18876	4.93856	4.35172	3.79303	3.68561	4.39663	5.24085	3.43104	4.30431	3.83548	3.3204	5.16396	5.31578	4.71846	3.34513	4.37187	2.68793	5.06646	3.52084	4.39352	4.23428	3.42601	4.61385	3.14463	6.9448	5.8863	3.83841	4.15021	4.56186	4.12685	5.25862
ADIPOQ-AS1	3.17692	2.94132	4.02375	4.5892	4.07201	4.97643	3.23644	3.76582	4.73503	4.1877	5.06621	3.09627	4.11776	3.12018	3.12956	4.12305	2.9911	3.55143	4.25907	4.34991	3.82071	3.55822	5.32231	3.32152	3.567	3.85592	3.50452	3.05551	4.52855	4.72326	4.61507	3.3621	3.21678	2.96646	3.89263	3.72451	4.47547	3.93072	3.09139	4.16757	3.29879	5.62823	4.86586	3.81503	3.56483	3.55502	4.04054	4.05427
ADIPOR1	7.11602	6.04788	5.75024	6.43582	6.30985	6.20681	7.07579	5.28568	6.24675	6.25375	6.6904	6.55331	6.82175	6.8945	5.81349	6.38985	6.51014	6.43013	5.58772	6.36637	7.10816	6.02355	6.61506	6.95354	6.87339	6.8122	6.0536	6.56266	6.20342	5.79872	6.23483	7.33017	6.28747	5.98778	6.13891	7.13981	6.32963	6.27273	6.48752	6.61462	6.39003	5.58432	6.13999	4.4737	5.49454	4.37931	4.42426	5.94179
ADIPOR2	4.46778	4.63106	4.37526	5.36874	5.58059	4.41792	4.53727	5.23704	4.93511	4.53597	4.50508	5.34581	5.58797	4.73784	4.6417	4.96301	5.01098	4.21974	4.606	4.44684	5.52822	5.47723	5.01869	5.20233	4.88521	5.02962	4.73922	5.30265	4.67423	3.68396	4.36276	5.00898	5.02578	4.93342	4.61592	4.73642	4.96049	4.98641	4.92137	5.23265	4.43299	5.00214	4.94068	3.97481	4.10228	3.68774	4.22295	4.00817
ADK	5.2802	6.2651	5.41407	5.98719	5.59278	5.28821	5.32729	5.24804	5.97931	5.00508	6.41617	6.22327	5.19833	5.20475	4.56606	5.46564	5.58967	5.63789	4.00875	5.54411	4.94531	5.38827	5.05083	5.11278	5.58149	5.67077	5.58772	5.35019	5.43559	4.22916	5.4952	5.06557	5.37828	5.76207	5.10714	5.29607	5.25948	5.48698	5.90675	4.73403	5.75592	5.17405	5.66328	3.92955	4.55144	4.44097	3.76781	3.86612
ADM	4.4654	4.32571	4.45282	3.59048	4.36392	4.12099	4.48821	3.58987	3.83453	3.78584	4.21654	5.08332	5.44432	4.57742	4.56823	4.53223	4.62585	4.49935	4.67782	4.66888	4.716	3.41468	4.35122	4.61325	3.92887	4.39648	3.9333	4.96564	4.64507	4.94539	5.21378	4.26797	4.08224	4.53669	4.64312	4.60081	4.20483	3.93718	5.02598	4.0568	4.65312	5.76289	4.81524	4.49752	4.17146	4.67452	4.34443	4.69574
ADM2	3.69996	3.33563	3.65616	4.85092	3.20186	4.07573	3.51181	4.48495	3.79699	4.32634	3.96033	3.63564	3.54964	3.3574	3.12314	3.69275	3.03935	3.18451	4.99456	3.42969	4.16	3.97531	3.57062	3.40329	4.1907	4.0125	3.6464	3.95912	3.55944	3.9137	4.07762	4.3697	3.95072	4.01034	3.84092	3.69666	3.48616	3.39364	3.82519	3.8168	3.99208	3.8142	4.08119	4.54818	4.03488	3.76397	4.15335	4.09145
ADNP	8.19003	8.4894	7.42292	7.81618	7.9529	8.01213	7.63784	7.08627	7.87715	7.66995	8.01352	7.85608	7.91188	7.67859	8.10773	7.69164	7.84382	8.21279	5.59061	7.90339	7.70144	7.84488	7.98277	8.03879	7.81305	7.73367	7.92058	8.02764	7.73506	6.34763	7.67543	7.9443	8.00498	8.04187	7.77895	8.30097	7.98994	8.10121	7.49056	7.87414	7.5353	7.91637	8.23753	5.77005	6.9562	5.23762	6.17458	6.47777
ADNP2	4.25354	4.47509	4.20281	5.02186	4.94498	4.23802	5.13074	3.42188	4.94029	4.67135	4.46462	4.39523	4.20881	5.03883	3.69906	4.6114	5.23675	4.82495	5.19681	4.51533	4.34544	5.09384	4.85353	4.73695	4.70874	4.84102	4.62316	5.11049	4.61063	5.00436	4.91537	4.37607	3.99883	4.90931	3.71471	4.79471	4.12922	4.19943	4.86533	4.92837	3.99259	4.87652	3.60898	3.84936	4.31418	5.13495	4.96994	4.73646
ADO	5.17413	5.23322	5.48886	5.09788	5.04269	4.20356	5.08418	4.36147	5.09348	5.26998	4.86191	4.85027	5.10905	4.87564	4.35919	4.93464	5.54834	5.22004	4.40437	5.18862	4.86336	4.83639	4.75287	4.91759	4.61549	4.8355	4.25003	5.27235	4.3939	4.5384	5.23773	4.66075	5.14219	5.11517	5.27873	4.57418	5.45564	5.09228	5.08563	4.66969	4.47078	5.11469	4.71605	4.08969	4.54181	3.89733	3.86194	4.35919
ADORA1	4.84132	4.16233	4.80526	4.57432	5.0402	3.58362	4.47993	3.39785	4.81018	4.69762	4.77818	4.21983	4.24751	4.65827	4.17361	4.57536	5.20863	4.96321	5.62428	3.94536	4.13881	4.17733	4.62158	4.65412	4.74032	4.35211	5.69801	4.04294	3.827	6.54161	3.28674	4.41298	4.8202	4.39488	3.91881	3.89946	4.33426	4.69576	4.96669	4.13536	4.87662	4.59072	5.00813	5.83824	4.80001	5.54293	4.9785	5.4092
ADORA2A	4.37664	4.53895	3.72085	3.45504	3.69392	4.06567	3.8716	3.8706	3.84087	3.82027	4.53486	3.86006	3.81638	4.15917	4.35926	4.16652	3.91563	4.44419	4.76898	4.0211	3.68892	4.72362	4.19715	4.3938	3.62703	3.84112	4.0035	3.86039	3.60976	4.81997	4.34174	4.72395	3.89788	3.86187	3.92138	3.69562	3.78554	3.68302	4.45628	3.63786	3.2169	3.97205	3.68945	4.91327	4.90136	4.0536	4.31894	4.48824
ADORA2B	6.25482	6.17158	6.19138	6.4036	5.72388	5.80427	6.08683	6.09062	6.32009	5.83512	6.16647	6.27254	6.44781	6.21907	6.37753	6.09369	6.16568	6.11165	6.15602	6.3035	5.84585	6.18037	6.3074	6.05827	6.30897	5.92159	6.25042	5.88601	6.25409	5.92935	6.11454	6.29314	6.51012	5.62309	6.19402	6.62929	6.1646	5.73561	5.05002	6.29314	6.33069	5.98497	5.54437	4.86785	6.11411	5.00704	5.63894	5.88495
ADORA3	4.19482	4.07876	4.20665	4.66331	4.45873	4.52479	3.78904	4.75987	4.50039	4.47922	3.82378	4.74586	4.86664	4.35482	4.23794	3.99104	4.15302	3.95209	5.18899	3.86996	4.76307	4.16341	4.11901	3.97428	4.49072	4.00052	4.45249	4.88961	4.2012	4.07287	4.55226	4.88343	4.41801	4.26039	5.31074	4.89848	4.01717	4.47664	4.09763	3.72654	3.88081	5.08787	4.82046	5.39333	4.68765	5.30041	4.53408	4.95389
ADPGK	5.21665	5.56517	5.42962	6.10912	6.23737	6.36248	5.40465	5.42787	6.18595	5.78539	5.76405	5.23984	5.75381	6.17078	6.19622	6.07638	5.88277	6.20011	4.44283	5.6697	6.20377	5.466	6.00091	6.07661	5.99131	5.441	5.89563	6.14393	5.79264	5.06439	6.25049	5.47493	6.07032	5.86584	5.88496	5.72155	5.79643	5.73406	6.58491	5.79476	6.19608	5.63087	6.24098	5.15796	5.18013	4.42282	4.89873	4.86516
ADPGK-AS1	3.36953	3.6805	4.35778	3.70928	4.54276	3.56687	3.79299	3.22755	3.28691	4.56039	3.22962	3.58019	3.61541	3.53051	4.56066	3.35607	3.73124	3.78452	4.74161	3.68418	3.76666	4.05489	4.4513	4.32046	3.26908	3.59428	3.27296	4.33263	3.52816	4.32168	3.72991	3.57809	3.7714	3.21376	3.42902	3.36274	3.26368	3.946	3.77739	4.00205	4.11143	3.45471	4.81105	3.69951	3.88916	4.30809	4.56025	4.17893
ADPRH	3.4736	3.62679	3.83727	3.53183	4.24111	4.25603	3.99578	3.70802	4.2594	3.94777	3.84573	3.76073	2.97996	3.6597	4.05199	4.05013	4.37871	3.6591	3.5278	3.66329	3.9889	3.03262	4.03765	4.03603	3.91751	4.63986	3.56983	3.39034	3.86187	4.24517	3.55763	3.22549	3.65192	3.96618	3.60039	3.95271	4.12975	4.26324	3.43468	3.95131	3.31271	3.79244	3.60768	4.14026	3.98419	4.02325	3.91421	3.56433
ADPRHL1	4.4815	4.64846	4.73116	4.15911	3.76546	4.62278	3.70186	4.83492	4.45687	4.17953	5.01943	4.75591	4.84588	3.87468	4.7062	4.43804	3.92067	4.33771	5.24593	3.74685	3.94811	4.16726	4.15921	4.11529	4.13035	4.54486	4.02006	4.32727	3.89693	5.13283	5.01291	3.8676	4.41894	4.63315	4.08529	4.15679	4.44126	4.00357	4.34641	4.15895	3.92028	4.08317	4.14734	4.44556	3.94623	4.66142	4.8981	4.42272
ADPRHL2	4.69387	4.70745	5.32895	5.66249	4.41133	4.34164	4.21571	4.61015	4.6293	4.43849	4.23296	5.05688	5.21595	4.67428	4.17289	5.13559	5.05541	4.38438	5.51088	4.42366	4.29433	4.26085	4.43962	5.18108	5.25612	4.84578	4.48038	4.8093	4.64807	4.47804	4.38609	4.52146	4.934	4.45228	4.4496	5.12923	5.35636	4.81132	5.55339	4.25015	4.87689	5.07516	5.06734	4.78502	4.86193	4.89309	4.76225	5.0242
ADRA1A	3.54304	3.03329	3.09053	4.01225	3.31958	3.12452	2.58867	3.36464	3.01845	2.90858	3.7983	3.11254	3.4332	3.00508	3.53253	3.26775	3.15243	3.80861	3.89512	3.58664	3.23828	3.50613	3.84005	3.14761	2.98948	3.13705	3.15098	3.75062	3.67175	3.32417	3.59545	3.06529	3.36921	3.17675	2.47913	2.77741	3.61797	3.372	3.49459	3.25151	3.34689	3.25207	3.58781	3.26962	3.52546	3.56055	3.39524	3.75562
ADRA1B	4.36389	4.35682	4.37719	4.65505	5.17594	4.10883	3.47879	6.40424	3.68472	4.87708	4.09973	4.20474	3.83868	3.52837	4.50204	4.39801	4.28016	3.87507	4.49305	4.40359	4.23138	4.55023	4.09836	4.33987	3.9701	3.91598	5.05998	4.03521	4.51364	3.941	3.81763	4.17111	4.656	4.13425	4.06688	4.40679	4.43833	4.45972	3.87524	4.29737	4.19548	3.64606	4.71041	3.96369	3.74734	5.01729	4.32362	4.79108
ADRA1D	4.28863	4.14565	4.15602	4.39395	4.11994	4.39426	4.43773	4.05412	4.32661	3.77853	3.94312	4.47166	4.01713	4.49708	4.40046	4.84721	4.10126	4.80058	5.29163	3.8447	4.36823	3.93946	3.87749	4.35464	4.74332	4.68308	4.19523	4.03758	4.06766	4.60972	4.31557	4.87752	4.96009	4.22498	4.41594	4.2204	4.25646	4.68629	4.25565	4.29723	4.36511	4.59832	4.554	4.75346	4.65722	5.35835	6.08558	4.99288
ADRA2A	3.68355	3.35668	2.72837	5.17632	4.27729	4.42531	4.00056	5.22967	4.95246	3.52827	5.28652	4.59917	4.83403	3.84348	4.70828	3.72977	4.15332	3.63992	3.7762	3.66266	4.18107	4.39339	4.71575	3.96863	3.65904	3.76728	4.76483	4.6424	4.63592	3.37149	4.54787	4.05008	3.44347	3.51455	5.15683	4.42255	5.44365	4.6024	3.49604	4.90421	4.60804	4.3126	4.33989	2.98311	4.40422	2.85886	3.66819	4.46325
ADRA2B	3.74648	3.47789	3.08348	2.69446	3.63295	3.11537	3.3584	3.25167	2.78953	3.27604	3.67066	3.33845	3.56045	2.56755	3.67465	3.45533	3.13275	3.15391	3.30728	2.6646	3.05401	3.27868	2.97451	2.99718	2.76054	2.80705	3.40873	2.85939	3.93479	3.73706	3.10731	2.98873	3.39814	3.46111	4.06439	3.32646	2.83474	3.88231	3.14674	3.40266	2.8216	3.52418	3.62926	4.65446	3.48953	3.90863	3.19311	3.91926
ADRA2C	4.03112	2.6409	2.40977	3.18656	4.19904	2.73478	3.00445	3.80802	3.54329	2.99191	3.96459	3.09278	3.10621	4.21516	3.5604	3.07229	2.8203	2.73923	3.17065	4.01337	2.28619	2.2583	3.47461	3.09649	2.52187	2.36346	4.2679	3.62731	3.78866	2.93233	2.48594	3.55056	3.70146	2.76859	3.13149	3.11306	3.69477	3.9615	3.23665	3.87895	2.13993	3.29672	2.69327	2.92353	3.04063	2.47802	3.57554	3.21023
ADRB1	4.24332	4.00813	4.5283	4.49554	5.28966	4.24789	4.70668	4.5801	4.29564	4.46242	4.59206	4.64229	4.31969	4.05968	4.49719	4.79761	4.56909	4.38459	5.41965	4.15545	4.52938	4.83934	4.82245	4.61177	3.81017	4.63736	3.99968	4.94058	4.39473	5.00167	4.47229	4.82678	4.216	4.67935	4.55805	4.69663	4.29021	4.25135	4.63107	4.11979	4.00203	4.60617	4.28417	5.47516	4.70752	6.25856	5.42738	4.6923
ADRB2	5.3952	4.51097	5.18885	5.40733	4.80319	4.85932	5.41809	4.73158	4.39605	5.43375	4.88113	6.3438	5.32206	5.71743	5.00251	5.01545	4.79029	5.41408	4.49664	5.34269	5.5042	5.71393	5.59095	4.9574	5.62503	4.49796	5.14976	5.89169	4.5927	4.69637	5.14156	4.95993	5.24152	5.51061	5.74289	6.10515	5.09087	5.37577	6.19632	5.64761	4.92156	5.97156	5.52786	4.16435	5.12359	3.3502	4.45335	4.01966
ADRB3	2.71863	3.50973	4.24996	3.59775	3.82003	4.30612	4.34889	3.39344	3.77647	3.93258	4.61458	4.16785	3.64343	4.05526	4.49102	3.79374	4.19138	4.35349	5.83214	3.90011	4.57555	3.53712	3.45539	3.82011	4.58285	4.13754	3.92315	4.22298	3.13554	4.25631	4.20311	3.93218	3.76594	3.55499	3.78051	4.4939	3.81015	4.47835	3.55256	3.97793	3.07346	4.26536	4.25814	3.47455	3.95379	5.53087	5.11361	4.08538
ADRBK1	5.51713	5.24154	5.46403	5.88394	5.80742	4.89469	6.27805	5.49565	6.00517	5.55153	5.38443	5.5749	5.44656	6.05584	6.18791	6.00411	6.16168	6.46219	4.06728	5.66741	6.19206	5.92204	6.02746	6.48983	6.00359	5.16273	5.79389	6.06217	6.169	5.38216	5.50842	6.41248	5.66511	5.96098	6.22096	5.58598	5.94686	6.21236	5.80688	6.57246	6.32316	5.9175	5.95425	3.26944	4.9322	3.11567	3.88453	4.60892
ADRBK2	6.50252	6.25936	5.68155	6.24608	5.65076	6.41031	6.51372	5.11951	6.95608	6.2888	6.06013	5.42288	6.29317	4.99249	5.30049	6.1923	6.33802	6.61722	4.98379	6.48244	6.73342	6.33529	6.71945	5.54063	5.96518	6.65987	6.07539	6.90417	6.04107	5.17902	6.92886	4.67161	5.27356	5.5195	6.98245	4.55625	6.55845	6.72883	5.98841	5.89879	5.81508	6.37508	6.0416	5.03687	5.22939	4.1878	4.39161	4.64962
ADRM1	5.28276	5.54156	5.24791	5.08106	5.94563	5.96026	5.55753	4.54734	5.16797	5.10862	5.34978	5.20801	5.5944	5.19029	5.34786	5.40394	5.34366	5.76038	3.93505	5.15074	5.21484	4.71456	5.42822	5.33776	5.80619	5.35803	5.40265	5.77729	5.13329	4.66034	4.92159	5.53399	4.85026	5.06758	5.46621	5.23195	5.56975	5.44713	5.63638	4.74902	5.19164	4.95244	5.44323	4.15016	4.44718	3.91844	4.02558	4.57909
ADSL	5.77755	5.84127	5.60401	5.3721	5.75116	4.99061	5.92995	5.55014	5.85187	5.78966	5.43424	5.34571	5.51826	5.20665	5.82748	5.78767	5.35443	6.03035	5.0632	4.74164	5.61289	5.96818	5.98887	5.59474	6.06061	5.08052	5.4936	5.47663	5.71846	6.48857	5.65087	5.3727	6.44873	5.81367	4.74396	5.57939	5.87244	5.67703	6.21679	5.39297	5.07689	5.45169	5.85327	5.67179	5.96738	5.13254	5.0732	5.63977
ADSS	5.93933	5.95373	5.05204	6.17324	6.44007	5.74267	6.4043	5.51515	5.9876	5.9876	5.75278	5.76657	5.7853	5.92578	6.21863	5.99127	6.06449	5.83818	4.98946	6.02928	6.08931	6.56575	6.08587	6.32939	6.02387	5.96493	6.05631	6.63342	5.94964	5.23683	5.62308	5.69896	5.97415	5.96388	5.69725	6.26602	6.58607	6.30891	6.30322	5.89694	6.35647	6.4742	5.87247	4.24365	5.13245	4.60062	3.92854	5.15468
ADSSL1	4.72616	3.67698	4.40405	3.9358	3.55494	4.52735	4.34954	4.12341	3.63697	3.47155	4.15344	4.13034	4.4916	3.54086	4.82952	4.16265	4.02843	4.03009	4.78062	4.33884	4.21229	4.25488	3.85173	3.48423	3.50665	3.51462	4.35783	4.19555	4.31762	4.2895	3.84814	3.96081	4.5415	3.76672	5.05698	3.84252	3.98012	4.24853	4.24856	4.38493	3.72475	3.92846	4.03026	4.39309	4.00349	3.65497	4.78849	4.5045
ADTRP	4.40044	4.77853	4.80237	4.63839	6.50623	4.89338	4.44334	4.36434	4.56769	4.94752	4.57419	5.10838	4.86793	4.62233	5.50202	5.88544	5.46676	4.80862	4.39555	5.84551	4.63583	5.91057	5.91299	5.46524	4.89493	6.33822	4.79461	5.56329	4.61707	4.38537	4.57579	4.75086	5.45534	5.59057	4.13569	4.18097	4.76933	4.61027	4.54675	4.6083	5.43946	4.87415	4.43496	4.25664	4.96778	4.56196	5.13607	5.20369
AEBP1	5.22982	5.99776	5.9414	5.67268	5.25055	6.04486	5.58229	5.04317	6.33707	5.29334	5.8865	5.4712	6.23728	5.89018	6.01544	5.43269	5.85295	5.71148	5.75819	5.52513	5.77076	5.69983	5.84318	6.0504	5.69753	5.65632	5.34303	5.70814	5.68245	5.72796	5.85467	5.8137	5.87419	5.52415	6.31396	5.98343	5.50714	6.20596	5.25022	5.85975	5.8147	5.56573	5.68287	5.30959	6.06307	5.36598	5.39473	5.22017
AEBP2	5.98672	5.78921	5.81352	6.47616	6.56744	6.3178	6.43471	5.69488	6.30723	6.18326	6.20519	6.31964	5.94874	5.937	6.28831	6.04296	6.52695	5.77389	4.96874	6.60446	5.66717	6.02516	6.05147	6.40994	5.99301	6.05235	6.34091	6.30314	6.32499	5.52719	6.23828	6.28346	6.0292	6.0623	6.02797	6.22526	5.86526	5.97964	5.81893	6.44896	6.2525	6.25347	5.97112	4.29569	5.6684	4.94222	4.86967	5.92877
AEN	5.08586	4.72725	4.96257	4.29398	4.66977	4.66278	5.24761	4.53909	4.85063	4.80688	4.80432	4.67264	4.41359	5.13578	4.90014	5.19797	4.69355	4.67535	4.97822	4.80776	5.01515	4.98683	5.03615	5.25398	4.45416	4.76006	5.20638	4.9991	4.69095	5.04037	4.13105	4.94264	4.99649	4.98976	4.43931	4.40805	5.01215	4.21774	4.68388	4.31076	4.47378	4.22414	4.91041	4.85677	4.6216	4.5897	4.87046	5.33837
AES	8.22531	8.81464	7.64058	7.97138	7.91635	8.67378	8.11567	6.85933	8.29121	8.10469	8.54363	8.46876	8.66659	8.51086	8.34775	8.49435	7.47584	8.18304	5.56151	7.60275	7.87207	8.48868	8.15015	7.90837	8.24731	8.60079	8.07873	8.22121	7.98197	7.36505	8.20322	7.76421	8.37909	8.1802	8.14999	8.24731	8.11837	8.34137	8.05927	8.78249	7.63505	8.00319	8.14615	5.15429	8.03498	7.1126	6.52273	7.12439
AFAP1	3.97477	4.58844	4.42796	4.50658	4.17428	4.95739	4.00427	3.94302	5.1018	4.67053	4.56653	4.2731	5.11035	5.00295	5.12494	4.1759	4.60329	4.63888	4.31327	4.35758	4.6227	3.82878	4.48288	4.30037	4.97669	4.87639	4.95454	4.16911	4.44942	4.58379	4.5874	4.46986	4.77154	4.78174	4.64563	4.79765	4.71085	4.53825	4.74073	4.93019	4.78529	4.13205	4.61256	4.78085	4.50058	4.53182	4.59856	4.41908
AFAP1-AS1	4.71968	4.13638	4.73883	4.25779	3.99612	4.76672	4.92065	3.94224	4.13792	4.82609	4.79292	4.18428	5.09506	4.78474	4.53374	4.51961	4.81726	4.26195	5.3612	4.04944	5.02007	4.3296	4.79023	4.24243	4.45756	4.73164	5.36677	4.50833	4.94255	3.69513	3.88857	4.84617	4.84259	4.46565	4.72829	3.92871	4.66483	3.91013	4.79777	4.43244	4.36862	3.907	4.51094	5.02718	4.10801	3.42568	4.5349	4.35562
AFAP1L1	5.10139	4.75471	4.67314	4.67652	4.40837	4.5574	4.31333	3.90668	5.4616	4.57653	4.78846	5.52589	5.79603	5.29975	4.39702	5.294	4.55065	4.98793	5.31008	4.12316	4.85936	4.28197	4.86911	5.0053	4.61326	4.83346	4.6271	4.62989	5.11418	4.29543	5.36206	4.74622	5.06717	4.55117	4.5691	4.65767	4.65423	5.56299	3.90792	5.00223	4.28899	5.26907	5.25322	4.6306	4.77453	4.3371	5.42121	4.48182
AFAP1L2	5.52629	5.1101	5.16191	6.02603	5.59476	5.2466	5.05241	4.73312	6.36072	5.30939	4.73819	4.62792	5.04791	5.03615	4.7057	5.70222	5.08984	4.626	4.37694	5.87006	5.71287	5.69021	5.65962	5.77041	5.49169	5.34783	5.42896	5.48042	5.00816	5.03106	5.42456	5.02114	5.15707	5.68429	5.33095	5.36491	5.57016	5.30062	5.62459	4.7323	5.06379	4.62966	5.45142	4.58738	4.58034	4.70736	4.56846	4.94958
AFF1	7.07383	6.70071	6.81723	7.93108	7.54482	7.20709	7.292	6.68791	7.3262	7.50491	7.13833	7.35881	7.48938	6.88995	7.46018	7.40595	7.44666	7.14451	4.69433	7.30538	7.48673	7.34146	7.56854	7.35183	7.57842	7.38701	6.98368	8.01515	7.42101	5.59493	7.52663	6.88142	6.94078	7.81696	7.65649	7.10151	7.94576	7.76843	7.14532	7.87849	7.65659	7.39588	7.10183	4.40666	7.29188	4.81527	4.46027	6.09912
AFF2	4.26753	5.24603	4.0916	4.38835	4.135	3.70994	3.96301	4.52364	3.72584	4.16004	3.8648	4.14605	4.04293	3.45119	4.04769	3.5349	4.03308	3.89458	4.38288	4.08918	4.11099	4.51145	4.38895	3.9685	4.30679	4.08209	3.9409	4.45044	4.32204	4.02325	4.47672	3.92536	3.99882	3.84314	4.46757	4.71463	4.31292	4.78048	3.91968	4.14932	4.10328	4.02197	5.09679	4.5079	4.77712	4.38938	4.37765	4.34886
AFF2-IT1	2.68462	5.69111	2.90495	2.96627	2.71187	3.03251	3.1823	4.07018	2.91217	2.98579	3.85652	3.8353	2.55739	3.7134	3.07127	2.62262	3.61012	3.7937	4.8215	3.184	2.95352	3.167	2.74672	3.127	2.70556	3.303	3.20994	2.75567	3.57723	3.19536	3.10152	2.90053	4.17906	3.94512	2.88286	3.54335	3.04769	3.09361	3.40435	3.48048	3.638	3.09486	2.59839	2.61802	2.86315	3.82243	4.01345	3.32131
AFF3	4.1994	4.57176	4.0503	4.66131	3.82525	4.26671	4.44613	4.3644	4.24696	4.72903	4.24269	5.02084	4.29232	4.33687	4.4616	4.04332	4.70745	4.35436	4.56569	4.40784	4.59384	4.85924	4.53256	4.40496	3.81823	4.59443	4.80117	4.24582	4.38682	3.9382	3.85319	4.77592	4.14677	3.72028	4.32759	4.27467	3.99119	4.34857	3.69837	4.63728	4.54063	4.0866	4.89935	5.30313	4.15358	4.55919	4.72009	4.46307
AFF4	7.26928	7.85401	7.24117	7.8267	8.08182	7.8443	7.94104	7.60735	7.82141	7.67323	7.85744	7.89874	8.04246	8.09596	7.80166	8.07043	7.82381	8.31852	4.59726	7.86136	7.8189	7.89616	7.76752	7.92111	7.98356	7.93276	7.67507	7.86099	7.88894	6.25762	7.56197	8.15491	8.14588	8.171	7.81262	7.57127	8.11318	7.77803	8.78143	7.78228	7.72759	7.51056	7.92701	5.18307	7.18208	5.0083	5.1544	6.47961
AFG3L1P	5.26424	5.20033	4.37399	5.50416	5.10445	5.14283	5.57323	4.85515	5.21757	5.123	5.19132	5.27731	5.17493	5.24204	4.58284	4.90282	5.44041	5.05675	4.61664	5.20153	5.13881	5.2884	5.33776	5.12296	5.27665	5.59799	5.10715	5.68915	5.2469	5.60258	5.25685	5.43752	5.2883	5.56453	5.58077	5.18505	5.33833	5.27402	5.32028	5.32955	5.16251	5.65448	4.81408	5.74126	5.24685	4.83445	5.72372	5.37952
AFG3L2	6.39499	5.47816	4.5744	5.64071	6.39355	5.3437	6.04855	5.54507	6.12	5.75954	5.66913	6.11027	6.3323	5.61161	5.96126	6.23975	5.54944	5.72662	4.44939	6.15492	5.93111	6.14944	6.76317	5.50804	6.13465	5.94675	5.89495	6.32206	6.18548	4.81037	5.92261	6.46892	5.90783	5.88534	5.93287	5.85349	6.17087	6.00366	5.29885	5.78784	5.92559	6.08936	5.80786	4.74899	5.11311	5.46831	5.2918	4.864
AFM	2.85495	2.80253	2.52059	2.70162	2.52162	2.77542	2.27141	3.09489	3.01854	2.43219	2.74458	2.52699	2.61241	2.62685	3.03618	2.36195	2.79792	3.48194	3.47208	3.0771	2.54774	2.38171	2.61084	2.67931	2.74437	2.24892	2.46452	2.8103	2.6958	2.29787	3.01603	3.28808	2.55902	2.24903	2.4652	3.17807	2.43458	2.55303	2.75629	2.53503	2.78348	3.31928	2.49488	3.07697	3.26499	3.75252	3.33618	2.82964
AFMID	4.20806	4.79987	3.88473	4.21216	4.49113	4.24879	4.16882	4.4612	4.28402	4.36299	4.53286	4.61944	4.62081	5.03908	4.58128	4.6504	4.04993	4.1764	4.97682	5.16655	4.30558	4.24086	4.27097	3.88769	4.05619	4.85398	4.93311	4.28228	4.43448	4.70911	3.70601	4.22182	4.05619	4.13214	4.70571	4.36711	4.65785	4.13362	3.82441	3.93926	4.04886	5.25371	4.93155	4.86675	4.66289	4.4783	4.68603	4.02574
AFP	2.88214	2.30303	2.41714	3.07005	2.20587	2.61061	2.12927	3.07341	2.47083	2.54898	2.55322	2.47975	2.55981	2.53541	2.15878	2.76036	2.93364	3.11129	3.01761	2.52479	2.48556	2.50354	2.67098	2.43908	2.55643	2.49093	3.09412	2.24716	2.3948	3.26462	2.61105	2.39396	2.80823	2.72654	2.73002	2.36767	2.22247	2.36255	2.60386	2.14343	2.74909	3.19759	2.7288	2.69468	2.92517	3.22695	2.74258	2.4895
AFTPH	7.12766	7.29719	6.16379	7.75188	7.71743	7.30686	7.60401	6.93636	7.5722	7.53098	6.97445	7.5451	7.50272	7.19622	7.3408	7.44014	7.37727	7.05674	5.25639	7.59254	7.08355	7.04524	7.13723	7.63771	7.63379	7.664	7.31092	7.74408	7.41284	6.10876	7.31822	7.62837	6.84083	7.84691	7.1705	7.35452	7.66784	7.52182	7.6892	7.7007	7.56437	7.3008	7.26059	4.5289	6.30665	4.57956	4.24344	6.26324
AGA	6.22368	5.26415	5.41622	6.06994	5.95942	5.90424	6.09339	5.72757	6.06695	5.84971	6.27765	6.39077	5.38493	5.91117	5.99131	6.30683	5.58482	5.78289	4.7676	5.85927	6.22171	5.77676	5.86037	5.34657	6.37444	6.16871	5.40012	5.82312	6.45698	4.93628	6.32517	5.49276	5.41969	6.60773	5.79481	6.06177	5.98325	5.58791	5.39828	5.76978	5.67996	5.73434	6.03173	4.30884	4.57072	4.34022	4.35749	4.8494
AGAP1	5.20303	4.39965	4.94297	5.34972	4.99822	4.95884	5.43521	5.48717	5.09601	4.94314	5.05828	5.59639	5.63539	5.7554	5.45847	5.17732	5.17552	4.70626	4.61132	5.22114	5.28762	5.27052	5.37514	5.02753	5.42086	5.34213	5.06461	5.49207	5.67347	5.15471	5.21212	5.24561	4.87255	4.83091	5.89	5.59116	5.31436	6.0944	4.55842	5.21737	5.61655	4.80802	4.79137	4.96886	5.43551	4.43118	4.57155	5.35077
AGAP1-IT1	4.36755	3.13669	3.47972	3.78238	3.5803	4.79615	3.49295	3.36371	3.58041	3.15743	3.30071	3.62511	4.37484	3.18724	4.37669	3.70346	3.1009	4.31199	3.65049	3.65908	3.09308	4.02941	3.67703	4.56427	4.00122	3.90936	3.51715	3.81744	4.23338	3.51817	3.05743	4.04427	3.83693	4.24049	3.78265	4.00152	3.5634	2.89817	4.2088	3.03286	3.3429	4.53533	4.02023	3.64742	3.77953	3.84815	3.76576	3.75654
AGAP11	5.55781	4.19045	5.69598	5.64671	4.08131	5.06207	4.71343	3.9183	4.55383	4.3818	5.06169	5.96036	5.92294	4.7744	4.94351	4.65238	4.75769	4.96087	4.69993	4.04083	4.68771	3.87819	4.86859	4.42012	4.33795	5.29838	4.08893	4.76633	4.59844	3.69521	5.56453	4.01014	4.57949	4.87316	5.36549	5.62783	3.50573	5.36947	4.74027	4.54921	4.71099	5.69066	5.44752	4.87148	5.56293	6.05666	5.98909	4.87393
AGAP2	4.3105	4.54348	4.10222	4.06865	4.65007	4.36085	4.24277	3.55476	4.35113	4.5669	4.42599	4.11542	4.43067	4.3897	4.55694	4.61629	4.12896	4.94367	4.42323	4.67331	4.4269	3.98535	4.79036	4.47303	4.95648	4.05173	4.70788	4.45447	4.57785	5.78505	4.56069	4.38738	5.22587	4.84562	4.25242	4.18239	4.37953	4.25792	4.46533	3.87123	4.64314	4.04481	4.2972	4.71001	4.59683	3.80259	4.50616	4.47885
AGAP3	4.86157	5.14517	5.11119	5.21344	5.44085	5.05311	5.50362	4.64735	5.49277	5.51011	4.89608	4.75231	5.56464	5.22482	5.2553	5.42769	5.05541	5.01651	4.81578	5.4509	4.94131	4.59151	4.86367	5.10976	5.29335	4.81804	4.33672	5.20532	5.1025	4.71704	5.20312	5.77046	4.55369	4.88639	5.08252	4.70412	5.11149	4.99763	5.06684	5.37702	4.74075	4.05569	4.92499	4.65764	5.04746	4.36638	5.00049	5.25607
AGAP4	7.18248	7.69549	7.23467	7.39963	7.34972	7.14471	7.64346	6.51537	7.51673	7.23731	7.64518	7.29465	7.47917	7.51154	7.5474	7.4013	7.92195	7.3443	6.47676	7.51389	8.09353	7.36397	7.41449	7.11787	7.2884	7.53404	7.1139	7.45034	7.48979	6.4226	7.266	6.91879	7.68824	7.65779	7.41287	6.93914	7.4801	7.68986	7.21866	7.74581	7.37485	7.41822	7.73884	7.2664	7.14258	6.99857	7.35495	6.95256
AGAP5	5.63942	6.91752	6.25699	6.65486	6.56071	6.21357	6.39893	5.67351	6.60489	6.4839	6.41068	6.27978	6.83077	6.71372	7.00475	6.00862	6.40602	6.74797	5.15053	6.29844	6.89269	6.61072	6.31936	6.22092	6.0349	6.70801	6.10509	7.01362	6.42788	6.21738	5.7409	5.90521	6.70365	6.74963	6.67089	5.76328	6.60128	6.42259	5.97216	6.59321	6.06219	6.10883	6.43257	5.06406	5.36537	4.01501	4.89901	5.38177
AGAP6	6.14022	6.1764	6.24371	5.99897	5.52354	5.93821	6.28743	5.87306	5.83331	5.62616	6.12341	6.37978	5.82488	5.59098	6.70609	6.24338	6.25521	5.98512	3.83116	6.1894	6.25613	5.57391	5.80783	6.26856	5.79218	6.17044	5.49909	6.52384	6.12645	4.3343	5.63861	6.21965	5.90087	6.36605	6.08473	5.71316	6.41954	5.77753	6.1567	5.87942	6.31767	6.13054	6.7607	4.69839	5.6009	5.06795	4.99343	5.14593
AGAP7	7.83859	7.94772	7.83786	7.93687	7.84596	7.67933	8.24519	6.87388	8.05961	7.7002	8.01109	7.87401	8.091	8.21278	8.27205	7.94386	8.49848	8.10807	6.71853	8.15473	8.41435	7.82754	7.9478	7.66043	7.82791	8.02795	7.66404	8.03494	8.14325	6.3147	8.03327	7.68783	8.27652	8.23703	8.06689	7.46298	7.96953	8.25469	7.5735	7.82213	8.00054	8.07277	8.29464	7.06392	7.23759	6.74622	6.6802	7.38162
AGAP8	7.1481	7.6376	7.2021	7.4292	7.33197	7.20813	7.68326	6.64417	7.5822	7.20541	7.5953	7.33489	7.48672	7.54909	7.82197	7.47292	7.82546	7.24273	6.3725	7.60459	7.75568	7.47037	7.54761	7.16073	7.34501	7.58592	7.08477	7.49433	7.38849	6.17547	7.21883	6.87785	7.66978	7.79861	7.37669	7.13948	7.40117	7.71109	7.28827	7.7191	7.30839	7.44521	7.76469	6.73357	7.09786	6.66293	7.13876	7.04491
AGAP9	6.37386	7.05905	4.50214	6.85357	6.44315	6.93116	7.33844	6.00444	6.91359	6.11118	6.24615	6.84452	6.2374	6.18982	5.72859	6.86925	6.95533	5.57013	8.38053	7.05558	6.81354	6.53371	7.05914	6.56585	6.69976	6.25071	6.59473	6.74142	6.58664	7.97449	5.93728	6.81745	5.5888	7.66112	6.06272	7.13793	6.8478	7.37706	5.81763	6.51255	6.57914	6.65759	7.68034	9.28918	9.19758	7.44767	9.92951	8.29828
AGBL1	3.90302	3.75023	3.09053	3.79648	3.64941	3.54292	3.58346	4.00551	3.39383	3.74798	3.53301	3.94591	3.53791	3.60322	3.63283	3.32273	3.86179	3.80916	4.3442	3.3342	3.38853	3.71612	3.28586	3.11292	3.35831	3.59093	3.56004	3.36081	3.31474	4.16785	3.06653	3.39086	3.57706	3.59584	3.55011	2.98357	3.35724	3.28439	3.12293	3.29951	3.65789	3.63846	3.4057	4.48321	4.21058	3.75424	4.19852	4.23863
AGBL2	3.19483	4.53455	2.99148	3.0211	3.06572	3.35789	3.17637	3.13345	2.94738	3.59016	3.20867	3.03574	2.96265	2.93765	2.65455	2.97785	3.48307	3.23646	4.46564	3.12617	3.37243	3.4938	2.94078	2.96573	2.93522	3.69761	3.36059	2.49969	2.77756	3.4813	3.06912	3.66087	3.34685	3.01538	2.96446	3.44572	2.63725	3.10681	4.04076	3.05978	3.49296	3.2269	3.36389	3.69242	2.97208	3.92039	3.09725	3.7397
AGBL3	3.03542	3.34337	3.2693	3.24344	3.50291	3.67344	3.54001	3.98563	3.83035	3.18077	3.62138	3.59031	3.25846	3.48806	4.1648	3.28736	3.35814	3.46653	3.02084	3.30399	3.48822	3.23906	3.98354	3.55807	3.61267	3.90147	3.36507	3.79798	4.14274	4.13576	4.08131	3.98338	3.31863	3.22579	3.34664	3.48275	4.16763	3.27353	3.17683	2.94894	3.28593	3.17905	3.84183	3.54935	4.15577	3.78236	3.28269	3.75371
AGBL4	3.4182	3.55494	2.90539	3.42608	3.01724	3.66313	3.27256	4.27776	3.21165	3.52166	3.74743	3.03743	3.14503	3.65455	3.97947	3.57335	3.33929	2.73294	4.33399	3.48035	2.8449	3.6226	3.48242	3.528	3.29464	3.49338	3.49467	3.3832	3.28999	4.43664	3.34212	3.46845	3.57276	3.0137	3.18649	3.24499	3.53219	3.13954	3.59109	3.57116	3.26259	3.41587	3.59997	4.57309	4.17638	3.52956	4.46269	3.71554
AGBL4-IT1	2.64299	2.81759	2.74916	2.89025	2.16213	2.63918	2.6676	3.3293	3.03682	2.68271	2.65336	3.00654	3.09581	2.68108	2.60987	2.35214	2.88689	3.05206	2.69158	2.28464	2.57224	2.48197	2.74658	2.29635	2.93206	2.53932	2.96015	2.5664	2.34518	2.3732	2.72672	3.05089	2.87747	2.68229	2.58175	2.44008	3.04725	2.60992	3.08134	2.7759	2.7055	3.37096	2.63914	3.92408	3.5147	4.25393	3.67673	3.45645
AGBL5	5.45716	5.65702	5.51404	5.49626	5.65759	5.32767	5.72376	4.79937	5.33541	5.71133	5.31915	5.48887	5.93145	5.49812	5.56911	5.41113	5.37492	5.36489	5.02827	5.66035	4.97133	5.78967	5.81256	5.15683	5.07032	5.1612	5.06553	5.26364	5.83992	5.03191	5.83326	4.8351	5.03332	5.76346	5.34694	5.39814	5.47124	5.84368	4.8523	5.80651	5.75351	5.56564	5.25572	5.63136	5.26931	4.58352	5.13525	5.20132
AGBL5-AS1	2.21101	3.0698	3.33176	2.24168	2.22609	2.96149	2.87636	3.05125	3.18543	2.92703	2.49205	2.76475	2.47216	2.59751	2.89052	2.14588	2.66974	2.65747	2.71817	2.54935	2.66079	2.17787	2.27846	2.15605	2.66072	2.3132	2.96787	2.91006	2.37548	3.30243	1.82743	2.79205	2.5758	2.878	2.45709	2.42096	2.90771	2.44052	3.22554	3.5711	2.96829	3.05462	1.91427	3.50169	2.54727	2.51216	2.31504	2.76418
AGBL5-IT1	3.98208	4.54565	3.4415	3.31851	4.0259	2.95707	3.31923	4.07567	3.32729	4.45997	2.91651	4.74037	3.84137	3.33232	3.56953	4.32648	3.28555	3.88067	2.88059	3.623	3.16161	3.69966	2.97198	3.13827	3.33067	4.17786	4.18795	4.30205	3.90143	2.93358	3.45191	3.87578	4.78955	4.0479	3.67919	4.38807	4.45869	3.81461	3.86895	3.58359	3.03397	4.36855	3.63405	3.06381	3.16505	3.21296	2.89261	2.73033
AGER	5.43039	5.51383	5.05444	5.07544	4.88076	5.35958	4.93629	4.79637	5.17304	5.00412	5.39768	4.90541	4.81298	5.47649	5.30422	5.11403	5.41773	5.56058	5.69035	5.26763	5.26033	4.88798	5.08905	5.33626	5.2331	5.00662	5.12342	4.58424	5.49174	5.74039	5.36092	5.11675	5.18322	5.43535	5.51393	5.31465	4.89814	5.14906	5.43685	5.50399	5.42534	5.14643	5.79927	6.07873	5.52513	5.80292	5.68565	5.2894
AGFG1	6.38982	5.97195	5.69179	6.40191	6.77966	6.17347	6.6404	5.52097	6.58683	6.06574	6.01305	6.13817	6.237	6.3513	6.36015	6.31253	6.24018	5.85308	4.42372	6.29514	6.32441	6.17139	6.38256	5.88076	6.56181	6.34709	5.4763	6.72352	6.49094	4.73643	6.5591	6.12576	6.40525	6.31234	6.08675	6.05908	6.84089	6.27691	7.1431	6.14969	6.66461	6.1844	6.19388	4.39279	5.50728	4.74278	4.64147	5.20245
AGFG2	4.96502	5.0465	4.72021	5.15142	5.19438	4.7703	6.06425	5.11482	5.49918	4.98237	4.84732	4.6452	5.08055	4.68807	5.63023	4.85907	5.19012	5.33498	4.17378	4.46813	5.24228	5.58796	5.33136	4.70072	5.20049	5.66625	6.07089	5.05985	5.49336	4.45736	4.85558	4.64689	4.58779	5.20713	5.79006	6.01955	5.57693	5.63156	4.62221	5.92512	5.18661	4.33998	4.87234	4.37394	5.74422	4.93135	4.49891	4.66216
AGGF1	6.40474	6.5463	6.47201	6.87902	6.95747	5.98736	6.61621	6.02589	6.70987	6.41121	5.98179	6.4988	6.49271	6.08224	6.09842	6.64242	6.55984	6.39438	3.79112	6.80239	6.58266	6.41252	6.70617	6.20016	6.56103	6.89434	6.02323	6.93074	6.15892	4.7032	6.3543	5.72666	6.15039	6.5256	6.41792	6.4168	6.74004	6.95192	6.32492	6.2925	6.68485	6.78265	6.11194	4.03099	4.86141	4.1243	4.47659	4.86178
AGK	5.20349	5.44379	5.02865	5.54939	5.35354	4.54759	5.59264	4.8553	5.0974	5.12988	4.41834	5.11895	5.2316	5.64375	4.8022	5.57937	5.44102	5.06666	4.80769	4.55239	5.23061	5.7538	5.05092	4.7416	5.29461	5.13911	4.77925	5.41677	5.17828	4.29118	5.10587	5.06197	4.55419	5.34717	5.41852	5.18486	5.37556	5.29063	5.82743	5.37525	5.65724	5.62567	5.27248	4.28219	4.97243	3.85933	4.18662	5.12533
AGL	5.77689	5.00532	5.00181	5.94627	5.66003	4.89222	5.23071	4.9258	5.40241	5.06407	5.35298	5.96729	5.20623	4.73758	5.18658	5.19275	5.24829	4.8988	4.3619	5.63342	5.16543	5.09126	4.96526	5.30042	4.69145	5.2871	4.68527	5.41664	4.78814	3.93913	5.7241	4.64478	5.38969	5.2422	5.60692	5.37875	5.45313	5.61378	4.91591	4.92333	5.46807	5.10192	5.35438	4.18152	4.64107	4.24815	4.24639	4.38152
AGMAT	3.05056	3.21174	3.58142	3.41788	3.2064	3.72194	2.96109	3.04692	3.65943	3.43356	3.67666	3.36596	2.92409	3.70457	3.04794	3.47741	3.67592	4.09645	3.09984	2.93706	3.308	3.45394	3.64321	3.12075	3.62752	3.48272	3.40812	3.32188	3.32854	3.83433	3.05297	3.49466	3.14441	3.2241	3.59637	3.40603	2.94694	3.67384	3.14855	3.38103	3.37449	3.47701	3.48126	3.70105	3.10297	3.35649	3.58362	2.82725
AGMO	3.31752	3.4975	3.90418	4.03639	3.92471	3.98893	3.94951	4.33913	3.94811	3.52917	3.73754	4.25095	4.24886	4.0134	3.79948	4.15245	4.39254	4.08545	4.05446	3.52618	3.56797	4.36598	4.29003	3.00303	3.85802	4.2321	4.62345	4.38618	4.15799	4.29051	4.42949	3.73835	4.00985	4.39687	3.99539	3.70317	3.71976	4.60364	3.31991	3.91253	4.05451	4.13624	4.07626	4.17568	3.50886	4.35585	3.94615	3.5093
AGPAT1	4.2603	4.71816	4.58528	5.15925	6.45939	4.34551	4.84231	4.7234	5.13146	4.82268	4.06331	4.29268	5.51185	4.19113	4.98088	4.72484	4.16622	4.74591	4.5374	4.17148	4.98123	4.90988	4.68524	4.83641	4.60278	5.23495	4.08641	4.38958	4.53032	4.74899	4.11664	4.14494	5.30117	4.72553	5.05337	4.7178	4.75173	4.9827	4.71825	4.56712	4.82914	4.8239	4.71768	4.73545	4.5745	4.31646	4.28941	4.46198
AGPAT2	5.23341	4.53588	5.09321	5.10826	5.5236	5.33924	4.7659	4.8269	4.75986	4.69838	5.36478	5.2548	5.24688	5.05721	5.10672	4.6605	4.693	5.16701	4.44218	4.54457	4.40957	5.1101	4.84864	5.14997	5.04775	4.49017	4.76983	5.28638	4.9881	4.50426	4.70961	4.8404	5.51751	4.21849	4.9619	4.5161	5.17199	5.06343	4.80711	4.63229	4.51611	5.05408	4.92985	4.32666	5.1294	4.28953	5.09543	4.91982
AGPAT3	4.25272	4.72469	4.44636	4.25655	5.23067	4.1857	5.57121	4.84188	4.84497	4.66782	5.53357	4.53125	4.92904	4.51662	4.79893	5.37168	4.71861	5.49308	4.70869	4.99627	4.50371	6.18598	4.36926	5.43209	5.00619	4.74798	4.94168	5.02729	4.6928	4.57614	5.17991	5.37383	4.7795	4.86194	4.59284	6.19045	5.05707	4.7536	4.88589	4.40557	4.90373	4.38906	4.36447	5.04365	5.14891	5.00924	5.16737	5.33938
AGPAT4	4.51529	4.94896	4.85424	4.57737	4.60047	4.28253	5.00224	3.88523	5.22138	5.09084	4.82137	4.99787	5.04176	5.24412	3.90753	5.00855	5.2911	4.49344	4.67619	5.6244	4.62835	4.81265	5.35361	4.66319	5.33613	4.45933	4.8243	4.92236	4.93446	4.62241	4.20974	5.07288	5.69869	4.91766	4.94866	4.53386	5.37896	5.11793	5.15298	4.8105	5.51832	4.50678	4.21757	4.36809	4.13533	4.74016	4.64795	4.80997
AGPAT4-IT1	3.49349	5.55741	3.73	4.02721	4.33337	4.61898	3.76746	4.17915	4.01155	4.3333	4.30687	4.01537	3.86049	4.4389	4.30547	3.8899	3.66697	4.26307	4.61552	4.85867	4.84848	4.01397	3.45977	4.70582	4.24056	3.886	3.89408	4.21131	4.36341	3.90514	3.76861	4.15853	4.18778	3.7356	4.33287	4.11314	4.41209	3.84464	4.1121	3.77862	3.52133	4.25739	4.37269	3.47495	4.31689	4.30824	4.17172	3.73872
AGPAT5	4.71328	5.18309	3.70874	5.31925	5.70844	3.74494	5.2709	4.16111	4.9277	4.90391	4.7056	4.50116	4.19162	4.63753	4.55994	5.22848	4.33351	4.94838	3.76875	4.45956	5.03576	5.37941	5.14599	5.36117	5.07266	5.20626	5.11082	4.97134	5.08978	4.93124	4.10249	4.6738	4.61592	4.80539	4.88791	4.65438	5.55684	5.03397	5.07213	4.99984	4.9049	4.68028	4.77368	4.21582	4.33399	3.95381	4.60783	4.40745
AGPAT6	5.82269	5.84586	6.25452	6.10192	6.05363	6.22856	6.11748	5.71792	5.90872	6.13168	5.74774	6.03879	6.22894	6.14681	6.6782	6.11362	6.04152	5.90828	4.98286	6.05631	6.12162	6.41854	6.08371	6.45242	6.41164	6.67838	5.97267	5.96147	6.48347	5.71981	6.23467	6.18277	6.21304	6.24762	5.67601	6.15052	6.2235	6.05337	6.33629	6.32606	6.20091	5.88318	6.45342	5.2842	5.77003	4.83991	5.85043	5.44663
AGPAT9	5.67954	4.71047	4.4594	4.37291	4.7126	4.73176	4.38829	3.99715	4.45881	4.40316	4.42856	4.49604	4.06178	4.17021	4.40658	4.77807	4.66302	4.41951	5.34333	4.11603	4.64507	4.50841	4.07857	4.69774	4.55191	4.07488	4.35865	4.53139	4.56024	4.52508	4.68397	4.48337	4.66087	4.43059	4.48596	4.31632	4.72266	4.23884	5.18955	4.43022	3.90494	4.27611	4.06979	5.46824	4.94859	5.1084	5.03629	4.65149
AGPHD1	3.6023	3.88151	3.41678	4.13851	4.95036	4.56509	3.4413	3.66656	3.6933	3.40475	3.43351	4.80834	3.98091	3.96103	4.17213	4.04661	4.55547	3.53748	3.18741	3.78714	3.27942	4.17498	3.68322	3.62052	3.80097	4.27798	3.80461	4.17816	3.43205	3.59398	3.63205	3.87521	4.29308	3.55671	4.20627	3.94738	3.51578	4.82023	4.24814	3.43575	3.76441	3.80723	3.82492	3.39134	4.16326	3.6927	3.63319	3.45522
AGPS	5.36266	4.92348	5.20075	5.26316	5.43983	4.94217	5.18527	5.69277	5.5232	4.63695	5.13464	5.35906	5.49921	5.39545	4.33603	5.46677	5.11407	4.97093	3.759	5.4586	6.0667	5.17068	5.19518	4.70909	5.5332	5.25879	4.03376	6.2702	5.16104	3.83092	4.90081	5.22001	5.15076	5.50626	4.45021	5.13941	6.1871	5.24931	4.92283	5.04948	5.72712	5.39766	5.04006	4.69111	4.20539	5.35914	4.36036	3.98478
AGR2	3.27251	4.06996	3.75395	3.96416	6.39384	4.12059	3.48175	3.89955	4.08839	4.31955	3.10765	3.61722	3.42477	3.48017	4.17709	5.04604	3.91213	4.41929	3.97238	3.67069	3.58783	4.13309	4.67237	3.32908	3.92114	4.46477	3.65219	3.62545	4.1382	4.21953	4.25042	3.43868	3.83863	4.54597	3.86565	3.9218	3.63163	4.64529	4.8542	3.94969	3.53411	4.06025	3.50486	4.43207	4.09025	5.18903	4.12359	4.53316
AGR3	1.72977	1.66652	2.3755	2.02547	2.40792	2.15333	2.29165	2.50322	1.89191	2.05177	2.01874	2.06383	1.63847	2.31805	2.18078	2.11571	2.02008	2.34319	2.28681	2.43381	1.92801	2.24147	2.25756	2.01874	2.7428	1.66837	2.58455	2.0233	2.35218	1.75872	2.0437	1.89403	1.85649	1.84765	2.00641	1.83157	1.74177	1.94915	2.06093	1.92088	2.52817	2.10462	2.03241	2.1061	2.10922	1.82384	1.70461	1.75057
AGRN	4.74175	4.94671	4.80173	4.41197	4.90418	5.1632	4.79029	4.56939	4.74466	5.02513	5.07753	4.25743	4.4471	5.17176	5.31082	4.83904	5.05963	4.61123	4.9914	4.93447	4.48327	4.93498	4.81856	5.43264	4.98401	5.23185	5.3513	5.01272	5.01832	5.15015	4.75987	5.3716	5.50256	5.00214	5.03649	4.95648	4.45729	4.41899	4.32166	4.85792	4.83578	4.67011	5.04076	4.45708	4.29092	4.0487	4.72239	4.37706
AGRP	3.44854	3.0725	4.68429	3.42955	3.86698	3.9601	4.23547	3.1117	3.3466	3.86869	4.18615	3.23364	3.35065	3.02978	2.87194	3.65886	4.33185	4.06038	4.72513	3.76635	3.52902	3.54799	3.80362	3.76719	3.44437	2.9675	3.78717	3.29689	3.32225	3.71968	3.24843	3.59049	3.40934	3.34604	3.1542	3.64001	3.17744	2.91962	4.67298	2.85835	4.09003	3.49156	3.34423	3.70471	3.1649	3.90622	3.93015	3.95431
AGSK1	5.59062	5.96914	5.57141	5.74435	5.14137	5.87789	5.63442	5.58823	5.64524	5.20581	5.77088	5.5308	5.75766	5.96447	6.00963	4.90289	5.72104	5.01717	6.05114	5.35907	5.63157	5.59241	5.37265	6.01822	5.52783	5.50667	5.51416	5.37523	5.63786	5.71564	5.59156	5.52732	5.56513	5.2384	5.58401	6.05844	5.55498	5.55981	5.14145	5.67088	5.6377	5.30583	5.31799	5.81939	5.0317	5.7666	5.75621	6.12888
AGT	5.23597	5.06726	5.02607	4.41446	4.36766	4.69117	4.1384	5.09827	5.14906	4.8191	5.17941	5.01002	4.36653	4.78188	4.88421	4.60505	5.13684	4.84848	5.56562	4.40155	4.60353	4.80744	4.75956	4.76256	4.32116	4.54655	4.89702	4.96679	4.49219	5.88472	4.8739	4.7406	4.58709	5.02166	4.47493	4.7689	5.21361	4.66543	5.15063	4.91619	4.12597	4.61882	4.6339	5.63485	4.88484	6.08344	5.32219	5.77069
AGTPBP1	5.35645	5.21915	5.45429	5.42181	5.90355	5.38779	5.8648	5.05756	5.92374	5.30371	5.48939	5.69914	5.36226	4.91697	5.4211	5.29552	5.1678	5.89952	4.80351	5.33297	6.28174	5.65788	5.63483	4.89714	5.55601	4.88039	5.60919	6.00007	5.46462	4.19315	5.97342	5.43623	5.23683	5.42845	5.94855	5.40502	6.13104	5.48665	5.3068	5.19122	5.05139	5.72817	5.52549	4.83711	5.16134	4.04091	4.93351	4.54316
AGTR1	4.20978	4.53953	4.40524	4.85802	4.53704	4.98606	4.65237	4.86872	4.53934	5.01625	4.81403	4.02023	5.63216	3.77353	3.99232	4.04793	5.1093	4.68083	3.98748	3.77006	3.81603	4.85606	5.38141	4.07743	4.00265	4.78721	4.32509	5.30532	4.23053	3.71588	5.30863	3.69726	4.02899	4.36901	4.44356	4.15992	5.12714	6.22865	4.50227	4.98608	4.0365	5.30403	4.92967	4.86647	4.57739	4.6476	4.48168	4.45626
AGTR2	2.24679	1.82145	2.60235	2.86977	2.83021	2.04662	2.262	2.22573	2.12475	2.50196	2.77045	2.0532	2.01993	2.7041	2.15381	2.37076	2.1081	2.41446	4.01179	2.20663	1.89457	2.48904	2.66617	2.81857	2.80005	2.18858	2.19353	2.63464	2.50878	2.50552	2.64023	2.24662	2.55408	1.82502	1.94752	2.40384	1.97022	2.07464	2.31158	1.95759	2.45734	2.44091	2.54766	3.07434	2.80394	3.3219	2.60848	2.7462
AGTRAP	4.58882	5.02244	5.10175	4.41981	5.11868	4.86872	5.40104	4.697	5.09869	4.67773	4.92623	4.64651	4.98754	4.88052	5.66273	5.70422	4.91853	5.15247	4.10649	5.20148	4.90352	5.4199	5.40568	4.88447	4.81281	4.57908	5.0625	5.22983	4.73809	4.49756	5.23748	4.4591	4.77587	5.25796	5.34098	5.28579	4.89251	4.82128	4.25438	5.21071	5.53478	4.37488	5.25636	4.65384	4.40811	4.5387	3.66896	4.27477
AGXT	3.75293	3.63759	4.03862	3.19805	3.36198	4.2021	3.71778	4.19747	3.60347	3.65461	3.31324	4.05079	3.15278	3.15384	3.27309	3.6397	3.99186	3.49114	4.74467	3.82759	3.41339	4.01289	3.40961	3.4799	3.18023	3.59334	3.15563	3.4692	3.67952	4.59311	3.51939	3.40568	3.92929	3.58969	4.0402	3.72985	3.6695	3.65212	3.23914	3.55082	3.77489	3.76712	3.75406	3.91932	3.44396	4.31231	3.76318	4.23114
AGXT2	3.13915	3.35943	3.88261	3.35528	3.34173	3.1291	3.57158	3.17064	3.24873	3.16459	3.4907	4.07272	3.48866	3.33931	3.18631	3.30779	3.27474	3.52975	3.41664	2.99681	3.20384	3.50285	3.23191	3.2166	3.57337	3.30814	3.14503	3.18243	2.85685	3.44901	3.35724	3.16862	3.40092	3.27353	3.35991	3.61079	3.10959	2.9937	3.77494	3.69173	3.10558	3.13703	3.54342	4.53873	4.15847	3.56421	4.11258	3.73366
AGXT2L1	3.08216	2.58576	2.4714	2.76101	2.51267	2.53706	2.51007	3.27043	2.66202	3.18758	2.35728	2.82511	2.45526	2.68664	2.20136	2.55169	2.88839	3.27171	3.74673	2.46815	2.44164	2.96706	2.75583	2.54934	2.43484	2.3626	3.02639	2.20562	2.66803	3.18689	2.71489	2.75425	2.8941	2.57916	2.3384	2.20402	2.53689	2.66085	2.87049	2.87191	3.01455	2.52017	2.79772	3.73147	2.78429	3.3502	3.86895	3.19603
AGXT2L2	4.64676	5.07854	5.30946	4.78372	5.11581	5.30183	5.20823	4.79682	5.27261	5.77501	5.30859	5.20546	5.48938	5.20528	4.6436	5.32922	5.40031	5.35777	4.22858	5.50715	5.53626	4.75587	4.94897	5.4425	5.28478	5.62203	4.91379	4.80646	5.20148	4.55127	5.00056	5.08586	4.76782	5.31824	5.3719	5.62477	5.50963	5.45546	4.49609	5.02387	4.96845	4.89537	4.71135	4.1538	5.14232	4.87413	4.58012	4.21238
AHCTF1	5.7391	5.83546	4.79172	6.01733	5.84866	5.48043	6.17348	5.14664	5.75584	5.50509	5.75317	6.2475	6.28148	5.59276	5.66928	5.78596	5.34117	4.99881	4.49272	5.67081	5.50722	5.83593	5.77264	5.56977	5.79998	5.80499	6.00334	6.23139	5.54444	4.62549	5.3959	5.80197	5.61004	5.84272	5.65071	5.87516	6.40786	5.92016	5.70431	5.75792	5.87589	5.34966	5.64857	3.76302	5.11737	5.28849	4.96343	4.80769
AHCY	4.95885	4.99976	4.56826	4.52123	5.09028	4.715	4.37996	4.93781	4.99812	4.82349	5.04611	4.53085	4.62742	4.61702	5.09831	4.85176	4.51066	5.18933	4.54309	4.80786	5.29988	4.85031	4.71219	4.79558	4.69091	4.96433	4.32054	4.1864	4.64668	5.15669	4.90119	5.58681	4.59598	5.13477	4.7427	4.7155	4.93468	4.30624	4.71947	4.83085	4.66343	4.69142	4.83183	5.01608	5.10489	4.84318	5.07815	4.66673
AHCYL1	5.33331	6.01282	5.16332	6.23124	6.65241	5.83433	5.91801	5.30779	6.55699	6.02145	5.39568	5.69505	6.1984	5.62559	5.64626	6.09778	5.50827	5.67432	4.03895	5.43846	5.93303	5.78666	6.39562	5.05719	5.89508	5.7573	5.58837	6.30279	5.82364	5.38643	5.59742	5.40074	5.79633	6.14994	5.96389	5.71897	6.42514	5.94734	5.97027	5.88037	5.8693	5.30945	6.14515	4.56992	5.7461	4.47066	4.25548	4.78251
AHCYL2	6.50024	5.19386	6.01129	6.03427	5.89132	6.56953	6.49561	5.24333	5.64216	5.22712	5.05395	5.78673	5.99914	6.0565	6.37279	5.16168	6.31932	4.87321	4.34831	5.48419	5.20381	7.74759	6.02095	5.70811	6.23408	6.36136	6.20084	6.05284	6.08216	5.30235	5.00369	6.00572	5.88021	6.53237	5.66732	6.64491	5.93502	5.49998	5.04866	6.23367	5.89652	5.74498	5.80804	3.92301	5.42532	5.37913	5.00182	4.8529
AHDC1	5.44333	6.0947	5.17611	5.43267	5.02753	5.48627	5.57637	5.03025	5.49733	5.37491	5.25044	5.40651	5.54466	5.80045	5.78017	5.82879	5.25735	4.96451	3.44072	5.45104	4.91318	5.81442	5.74997	4.78072	4.96599	5.42567	5.2202	5.25472	5.87607	4.93187	5.06526	5.70526	5.63801	5.26772	5.79771	6.0274	5.21723	5.74997	4.88653	6.15489	5.53696	5.29514	5.75324	5.72122	5.31619	4.9247	5.17399	4.81724
AHI1	5.11808	5.09488	4.28312	4.9217	5.14945	5.02715	5.12025	5.27996	5.10481	5.07317	5.23501	5.29487	5.00984	5.33515	5.01549	4.68567	5.32974	4.76959	4.88541	5.82389	5.02214	4.99581	5.23195	4.88387	5.1526	4.62157	5.50481	5.17238	5.46855	4.21444	5.12443	4.86548	4.91836	5.34989	5.57009	4.62889	5.03271	5.33827	4.47221	4.75095	4.94299	5.16573	5.23305	4.2933	5.15377	4.33076	4.0496	4.1487
AHNAK	8.14424	8.07889	8.00568	8.35215	7.67693	7.90231	8.42334	8.46922	8.03	8.03573	8.12794	8.57179	8.43378	8.54166	8.55163	7.90411	8.28917	7.81806	5.3557	8.47158	7.6443	7.95468	8.2235	8.14541	8.45306	8.16432	7.91948	8.18822	8.43925	8.00175	8.24409	8.64021	7.89897	8.05876	8.48577	8.64793	8.61267	8.62537	7.19841	8.69305	7.79079	7.63375	8.21622	5.77795	8.2413	5.97024	6.13744	7.52986
AHNAK2	6.76724	5.77443	6.94975	7.02195	6.4925	6.925	7.17605	6.83887	5.87833	6.67604	6.61182	7.29559	6.94052	7.06334	6.8855	6.3744	6.9199	6.35411	4.22786	7.1002	6.15604	6.80427	6.63449	6.88144	6.75066	6.73105	5.674	6.85445	7.27684	5.71634	6.6118	7.22953	6.74095	6.30443	7.12415	7.31812	6.69916	7.62597	5.84806	7.42772	6.66669	6.59258	6.70047	4.37523	6.83362	4.96899	5.53205	6.53969
AHR	7.55551	7.31517	7.98424	8.84958	8.9322	8.32503	8.53085	8.03917	8.67578	8.72727	8.46135	8.22862	8.13586	7.60912	8.01702	8.36615	8.25083	7.87767	5.69726	8.45517	8.47523	8.57192	8.51333	8.19243	8.43082	8.27899	8.2628	8.8264	7.92762	5.4125	8.04717	8.08053	8.26894	8.18573	8.05711	7.65364	8.62051	8.23103	7.70685	8.20862	8.25735	8.29749	8.46045	4.80647	7.23577	5.03328	4.43781	6.81434
AHRR	5.07729	5.12077	5.16114	4.83336	5.21577	4.59708	5.28038	5.3238	5.37276	5.02187	5.17599	4.74118	5.15045	5.70926	5.57705	5.11608	4.92265	5.05697	5.14016	5.04754	5.29125	5.44359	5.44162	5.43847	4.88808	5.34069	5.32129	5.03055	4.86631	5.11449	5.3981	5.3032	5.31855	5.42673	5.36101	5.40337	5.17877	4.93309	5.0419	5.12815	4.05498	5.25866	4.41301	3.8086	4.58603	5.16436	5.25345	4.87885
AHSA1	5.85493	5.53969	5.55035	5.54725	5.79255	5.4424	5.2924	5.33022	5.65893	5.71705	5.80761	5.83085	5.56802	5.6587	4.9345	5.84917	5.73065	5.92701	4.54381	6.0036	5.2825	5.91377	5.95698	5.81091	6.03635	5.50062	5.817	5.77931	5.54624	4.86505	4.94522	6.0433	5.00369	5.49864	5.05798	5.55502	5.8857	5.12746	5.58131	5.47966	5.55002	5.43792	5.36253	3.8453	4.82112	4.28523	5.0081	4.61354
AHSA2	5.39617	6.57167	5.43205	5.91086	5.80876	6.24222	5.82998	4.87802	5.69214	5.25613	5.76314	5.50635	6.07833	5.16043	5.94605	5.63978	5.54387	5.42017	4.04615	5.87597	5.46207	5.68451	5.54062	5.52453	5.57948	5.67016	5.61256	5.70334	5.23707	4.47779	5.77515	5.15554	5.39298	5.91101	6.12462	5.88231	5.53592	5.90612	5.28117	5.54846	6.1363	5.27798	5.26756	3.96444	5.59757	4.85908	4.32012	5.1089
AHSG	4.72258	4.12736	3.66359	3.96893	3.73444	4.25145	3.44766	4.86811	4.17217	4.50488	4.54999	4.58692	4.5331	3.83135	4.28182	3.60549	4.3115	4.19096	4.39206	5.04589	4.10962	4.47018	3.78993	3.94153	4.69124	4.40766	4.59288	3.56772	4.47201	4.32223	3.87434	3.81651	4.31816	3.66005	4.18395	4.31641	3.69971	3.84214	3.75728	3.42052	3.88782	3.81097	4.11839	5.14065	4.53574	3.84485	4.81415	4.16828
AHSP	3.50679	3.94688	4.06172	3.93623	4.40165	4.05905	3.48897	4.06086	3.33188	4.4363	3.91845	3.53827	3.99071	3.43044	3.45536	4.19661	3.58756	4.39766	5.23136	3.97832	3.94803	4.75306	3.62555	3.82039	3.73913	3.59384	4.08129	3.56145	3.50255	4.82064	4.14055	3.83091	4.35906	3.76378	3.57329	3.95674	3.54012	4.76047	3.84461	3.73812	3.45581	3.51186	3.82174	5.42481	4.29691	4.72994	4.43614	5.24774
AICDA	3.02572	2.23671	2.88293	2.52475	2.10049	2.27662	2.45659	3.18588	2.53415	2.38679	3.24056	2.4549	2.15716	2.14213	2.72871	2.05795	2.01958	3.35038	3.20642	2.52031	2.48383	2.09648	2.13346	2.71631	2.23618	3.29734	2.62625	2.09273	2.37084	3.05974	2.40667	2.56815	3.03891	2.04129	2.69808	2.68563	2.80185	2.18996	2.45902	2.5087	2.4237	2.60245	2.46523	4.09301	2.40252	2.7211	4.14032	3.18355
AIDA	5.17922	3.65537	4.09412	4.6374	4.55015	5.05572	4.24733	3.94783	4.87731	4.77179	5.57416	4.7865	4.7417	5.22198	4.53942	4.37438	3.54178	4.85453	4.4698	4.47616	4.86407	3.12026	4.6603	3.72389	4.89734	4.31586	4.72476	4.68483	4.38402	3.54627	5.0449	4.91345	3.76805	4.48376	4.25212	4.18812	4.51708	4.31678	5.80675	4.99053	4.70586	4.62737	5.20027	3.90288	4.2088	2.65833	2.84071	2.78414
AIF1	5.60962	5.13894	5.59838	5.49695	6.14532	6.29178	6.11019	6.66299	6.57844	6.21842	5.59045	5.41665	6.0237	4.25645	5.55194	6.18528	5.64276	6.12542	4.42333	5.54446	6.17156	5.70995	5.97451	4.88747	5.79746	5.85847	5.84802	6.65155	5.49431	4.94392	6.01718	4.72915	5.64164	6.02282	5.90943	5.80578	6.66115	5.7947	6.4942	5.72697	6.39348	5.69648	5.8525	5.18856	4.77306	4.81206	5.05426	4.88756
AIF1L	4.93061	4.78942	5.09934	4.29426	4.7347	4.49344	4.06969	4.41482	4.63	4.19167	5.01804	4.59967	4.22632	4.03106	5.43292	4.62378	4.95205	4.17899	4.24422	4.17335	4.74596	5.16176	4.91279	4.35248	4.14701	4.19078	4.2008	4.29346	4.81731	3.77791	4.70634	3.53033	4.35322	4.25881	4.46996	3.878	4.29706	4.48845	4.34066	5.14849	4.85265	4.38021	4.77829	4.43514	4.56561	4.10428	4.54363	4.43367
AIFM1	4.69287	5.20342	4.13121	4.77101	5.43419	4.95644	5.11693	4.21043	4.74762	4.4737	3.96235	4.0879	5.41654	4.70156	4.61428	4.89261	4.60405	4.84112	5.58534	3.58058	4.93343	4.90039	5.19614	5.03149	4.40735	4.98053	5.01026	5.1145	4.34049	4.83342	4.544	4.06026	4.48767	4.69884	4.44051	4.22118	4.86403	4.90647	4.74089	4.89433	5.39339	4.58759	4.26591	4.7373	4.2496	4.85554	4.55232	4.31015
AIFM2	3.45965	3.52448	4.69412	4.15677	4.62903	3.83621	3.94871	5.07387	4.43359	4.63197	4.79268	4.58267	4.79109	4.4297	4.56522	4.5317	4.25533	3.61092	4.24068	4.20353	4.55127	4.17369	4.04379	4.27514	4.39452	3.94015	4.57854	4.49138	3.77226	4.43864	4.22317	3.99378	5.33671	4.11333	3.99794	4.18964	4.9264	4.81783	4.43795	3.8757	4.14512	3.63924	4.27924	3.69002	3.91357	4.00227	3.71075	4.45003
AIFM3	3.73803	3.82219	3.766	3.57409	3.78789	3.59252	3.08819	3.48391	3.62396	3.52909	3.70243	3.38447	3.10065	4.13858	3.25516	4.01602	3.4766	3.37567	4.2442	3.82622	4.03909	3.80875	3.78045	3.30301	3.30393	3.3969	3.59794	3.48814	3.59258	4.44355	3.3299	3.6382	3.6613	3.71806	3.22865	3.39887	3.1369	3.32837	3.87137	3.30606	3.00898	3.13227	3.69521	4.22043	3.75723	4.36925	3.99606	4.29561
AIG1	4.48611	3.88862	3.93187	4.51259	4.37387	4.08867	4.04822	4.22238	4.89232	4.02671	4.41873	3.757	4.22586	4.12286	3.92841	3.90618	3.78535	3.81401	3.486	4.36505	4.42536	4.10281	4.14911	4.04776	4.15902	4.22006	4.38888	4.44039	4.58397	3.40896	3.84963	3.60061	4.13605	3.91641	3.37569	3.74364	3.62292	3.55456	3.62142	3.97971	4.02094	4.24441	3.82463	3.57165	3.87361	3.3502	3.68227	4.08216
AIM1	7.02713	6.04797	6.32369	7.35009	7.6033	6.37541	7.65548	6.4932	7.1825	7.12852	6.9978	7.1633	6.80255	7.09037	6.6682	7.19744	7.04555	6.62203	4.07767	7.11828	7.51338	7.22585	7.07406	7.29323	7.47808	6.9942	7.33316	7.22143	6.89416	4.40657	6.91527	7.72671	6.63407	6.96479	6.50168	7.36059	7.06742	6.96686	6.49307	7.31507	7.03425	6.91606	6.66068	3.61087	5.05407	3.08264	4.5921	5.63503
AIM1L	5.71066	4.50052	5.38151	4.46963	4.71064	4.80517	4.91468	3.94025	4.51643	5.21547	4.83543	5.00851	4.49719	5.49184	5.35064	4.69181	4.55488	5.24222	4.97683	5.33294	4.87607	4.48298	4.62999	5.4112	4.96532	4.74877	4.50722	4.99418	5.18296	5.34692	4.75793	5.78226	5.57681	5.20892	4.70604	4.4672	4.16895	4.90736	5.49259	4.89427	5.13933	4.49788	5.39247	5.48655	4.3127	4.30445	5.61442	5.37107
AIM2	4.56171	4.04753	5.99309	5.12839	6.19859	6.00982	5.41143	4.51127	4.7031	6.72031	6.04862	4.44216	4.47416	5.81883	5.01438	6.27794	6.49497	5.98331	4.76179	5.6933	5.74576	5.4666	5.79884	6.0789	6.71509	6.05775	4.86956	6.61748	5.18778	5.28347	5.13111	4.4557	5.52306	6.55946	5.61706	5.30223	5.3108	5.10768	7.03835	5.01898	6.88763	5.85849	5.85025	4.9295	4.30863	4.79028	4.07606	4.08373
AIMP1	6.22583	6.49877	5.15862	6.55151	6.18052	5.45206	6.3223	5.4171	5.94522	6.01305	5.93355	5.59093	6.02656	5.93935	6.09614	6.36843	5.68186	5.64595	4.63242	5.83982	6.07002	5.52189	6.40588	5.70271	6.23172	5.94342	5.64941	6.4014	5.58264	4.85378	5.86318	5.70967	5.39144	6.11393	5.85199	6.33739	6.20665	5.88903	5.69109	5.53	6.21266	6.12082	5.62893	5.64564	5.02279	3.8306	4.23041	5.59606
AIMP2	6.62594	6.57876	6.2577	6.69271	7.18954	6.72918	6.75209	6.53541	6.48627	6.59286	6.10699	6.57133	6.68618	6.43442	6.82041	6.77243	6.65917	6.72677	4.48922	6.47178	6.63419	6.88558	6.91383	6.2337	6.59083	6.54877	6.6399	7.03388	6.24729	5.37063	6.4562	6.50099	6.81927	7.11091	6.49197	6.3596	6.94748	6.93311	7.00184	6.08376	6.40613	6.26971	6.69531	6.17333	5.4413	5.43544	5.27924	5.05658
AIP	4.66783	4.39771	4.68312	4.64402	5.0925	4.74417	5.21439	4.79154	4.60093	4.86758	5.49415	5.24588	4.70684	4.6695	4.84712	5.30253	4.97125	5.10232	4.49298	5.14053	4.71526	5.00131	4.39885	5.19021	4.86514	4.96167	5.20406	5.03771	5.03507	4.75565	4.86213	4.26414	4.32127	4.44718	4.88942	5.09449	5.41755	5.00902	5.47222	4.76814	4.70984	4.81508	4.55857	4.72266	3.83657	3.46783	4.27873	4.09142
AIPL1	4.31919	4.4613	5.10108	4.10492	4.49269	4.84535	4.12298	4.8142	4.94032	4.46631	4.67134	4.89558	4.17819	3.61248	4.53283	4.41885	4.09494	4.98245	4.79815	4.30441	5.00401	4.30596	4.28008	4.91979	4.26631	4.785	4.3026	4.10976	4.2033	5.28038	4.74447	4.85714	5.40214	4.6369	4.39591	4.57603	4.41984	4.30805	4.3184	4.39566	4.21712	4.27463	4.66014	5.04749	4.69312	5.02046	4.79	4.85416
AIRE	3.32202	2.52503	3.13385	3.08926	2.8603	3.10189	2.68509	3.5552	2.40812	2.9408	2.429	2.81569	2.44813	3.19613	2.53038	2.45927	2.81428	2.68459	3.3059	2.16924	3.03693	2.95301	2.53701	3.23196	2.95038	2.80355	3.05621	2.52378	2.42476	3.31369	2.72955	3.24444	2.47983	3.03227	3.49011	3.04226	3.18722	2.71706	2.25809	2.56255	3.06444	3.16792	3.04674	4.25882	3.7181	2.67325	3.04444	3.39843
AJAP1	5.29144	3.09088	3.77281	3.17128	2.92472	3.12461	3.50546	3.37966	3.06897	3.01542	4.04065	4.15553	3.08354	2.94882	3.22452	3.25664	3.67136	3.46227	4.3703	3.57317	5.49303	3.13738	2.866	3.02887	3.44713	2.72709	3.72226	2.87074	3.53096	3.36676	3.07878	3.78886	3.61089	3.69096	3.40486	3.18199	2.78723	3.15551	3.57823	3.0812	3.44965	3.50019	3.26002	3.3992	3.70503	3.64056	3.77795	3.26934
AJUBA	6.83387	6.96971	5.3465	6.08708	5.74837	5.939	6.12326	5.5387	5.49637	5.68157	5.77267	5.6701	5.77419	5.62349	5.58743	6.10659	5.3571	5.85941	4.76149	5.75833	5.87989	5.73545	5.42142	5.79683	5.86981	6.34491	5.79385	5.63534	6.25383	4.86153	5.78105	6.22064	5.84936	6.24969	5.90396	6.10613	5.91972	5.64134	4.87954	6.40364	6.18174	5.17581	6.13548	5.11224	5.61792	4.97052	5.31845	6.07166
AK1	5.29399	4.96623	4.54036	4.76321	4.83616	5.23808	5.15395	4.81216	4.92189	5.49206	5.20673	5.21894	5.43266	5.66049	5.1525	4.9365	5.35961	4.86738	5.87835	5.03437	5.88048	4.78016	5.56689	5.1575	5.12612	5.58411	4.97827	4.70677	5.00593	6.22698	5.22421	5.39768	5.35669	5.17663	5.32278	5.23018	4.93091	5.14575	5.36369	5.15309	5.08794	4.69198	5.47744	5.69466	5.4983	4.98604	5.46056	5.63015
AK2	7.22709	7.30551	7.19731	7.23443	7.15421	7.14128	7.29001	7.14941	7.13453	7.39977	7.08114	6.88656	7.36631	6.98434	7.24323	7.23209	7.17586	6.77186	6.42563	7.08367	6.87764	7.24172	7.53715	7.17997	7.13735	7.64627	6.71904	7.07119	6.67312	6.03627	6.92141	6.52846	7.60433	7.17406	6.9648	7.15793	7.2981	7.05654	7.44797	6.94461	7.07044	7.25442	7.38736	6.4257	6.55098	5.97108	6.37862	6.43968
AK3	5.74989	6.50142	5.93223	6.54396	7.06015	6.08125	6.42316	5.28323	6.48726	6.20828	6.26126	6.32945	6.73461	5.84737	6.20627	6.01491	5.74521	6.05523	4.10915	5.96693	6.42944	6.30393	6.94011	5.45812	5.93425	6.88182	5.38897	6.10215	6.0886	4.79341	6.28477	6.19879	5.59229	6.2522	5.66529	6.36405	6.38543	6.33157	5.90301	6.47374	6.17584	5.49816	6.07888	4.54646	5.91621	5.79607	4.35301	5.59829
AK4	5.48747	5.04232	5.48623	5.08978	4.699	5.64304	5.68424	4.62312	5.65664	5.30708	5.03029	5.65255	5.78982	5.28652	5.70499	5.50127	4.93048	5.56596	5.52046	5.26126	5.12495	5.20135	5.40241	5.67144	5.45479	5.54147	5.07336	5.17563	5.78573	5.55798	4.83227	5.45492	5.46388	5.70763	5.62605	5.36606	5.82601	5.49148	5.28761	5.81884	5.05467	4.37276	5.40951	5.22223	5.67984	5.34866	5.07047	5.3576
AK5	2.6875	3.81859	3.45532	3.86976	3.41934	3.13266	3.1145	4.02081	3.13347	3.23746	3.43999	3.38447	3.61004	3.08311	2.80915	2.98042	2.9161	3.88956	3.24296	2.87752	3.01102	3.12173	3.0672	3.70923	4.1021	4.06803	3.38808	3.09841	3.05836	3.21019	3.02928	2.89942	3.39972	2.70066	3.01131	2.73854	3.05351	4.29994	3.2189	2.73509	2.95597	3.32075	2.99575	4.21953	3.4408	3.60711	3.7944	3.73543
AK7	3.77002	3.81973	3.95347	3.99297	3.224	3.78962	3.88716	4.05509	3.82527	3.73197	3.54319	3.91747	3.56464	3.66665	3.7154	3.65473	3.43154	3.36562	4.29062	3.61624	3.3476	3.98256	3.46111	3.67854	3.54965	3.54892	4.01046	4.03775	3.99859	3.99046	3.54987	4.00038	3.71999	4.01957	3.77258	4.16098	3.27462	3.77155	3.45227	4.42247	3.65731	3.77061	3.97477	3.63831	4.46104	4.28011	4.06208	4.66734
AK8	4.46846	5.18402	4.60885	4.37156	4.36642	4.24928	4.56588	4.21387	4.22862	4.61312	4.79424	5.20745	4.18577	4.29499	3.9015	4.25692	4.79067	4.80068	4.44879	4.38194	4.50716	4.44625	4.78137	4.91647	4.81592	5.00562	4.62047	4.42876	4.28615	4.82787	5.02607	4.47318	4.61271	4.12254	4.30836	5.00354	4.24392	4.41802	4.29378	4.71029	4.73219	4.62357	4.94142	4.72583	4.02429	4.5687	5.24028	5.18966
AKAP1	4.75275	5.41566	5.30844	5.64669	5.5064	4.84456	5.27162	4.57227	5.12068	5.69423	5.03087	4.64534	5.32517	5.2504	5.61696	5.22258	5.1894	4.92648	4.10959	5.29689	4.69128	4.61878	5.53525	4.88497	5.02179	5.40822	5.05342	5.16647	4.90328	4.80518	5.17251	5.12308	5.13853	5.20333	5.03488	4.68667	5.26643	4.89956	4.51045	4.98541	5.19142	4.36729	5.00092	5.02892	4.98915	4.34513	4.51447	5.19977
AKAP10	5.81436	6.24145	6.44031	6.31049	6.72285	5.90778	6.31594	5.97661	6.31509	5.8771	5.90662	5.91371	6.18069	5.62684	6.37616	6.45745	6.06832	6.14232	5.51799	5.68487	6.01522	6.01097	6.39163	5.63088	6.07383	6.29992	6.4285	6.7391	6.43934	4.78035	6.26167	5.31311	6.29979	6.48831	6.38141	5.79305	6.39284	6.59592	6.67591	5.93176	6.60964	6.91095	6.01103	4.94707	5.03718	4.77122	5.16267	5.37286
AKAP11	5.0635	5.60067	5.12075	5.73695	5.32087	5.09454	5.77847	5.40896	5.22337	5.2403	5.39974	5.27335	5.45551	5.48256	5.0544	4.77915	4.89617	4.96383	4.15557	5.3461	5.40103	5.41665	5.40862	5.68507	5.79861	4.90397	5.32779	5.09913	4.87574	4.77609	5.77593	4.90816	4.70426	5.44812	5.52436	4.95716	5.69042	5.06722	4.9087	5.34235	5.60192	5.00518	5.37199	4.20223	4.85738	3.32351	4.62047	4.48336
AKAP11-IT1	4.98353	5.16728	4.44933	5.79566	5.7723	4.54108	5.43347	5.05583	5.15561	4.61092	5.1088	4.17515	5.02743	4.51828	4.8516	5.19069	5.11214	4.46437	4.58101	5.22457	4.32573	4.8685	3.86101	4.51092	4.27299	5.23121	5.33458	5.62026	5.28233	3.9955	5.36578	3.27081	5.01458	5.31832	5.24169	5.39709	5.29	5.40041	5.1197	4.81467	4.92347	4.99698	4.37969	5.70967	4.87796	5.48603	4.86199	5.41451
AKAP12	4.05473	4.14797	4.51907	5.64129	5.84876	5.78662	5.29442	5.67498	5.45976	5.21563	5.17902	5.15332	5.75087	4.76296	5.88465	4.99137	5.45233	5.01805	5.35168	5.16197	4.84227	4.87721	5.40215	5.01947	5.38147	4.59552	5.08167	5.29113	5.71078	5.8263	5.82783	4.78719	5.42863	5.4426	5.03531	5.1061	5.99319	5.28241	5.27161	5.31268	5.65626	5.33964	5.33186	4.89212	4.37164	5.2322	4.36797	4.44915
AKAP13	6.024	6.58643	5.90358	6.59861	6.41056	6.32238	6.7162	5.90801	6.29152	6.45896	6.3093	6.6152	6.5257	6.46667	6.16593	6.46356	6.54515	6.09663	4.37781	6.87899	6.80348	6.37277	6.4853	6.34356	6.95588	6.50476	6.47207	6.7726	6.67033	5.01781	6.42963	6.53057	6.32026	6.47573	6.39827	6.23391	6.75451	6.59462	6.52251	6.1983	6.88687	6.35113	6.52358	4.5222	5.88527	4.61542	4.72518	5.82298
AKAP14	2.9227	3.18353	2.68325	3.66907	2.42576	3.18839	2.80896	3.15846	2.65088	2.89609	2.9935	3.1327	3.04999	2.95454	2.52931	2.51273	2.59776	3.71659	3.86142	2.65436	2.89667	3.27159	3.18014	3.29926	2.62696	2.85184	3.30707	2.74324	3.1502	2.81551	3.05839	2.72569	3.03445	3.02811	2.67094	3.46678	2.75121	3.07424	3.54825	2.91415	2.8853	3.4007	3.27428	3.10294	3.13544	3.12624	3.73543	3.23894
AKAP3	3.83027	2.92967	3.19133	3.25503	3.9758	3.05511	3.66987	4.35331	3.51991	3.56993	3.93034	2.59754	2.32307	3.56132	2.59644	2.96369	2.94926	2.94381	3.70164	3.22615	3.35332	3.769	3.53558	3.98762	3.36558	3.2118	4.08319	3.08802	3.3871	2.95015	3.02628	2.49857	4.3077	2.75722	3.27072	3.06156	2.62131	3.38498	3.38874	2.92411	4.04522	4.4914	2.46451	2.82201	2.97816	3.37421	3.93082	4.34787
AKAP4	3.53228	3.65832	3.30598	3.44324	2.95064	3.84853	3.18015	3.21126	3.72354	3.73018	3.59091	3.56652	3.58761	2.93722	3.40284	3.80682	3.23398	3.40497	4.27445	3.90418	3.77926	3.45559	3.5976	3.22367	3.66066	3.28141	3.60801	3.46654	3.18105	3.99305	3.99856	3.46229	3.63288	3.87457	3.56237	3.34083	3.44625	3.43217	4.03108	3.8604	3.2774	3.33663	3.36951	4.73348	4.17457	4.18648	4.28905	4.6961
AKAP5	3.66085	4.17617	3.87197	3.9702	4.58029	4.08058	3.69282	3.39741	4.16533	3.78569	3.57941	3.48215	4.10987	3.69978	4.15976	4.0917	3.86658	4.51904	3.43313	4.29067	3.71081	4.47177	4.06863	3.50893	3.77062	3.83841	4.49525	3.7111	3.92361	3.75692	3.97515	3.34316	4.76155	4.55023	4.48878	3.46583	3.96375	4.96582	4.37766	4.51369	4.14803	5.00647	4.59911	3.57715	3.92002	4.10247	3.80166	4.10546
AKAP6	4.62653	4.29988	4.02579	4.2575	4.20718	4.40166	3.8393	3.96308	4.4244	4.37934	4.29701	4.17223	4.10313	4.46571	4.53681	4.18666	4.35184	3.73265	4.7634	3.91514	4.35057	4.26567	4.23609	4.12233	4.55131	4.544	3.89845	4.36962	3.94229	4.42848	4.7496	4.38105	4.25644	4.34954	4.46894	4.30568	4.88933	4.29133	3.94134	3.86413	3.88927	4.37937	4.60229	5.13492	4.33922	5.14118	4.82906	4.79602
AKAP7	4.12171	3.85729	4.07018	4.03866	3.94982	4.59982	4.0892	4.1254	3.8327	4.16265	4.03278	4.23656	4.66605	4.90158	4.28717	4.35484	4.67973	4.10365	4.08156	4.27088	3.53464	4.06531	4.31898	4.28182	3.85582	4.24984	4.28362	4.65169	4.6617	4.24699	3.85611	4.19199	4.54471	4.35354	4.03701	4.34849	3.84526	4.66514	4.07836	3.83179	4.24005	4.77066	3.91667	4.12759	4.42248	4.11118	4.05019	4.16392
AKAP8	6.89928	6.14206	5.85885	6.33967	6.05624	6.04963	6.16657	5.89487	5.72782	6.27168	6.1264	5.87706	6.48177	6.32364	5.74943	6.14161	6.41492	6.37997	5.77499	6.07365	6.27264	6.33991	6.37287	5.81178	6.60939	5.66142	6.16343	6.34298	6.34092	5.64445	5.53889	6.54683	6.27456	6.15074	6.31811	6.05713	6.52625	6.19143	5.79904	6.18377	6.027	5.64725	6.37197	5.53817	5.79745	5.18402	5.8789	6.28805
AKAP8L	7.01152	7.58547	7.54604	7.0627	7.08376	7.23614	7.2252	6.03059	7.14354	6.57584	7.52724	7.66134	7.40288	7.94129	6.89299	7.05482	7.56794	7.01924	4.34506	6.87149	7.05266	6.95136	7.10255	7.23989	7.47625	7.30145	6.62281	7.76321	7.53444	5.63064	7.35884	7.59149	7.71163	7.26357	7.43428	6.66138	7.2136	7.35091	7.31726	7.08587	7.2383	7.45318	7.75883	4.2585	5.87889	4.41194	4.87765	5.75396
AKAP9	6.29381	6.702	5.24937	6.68106	6.52096	6.31415	6.68626	5.82122	6.36883	5.88837	5.83876	6.46566	6.36928	6.46484	6.05015	6.23147	6.30636	5.9619	3.72301	6.40625	6.32912	6.52264	6.28383	6.18845	6.25146	6.63925	6.608	6.81701	6.72137	4.13198	6.5144	6.44452	5.65536	6.75612	6.69058	6.16037	6.21998	6.59617	6.01631	6.80163	6.42516	6.17043	6.88852	3.95698	5.47674	3.33722	3.54179	5.17428
AKD1	4.54335	4.11205	4.21273	4.26861	5.0094	3.83254	4.12453	4.37938	3.88081	4.25624	3.29886	4.57942	4.12638	3.79274	4.03581	4.19419	4.6911	3.34996	3.41467	4.22477	3.96792	3.88463	3.86401	3.5711	4.20799	4.58342	4.51085	4.21078	4.15373	3.10068	3.94527	4.05207	4.07317	4.67008	3.95628	3.75895	4.0462	4.24711	3.87343	4.05054	4.17074	4.41882	3.90717	4.00521	3.48183	3.85122	3.7558	4.15246
AKIP1	4.05273	3.80518	4.19267	4.11533	4.9848	4.36515	4.19555	4.00089	5.15194	4.56152	4.59295	3.92101	5.01335	4.70052	4.20168	4.10417	4.60477	4.24704	4.14157	3.97427	4.93943	4.11901	4.05693	4.53689	4.73991	4.65856	4.21172	4.93544	4.65952	3.96676	3.88115	4.17132	4.58157	3.7158	4.60904	4.38502	4.79022	4.89969	5.17099	4.20821	4.18901	4.88328	4.02611	3.79789	4.06031	3.8367	4.04101	3.17177
AKIRIN1	5.9625	5.598	5.56555	5.92169	6.31427	5.89765	5.72377	5.05952	6.13118	6.37775	5.62304	5.93505	5.96442	5.98597	5.68741	5.96294	6.25872	6.31898	4.47956	5.93566	6.40477	5.91921	6.22039	5.58136	5.74763	5.87151	6.31932	6.14386	6.27742	5.54105	5.87058	6.89551	6.01894	5.67093	6.2893	5.72089	6.43433	5.82167	6.35873	5.47028	6.23984	5.74833	6.30425	4.87047	4.51553	4.45765	5.40535	5.85761
AKIRIN2	7.89722	7.28942	7.46178	7.35262	8.06046	7.4211	7.50578	5.74814	7.37629	7.76715	7.57447	7.27133	7.65715	7.29052	7.3388	7.64412	7.78568	7.56476	4.80419	7.70057	8.08946	7.29506	7.17805	7.19411	7.91911	7.42464	7.67538	7.87594	7.5725	5.27486	7.03308	7.57118	7.07769	7.58959	7.68353	7.49845	7.82737	7.21511	8.52166	7.05799	8.03948	7.57525	7.34513	4.82902	5.95658	3.62485	4.64784	5.98809
AKIRIN2-AS1	3.52215	3.6699	3.08257	3.73795	3.87492	3.78891	2.97656	3.64876	3.40893	4.10498	4.23291	2.99573	4.0225	4.32535	5.62738	4.04432	4.16874	3.78781	3.10927	4.51196	4.32389	4.33704	3.56155	4.10458	4.39461	4.09336	3.84196	4.19033	4.04623	3.69488	3.80855	4.59662	4.21938	3.85117	3.03227	4.08931	3.85697	3.49626	4.87141	3.22002	4.29634	4.16049	4.01737	3.11606	2.92643	3.11027	2.65677	2.72742
AKNA	4.38948	4.38912	4.89517	4.66507	4.78896	5.67461	4.73719	4.21627	5.1208	4.9744	4.86533	4.46313	5.05423	4.82212	4.652	5.05889	5.07918	4.85402	4.57317	4.43797	5.61311	4.18747	5.19524	4.86192	5.4223	4.92674	4.82694	4.71393	4.38812	5.13838	4.68037	4.70176	5.09805	4.72841	5.41973	4.81058	4.96972	4.58705	4.95244	4.95965	5.92207	4.35766	5.51116	4.18374	4.53727	4.2755	4.646	4.61912
AKNAD1	3.34526	2.42838	2.34876	2.434	2.47751	2.14295	2.4483	3.40451	2.5723	2.1988	2.58506	3.34609	2.17583	2.19029	2.90938	2.61051	2.72551	3.19999	3.95972	3.02881	2.12507	2.89053	3.44028	2.32263	2.55685	2.6473	3.45982	3.45863	2.88785	3.41127	2.66779	2.59208	2.8163	2.77497	3.0894	2.96265	2.21509	2.14698	3.82924	2.95888	2.57884	3.12987	2.57537	3.68312	3.33228	3.69141	3.89103	3.82204
AKR1A1	4.90929	4.93281	4.34066	4.42084	5.39869	4.59038	5.01575	4.70898	4.61838	4.74423	4.18756	4.94214	5.27301	3.671	5.13131	4.1422	4.80002	4.86715	4.54413	4.98476	4.99136	4.82096	4.64146	4.73889	4.75932	4.68282	4.88608	4.83896	4.57803	4.32437	4.91999	4.82159	5.05485	5.02395	5.00057	4.94843	5.1421	4.99478	4.64457	4.74353	4.53653	4.89321	4.28981	3.4133	3.88965	3.13825	3.83755	3.79399
AKR1B1	5.01936	5.09909	5.37069	4.9515	5.10084	4.97287	4.97631	4.83874	5.4977	4.92803	4.45163	4.89193	5.23501	4.77899	5.06222	5.30525	5.34459	5.0631	5.96011	5.19297	5.11407	5.07742	5.17139	4.85762	5.24564	4.95511	4.57765	5.26724	4.72108	5.46283	5.18175	4.7603	4.38337	5.15692	5.36843	5.32574	5.50421	5.4006	5.01505	5.09514	4.9122	5.31437	5.54229	5.81734	5.17198	5.18142	5.47408	5.32744
AKR1B10	5.01486	3.88779	5.46915	5.26779	5.38997	4.89371	4.36243	4.40992	7.33254	4.16726	5.89565	5.22294	4.26947	4.97846	4.1648	5.37556	5.10851	3.99232	4.88426	5.95446	7.32561	2.8793	4.61788	5.27653	6.03598	5.23204	4.79544	4.5188	4.16518	4.24613	4.35835	5.43046	3.11931	5.37492	3.68075	4.7415	4.2435	3.1311	5.16925	3.82864	5.7531	4.85172	4.46805	5.34992	3.40871	5.84192	4.69899	3.81176
AKR1B15	3.36436	2.32925	3.01704	2.28734	2.62521	2.92516	2.91527	3.91277	3.03163	3.08079	2.83088	3.00102	3.3626	3.3816	2.20827	3.08576	3.06565	3.03462	3.00789	3.11875	3.71848	2.06929	3.04465	2.88835	2.94118	2.80604	3.00409	3.14685	2.24566	3.06746	2.19714	3.80672	3.06206	3.70067	3.18569	3.16444	2.48616	1.62763	3.67879	2.89416	2.21978	2.75913	1.97715	3.55084	3.44912	2.32724	2.98786	3.00705
AKR1C1	4.29268	4.02828	3.70603	3.83119	4.33467	3.96514	4.6834	4.03547	3.04057	4.07825	4.74482	3.97017	4.94414	4.73771	4.80776	3.07221	4.44022	3.37656	4.63373	4.38792	4.23203	4.54988	4.10158	4.23932	4.55459	3.89526	4.30893	3.04676	3.55424	4.39718	4.72316	4.6507	2.96571	4.82703	4.42584	3.98462	4.17495	4.20626	3.67687	3.63271	4.59132	3.37311	3.82172	3.86641	3.99995	3.40046	4.12152	4.42364
AKR1C2	3.52218	3.96207	3.66925	3.56725	3.80507	3.51316	3.74533	5.17316	4.51375	3.1593	3.95515	3.55855	4.75974	3.36881	4.91801	2.78504	4.51693	4.35756	3.53602	3.10224	3.67393	3.59057	3.22307	3.53608	3.32146	3.2173	3.23356	4.28401	3.56725	4.24937	3.11127	4.20473	2.95497	3.6472	3.03099	3.69437	3.70218	3.76957	2.73792	4.30154	3.01228	3.81541	3.72229	4.43958	3.7674	3.21786	3.70761	3.09772
AKR1C3	3.01786	2.56908	3.34524	4.25033	4.5988	3.96481	3.19861	4.09699	3.27302	3.4955	3.48975	3.26068	3.58518	3.53337	3.606	3.64181	4.14094	3.55309	3.16551	3.65168	3.05515	4.46118	2.98994	3.64443	2.73967	2.71614	3.19078	4.78517	3.79031	2.32623	4.34842	2.45466	3.73667	3.37801	4.59593	2.77345	3.63428	4.19365	3.10258	3.72877	3.80944	4.26929	3.83495	3.18656	4.03596	4.13512	2.69813	4.31256
AKR1C4	2.41581	2.79947	2.72846	2.07727	2.6642	2.65459	2.84775	2.76696	3.1323	2.81403	3.25755	3.80701	3.14721	2.31882	2.98464	2.29681	2.8489	2.43342	2.91887	3.06499	2.99599	2.82766	3.28641	2.97933	2.75515	3.08914	2.91144	2.66351	2.29784	3.05815	2.32237	3.58969	3.65791	2.49946	2.76023	2.53273	2.79461	2.47336	3.08585	2.88729	2.87099	2.78964	2.59673	2.38228	3.35049	3.20289	3.00199	2.34131
AKR1CL1	3.57816	3.1198	3.40299	3.07354	3.73635	3.53128	4.05259	3.77182	3.38081	3.46367	3.85363	3.29331	3.40299	3.80418	3.08496	3.62485	3.02339	3.34688	4.05994	3.31032	3.98453	3.47896	4.27157	3.4231	3.87354	3.5525	4.17681	3.45802	3.44754	4.29762	3.22036	2.98527	3.23853	3.61959	3.40323	3.5368	3.96523	3.3219	3.46801	3.87204	3.37792	3.92661	3.7343	4.65901	4.10942	4.70086	4.02813	3.38101
AKR1D1	2.74499	2.64381	3.35927	2.50934	2.7356	2.41452	2.33012	2.83121	2.38	2.66182	3.19412	3.11894	2.69011	2.60752	2.99849	2.59683	2.62819	2.53629	2.52676	2.53464	2.40815	2.29761	2.59225	2.61588	2.86352	2.50934	2.69186	2.7839	2.54153	2.80971	2.50421	2.59374	2.87336	2.25578	2.45284	1.97897	2.76363	2.43379	2.83584	3.13729	2.69079	2.58828	2.53675	3.61644	2.78072	3.31623	2.65245	2.29903
AKR1E2	4.2978	4.14858	4.35828	4.38569	4.19455	4.45949	4.33783	4.39726	4.3262	3.99283	4.39944	4.47764	4.29042	4.43352	4.18954	4.49935	4.63066	4.44881	4.41551	4.42852	4.47119	4.46558	4.51241	4.86162	4.49906	4.09461	4.01917	5.0137	3.77743	4.15967	3.81214	4.12908	5.05997	3.96594	3.91486	4.2499	4.15016	3.89204	4.11723	4.1892	3.86579	4.27586	4.33547	3.87849	4.24734	4.09534	4.23998	4.39016
AKR7A2	5.20472	5.28897	5.26561	5.78639	5.39675	5.27091	4.92028	5.07968	5.37918	5.15686	4.98583	5.84879	5.42665	3.75988	5.4435	5.26387	5.06705	5.2449	4.51256	5.02776	5.68032	5.47551	4.91238	5.50847	4.49301	4.62585	5.799	4.75147	5.30924	5.03894	5.7061	5.5357	4.26144	5.14639	5.39077	5.51972	4.93225	5.58857	4.7527	5.27359	4.86921	4.95073	4.22397	5.92056	4.84921	4.94264	5.43221	6.25253
AKR7A2P1	5.02085	4.30933	4.60161	4.84662	5.09715	5.1715	4.41753	5.71736	4.54148	5.19421	5.12706	4.47054	5.18037	4.86407	5.00378	5.20545	5.31333	5.33002	5.84404	5.51094	5.01815	4.7147	5.13016	5.34471	4.23985	5.32067	3.98897	4.88317	3.56918	5.7359	4.54702	4.48794	4.88955	4.71694	4.14563	4.666	4.73373	5.12308	5.66097	4.91684	4.80328	4.63442	5.47262	6.54685	5.07249	5.65506	5.56529	5.9473
AKR7A3	4.69384	4.54916	4.9041	4.8888	5.58366	5.27266	4.90108	5.07126	4.95836	5.3152	4.37699	5.78601	5.40985	5.27227	4.0692	4.91544	4.95698	4.70766	5.33964	4.9673	5.43662	5.05149	4.6239	4.89302	4.45756	4.32748	5.22676	5.34187	4.78519	4.89167	4.96064	3.56617	4.45069	5.2974	4.03417	3.73679	4.97799	4.96715	5.23856	4.22415	4.09722	5.95841	5.28246	5.49989	5.20654	4.80907	5.29013	5.95036
AKR7L	4.57556	4.54401	5.22886	3.24892	4.24379	3.28743	4.09753	2.53639	3.62144	3.82502	4.93735	4.9666	4.88401	5.07323	4.42969	5.02757	4.95414	4.40558	4.05068	4.35588	3.98628	3.26903	4.37703	3.68791	4.62143	4.8909	4.18498	4.17245	4.87578	4.57009	4.39441	4.3633	3.03454	3.44286	4.38783	4.30705	4.47962	5.37958	4.16664	4.75361	3.84769	4.15533	4.93488	3.63665	3.36354	3.31566	5.05318	3.7656
AKT1	4.93649	5.08507	5.691	5.12094	5.19369	4.95245	4.55159	4.25881	4.75624	4.82899	4.97712	4.56803	5.06338	5.66714	4.1175	4.67586	5.38008	4.4608	3.95493	4.54832	4.71543	5.034	5.13857	5.60132	5.60252	5.30588	4.76512	5.15533	4.75884	5.00929	4.8334	5.18302	5.61508	4.70432	4.503	5.18527	5.4585	4.8858	5.14225	4.68186	5.05878	4.61863	4.93006	5.11667	5.05356	4.14323	4.67034	4.9138
AKT1S1	5.87586	5.44846	5.92373	5.71182	5.85977	6.1045	6.0403	5.56894	5.80777	5.91468	5.9518	5.91086	5.67582	5.80703	5.08462	6.07312	6.00004	5.98458	5.93147	5.59019	5.73119	5.5042	5.90076	6.05541	6.27909	5.7402	5.88345	5.82864	5.66059	5.93681	6.00644	6.32117	5.6395	5.69602	6.0002	5.87809	5.64888	5.24912	5.24174	5.64347	6.19757	5.79539	5.57416	4.62642	5.78071	5.76509	5.56733	4.54709
AKT2	5.06834	5.37721	5.67939	5.56101	4.89143	4.4521	4.98603	5.15811	5.41765	5.12368	5.12292	5.06328	5.45925	5.19347	4.98182	5.21802	5.08639	5.51663	4.6912	5.14204	5.12428	5.4836	5.22917	5.13739	5.11577	5.41478	4.75571	4.87959	5.01662	5.18993	5.07115	5.6587	4.68541	5.07421	5.06397	5.08402	4.88118	4.99954	5.06866	5.57902	5.0686	5.19307	5.06559	5.36151	5.03383	4.52154	5.194	4.64822
AKT3	5.87841	6.73841	4.74601	6.53027	6.36074	6.23219	6.49273	5.92792	6.4143	5.52802	6.15511	6.6497	6.95373	6.23207	6.34605	6.05711	6.69759	5.25785	4.85499	5.82921	5.89139	6.67627	6.21221	6.23458	6.88918	5.71996	5.86265	6.37589	6.04163	4.22405	6.51445	5.4365	6.47323	6.20397	6.56771	6.11998	6.19282	6.48234	5.47702	6.42906	6.40722	6.27989	6.38466	4.43746	5.82831	4.37823	4.82687	5.48376
AKT3-IT1	2.31662	1.79148	4.28939	2.43198	2.62412	1.88842	2.69855	4.06717	2.94015	2.78753	4.1056	1.98852	2.90408	2.68206	2.19165	3.27255	2.62588	2.57851	2.07519	4.0743	1.86885	2.12184	2.732	1.90743	2.69187	2.40249	4.71553	3.31835	2.86989	2.74974	2.14572	3.47637	2.83516	2.18256	2.55599	4.15986	2.35716	2.74179	2.72766	2.1613	2.50206	2.20002	3.25131	2.37253	4.12028	4.47187	3.70789	3.08098
AKTIP	6.12381	5.67049	6.1992	6.2484	5.57484	5.36285	6.3453	5.5464	4.63275	5.57603	4.02195	6.30279	6.15181	6.24991	6.02792	6.04794	6.19583	5.65774	3.86101	5.68808	6.70266	5.9575	5.69823	5.43148	6.32555	6.1177	5.61202	5.95933	5.46409	3.39828	5.90711	6.37668	5.47933	5.28287	6.1268	6.04709	5.614	5.87049	5.1564	6.17644	6.28509	5.12705	5.70848	3.4519	4.57266	3.87331	3.60871	4.05731
ALAD	4.64293	5.65387	4.91325	5.17891	4.48064	4.51372	4.5858	4.72372	5.39606	4.10142	4.06378	4.46822	4.67291	4.45441	4.50046	3.90097	4.20191	4.52272	5.0252	4.32622	4.58629	4.66192	4.95786	4.60637	4.23879	4.55544	4.45983	4.5365	4.20409	4.26329	5.10786	4.74957	4.21504	4.47229	4.72799	4.9616	4.42422	4.61971	3.96415	4.87265	4.74356	4.22758	4.53233	4.38938	4.2684	4.1954	4.61941	4.45024
ALAS1	6.97471	6.37353	6.84289	6.52397	7.52	6.88365	6.49538	6.2216	7.28765	6.4051	7.07476	6.35633	6.80316	6.61749	7.17537	7.30441	6.73641	6.45054	5.60076	6.29104	7.0201	6.9321	6.64947	6.95027	6.79217	6.96003	6.83888	6.92626	6.41427	6.09263	6.91581	6.63598	6.94488	6.96049	6.38699	6.49942	7.20373	6.59301	7.53845	6.08693	6.84785	6.83923	6.28996	5.20866	5.38949	5.13146	5.31416	5.48925
ALAS2	2.09712	3.14817	3.67659	3.70673	2.59535	2.31171	2.95571	2.74166	3.04283	3.27764	3.38293	2.62302	2.91233	3.32043	2.97896	2.87477	3.02813	3.11001	4.71413	3.01858	3.22882	3.26166	3.28965	3.0813	2.89215	3.24084	3.07373	2.922	3.30462	4.44219	3.02762	3.16157	3.3326	2.88068	2.70243	2.80154	2.81665	3.27466	3.50209	3.3915	2.96649	3.40329	3.65383	3.08531	4.03279	3.17564	3.71331	3.39613
ALB	3.66638	3.07353	3.13457	3.13657	2.70962	3.20705	3.10189	2.76232	2.83658	3.02077	3.21395	3.55398	3.36805	2.97513	2.95187	3.38375	3.11175	3.23978	3.39613	3.19738	3.28678	3.0015	3.26217	2.93291	3.73663	3.15552	2.89731	3.06832	3.18736	3.10787	3.87743	4.02928	3.09033	3.36205	3.33182	3.13054	3.33913	2.91684	3.36667	2.89796	3.66583	3.07586	3.29331	5.00384	3.81988	4.85487	4.51482	3.26952
ALCAM	4.26015	4.94594	4.59699	4.66665	5.46191	4.2872	4.54788	4.65788	3.92108	4.81325	4.63642	4.25792	5.23461	4.06494	4.86401	5.12802	4.61685	4.65181	4.03756	4.14426	4.99479	4.33617	4.71538	4.00795	4.32027	4.6695	4.27083	5.33856	4.3684	4.36344	4.82525	4.20862	4.78799	5.34596	5.18428	3.94429	5.00529	5.14765	4.66814	5.00354	5.18408	4.29574	4.43817	3.78005	3.8886	4.50198	4.28518	3.97018
ALDH16A1	4.06231	4.10355	4.82099	3.5523	3.68502	3.94599	3.92353	4.3812	3.77371	3.93155	4.0383	4.13517	3.92733	4.3984	4.36456	4.00602	4.14394	4.72616	4.5352	3.76023	3.9894	4.07333	3.91279	4.12335	4.06892	4.00941	4.2341	4.23139	4.25424	4.07844	3.54482	4.46746	4.91703	4.03539	4.14413	3.9569	3.78638	3.85473	4.16148	4.16327	4.05409	3.64263	4.32345	4.42018	3.97954	4.43273	3.6602	4.1053
ALDH18A1	5.21475	5.93201	5.36955	5.43239	5.70465	5.27163	5.30117	5.00863	6.00262	5.28491	5.64906	5.52755	5.73137	5.46915	5.26023	5.6192	5.79866	5.08209	5.08441	5.87677	6.30483	5.5741	5.95003	5.71352	5.75259	5.6194	6.01373	5.21039	5.17482	5.49024	5.03	4.94312	5.53797	5.47328	5.70314	5.54573	6.2797	5.34691	5.16352	5.87074	5.73841	5.13446	5.65736	4.52352	5.45795	4.58496	5.12103	4.85946
ALDH1A1	4.59756	4.03543	4.57806	4.78104	6.83737	5.40844	4.46608	4.3947	4.66745	4.84565	5.18501	5.03454	6.01363	3.41572	6.26585	5.54448	5.14008	5.39286	4.17366	5.09361	4.5494	5.82586	6.14539	4.7401	4.51624	5.46365	3.72284	5.57841	5.12042	4.41286	5.70926	4.14625	5.22361	4.44871	5.45747	5.25825	5.41239	5.57503	4.58658	5.60807	6.00247	5.06737	5.39842	4.46841	4.57399	4.53262	4.72979	4.11702
ALDH1A2	3.35846	3.20077	3.54313	3.55486	2.69903	3.44714	3.33564	3.87154	3.59296	3.65486	3.41732	3.38387	3.16631	3.4606	3.76769	3.05328	4.33372	3.58357	4.61339	3.61009	2.95453	3.11742	3.21062	3.37234	3.21221	3.37226	3.29861	3.5026	2.93704	4.37928	3.5356	3.78689	3.76039	4.1747	3.78616	3.48338	3.70819	4.00261	4.13917	3.06837	3.96347	3.6171	3.59868	3.9468	4.22733	4.00507	3.83517	3.40015
ALDH1A3	3.55205	3.96789	3.44815	3.51685	3.9239	4.16251	3.65874	4.11871	3.74697	3.68577	3.75248	3.19697	4.07712	3.49314	4.30548	3.8667	3.65545	4.21766	4.31258	3.6349	4.05343	4.1383	3.6482	3.60187	3.46039	3.83974	3.50241	3.51035	3.82638	4.05733	3.78795	3.95234	3.91697	4.088	3.81467	3.40481	4.263	3.31951	4.87663	3.9778	4.13592	3.40644	4.33664	4.15135	3.87637	3.84421	4.89256	4.52947
ALDH1B1	3.17264	3.86384	4.08273	4.91789	4.15069	4.15053	4.33028	4.64142	4.82578	4.40108	4.11108	4.83751	4.5256	4.53628	4.02941	4.09642	4.20988	4.7397	4.80623	4.79102	4.89425	4.80011	4.90008	4.32343	4.34005	5.19747	4.45174	5.61074	4.73505	4.88117	4.9403	4.36347	4.75183	4.60565	4.88357	3.85407	4.89569	4.96864	4.98717	4.5223	4.57004	4.76591	4.11928	4.63139	3.93544	3.96256	4.86335	4.15731
ALDH1L1	3.37067	3.23507	3.18927	3.34947	3.71408	3.30695	3.58298	4.08857	3.40808	3.17234	3.37373	2.51882	2.96079	2.77844	3.1789	3.17738	3.63632	2.85624	3.49787	3.18301	2.57148	3.43386	2.85298	2.90527	2.86864	3.74006	3.051	2.85816	3.00615	3.33812	3.38565	2.54367	3.53974	2.86859	2.94889	3.27969	2.90785	3.60432	3.06086	3.35547	2.93627	2.96488	3.29379	3.08514	3.84429	4.01085	3.68389	3.85827
ALDH1L1-AS1	3.84592	3.81894	3.36456	3.71273	4.21854	3.56697	3.77626	2.9367	3.86043	4.69002	3.87847	3.55731	4.1139	2.44091	3.98859	3.96333	4.57504	4.27575	4.75338	3.82749	3.44281	3.68236	3.62592	3.19619	3.35796	4.15441	3.55737	3.55837	3.29654	4.28749	3.67401	3.76375	4.2004	4.05699	3.78021	3.46196	3.5219	3.37438	3.40448	3.85995	2.91913	3.5302	3.82701	3.93471	4.89563	4.13914	4.55556	5.18615
ALDH1L1-AS2	3.11059	2.50301	3.18942	3.08987	2.87756	3.27014	3.30289	3.37933	3.52304	2.86554	3.24212	3.94936	2.72864	2.78114	2.33396	2.95015	2.70829	3.16104	4.15678	2.99854	2.77975	3.00107	2.76834	2.86733	2.40938	3.49032	3.01762	3.09841	2.47953	3.30605	2.40042	3.02797	2.86711	3.38973	2.70174	3.25463	2.7919	2.56873	2.89672	3.23507	3.46798	3.64836	2.59626	3.20652	3.20652	3.4554	2.97038	3.94688
ALDH1L2	3.71159	4.05441	2.82925	3.45039	3.76998	3.20716	4.35427	4.01342	4.97645	3.85176	4.40063	4.79904	4.57287	3.4139	2.78234	3.76241	3.24584	2.66336	2.99432	3.93459	4.89078	4.63146	4.88984	3.74107	4.10911	3.5978	3.89043	3.51529	3.40762	3.16468	4.01091	2.68428	3.77965	4.00969	4.79248	3.49218	3.52859	3.70278	2.81639	4.27004	3.26282	3.94639	4.52928	2.91687	3.32058	3.22025	2.93323	2.6623
ALDH2	6.69347	6.48455	6.53966	7.16275	7.00138	6.59756	7.35799	6.65715	7.52581	6.26265	6.21129	6.8292	6.60291	6.54303	7.19111	7.04011	6.83045	6.36025	3.24098	6.84181	6.32958	6.92205	7.04057	6.47349	7.12032	7.20153	6.86362	6.56974	6.6266	6.71094	6.54431	7.36541	6.85159	6.68721	6.81184	6.5933	6.76565	7.09164	4.33831	7.54813	6.72397	6.49967	6.77785	4.39961	5.75567	5.5333	4.55325	6.33762
ALDH3A1	4.90612	4.8404	4.25471	4.61407	4.33562	4.14268	5.96575	4.46332	5.14435	4.44262	5.00323	5.67539	4.78674	4.18355	4.72368	3.39148	4.71545	3.61015	3.85381	4.6249	3.84485	3.8882	4.23449	4.49632	4.72997	4.24929	4.4161	4.58008	5.39727	4.71352	5.21531	4.82028	4.02593	4.5077	4.05649	4.65394	3.81362	4.38005	3.88679	4.51017	5.08118	3.97993	4.066	3.70851	3.76678	3.86471	3.98444	4.86205
ALDH3A2	5.95805	7.30459	6.92114	7.80363	6.39246	6.8313	7.35141	6.81064	6.4975	5.64821	6.70924	6.77962	6.52273	6.74241	7.06997	6.33624	6.23588	5.4635	4.19263	6.64746	5.76193	7.24497	6.82167	6.41675	6.41023	6.91473	6.71556	6.69383	7.14655	5.47817	6.48467	6.63202	5.92697	6.96146	6.88894	6.86472	6.38755	7.22025	5.29355	7.66015	6.5051	6.15936	6.29375	4.17025	6.71435	4.64602	4.43563	5.93507
ALDH3B1	4.29433	4.38969	5.35273	4.39117	4.42719	4.69547	4.77326	3.88615	3.98163	4.12976	4.03391	4.29829	3.71358	4.27161	4.33102	4.69015	4.64007	4.1042	5.88621	4.52013	4.51561	4.37745	4.98641	4.35751	4.36693	4.36719	4.68671	4.89752	4.58156	4.74923	3.71807	4.36987	4.77202	4.12763	4.08709	4.50503	4.49179	4.02324	3.61576	4.20423	3.03747	4.02969	3.82477	5.19936	4.07001	4.50673	4.32979	5.03742
ALDH3B2	6.54724	5.15666	6.39275	6.48457	7.26647	5.36795	6.06714	5.86939	6.45265	6.42198	5.78633	6.34862	6.55053	6.0977	5.97892	6.75268	6.67782	5.49569	4.00979	5.7286	5.70124	5.44896	6.09719	6.745	6.29543	6.81454	6.10284	5.65674	5.70441	5.15476	6.34121	6.44529	6.31533	6.48225	5.54966	6.56174	5.13409	5.38125	4.50837	6.45012	6.12288	5.50045	5.46757	4.75538	5.09488	4.49117	4.39766	4.85429
ALDH4A1	4.33433	2.91615	4.10104	4.14977	4.4596	4.27239	4.36554	4.37833	4.79494	4.0062	4.2245	4.222	3.94031	4.56793	3.74241	3.58885	4.04398	3.8861	4.23514	3.95861	4.31319	3.70787	4.43897	3.74673	4.03132	4.27854	3.8153	3.96756	4.0456	4.34229	3.88244	4.86275	4.4722	4.09263	4.16381	3.66041	4.04668	3.42569	3.96623	4.29859	4.0342	4.03054	4.49775	4.22517	3.10647	3.88253	3.90422	4.10276
ALDH5A1	5.16583	4.62145	4.30717	4.52708	4.97099	4.41743	5.15639	4.4418	5.02852	4.47757	4.40041	4.74655	4.67488	4.46875	5.02383	4.99203	5.15628	4.75022	3.9763	4.62778	4.36187	4.56609	5.18112	4.1704	4.63834	5.37146	5.24761	4.6495	5.12159	4.62085	4.4875	4.18105	4.5015	4.53625	4.54528	4.93945	4.37929	4.01151	4.14131	5.15861	4.78357	4.36643	4.65849	4.83272	4.88777	4.92001	5.31343	4.7218
ALDH6A1	3.82451	4.99866	4.66019	4.96895	5.05057	4.55634	4.70449	4.49887	4.42641	3.97077	4.21493	5.20015	5.10381	4.00463	5.37011	4.79882	3.75103	4.09882	3.6931	3.99018	3.33218	4.6314	4.61068	3.7146	4.38432	5.29564	4.62665	4.45864	4.8614	3.98261	4.77119	3.63648	4.6365	4.65703	3.78802	4.46439	4.33641	4.22793	4.22737	5.3931	3.64883	3.76196	5.01373	4.3806	3.64147	4.3932	4.13973	3.89311
ALDH7A1	5.15333	5.39035	4.99884	5.78651	5.10854	4.39936	5.09866	4.47133	5.88344	4.04562	4.94511	5.56589	4.93258	4.41688	4.70061	4.79064	4.86499	4.37182	4.48732	4.81662	4.97023	4.56599	5.30954	4.61514	4.97152	4.32704	5.04571	4.74234	5.14666	4.79045	5.30733	4.73895	4.93984	4.77129	4.83884	5.69953	4.27163	5.15891	4.40166	4.81372	4.68421	4.49156	5.00129	5.16819	4.36019	5.09444	4.91282	4.79402
ALDH8A1	3.43692	3.66565	4.00871	3.31902	3.43705	4.35038	3.40243	4.00612	3.62736	3.70105	3.65929	3.31877	3.69451	3.76612	3.61251	3.35173	4.0195	3.84317	3.85307	3.28492	3.67346	3.39074	3.46463	3.56863	3.65619	3.55857	4.22645	3.4451	3.94497	3.60674	3.41162	3.80115	3.22604	3.66118	3.25387	3.47901	3.54586	3.58022	3.52502	3.50165	2.94131	3.57397	3.34442	4.0537	4.24802	3.43438	3.41474	3.85671
ALDH9A1	5.71732	5.21328	5.1546	6.27963	6.42477	5.76063	6.28813	5.55841	6.0277	5.30488	5.37598	6.19591	5.99602	5.46715	5.97553	5.72946	5.42942	5.55962	4.33551	5.90748	5.3899	5.90863	6.30241	5.47207	5.84743	5.79802	5.14522	5.83743	5.83548	4.98137	6.08273	5.80074	5.96012	6.1318	6.06742	5.5724	6.60775	5.78331	5.18141	5.7937	5.19904	5.93636	5.89397	4.5546	4.57539	4.22689	4.24561	4.7813
ALDOA	6.30008	5.72528	6.2033	5.97996	6.18549	6.18144	5.89446	6.02305	6.01034	6.42422	5.9771	6.31653	6.25153	6.32368	6.26719	5.99943	6.20952	6.0327	5.0962	5.88282	6.02392	6.21414	6.29039	6.22564	6.02729	6.36138	6.3307	5.93694	6.21237	6.18495	5.93364	6.06378	6.44161	5.79097	6.20275	6.2847	6.00276	5.96335	6.51134	6.05961	5.68611	5.78666	6.03646	4.83279	5.48073	4.96669	5.05149	6.16334
ALDOB	3.71379	3.11289	3.38642	3.11463	3.26385	3.39709	2.86197	4.14742	3.09566	3.36058	3.49973	3.45068	3.02546	3.33632	4.00344	3.11787	3.37879	3.45512	3.78377	3.17664	3.95682	2.86791	3.48204	3.11435	4.09097	3.22723	3.33912	3.52071	4.2907	3.57383	3.8447	3.438	3.37203	3.06984	3.87533	3.98796	3.07862	3.00166	3.90333	3.3467	3.18293	3.24975	4.22376	4.57054	3.59243	3.50701	3.90937	3.62658
ALDOC	5.18244	5.07728	4.84258	5.68031	5.8955	5.40297	5.79925	5.85105	5.04792	5.47065	5.90833	4.88328	5.30055	6.36797	4.98015	5.20804	5.55926	4.71256	4.82195	5.16956	5.03366	5.14296	5.4123	5.43595	5.18358	4.98168	5.02155	5.38229	5.70162	5.53255	5.29731	5.3019	4.79476	4.69889	5.7272	5.64015	5.10401	5.47517	5.48801	6.21188	5.52002	5.21195	5.70934	5.12145	5.70939	5.13014	5.21216	5.85394
ALG1	4.57569	4.10134	3.3128	3.80629	4.2687	4.36634	4.48675	5.05757	3.57435	4.74239	3.59456	3.80896	5.24069	3.42993	4.1209	5.31251	3.73326	4.01753	2.76747	5.44095	4.52132	4.01085	3.8888	2.7985	4.91185	3.68585	4.45694	3.54712	3.38161	3.7323	4.18601	4.12775	4.76962	4.17256	4.16324	4.94726	4.30936	4.55831	4.33325	3.29739	3.10127	4.48314	3.99809	3.79281	2.22078	3.13198	3.02107	3.49906
ALG10	3.46259	4.02981	3.7457	3.45434	3.27104	3.97461	3.62326	3.09671	4.34834	4.68516	2.10708	3.23176	3.73988	4.01165	3.70738	2.89814	4.22851	3.22397	2.90875	3.64325	3.66981	3.50082	4.07602	3.57718	3.84836	4.78426	4.04178	3.61089	3.30637	2.80893	4.65566	3.12691	3.19952	4.39516	3.66704	4.81174	3.61196	3.86704	3.57088	3.43867	3.2391	3.00302	3.4949	3.49327	3.68824	3.54821	3.06664	3.96134
ALG10B	4.28729	3.81724	3.99473	3.48405	4.42834	3.22378	3.6953	4.2319	4.09655	3.69553	3.77428	3.67775	4.10697	4.67338	3.45139	4.11873	3.64029	4.07324	5.33917	4.52109	4.04513	4.39545	3.11157	4.46066	3.18027	3.68662	3.17308	4.21641	4.9433	5.01232	4.4651	4.2911	3.21596	4.5019	3.9959	4.52292	4.03034	3.73955	4.02875	3.56138	5.32814	3.47826	3.06145	4.62216	4.41904	4.60153	5.01125	4.64681
ALG11	5.55793	6.67519	5.48122	6.20462	6.40672	6.17083	5.95901	5.22236	6.05491	5.82725	6.08091	6.1575	6.15703	5.28533	6.0776	6.19759	5.97907	5.20723	5.59652	6.08418	6.17347	6.44849	6.33872	5.93574	6.25571	6.42555	5.83612	6.91573	7.12109	5.01096	6.50608	5.68848	5.69604	6.38926	6.37931	6.1256	6.59618	6.27124	6.46851	6.03768	6.35094	5.9353	6.21173	5.47334	6.25913	5.26437	7.20108	6.13563
ALG12	5.56618	5.71626	5.71073	6.07214	6.34316	5.12812	5.43809	4.9574	5.84951	5.363	5.56409	5.52285	5.58482	5.2326	5.86663	5.50754	5.90969	5.86311	4.91254	5.68703	5.66276	6.03618	5.5478	5.85447	5.91157	5.56337	5.06051	5.71208	5.55763	4.58034	5.30447	5.5028	5.49883	5.56351	5.53652	4.92363	6.09988	5.74645	5.58556	5.81908	5.41194	5.94171	5.80874	4.73276	5.7148	5.12733	4.66711	4.75789
ALG13	5.0531	6.06037	5.93166	6.07762	6.06774	5.95553	5.83208	5.23293	6.21715	6.50361	6.08247	6.26713	6.00342	5.6214	5.59831	5.42575	5.60542	5.63069	4.36168	6.30599	5.95479	5.59997	5.59838	5.82326	6.00092	5.97733	6.04696	6.1191	6.04482	4.86487	6.00467	5.44473	5.85399	5.84306	5.90141	5.89305	5.92374	5.84282	5.50928	6.33205	5.82564	5.85319	5.91587	4.43092	5.16874	4.31356	4.40202	4.55051
ALG13-AS1	3.65529	4.34326	4.94897	4.88672	5.03014	3.94495	4.33652	3.63799	4.76305	2.87114	5.43072	4.43415	4.54516	3.16793	5.77906	2.94071	4.04793	4.57893	3.55078	3.85251	3.62464	3.51829	4.56884	3.12104	4.30143	4.33967	4.31803	5.0886	4.1252	2.50821	3.94804	3.09754	4.53481	4.01771	3.5431	4.95909	3.51919	3.50534	3.99579	4.49005	3.44556	3.65542	3.9595	1.65725	3.06714	2.94944	2.46365	2.20643
ALG14	5.63586	4.9784	5.19168	5.44697	5.61993	5.09731	5.08224	5.72541	4.99655	4.86464	5.20092	4.90742	5.33066	5.36068	5.39382	5.68912	5.54421	5.129	5.08871	5.1615	5.33339	5.60985	5.1186	4.86873	5.10017	5.71519	5.9477	5.16708	5.46248	5.30109	5.39459	4.46338	5.72759	4.96635	5.68227	5.15608	5.69996	5.46621	4.65558	5.44612	5.07505	4.61697	5.52134	5.22741	5.15319	4.97895	4.10839	4.77209
ALG1L2	5.23227	4.18308	4.08149	4.29609	4.3935	3.90596	4.96376	4.77694	5.02857	3.65008	4.78597	4.45978	4.58197	3.36401	4.60862	4.67747	4.75197	4.29834	5.41772	4.46508	5.10758	4.96411	5.01869	4.90674	5.16986	4.19169	4.4921	4.48544	4.35811	6.42593	4.56772	4.41323	3.68243	4.27203	4.2925	4.33049	5.52397	4.89967	4.15148	4.82579	4.39051	3.89249	5.1791	5.26152	5.91767	4.80334	6.49145	4.78892
ALG2	6.47461	6.11299	5.91796	6.32199	6.11687	6.19084	6.70712	5.05524	6.70387	6.75578	6.44225	6.22057	6.42911	6.11346	5.97254	6.25065	5.74967	5.96835	6.26598	6.17386	7.00149	6.04487	6.16876	6.3476	5.83452	6.479	6.07083	6.5329	6.27748	3.87452	6.0785	6.47114	6.10679	6.2319	6.37274	6.06751	6.66026	6.3433	6.66534	6.04187	6.43258	5.88428	6.27454	4.52883	4.86723	4.8584	4.04548	4.91004
ALG3	5.1552	4.80657	4.77719	4.93447	4.78896	5.03865	4.63205	4.1199	5.19129	4.54239	5.19243	4.82623	5.33596	4.84265	5.08418	5.03369	4.78357	3.93917	3.46274	4.87162	4.89253	5.34765	5.14462	4.91633	5.17915	5.19649	4.74351	5.0241	4.80014	3.80781	4.85388	5.46115	5.00698	5.34309	5.12596	5.09175	5.25313	4.59433	4.91805	4.35455	5.20547	4.81916	4.699	4.41883	4.73923	4.63211	4.52646	4.67373
ALG5	4.69655	4.8339	3.89407	4.488	5.46224	4.8299	4.79972	4.61328	4.83228	4.75899	4.50889	5.17342	5.25846	4.40672	5.13341	5.13556	4.72617	4.79607	3.77913	5.27229	5.78256	4.73484	4.16627	4.45079	5.01235	4.54067	4.69218	5.6888	4.60629	4.11226	5.04927	4.34665	4.4764	4.77168	4.79421	4.28752	5.14406	5.3112	4.85041	4.46002	4.58407	5.673	4.75703	3.53492	3.78764	4.11954	3.82412	3.79096
ALG6	5.06824	5.70351	4.90927	5.39746	5.33664	5.49643	5.84709	5.28014	5.1388	4.68799	4.32658	5.28317	5.27631	5.11771	5.1705	5.14465	5.5108	5.14715	3.90778	5.07645	5.2485	5.64864	5.03294	4.51032	5.57834	5.87	4.96673	5.55901	5.48968	4.09807	4.98437	4.61776	5.01082	5.54517	4.70111	4.87782	4.81827	5.63983	5.09278	5.46773	5.57625	5.06644	5.25977	4.09682	5.37856	4.59379	3.97797	4.61518
ALG8	5.38904	5.59506	5.34574	5.96951	5.94291	4.55	5.33139	5.21772	5.33698	5.21721	5.1961	5.96052	5.36955	4.55189	4.9959	5.4423	5.01214	4.65685	4.60042	5.53168	5.31277	5.97762	5.93468	5.11232	5.86656	5.54338	5.18897	5.63951	4.34604	4.75527	5.21772	4.31267	4.98954	5.86771	5.82221	5.65465	5.71174	5.5972	5.48014	5.21021	5.80622	5.24833	5.17327	4.93299	4.72512	5.2586	4.7898	4.66931
ALG9	5.28881	4.94526	3.99172	4.42281	5.07614	5.46613	5.13132	4.12623	4.97082	4.53528	4.77662	5.03944	5.18687	4.97644	5.27455	3.94633	5.23482	4.78007	4.69891	4.96619	5.18618	4.90844	4.46658	4.90935	5.06583	5.0887	5.19504	4.66872	4.8506	3.8212	5.17202	4.92171	4.74275	5.27621	4.95135	5.02496	4.8814	4.50259	3.85181	5.13127	5.30945	4.94614	4.92436	4.45944	4.28896	4.71924	3.77086	4.30472
ALG9-IT1	3.49074	3.87226	5.02185	3.42336	3.35313	3.70046	3.77828	3.11437	3.99376	3.00272	5.43086	4.36093	3.88429	3.77961	2.85937	2.94338	4.13562	2.83815	3.80872	2.10674	2.3464	3.22738	3.6797	3.17101	3.42097	4.11069	3.67007	3.5366	3.27956	2.5481	3.24818	4.06563	3.34241	3.59811	3.76469	3.60488	3.20149	3.27791	2.95253	3.80588	2.72954	3.61917	3.79891	3.76791	5.15243	3.20898	3.84564	3.63179
ALK	4.212	4.19723	3.69936	3.48576	4.34823	4.21167	4.73882	4.57606	3.92346	3.90345	4.11609	4.25298	4.13338	4.49942	3.94184	3.99872	4.42599	4.73971	4.37705	4.4064	3.977	4.10239	4.59042	4.05934	3.77509	4.38341	4.66724	3.42619	3.86206	5.18576	3.7792	3.6676	3.80069	4.13249	3.75073	4.55797	3.20306	3.83677	4.14871	3.7575	3.88793	4.11528	4.27977	4.44453	4.99131	4.5602	4.72668	3.95579
ALKBH1	4.87334	4.28958	4.21151	4.83665	4.29685	3.68936	4.17602	3.76089	3.70909	4.59684	4.01574	4.89614	3.84324	4.37559	4.57898	4.44893	4.04681	3.72907	3.92862	4.01955	3.77048	4.6774	4.35638	4.41205	4.502	4.6455	4.72512	4.96151	3.8516	3.36688	3.28946	4.05476	3.77106	4.80413	4.60298	4.66402	4.3398	4.16477	3.52796	3.9604	4.28296	4.32657	4.22712	3.04789	3.11682	3.49234	3.52183	3.87172
ALKBH2	5.05234	4.76202	4.58346	5.28565	5.30145	4.99296	5.12772	4.07383	4.89075	4.34806	5.28263	4.42412	4.67202	4.86992	5.14154	5.11706	4.69074	5.20414	4.41834	4.77831	4.20526	4.83697	4.68114	5.08536	4.50672	4.22194	5.20057	4.98985	4.96485	4.44376	5.10956	4.7437	4.43808	4.81269	5.36272	4.53019	5.01815	4.79864	4.7672	4.67197	4.14833	4.47998	3.92525	5.42365	5.3971	4.73456	5.07187	4.72063
ALKBH3	5.2794	4.60154	3.68725	4.70814	5.03578	5.04485	4.83775	4.50742	5.14187	4.94596	5.25641	5.26941	4.73802	5.21554	4.97853	5.4915	4.46589	4.75842	4.09614	4.68014	4.70446	5.11277	5.02937	4.62919	5.65526	5.01725	4.33518	5.15215	4.92283	4.65299	4.94633	4.72986	4.25216	4.65953	4.76715	4.65739	4.40555	5.17298	5.35134	4.72852	4.57908	4.96077	4.99004	3.98942	4.37664	4.40728	4.33765	4.45264
ALKBH4	3.44237	3.8236	3.54582	3.62691	3.87814	3.57027	3.74459	4.14545	4.1634	4.11616	4.85837	3.32182	3.13393	4.30478	3.16884	3.69728	4.09981	4.11285	3.36405	3.28081	4.63949	3.53687	3.97125	3.9838	3.88793	3.71105	4.04397	3.82506	3.96196	3.95006	3.93655	3.50137	3.7754	3.77255	3.36327	4.30148	3.60125	4.32168	3.92892	3.95835	3.30996	3.8994	3.30392	3.42762	4.21457	3.91085	3.45007	4.56429
ALKBH5	4.57589	4.22159	4.8283	4.66183	4.19288	4.3137	4.29924	4.0427	4.45414	4.97408	4.4703	5.15491	5.42677	4.23535	4.53753	4.1293	5.16623	4.53771	3.99801	4.66289	5.01618	5.27993	4.60566	4.79872	4.94118	4.82501	4.29904	4.54699	4.77174	4.27399	4.73997	4.59509	4.70378	4.73738	4.89379	4.67203	4.93002	4.90411	5.04417	4.25087	4.74484	4.04255	4.58665	3.92426	4.36736	4.15273	3.98132	4.322
ALKBH6	5.27617	5.55243	4.83652	5.21506	5.96642	5.58831	5.46384	4.27855	5.3338	5.16393	4.96725	5.70424	5.30828	4.60984	5.03989	5.45827	5.7627	5.02114	4.70808	4.78575	5.83334	5.35074	5.38669	5.26075	5.16035	5.02025	5.77202	5.54566	4.92148	5.37227	5.47265	5.31278	5.12327	5.60322	5.56455	5.51532	5.35796	5.24213	5.12402	5.32118	5.04876	4.46777	5.45382	5.76799	4.83446	4.42551	4.93966	5.76494
ALKBH7	3.88716	3.69641	4.17906	4.0067	4.85413	2.97669	4.44802	3.52321	3.91516	3.68608	3.07183	3.75212	4.03741	2.73923	4.25515	4.08209	4.02748	3.14413	4.01179	3.54933	4.21415	4.16823	3.70319	4.78209	4.28347	4.18492	3.76856	4.0126	4.12176	4.33862	3.92112	4.52603	4.11922	2.88756	3.87533	3.18573	3.87813	3.63951	4.11019	4.33806	3.80081	3.51269	3.20533	3.46799	3.10704	3.44542	2.91906	3.87106
ALKBH8	5.03749	4.86033	4.79618	5.44801	4.85074	4.67296	4.93727	4.8324	5.01734	4.72434	5.18274	5.05037	4.97475	4.55457	4.99441	5.32306	5.27836	4.23284	4.69236	4.77165	4.91388	4.83437	4.96318	5.24168	4.61869	5.19343	4.93687	5.16617	4.66429	4.60229	5.24667	4.89669	5.16513	5.08163	4.62873	4.92888	4.76144	5.1227	4.66358	4.51205	4.53358	4.81407	5.05079	3.91454	4.17218	4.77646	4.71763	4.7612
ALLC	3.66361	3.24146	4.07521	3.0767	3.54163	3.78659	3.45499	3.79896	3.07213	3.45105	3.14172	3.06506	3.65514	3.40329	3.002	3.31957	2.75594	3.68314	3.3014	3.55858	3.25781	3.17771	4.07101	3.45251	3.06374	3.01716	3.29939	3.60932	3.4372	3.78869	3.07789	2.843	3.91929	3.25364	3.05123	2.97046	3.68359	3.27755	3.10114	3.41931	3.34001	3.08879	3.29393	3.53235	4.45166	4.37425	3.49605	4.54416
ALMS1	4.47119	5.78755	3.82287	5.08058	4.91904	4.97636	5.16781	3.67773	4.90517	4.46284	5.06732	4.9251	5.15526	5.35178	4.8428	4.28075	4.60304	4.51394	3.70664	5.02075	5.36814	4.99065	5.45642	4.2068	4.80152	4.78477	5.54131	5.38325	5.29646	3.39816	5.00185	3.95497	5.05242	4.97153	4.94561	5.23326	4.70475	4.73602	4.26745	4.96288	5.41387	5.6554	4.60232	3.27345	3.97008	3.28527	2.98412	4.50811
ALMS1P	3.92447	3.68695	3.70126	4.03986	3.94905	4.88905	3.85914	3.88534	4.04174	4.7571	3.95482	3.62955	3.61004	3.79383	3.62627	4.30148	3.72863	3.83455	5.31487	4.08782	3.72473	4.16405	4.22872	4.42669	4.61701	3.96784	4.02978	4.19081	3.88076	5.48052	3.88235	4.00788	3.60623	4.33767	3.81144	4.25358	3.87533	3.99364	4.04994	3.88115	3.4164	3.76617	3.72283	4.67253	4.35696	3.95423	5.42702	4.63045
ALOX12	4.16929	4.21464	4.50828	5.59888	4.74105	5.48889	5.21616	5.39833	4.82122	5.00521	4.00029	4.84199	4.69811	4.09786	4.34246	5.05697	4.85829	4.17531	4.67358	5.21714	5.08756	5.24136	4.64831	4.25942	4.70411	4.3583	3.88142	4.70686	4.58417	4.72943	4.50075	5.00515	5.20492	5.27552	4.6964	4.89975	4.36764	4.69444	4.10438	4.79635	4.0426	4.26756	4.65473	4.63375	4.7388	3.8408	4.55743	4.0862
ALOX12B	6.99321	5.69568	6.81083	7.05649	6.58941	6.75257	7.72142	5.31259	7.19032	7.15261	6.38629	7.58586	6.49227	7.86705	6.84155	6.85003	6.97596	6.42205	4.37389	6.24699	8.22849	5.82722	6.84844	7.53788	7.83175	6.99374	6.58647	6.96795	7.16962	5.77191	7.09762	8.42983	6.33124	6.09965	5.45328	7.88267	6.10756	6.39346	6.42071	7.23988	7.09058	6.31228	7.25793	4.4062	5.59802	4.31257	3.59767	4.79571
ALOX12P2	5.86328	7.00807	5.26224	4.79226	5.48382	4.45376	4.40706	4.25006	4.90452	5.22685	4.46381	5.05752	5.10558	4.82493	5.02024	5.31378	5.67786	5.4444	5.3971	5.11654	5.09642	4.96841	4.78887	5.24746	4.72978	5.18748	4.89648	5.01507	5.08052	4.92663	4.97266	4.712	5.15112	5.45961	4.82596	4.70035	5.03812	4.96068	4.94517	5.54373	5.47498	4.57298	5.33162	5.39093	5.23765	5.62484	5.26458	5.14067
ALOX15	4.39343	4.87324	4.26152	3.69791	2.72253	3.38538	3.59229	3.83822	4.08014	2.74797	3.7737	3.42763	3.16701	3.60227	3.28413	3.2309	3.18843	3.70815	5.02283	4.8114	2.90827	4.32162	2.91853	3.58562	4.05407	3.5953	3.06831	3.06243	3.47295	3.99508	3.2229	4.25488	3.66599	3.40692	3.40109	3.54162	5.7451	3.69175	3.8663	4.04255	3.4574	3.86946	3.96741	4.21376	4.6855	4.91479	4.10479	3.98707
ALOX15B	5.08334	5.70453	5.65554	4.47222	9.08243	4.76485	4.69232	5.0935	5.01043	4.23189	4.81035	4.82406	7.20575	4.29517	6.13573	7.51521	4.12422	4.91135	4.59282	4.27266	4.29185	7.64402	7.34902	3.85096	4.7208	7.04346	4.82826	4.40903	4.67562	5.23107	4.41464	4.83026	6.94086	5.76508	4.27038	5.11836	4.56482	4.39288	5.15063	4.90595	3.59667	4.40923	5.18785	6.02138	5.7628	4.81813	4.86147	6.44855
ALOX15P1	3.25892	5.12333	4.10704	4.64638	3.18374	3.62666	3.76607	4.45059	3.83983	3.63734	3.51783	3.70292	3.76336	4.54476	3.13789	3.70181	3.64972	4.4845	4.31238	3.97651	3.2391	3.82489	4.07313	3.64946	3.16712	3.16829	3.66237	3.18616	4.35331	3.24958	3.78612	3.64428	3.67753	3.66334	4.27181	5.0069	3.48692	3.05996	3.74832	3.16712	3.90464	3.27901	4.20486	3.74985	3.62751	3.74036	4.26701	3.58316
ALOX5	4.23948	3.37277	4.16452	3.66262	4.3344	3.43497	4.16677	4.29919	4.09998	4.05641	3.9411	3.27678	3.99315	4.11289	3.96528	4.21605	4.19852	4.50298	4.10008	3.79293	4.91389	3.68773	4.3235	4.09658	4.16248	3.97876	3.80316	4.97209	4.38393	4.19245	4.0518	4.23569	4.63422	4.32575	4.24399	4.26099	5.04257	3.78894	4.44408	4.37071	4.56097	4.14999	3.3643	3.16306	3.69083	2.72387	3.49363	3.06888
ALOX5AP	5.8062	5.41191	5.79638	6.35789	6.57131	6.15243	6.1391	5.59834	6.26805	6.51812	4.96133	5.07841	5.93461	4.85829	5.55924	6.79127	5.73867	5.9428	5.31375	5.48768	6.57949	5.80074	6.33034	5.52345	6.67685	6.15596	4.90367	6.19532	5.22655	4.7104	4.80213	4.43063	4.78593	6.34634	5.85339	5.69009	6.8308	5.71899	6.32635	6.22586	7.12075	5.5482	6.46559	5.64266	5.4345	3.78608	5.72837	5.6186
ALOXE3	5.65293	4.38987	5.11276	5.76566	5.47876	5.71617	6.83667	4.43757	5.39723	5.69726	5.43177	6.23187	5.8203	6.83961	5.76327	5.65449	5.77703	5.67629	6.03055	5.28485	6.16852	5.48665	5.48335	5.71384	6.1097	5.64346	5.97281	6.33575	6.12122	5.51888	6.13516	6.23052	5.16662	5.30234	5.25726	5.88919	5.26969	6.07021	5.27483	6.20147	5.68411	5.17328	5.71041	5.34015	5.33234	4.93871	4.58156	4.62851
ALPI	3.93211	3.52654	4.92143	3.40951	3.25093	4.42416	3.82746	3.6473	3.81359	3.4513	3.36768	3.59876	3.35757	3.21521	3.44462	4.59704	4.64583	3.87758	4.44145	3.37063	3.15419	4.32637	3.14086	3.82634	4.08957	4.06121	3.06468	4.23735	3.05086	3.76117	4.33205	2.94737	3.4888	4.03065	4.34673	3.98854	3.16311	2.81462	4.58459	3.38062	3.65355	3.86266	3.58311	3.36964	4.14971	4.1726	4.13682	4.69856
ALPK1	4.72485	5.07004	5.00126	5.39888	5.43256	5.4426	5.41473	4.17552	5.95969	5.67748	5.55234	5.74137	5.77462	5.6661	5.27516	6.08496	5.86924	6.32915	4.82578	5.31326	5.32697	5.60683	5.64076	4.88132	5.92807	5.73391	4.66632	6.02318	5.47774	5.41286	5.38527	4.42175	5.6395	5.35162	6.12918	5.38417	6.21779	5.99874	5.23069	5.57785	5.93942	5.27328	5.40424	4.82547	5.39552	3.88513	5.42383	4.96896
ALPK2	3.29281	3.14558	2.85854	3.17451	2.58796	3.09545	3.52263	3.1276	3.29089	3.2263	3.30451	3.56903	3.46239	2.67461	2.95967	2.58971	3.45963	2.80656	3.83265	3.37183	3.1332	2.92032	3.16845	3.81077	2.77748	3.4259	3.12914	3.07261	2.96807	2.59434	3.38003	2.96759	3.28599	2.78678	3.08031	3.05285	2.87627	2.82512	3.10127	2.88727	3.19615	3.01776	3.20511	3.22576	2.6598	3.49597	3.63664	3.15432
ALPK3	2.36491	2.25667	2.61086	2.88924	2.40134	2.44448	2.54226	3.12199	2.8068	2.15724	2.50127	2.03041	3.50366	2.40817	3.12402	2.26143	2.74103	2.089	2.55046	2.65305	2.66434	2.32817	2.13005	3.21541	3.27604	2.56737	2.25652	2.28148	2.53622	2.26729	2.23822	3.50179	2.05547	2.7814	2.82335	2.83759	2.80601	2.59335	2.12027	2.75763	2.40248	2.68654	2.55537	3.86908	2.75582	3.25142	3.88875	3.13559
ALPL	4.38641	4.15071	3.73906	4.49626	4.42052	4.8758	3.669	4.80026	5.42293	4.24646	5.18953	3.71702	4.56816	4.17501	3.96867	4.5948	4.07924	4.46626	4.93538	3.75381	5.72503	4.48507	4.8294	4.62638	4.5941	3.56127	4.32571	3.98106	3.6023	4.93479	4.12198	4.38641	4.72939	4.29655	5.73793	4.03734	4.02647	4.01449	5.10851	3.85572	3.90389	4.19388	4.24866	4.58448	4.28442	4.04654	4.92349	4.96367
ALPP	3.55294	2.99882	3.19869	3.42194	3.58262	4.36077	3.45286	3.4017	2.88303	4.39245	3.69083	2.81233	3.71613	2.94723	4.15261	3.15757	3.59534	4.01323	4.24753	3.40631	4.09531	3.26778	3.37132	3.24461	3.98273	3.28677	3.5097	2.72476	3.12737	4.03301	3.38477	2.30572	3.56703	3.21374	3.40244	3.08113	3.82813	2.94242	4.45571	3.42643	3.97595	2.86524	2.98554	4.26628	3.51115	4.57538	3.5619	3.30207
ALPPL2	4.91274	3.06181	4.73359	2.87156	4.4808	4.92706	4.04658	5.50016	5.20941	4.945	4.11941	4.91086	3.27535	4.56547	3.62831	4.46684	3.94942	3.46342	4.73437	5.25183	4.10768	4.88408	4.85017	4.75264	3.76182	4.15104	5.99043	4.31485	4.16956	5.18468	4.55816	4.58766	4.30858	4.00378	4.92283	4.02392	4.53804	4.86908	4.51781	3.48885	4.18534	3.78574	5.26099	5.73826	3.58418	4.63536	4.81594	4.14836
ALS2	4.95275	5.50258	5.03733	5.49124	5.36333	4.91029	5.25357	4.58177	4.99502	5.04469	5.24109	5.46127	4.9177	5.00209	4.95577	5.3218	5.12302	4.64412	4.6933	5.00777	4.98359	5.20171	5.08967	5.13596	4.8175	5.27725	4.3916	5.3785	5.20226	4.70672	5.01446	5.27297	5.50276	5.24382	5.08189	4.90266	5.22916	5.34351	5.20755	5.32907	5.18886	4.96008	5.28257	4.68146	4.74821	5.39698	4.96202	4.66854
ALS2CL	4.9242	4.02724	5.29857	4.7414	4.29161	4.81011	4.70214	5.03715	5.11605	4.74641	4.7701	5.46945	4.81074	5.31033	5.13771	4.66052	4.77775	4.99882	5.19307	4.68437	4.78384	4.65683	4.26377	4.7224	5.09267	4.75407	4.94845	4.65532	4.77069	5.19528	4.8887	5.5162	4.85012	4.63581	4.81063	5.18362	4.63453	4.91577	4.67442	6.34729	4.42162	5.14126	4.61911	4.65025	5.07187	4.17803	5.06954	4.95299
ALS2CR11	4.15294	3.91253	2.86337	2.51747	2.79835	2.60162	2.32403	3.0095	2.47529	2.61947	2.95186	3.0744	2.95109	2.46942	3.01297	2.68725	3.1722	3.49941	3.34642	2.7151	2.59301	3.74085	3.16188	2.28226	2.7806	2.9232	2.7363	2.7853	2.9244	3.63914	3.4423	2.90427	2.58042	3.00187	2.97205	3.12771	2.69954	2.89066	3.09177	2.75575	2.9041	3.06853	2.66221	3.97797	3.65213	3.05878	3.58555	3.67068
ALS2CR12	3.85484	3.21463	3.73553	3.77755	3.6795	4.30343	4.00508	4.16816	4.23203	3.59933	3.48434	3.90967	3.49145	3.91282	3.35122	4.06273	4.37574	3.911	3.78839	3.79084	3.62673	4.1011	3.84062	4.03007	3.97278	3.70135	4.20262	4.45639	3.87485	3.97833	3.67865	3.42529	4.01972	4.04947	3.98362	3.84719	4.81808	3.60284	3.44338	3.53681	4.63979	4.08261	3.46474	3.72689	3.64014	3.40388	4.22176	4.30255
ALS2CR8	4.61644	4.67559	4.27062	4.70483	5.00446	4.26401	4.70811	3.23	4.46963	3.25196	3.63205	4.83348	4.63038	4.49848	4.67364	4.72761	4.86083	3.48194	4.07514	4.54904	4.01044	4.68002	4.10186	3.88788	5.02534	4.77078	4.28205	5.51527	4.15813	3.58116	4.83144	3.43664	4.70021	4.54728	5.28765	5.0038	4.64179	3.96154	3.67383	4.12643	4.61402	4.21482	4.06601	4.37796	3.23986	3.84956	3.6738	4.1529
ALX1	2.59627	2.60972	3.1665	3.14937	2.92515	2.62818	2.72726	3.01133	2.75781	2.65898	2.72791	2.98674	2.78782	2.84611	2.63273	2.43457	2.79629	2.98457	3.39064	2.62652	2.6708	4.16454	2.85135	2.65967	3.06722	2.81028	2.45211	3.01115	2.83866	3.15584	3.29162	2.69985	2.87833	2.70316	3.13407	2.83781	2.63252	2.48484	2.82873	2.40632	2.59627	2.92876	2.59936	2.81941	3.8548	2.88646	2.44105	3.00408
ALX3	3.43369	4.03206	3.23711	3.80419	3.89427	4.18471	3.72862	3.35318	3.96802	2.62126	3.08391	4.59682	3.53816	2.83333	2.97627	3.11876	4.14937	2.44267	3.9451	3.34827	3.52021	2.46237	3.43697	2.8107	3.01419	4.27234	3.76984	3.15832	2.64465	4.83864	3.69838	3.03932	3.90049	3.81935	2.9137	3.29661	3.38997	3.12662	3.57624	3.94351	4.52917	3.50742	3.56704	3.87491	4.28254	3.48457	3.85406	4.55036
ALX4	4.35569	3.95252	4.43319	4.6874	4.17573	4.23552	4.09616	4.59275	3.60815	5.27316	4.52615	4.48717	3.92196	4.646	3.83982	4.20386	4.11842	4.26331	5.32794	4.38318	3.94308	4.53131	4.22664	4.14442	4.37148	4.31598	4.728	3.33823	4.19473	4.12841	4.72805	4.37608	4.59935	3.99645	4.42408	4.23513	4.31826	4.31846	3.82852	4.3285	3.85592	5.1387	4.11903	4.77572	4.49735	4.39049	4.49898	4.45433
ALYREF	4.73412	4.33832	4.975	5.07213	5.23053	3.83077	4.7941	3.9346	4.61511	4.89238	4.57194	4.63042	4.25641	4.68448	3.40149	4.82641	3.92446	4.93216	4.25324	4.24429	5.02631	4.3304	5.15594	4.86883	4.38586	5.0814	5.4345	5.06213	4.96129	3.70222	4.81363	4.87383	4.44756	4.49922	4.54931	4.46008	5.47739	4.59046	5.12239	4.3101	4.19663	4.82586	3.69223	3.73732	3.82433	3.86652	3.26461	3.69146
AMBN	3.61079	3.494	4.20121	3.01305	3.10874	3.65655	2.7956	3.2231	3.25679	3.80728	3.83469	3.60298	3.09355	3.12825	3.01988	3.40851	3.51462	3.18194	5.23851	3.35869	3.20379	3.79002	3.59073	3.22311	2.83614	3.38156	3.29721	3.20245	2.97512	4.39223	3.2025	3.84957	3.29028	3.03755	3.33179	3.59297	3.38104	3.34848	3.42232	3.05954	3.7985	3.25616	3.21768	4.11265	4.36438	4.12954	3.89131	3.43041
AMBP	3.62322	4.93837	3.6618	3.05307	2.65135	2.86877	3.36998	3.34955	2.8561	3.60728	3.22814	3.13973	3.20238	3.05039	3.28356	3.34977	2.93905	3.66137	3.51405	2.39613	2.77273	3.43403	3.144	3.93885	3.5774	3.20803	3.82365	2.67867	3.01412	3.08124	3.29788	3.38201	3.29796	3.46222	3.40926	3.66699	3.29715	3.18066	3.43696	3.38811	2.88605	2.78287	2.66069	3.57547	3.73421	4.14357	4.28541	3.96274
AMBRA1	5.36119	5.39742	5.18189	5.30425	5.00391	5.86988	5.21248	5.48065	5.49684	5.74369	5.94093	5.16252	5.73374	6.05845	4.85061	5.97564	5.4282	5.09853	4.87327	5.34862	4.80129	5.68618	5.38875	5.92416	5.84062	5.63682	5.29443	5.56059	5.70997	5.59992	5.24371	5.99555	5.22428	5.55494	5.51296	5.65747	5.09404	5.53359	5.85697	5.46689	5.8791	5.48497	5.64329	4.73006	5.51865	4.98524	5.34901	5.81657
AMD1	7.60679	6.5042	7.14706	7.35038	7.46432	7.00309	7.47551	6.2469	7.3803	7.57309	7.25184	7.17721	7.01707	7.65065	6.7445	7.07035	6.8914	6.73504	4.97878	7.4195	7.3691	7.96842	7.17088	6.99435	7.56136	6.93655	7.00608	7.65179	6.84158	5.08839	7.12853	7.30753	7.07491	7.20828	7.11896	6.90755	7.56671	7.01968	6.59652	6.98025	7.17008	7.39555	7.00119	4.59704	6.15679	4.83777	5.69826	6.0742
AMDHD1	3.88589	3.7915	4.50228	4.41451	3.85017	3.85017	3.6806	3.45576	4.82124	3.35334	4.34798	3.26576	3.6742	3.00722	4.20564	3.78462	4.08758	3.61148	4.58075	3.64129	3.2033	3.33148	3.71176	3.58997	3.21467	3.15963	4.20788	4.76841	3.7624	3.20109	3.84516	3.72027	4.06124	4.37211	4.53404	4.03173	3.67688	3.2238	4.32433	3.04643	3.59635	3.67239	3.32173	3.5446	4.08073	3.80776	3.76638	3.97345
AMELX	6.21467	4.02377	5.51731	5.5682	5.03054	4.77683	4.75638	6.81632	5.43029	5.47614	4.91307	5.29747	6.0775	5.55668	4.24735	6.33813	5.28291	5.22436	4.61832	4.03971	5.70775	5.5877	4.74609	5.70898	7.13909	5.56192	5.29722	5.61924	4.27887	4.71186	3.27434	5.72156	6.29203	5.3171	5.95589	6.44569	5.48625	5.17212	5.70773	5.66708	5.04658	5.27772	5.68855	5.51853	4.16256	4.98243	6.28909	5.16393
AMELY	4.22782	3.61803	3.91379	3.3505	4.57682	3.80867	4.0343	3.41457	3.79522	4.26881	3.26693	4.28461	4.20011	4.62966	4.16777	3.68816	3.81095	3.60491	3.81674	3.4083	4.98634	3.86612	5.08604	4.02549	3.6832	3.40579	4.28243	3.36339	3.82992	3.59527	3.89239	3.59977	4.42551	2.9616	3.6709	3.57605	2.96571	3.50289	3.59049	3.47921	3.66158	4.04896	4.18994	4.18939	4.55151	4.61441	3.62274	3.92126
AMFR	6.55574	6.19748	5.60445	6.49123	6.26045	5.954	6.43145	4.76602	6.25697	5.3624	5.41248	6.3995	6.36546	6.21719	5.44284	5.46675	5.80454	5.59441	5.0959	5.86012	6.23862	6.29463	6.33167	5.79791	5.98183	5.93816	5.23982	6.30976	6.20313	5.61246	6.27399	6.58083	5.22552	5.73785	5.93939	6.01256	6.48918	5.92943	5.96358	6.15405	6.0801	5.3526	5.68018	5.00703	5.8795	4.49124	4.95857	5.15328
AMH	4.18078	4.21471	4.74841	3.43149	3.80164	4.43183	4.05105	4.00377	3.42785	4.20854	3.94685	4.53015	3.71971	4.49169	3.86291	4.3927	4.30422	3.88821	5.27543	3.65384	4.1831	3.67369	3.87174	4.58171	4.23516	4.0183	4.03912	3.84842	4.51013	4.68071	4.12004	4.09798	4.29424	4.49034	3.7446	4.01263	3.5104	4.27953	4.09706	4.38273	4.05944	4.6839	4.23302	4.45864	4.01423	4.71748	4.51514	4.61582
AMHR2	3.61198	3.196	3.63989	3.64027	3.43956	3.52176	3.61082	3.35425	3.737	3.65667	3.81295	3.72156	3.39314	3.91938	3.19957	3.6214	3.32098	3.66763	4.19566	3.97263	3.29293	3.26948	3.72001	3.68501	3.603	3.51873	3.79815	3.02882	3.53935	4.58076	3.64502	3.77721	3.60046	3.25059	3.78483	3.86629	3.20333	3.32476	3.86266	4.06677	3.28309	3.45672	3.57558	4.50343	3.99621	4.33743	4.59604	4.0829
AMICA1	6.3	5.10841	4.95439	5.2043	5.36265	5.21517	5.49272	5.36187	6.32233	5.324	4.59418	4.12496	5.66233	3.733	4.87988	5.42306	5.95701	4.98697	5.26814	5.32874	6.50454	4.96634	5.08537	4.76622	5.45305	5.42269	5.65075	5.42601	4.6808	5.58021	5.28465	5.30065	4.93149	5.57259	5.60042	5.30431	5.66567	5.35247	5.0773	5.96647	4.94173	4.92325	5.795	6.07943	5.43562	5.0826	5.21404	5.3362
AMIGO1	4.17189	3.89491	4.93589	4.7346	4.35458	4.2604	3.72958	4.5398	4.18582	3.95185	4.06702	4.35562	3.84495	4.46763	4.52896	3.29177	3.94466	4.08327	4.79245	4.53763	3.87518	4.87571	4.6206	3.68256	4.40364	4.42776	4.14859	3.97824	3.74808	4.64922	4.09922	4.02162	4.46435	3.99619	4.23287	4.7947	4.58802	4.04992	4.43421	4.37798	3.75639	3.92805	3.86995	4.63855	3.7197	3.72419	4.28442	4.49425
AMIGO2	2.98196	3.36463	3.72574	3.13247	3.25919	3.58363	3.99318	4.09807	3.21536	3.43642	3.95742	3.73084	4.16978	2.75862	3.76153	3.41817	2.86609	3.74954	3.74765	4.4476	5.13007	3.13769	3.5	4.13079	4.12867	4.0631	3.59414	4.08416	3.55751	4.07787	3.99596	3.28922	4.04399	3.52649	3.3568	3.24554	3.14891	3.1991	3.8781	3.39362	4.07599	3.81882	3.87942	3.28798	3.40203	4.57747	3.77244	3.51326
AMIGO3	3.97476	3.84364	4.25995	4.18183	4.07125	3.83111	4.24247	3.78994	4.01664	3.98661	4.43123	4.20849	3.89665	4.56504	4.1365	4.31858	4.40437	4.38669	4.89679	4.47327	4.96511	4.21414	4.13461	4.00888	4.4193	4.12509	4.1457	4.46903	4.07134	4.15326	4.22287	4.29043	4.4562	4.33556	3.78692	4.02035	4.006	4.14665	4.8337	4.21665	3.94729	4.2123	4.02669	4.62005	3.64501	4.66755	3.81329	4.55774
AMMECR1	5.80666	4.84409	4.73818	5.57187	5.62555	4.71319	5.62202	4.35331	5.07258	5.99204	5.37185	5.51509	4.95035	5.12143	5.13365	5.06576	5.39405	5.37135	4.86179	5.25267	5.62092	5.13608	5.3878	5.86785	5.20847	5.33476	5.38012	5.17425	5.10866	4.14568	5.12497	5.81162	5.15899	5.08849	4.92544	5.48863	5.14486	5.21289	4.72342	5.28789	4.93466	5.72122	4.77423	4.57103	4.85722	4.90626	3.56519	5.11459
AMMECR1-IT1	1.52592	1.5612	2.82707	3.26632	2.51412	1.43495	1.79314	1.97583	1.46644	4.92946	2.31386	2.71191	2.08865	1.63794	1.6092	2.6902	3.36652	3.54236	1.53797	2.01432	2.35665	1.44075	1.77658	2.79829	2.84016	1.96461	1.72562	2.09524	2.59724	1.9327	1.92919	1.83605	1.55099	2.93234	1.85277	1.90125	2.26549	2.11493	1.93859	2.21084	2.29954	1.77568	1.6052	2.14017	1.96655	1.29856	1.39659	1.79916
AMMECR1L	6.79125	6.28219	5.75454	6.08077	6.37968	5.8746	6.38384	5.40377	6.30304	5.76707	5.71493	6.09539	6.21154	6.01587	5.97742	6.07916	6.26347	5.8848	3.95145	6.43662	6.5711	6.64131	6.25402	6.57804	5.75429	5.97321	5.99341	6.76097	6.368	5.11227	6.0065	5.90099	5.75851	6.61404	5.92154	6.34073	6.80953	6.15961	6.64853	6.30634	6.22716	6.14536	5.79733	4.27581	4.93036	3.75967	4.74577	4.53111
AMN	3.94828	3.88817	3.63868	3.86835	4.30807	3.97049	3.69962	4.30522	4.24809	4.655	3.97	4.34421	3.65264	4.20542	3.48456	3.87969	3.94538	4.40986	4.28228	4.08778	3.80767	4.05518	4.52516	4.02596	3.98877	3.96484	4.55592	3.97561	3.60384	4.75395	3.83655	4.68459	4.5174	3.93814	4.07034	4.09455	3.87336	4.23719	3.78268	4.39549	3.97854	3.8362	4.34145	4.83663	4.23523	4.57604	4.26528	4.11558
AMN1	5.72277	5.76383	5.31436	6.1173	6.02574	4.5153	5.32777	5.38351	5.49088	5.51724	5.19496	5.56744	5.49483	5.11292	5.95228	5.17716	5.06953	5.10617	5.37347	5.76367	5.82003	5.87385	5.48724	5.08204	5.38121	5.14724	5.72652	5.3117	5.22913	5.17837	4.86239	4.92054	4.58832	5.60846	5.25276	5.2295	5.25668	5.26374	6.16639	5.52587	4.77247	4.71337	5.1542	5.96649	5.00443	5.27381	5.19315	5.67034
AMOT	3.3966	5.16016	4.09452	4.35491	4.05	4.06493	4.61306	4.20388	4.43327	4.25986	3.86042	4.60348	4.49541	4.24756	4.1146	4.00415	3.77682	3.988	4.63786	3.67063	3.53354	3.96252	4.14298	3.91012	3.55298	4.55631	3.35858	4.25444	4.39868	4.05097	4.38302	3.91345	3.94479	3.6761	4.18896	4.02996	3.78171	4.64666	4.06083	5.06946	4.39212	4.52031	4.57521	5.06109	4.52822	4.42837	4.27022	3.96281
AMOTL1	5.39366	5.84726	5.16032	5.79296	5.45695	5.76717	5.63399	4.87123	5.74109	5.87618	5.43856	5.58341	5.70217	5.70131	5.37498	5.91458	5.5432	5.82813	5.07929	6.17769	5.22435	5.69329	5.92225	5.84608	5.47946	5.82067	6.11915	5.68677	5.32847	4.89891	5.64363	5.15557	5.86328	5.56324	5.28068	5.63894	5.991	5.3575	5.80149	5.60989	5.78276	5.81332	4.91709	4.99967	4.70796	4.43379	4.85696	4.85004
AMOTL2	4.71042	4.76201	4.72908	4.84025	4.99178	5.11978	5.28153	4.70157	4.94248	5.39991	5.15231	4.65597	5.39901	5.6218	5.46853	5.08819	5.03253	4.63891	4.57504	4.35151	4.63788	5.01288	4.76707	5.031	4.95406	4.99819	5.03991	4.90852	5.80425	5.00131	5.30776	5.4144	5.27966	4.90938	4.89207	5.08675	5.42733	4.95848	4.75136	5.35591	5.15425	4.4783	4.88136	4.03628	5.04324	3.94463	4.30248	4.21995
AMPD1	3.5639	3.04341	3.97503	2.54457	3.44523	3.52452	3.2364	3.04085	3.49512	3.47401	2.98638	3.27386	2.72982	3.69982	3.88935	3.36805	3.43289	3.44523	3.99514	3.67696	4.42692	3.47431	2.68916	2.95393	3.15759	2.84534	3.38859	2.95165	3.26248	3.82145	2.89309	3.4373	3.34003	3.10511	3.6123	2.95335	3.6845	3.42308	3.92696	2.96143	3.07044	3.60734	3.61232	4.48842	3.89486	4.21706	3.39467	3.65822
AMPD2	5.08342	5.74575	4.68209	5.07825	4.23113	4.71526	5.17869	4.24671	5.1524	4.52313	5.0912	4.56586	4.76836	4.7752	4.88048	4.89692	4.86776	4.46728	5.61728	5.2025	5.15597	4.80692	4.77001	4.87758	4.55513	5.10297	5.21693	4.29435	5.10553	5.38861	4.97044	5.56931	4.84691	5.18403	5.33252	5.12873	5.22915	4.69386	4.85366	5.18434	4.63369	5.03832	5.1358	5.47058	4.52943	4.84256	5.60953	5.21638
AMPD3	5.91289	3.42151	5.12252	4.80079	4.06194	4.59691	5.30021	4.68854	4.64205	4.56811	4.38142	4.37917	4.86078	4.59826	4.77564	5.01932	4.50717	4.56346	4.92315	4.53763	5.32948	4.82393	4.65881	5.41761	4.4702	4.25541	4.86263	4.49415	4.714	5.57569	4.24558	5.0791	4.61992	4.74089	4.45031	4.9117	3.9509	5.16178	4.96251	5.06002	5.11758	4.72982	4.70366	4.60796	4.62309	5.00445	4.96905	4.52381
AMPH	3.39714	3.168	2.88776	3.52498	3.05975	4.02238	3.08148	3.40125	4.052	3.43762	3.72095	3.13976	3.82553	3.58851	3.4035	3.89995	2.42791	4.00178	3.08524	3.18738	3.90841	3.34084	3.74498	2.9319	3.2304	3.07654	4.04899	2.65823	2.86025	3.63361	2.78053	3.15988	3.31868	3.35797	3.34597	3.15883	3.01872	3.18913	3.39739	3.21665	2.9916	4.02271	3.81595	4.7392	3.42539	3.68744	4.24173	3.50549
AMT	5.29107	5.95854	5.00938	5.74781	5.5508	5.64824	5.45912	5.01607	5.38871	4.30019	5.82734	5.74755	5.55422	5.64935	5.84013	5.64895	5.64207	5.53387	4.80937	5.37026	5.45806	5.53826	5.41556	5.14021	5.02277	5.49175	4.40715	5.54048	5.28228	6.15062	5.51192	5.38465	5.39732	5.58007	5.77684	5.43086	5.24194	5.75231	5.01658	5.99946	5.64151	5.38464	5.65515	4.96726	5.37277	5.38362	5.63571	5.5408
AMTN	3.08245	2.57232	2.47628	2.39751	2.12765	2.9127	2.56789	3.05567	2.40426	2.75577	4.29195	2.41184	1.90027	2.23835	2.36292	2.54481	2.26262	2.37187	3.3802	2.34241	2.69053	2.50174	2.0279	3.16366	2.71821	3.58676	2.24382	1.94634	2.31009	3.23415	2.20528	2.76519	2.63069	2.87198	2.828	1.84581	2.77583	2.24561	2.05853	1.9608	2.82869	2.31153	2.00855	3.60114	3.60576	2.25556	3.94047	2.4988
AMY1A	4.76456	5.23055	4.45491	4.81291	4.69183	4.57491	4.61607	4.23113	4.21624	4.59865	4.93463	4.86889	5.02791	4.73431	5.73867	4.35808	4.58088	4.07081	5.38824	4.75416	4.08399	4.94804	4.6394	4.65024	4.74643	5.20398	4.79146	4.87436	4.66845	4.75051	5.15692	4.75786	4.37123	5.12696	5.19857	4.87918	4.66312	4.77172	4.23573	5.32847	4.99146	5.15734	4.55365	5.75272	5.36139	5.89232	5.79179	5.56435
AMY2A	3.21055	3.62027	2.93263	4.12477	3.38832	4.45612	4.56102	4.75487	3.12558	3.90568	4.0057	4.29948	3.26145	3.84907	3.61026	2.98548	3.20437	3.27383	5.11098	3.4995	3.95845	4.24487	3.23705	2.76103	2.84947	3.54762	3.54019	4.41581	4.11052	4.10292	3.18996	3.2278	3.57804	3.5107	3.49427	3.43839	3.99709	3.73638	3.08226	3.10788	2.91205	4.80917	4.57455	4.73795	3.24121	4.03377	5.58219	3.8254
AMY2B	3.98849	5.1897	3.20002	3.58187	3.63285	3.83026	4.58134	2.8686	4.07626	3.45371	3.21067	5.08312	4.40274	3.22485	3.45838	3.58967	3.3246	3.65881	4.61728	4.06172	3.81346	4.22066	3.6073	4.48199	3.74789	4.36223	2.63363	4.64913	4.46204	4.03926	4.2345	3.77304	3.13019	4.38688	3.54956	4.72108	3.61606	4.90722	3.62239	4.10808	3.94798	4.54825	4.57164	3.28088	3.41215	4.30719	4.072	4.15786
AMZ1	3.71637	3.42246	3.30002	3.74721	3.4752	3.67354	4.16461	3.29048	3.824	3.49181	4.08711	3.36085	3.72537	3.4978	3.63465	4.15155	3.53425	3.71834	4.33811	3.34191	3.89596	3.59598	3.40449	3.572	3.73771	4.0813	3.64802	3.35312	3.30629	4.20034	3.64401	3.79464	3.47207	3.2789	3.88611	3.25296	3.51022	3.70976	3.74495	3.43692	3.59717	3.7333	3.37421	5.11616	3.81512	4.08014	5.05928	4.38487
AMZ2	6.66309	6.44277	5.95499	6.77848	6.47663	6.41244	6.7346	5.70671	6.77335	6.2956	6.40483	6.2644	6.61592	5.76702	6.04333	6.1356	6.24056	5.71014	2.65062	5.85954	7.00926	6.63269	6.38805	6.85948	6.45411	6.69181	5.89884	6.44149	6.21166	4.46639	6.26917	5.70341	5.90773	6.22972	6.37703	6.31378	6.21634	6.1463	6.08623	7.05085	6.65237	6.18272	7.15187	3.19747	4.41551	2.79761	1.80964	3.84903
AMZ2P1	3.22517	3.93329	3.46546	2.62861	3.46369	2.63929	3.22546	2.98868	3.09474	2.39629	2.49011	3.28761	3.53081	2.20864	2.88046	2.59465	3.031	3.49324	4.71505	2.23701	2.72947	3.3381	3.15855	2.56691	3.09314	2.71364	2.84801	2.3377	3.11464	2.96046	3.13547	2.61419	3.50771	2.91832	3.1491	2.78072	3.53128	3.32445	2.49811	3.64992	3.19053	2.87988	3.0541	3.84489	3.41355	4.28029	4.21837	2.74682
ANAPC1	5.45705	5.73513	5.14466	5.66311	6.2307	5.28273	5.59248	4.95128	5.1125	5.44144	5.5951	5.48665	5.32019	5.23152	5.31087	5.23643	5.8067	5.25015	5.72841	5.89146	5.44146	5.27891	5.60942	5.64634	5.39216	4.85855	6.11993	5.76129	5.66416	4.77227	5.0165	5.45862	5.3663	5.66482	5.49998	5.4362	5.6966	5.41701	5.44925	5.83728	5.49723	6.08163	5.43295	5.67844	5.59355	6.09199	4.9966	5.65408
ANAPC10	3.66589	3.42245	4.05371	3.85289	4.26785	3.38712	3.7163	3.93295	3.47981	3.62866	3.82706	3.46033	3.63394	3.47484	3.74813	3.90543	3.9858	3.76753	3.34677	3.8079	4.37809	3.42503	4.14527	3.96871	3.42979	4.24369	3.44194	4.00805	3.72959	2.89376	4.0787	2.8858	3.65274	3.95382	3.64258	3.30381	3.41211	3.73426	3.77908	3.45242	3.52444	3.85855	3.65516	3.35103	3.73301	3.66555	3.03455	3.03416
ANAPC11	5.82749	4.51666	5.47278	5.86917	4.68748	4.99633	5.53214	5.06218	4.89264	5.38908	5.21963	5.34051	5.55588	4.68254	5.517	4.83774	4.91443	5.33875	3.87559	4.83183	5.37729	5.77036	5.04281	5.07101	4.8012	4.53759	5.12903	5.10918	5.41742	4.56963	5.08524	5.56907	5.35333	4.91299	5.67061	5.13358	6.51986	5.53319	5.33923	5.11737	5.17924	5.67206	4.58576	4.28671	3.76447	3.77837	4.63144	4.16155
ANAPC13	5.81086	5.57398	4.6413	5.79249	6.20883	4.83536	5.28098	4.5021	5.87016	4.75762	3.98439	5.05881	5.68205	5.08829	5.08837	5.78691	5.42701	4.6109	4.95319	5.26962	5.42981	5.36021	5.73397	5.88437	5.72289	4.87872	4.9889	5.88518	5.32237	5.61172	5.19605	5.4013	5.40759	5.58409	5.47617	5.0809	5.98902	5.64224	4.88137	5.29343	5.17814	5.74942	5.5706	5.43296	5.56822	6.08759	5.20039	6.17729
ANAPC15	5.86117	5.91458	5.03569	4.62665	4.78799	5.28173	5.59327	5.53755	5.44098	5.2504	5.17133	5.92133	4.52954	5.2855	5.13074	5.4161	5.18154	5.17987	4.87664	4.82311	5.47124	4.81242	4.90919	5.32092	5.08939	4.94102	5.51218	5.13807	5.24065	5.74944	5.31265	6.18392	5.3476	5.05425	5.0438	5.22736	5.24612	5.57209	5.02619	5.51967	5.67762	4.81751	5.12749	5.3767	4.43152	4.78738	5.8741	5.31184
ANAPC16	6.403	5.8844	4.36409	6.72155	6.40558	6.0271	6.35971	5.49784	6.01921	5.16837	5.6853	6.2406	6.01568	5.05281	5.81665	5.67194	5.22648	4.35013	3.70695	5.41533	5.8136	5.41804	5.25736	4.83231	5.57969	5.74043	5.36339	5.48263	4.83751	4.10037	4.70164	5.37708	5.40446	5.79716	5.9105	6.27247	5.74215	5.99506	5.30281	5.93201	5.88556	5.0069	5.55067	3.35677	4.61999	3.76233	3.64912	4.29557
ANAPC1P1	4.21033	4.30863	3.76438	3.70551	3.82753	3.8702	5.14333	5.26019	3.64234	4.16275	4.1787	4.3656	3.44933	3.78437	3.78711	2.77245	3.4244	5.21244	4.01087	4.18629	3.61896	4.06922	3.18442	4.0114	5.05725	3.56698	4.16323	4.04686	4.04614	3.77397	3.9195	3.89705	4.11111	4.04507	3.78265	3.96548	3.28966	3.59466	4.67037	3.69327	4.07881	4.34928	4.00101	4.50868	3.88588	5.87289	4.54666	5.11375
ANAPC2	4.21123	4.25189	4.65402	4.19344	4.41496	4.39519	4.33106	4.15303	4.31574	3.77591	4.50743	5.0138	4.62686	4.90765	4.17131	4.40969	4.5703	4.30604	4.24971	4.52957	4.18155	4.57037	4.36464	4.55663	4.33867	4.75726	3.93346	4.24997	4.63923	5.0515	4.44715	4.88216	4.9057	4.34216	4.3707	4.68093	4.61667	4.68093	4.02009	4.74606	4.31107	4.595	4.29655	4.35976	4.69905	3.72274	3.87846	4.64576
ANAPC4	4.83985	5.36037	4.27456	5.26045	5.5241	4.86902	5.86517	4.94148	5.52868	5.17834	5.12798	5.46934	4.82646	5.23002	4.98097	4.94142	5.25152	5.19322	3.48469	5.21997	4.71969	5.01547	4.87158	5.54891	5.60662	5.07189	5.07232	5.54547	5.12885	4.06305	5.63764	4.2241	5.56879	5.24	4.79021	4.58202	5.10807	5.73204	5.0629	5.76327	5.39319	5.40116	4.88555	4.04594	4.03891	3.88883	4.43694	3.97358
ANAPC5	6.16054	6.15777	5.87346	6.13724	5.8971	6.31674	6.29001	5.88413	6.07853	5.83312	6.31338	6.44657	6.13425	6.33599	6.44267	5.94465	6.51262	5.87158	4.24249	6.47444	6.11723	6.43282	6.14106	6.68118	6.30224	6.04484	6.33602	6.34114	6.25706	5.4242	6.51572	6.47426	5.99487	6.37481	6.62983	6.51181	6.03917	6.5101	5.52468	6.64961	6.19531	6.09993	6.06507	3.38041	5.70413	4.1403	5.09872	5.83369
ANAPC7	6.83327	6.39034	5.70972	6.44055	6.57312	6.24512	6.63916	5.48672	6.58804	6.22662	5.86826	6.41795	6.19566	6.34831	6.161	6.39967	6.63278	6.25174	4.74722	6.65575	6.46603	6.55407	6.47337	6.39801	6.42764	6.55951	6.25168	6.4794	5.86676	4.89638	6.19086	6.09167	6.00888	6.5129	6.22227	6.512	6.31524	6.15871	6.09344	6.48658	6.39712	6.1176	6.27023	4.51832	5.53834	4.70353	4.18966	5.14997
ANG	4.93129	5.14663	5.24263	6.25505	5.79212	6.16318	6.14445	4.77914	4.7667	5.10452	5.84156	5.55846	5.81369	5.08456	5.77477	4.83172	6.03607	5.17234	4.56139	5.43547	4.56112	6.30611	4.90239	4.29251	5.25675	5.5033	4.58861	5.71635	5.65965	4.75267	6.07273	4.8775	5.45604	4.60101	6.21776	5.66323	5.64752	6.10295	4.83576	5.41585	4.95782	5.33671	5.55959	5.40564	5.65161	4.41607	4.839	5.46943
ANGEL1	3.40266	3.38993	3.85975	3.26955	3.39788	3.20668	3.53624	3.44166	4.21595	3.44159	3.39189	3.70851	3.39565	3.2594	3.95434	3.50906	3.12363	3.75536	3.85419	3.39879	3.57313	3.94476	3.51607	2.87757	3.42402	3.19895	3.59093	3.73462	3.23349	3.40744	3.38643	3.49443	3.14292	3.64932	3.538	3.53727	3.15635	4.1492	3.32564	2.94649	3.9255	3.20174	3.13961	3.14152	3.33549	3.85001	3.34764	3.04587
ANGEL2	5.2998	5.3229	4.96146	5.53463	5.80789	5.62055	5.57824	4.95341	5.06144	4.83609	5.64835	5.71945	5.42659	5.40846	5.50448	5.45173	5.68269	5.51167	5.35189	5.36417	5.00717	5.33527	5.9	5.4075	5.7159	5.23182	5.44393	5.89122	5.34597	4.78602	5.83422	5.46804	4.67971	5.8313	5.04887	5.6875	5.39803	5.62869	5.15368	5.32583	5.34169	5.46731	5.66541	3.96652	4.54158	4.51646	4.42749	4.8472
ANGPT1	4.36928	3.62104	4.26361	4.24922	4.66715	4.25554	4.42573	4.49291	4.60901	4.51636	5.19071	4.39046	5.477	5.27614	4.64981	4.05534	4.57971	4.66847	4.17867	3.70107	4.04304	3.71941	4.91265	4.42988	3.91804	4.24399	3.72635	4.50585	4.46401	3.8946	4.74589	4.20428	5.40667	4.03867	4.13916	4.42559	4.23989	4.2486	4.27886	4.58186	4.66098	4.5686	5.17026	4.27832	4.0419	3.98266	4.33343	3.68286
ANGPT2	4.62215	5.83682	5.85107	6.33331	6.38928	6.29213	6.07548	5.68787	6.39393	5.78946	6.47201	5.66904	6.67048	6.37414	5.39471	5.89219	6.28644	5.88878	4.06064	6.34914	6.21244	5.85146	6.31604	6.60236	6.47269	6.33169	6.0654	6.62958	6.85585	5.16868	6.4247	5.42694	6.25815	6.0595	6.06983	5.3836	5.94124	6.36162	6.25108	6.16389	6.04486	5.68427	5.64866	4.3125	4.64723	4.71514	4.22974	4.89088
ANGPT4	3.74454	3.53263	4.19534	3.9754	4.39516	4.02158	3.85393	4.11048	3.88418	4.17733	4.9774	3.88729	4.22966	3.70906	4.45845	4.6158	4.02834	4.58718	4.75065	4.0609	4.26569	4.44667	4.17412	4.01118	4.06101	4.17231	3.7387	3.86485	3.97855	4.49826	4.14511	4.55098	4.00667	4.17631	4.21772	4.69733	3.51638	3.63782	3.8019	4.06741	4.1419	3.74301	4.65417	5.24394	4.43478	4.64779	4.97477	4.81927
ANGPTL1	4.00618	4.28775	5.90628	7.41991	7.05084	6.74675	6.75841	5.80896	4.97739	6.60185	6.50781	7.44608	7.07644	6.48544	7.37422	6.30461	6.5768	6.16783	3.48677	5.66147	5.68469	6.38178	6.64063	5.51045	6.05412	5.99382	5.3115	7.40466	6.42507	3.34731	6.82677	5.19687	5.47088	6.45577	6.60019	5.87399	6.5492	7.52934	6.07994	6.48574	7.27031	6.64356	7.04309	3.20833	5.44973	3.83528	4.12383	4.85011
ANGPTL2	6.07158	5.50712	6.91183	6.87238	6.47493	7.21369	6.41512	6.50307	7.65062	5.70037	7.14584	6.97258	7.60603	6.86862	6.83866	6.3188	6.79877	6.74884	4.41163	6.75094	6.39455	5.90683	7.25325	6.33924	7.41021	6.61629	5.93527	7.07517	6.53055	6.08008	6.69392	7.06301	6.51272	6.28924	7.14779	6.87458	6.13243	7.61552	5.56635	6.5123	6.62359	6.73827	6.69999	5.2771	6.28596	4.71019	5.73466	4.94522
ANGPTL3	2.43496	2.56448	2.43881	2.4798	2.73035	2.52057	2.14054	3.24471	2.38673	2.28439	2.6436	2.16461	2.73545	2.75349	2.56731	2.53576	2.04361	2.86895	2.56229	2.75481	2.36925	2.28559	2.73813	3.33952	2.60463	3.37222	2.90217	2.37372	3.08782	3.02877	2.84289	2.28493	2.37217	2.51509	2.23804	2.36394	2.42733	2.63798	3.01571	2.74485	2.4078	2.31649	2.52793	2.5438	2.71713	3.59856	2.36968	2.52132
ANGPTL4	4.80499	4.50198	4.66137	5.1682	5.84858	5.16299	5.07337	4.79801	6.55817	4.26981	4.65179	4.68887	5.80293	5.56821	5.13874	5.91559	5.43685	4.84784	6.24151	5.02619	5.13886	5.05737	5.54038	5.41382	4.7192	5.08477	5.03571	3.80571	5.51439	5.09433	5.12733	4.68893	4.69649	4.76679	4.83817	5.10715	5.72505	4.6257	5.65499	4.61283	4.07665	5.06245	5.08597	4.9676	5.69411	5.26498	4.49655	5.12001
ANGPTL5	3.19689	2.84284	3.31374	4.56763	3.60138	3.80119	4.24516	3.35516	2.51165	3.34822	3.72466	3.61799	3.83561	2.82924	5.50048	2.30358	3.22183	3.50965	3.46611	3.13482	2.57851	3.55156	3.34338	2.59141	2.79424	3.03198	3.20172	5.15188	3.69001	2.77756	4.41244	2.43459	3.01476	3.21205	3.17392	4.55872	4.81376	4.36893	2.5653	3.17201	3.40245	4.33592	4.18232	4.03795	3.22951	3.41293	2.3732	2.5963
ANGPTL6	5.33282	5.14893	5.74465	6.15844	5.01132	5.77442	5.87871	5.97907	5.57829	5.90172	6.47592	5.73047	5.90193	6.56156	6.18258	6.02284	5.94665	5.68242	6.01434	5.76142	5.57275	5.67006	5.90612	6.36775	6.12918	5.30177	5.78305	5.74432	6.52114	4.88325	5.76493	6.19104	5.85033	5.96207	6.22369	6.04062	5.33567	5.44662	5.86882	5.6552	6.75579	6.26722	6.10274	5.8255	5.26209	5.94333	5.75146	5.38634
ANGPTL7	3.53719	4.22496	4.77011	4.1998	4.55821	3.70842	4.66741	4.34722	4.3085	4.18171	4.26921	5.27095	5.1394	4.7395	3.87126	4.37252	4.48805	3.90222	5.66892	5.0671	3.75423	4.73306	4.29648	4.50962	4.21685	4.9783	3.81873	4.45352	4.60543	4.31128	4.32052	4.50695	3.80493	4.67276	3.91503	8.06622	4.76044	4.89218	4.16546	4.2084	4.62459	4.10217	3.80138	4.71141	4.10143	3.47882	4.40656	3.8597
ANHX	3.48771	2.98742	3.35786	3.4182	2.70584	4.03866	3.6009	3.42413	3.2106	3.26801	3.37421	3.7453	3.86806	3.56461	3.20606	3.668	3.31468	3.33195	4.77679	3.74523	2.84958	3.66836	3.40538	4.02176	3.78859	3.14095	3.28716	3.2186	3.83282	3.74779	3.18377	3.64577	3.0192	3.35474	3.58507	3.26653	3.73493	3.24427	3.29686	3.37695	3.03499	3.28991	3.91765	5.39636	3.74595	4.05641	4.16076	4.05911
ANK1	3.62199	3.50999	3.69553	3.71279	3.92987	3.43312	3.44815	3.834	3.51465	3.25257	3.76546	3.56936	3.53849	3.84366	3.59693	3.63695	3.7335	3.71992	4.56316	3.97122	3.72304	3.86717	3.21302	3.8759	4.3139	4.01841	3.95242	3.49788	3.13316	4.55463	3.99489	3.62938	3.75144	3.58585	3.78497	3.69087	3.41135	3.35084	3.72619	3.74386	3.92657	3.65027	3.93214	4.37046	3.63871	4.18085	4.38195	3.89458
ANK2	3.96239	4.54053	4.47188	5.38262	4.82598	5.3516	5.24592	4.93905	4.68071	5.52729	5.28415	5.59795	6.19769	5.47951	5.53036	5.02266	5.70715	4.92508	3.91892	5.12218	3.94313	5.34534	5.26147	4.40094	5.89663	5.35451	5.44908	6.10972	5.82216	4.8038	6.46459	4.75744	5.36029	5.02661	5.38188	4.79338	6.64017	6.14641	4.01425	5.37786	6.04576	5.72601	5.44368	4.99559	5.02702	4.86207	4.39732	4.58893
ANK3	6.07829	6.03501	5.32266	6.70555	6.32822	6.33301	6.39118	5.45237	6.37114	5.60097	5.02434	6.31846	5.881	5.91052	6.52523	5.79176	6.08814	5.53942	4.08453	6.20634	5.30377	6.43625	6.36304	5.50281	5.76971	6.41771	5.5094	6.36538	6.48595	4.1772	6.21112	5.83657	5.33675	6.28698	6.16199	6.31053	5.84705	6.54727	4.90519	6.45304	5.82985	5.59191	6.11083	4.37285	5.61229	4.75439	4.52947	5.38864
ANKAR	5.07015	5.63532	5.04824	5.17562	4.7348	4.81685	5.23551	5.24096	4.77728	5.14958	5.5122	5.61522	5.88261	5.07993	5.71475	4.74279	4.59887	4.89001	4.43493	5.38897	5.10328	5.47611	5.10707	5.11326	4.78317	5.75256	5.21028	5.18841	5.42447	4.24376	5.51129	4.21236	4.94113	5.18823	5.65779	5.3817	4.86428	5.18663	4.8447	5.19756	5.10725	5.08571	5.28878	4.26538	4.83469	4.28337	4.63618	4.45269
ANKDD1A	5.27578	5.12526	5.22795	5.03599	5.48256	5.64439	5.60959	4.88939	5.05512	5.44737	5.5651	5.32343	5.74889	5.98608	5.63519	5.57511	5.41758	5.8178	6.0919	5.61243	5.50207	5.62236	5.39709	5.25312	5.3213	4.59429	4.72362	5.67315	5.77204	6.01975	5.35516	5.62134	5.76048	5.5945	5.55365	5.69433	5.49563	5.6406	4.94295	5.74499	5.45357	5.53019	5.54952	6.15119	5.34665	5.87351	6.1869	6.40553
ANKDD1B	3.26811	4.048	3.5942	4.03704	3.74364	4.18945	4.02025	4.05621	4.09808	4.17732	4.65384	3.96569	3.41627	3.56931	4.04268	3.9549	4.08464	4.98821	4.25258	3.60571	3.75969	3.68128	4.07182	3.98006	3.90301	3.9047	3.09233	3.54469	3.63535	3.59434	3.53444	3.6398	4.06943	3.92407	3.95843	4.07364	3.60466	4.02946	4.01027	3.47879	3.28502	4.04183	3.52593	3.87671	4.3349	4.03782	3.85381	4.08269
ANKFN1	3.34581	3.41153	4.11584	4.76197	3.84638	3.63287	4.70694	3.2231	3.38002	4.02464	3.7502	4.93775	4.63385	5.22007	4.40875	3.39944	4.1294	3.39041	3.32414	3.53429	3.74492	3.52586	3.70123	3.23992	3.00095	4.41215	3.78757	4.25905	4.68639	3.49945	4.32578	4.15037	3.17071	4.10669	4.18546	4.90612	3.89728	3.72003	3.28071	4.10475	5.00581	3.25365	4.37812	3.34586	4.41568	3.79825	3.09975	4.31317
ANKFY1	5.57014	6.15026	6.64559	6.71623	7.0346	6.67593	6.56904	6.13734	6.20306	6.86681	5.80088	5.52474	6.61576	7.32653	6.46672	6.8633	6.47587	6.56968	4.5028	6.48631	6.76626	6.51601	6.16393	6.995	6.89407	6.84317	6.12808	6.85019	6.57369	4.72097	6.22298	6.07802	6.9677	6.91344	6.48743	5.88049	6.81943	6.62101	6.82402	6.58244	6.97991	6.34853	6.72964	4.89562	4.68075	4.30142	4.40078	5.14649
ANKH	6.02684	5.65111	5.64851	6.49081	6.5302	6.07356	6.41737	6.23062	5.83416	6.20746	6.08382	6.00689	5.99935	5.48125	6.89738	5.89042	6.19797	5.40643	3.76766	6.62231	6.02167	6.07704	5.89476	5.46061	5.90159	6.4541	5.7691	6.10701	6.29277	5.48292	6.50968	5.74591	5.64452	5.7615	6.21885	6.3242	6.50253	6.315	5.14638	6.32301	6.16993	5.57436	5.9641	4.47569	5.60887	4.26987	4.3111	5.4569
ANKHD1-EIF4EBP3	6.70911	7.02804	6.6166	7.23342	7.32992	6.99438	7.52189	6.34978	7.09342	7.08378	6.9612	7.26787	7.06857	7.16197	7.13717	6.96017	7.14814	6.38671	5.29684	7.13045	7.26502	7.05251	6.95568	7.04239	7.34663	7.38043	7.05741	7.42819	7.30951	5.84266	7.05724	7.22745	6.85289	7.26973	7.27055	7.06104	7.2311	7.30801	7.18584	7.3506	7.08698	7.08041	6.72582	4.56837	6.52145	4.91276	5.6292	6.11535
ANKIB1	6.24465	5.91701	5.83271	5.98513	5.91503	6.16597	6.03921	5.74516	6.11233	6.77863	5.57323	5.51074	6.17995	6.53063	6.52318	5.90806	6.19008	6.39979	4.77173	6.15922	5.6755	6.2088	6.06909	6.04845	6.51725	5.96078	6.33541	6.34618	6.30867	5.1341	6.2736	5.94438	5.43467	6.03959	6.1106	5.70819	5.98939	6.41959	6.0867	6.22184	6.37979	6.01453	6.01681	4.58442	5.2868	4.74018	4.87003	4.84907
ANKK1	3.81983	4.69018	3.91097	4.5	3.87707	4.25388	4.12199	3.38684	3.734	3.67742	3.99653	3.64447	3.39726	3.97105	4.16436	4.18228	2.87181	4.20952	4.68469	4.18987	3.5243	4.08388	4.19367	3.73873	3.19471	3.33425	3.30555	3.2284	3.65872	4.49035	3.80756	3.30654	3.74759	2.9386	3.34168	3.42355	4.26328	3.3324	3.12829	3.59588	4.17354	3.43016	3.81394	4.29064	3.64291	3.66815	3.81163	4.03921
ANKLE1	4.65713	4.86644	4.83513	4.52593	4.85604	4.30058	5.20314	4.5005	4.72433	4.80082	5.08588	4.52974	4.33082	4.5527	4.47788	4.92666	4.47108	4.90064	5.60451	4.65342	4.70123	4.71576	4.99766	4.58726	4.02907	4.23926	4.82063	4.64773	4.63152	5.13036	4.82994	4.4203	5.09249	4.33611	4.65296	4.67165	4.51702	4.91437	5.02243	4.51559	5.14973	5.12793	4.72621	4.59638	4.35771	4.87719	4.9713	5.67587
ANKLE2	6.21868	6.15337	5.80169	6.06626	5.81544	5.70565	6.45468	5.13867	6.06006	6.31431	6.02699	6.46389	5.69577	6.76983	6.33692	6.57383	6.0831	6.54987	5.87829	6.34058	6.03615	6.0334	6.4336	6.45322	6.45651	5.84713	5.92808	6.07346	6.27383	4.65627	6.4077	6.42493	5.86854	6.45059	5.93753	6.56228	6.17296	6.15377	6.69761	6.22564	6.23707	5.89793	6.32914	4.95506	5.52802	5.22026	5.49985	5.42249
ANKMY1	4.65082	4.75628	4.53826	4.23677	4.3015	3.92928	4.22409	3.82374	4.23374	4.23567	3.81385	4.60817	4.20506	4.35684	4.66989	4.22633	4.41003	3.9949	3.89204	4.21624	4.10639	4.19277	4.68498	4.22293	4.86024	4.51867	4.64989	3.69902	3.8808	4.11588	4.16213	4.00377	3.99022	4.22535	4.91917	4.24493	4.18182	4.62646	4.38978	4.55844	4.02526	4.57037	4.19919	3.95304	3.75557	4.70199	3.78337	4.31064
ANKMY2	4.12055	4.78238	4.04128	5.53633	5.44707	5.03044	4.79132	4.60021	4.8188	4.92687	4.31617	4.82424	4.75652	4.90552	4.95826	4.67231	5.30627	4.32234	3.91001	4.99435	4.37075	4.97185	5.196	4.23178	4.38165	5.70522	5.05164	5.65852	4.72587	3.99169	5.01938	4.78587	4.18678	4.7299	5.12798	4.94282	4.47677	4.8764	5.06596	4.76081	4.35939	4.01772	5.13269	3.47145	3.88913	4.06771	3.87982	4.12813
ANKRA2	5.31601	5.41251	4.91237	5.65307	5.73934	5.4036	5.44887	4.87622	5.51774	4.58863	5.55716	5.0457	5.8664	5.05068	5.59972	5.25391	5.45786	5.03424	4.64776	5.61926	4.92496	5.66728	5.09994	4.68354	4.65007	5.50017	5.37264	5.5818	5.2804	4.2315	5.62888	4.16665	4.98502	5.79248	5.20814	5.53716	4.63689	5.61574	5.23114	5.29428	4.94809	5.42785	5.06055	3.52168	4.7218	4.58828	3.96729	4.14464
ANKRD1	3.5852	2.72945	3.17927	2.43045	2.62294	2.63294	3.04471	3.27693	2.54546	2.41173	3.57707	3.16364	2.94895	3.40216	2.29975	2.81884	2.4972	3.04063	3.0581	2.88084	2.66536	2.67441	2.93317	2.55967	2.11275	2.56426	2.42414	2.60635	3.68398	3.94892	2.90229	2.90728	3.2721	2.8005	2.70917	2.92128	2.65004	2.48674	3.25445	2.87866	3.85427	2.85396	2.43962	3.86178	4.36589	3.63111	4.16604	2.84493
ANKRD10	5.72242	6.85583	6.30543	6.51961	6.48973	6.91866	6.49849	5.8228	6.55957	6.31451	6.59826	6.67375	6.41082	6.77728	6.48941	6.29473	6.93035	6.29129	3.59206	6.54372	6.87052	6.44501	6.57724	6.53506	6.63814	6.0688	6.44685	6.58749	6.61195	4.49721	6.71267	6.18621	6.13765	6.6959	6.83482	6.27396	6.57563	6.5408	6.5645	6.55406	6.50087	6.11948	6.53081	4.37693	5.16081	3.44182	3.23537	5.07156
ANKRD10-IT1	4.82019	6.43913	5.83542	6.51136	6.23559	4.27061	6.24677	5.16039	6.30836	6.27161	6.64394	6.25568	6.59691	6.21014	6.40669	5.84685	5.57379	6.35417	2.58685	6.93749	6.71142	4.52391	6.08026	5.47618	6.1504	5.81171	5.35294	6.64811	6.29792	2.76688	5.90098	5.80193	6.77121	5.91225	6.02815	6.21596	5.79483	6.33061	6.46768	6.51055	5.60801	6.61634	6.12566	3.54837	6.46522	3.33918	4.47202	4.75968
ANKRD11	6.51147	6.1448	5.50635	5.78364	5.83673	5.3448	6.07321	5.60404	5.56789	5.58383	5.58948	5.98744	5.9519	5.97515	5.44083	5.7977	6.06078	5.55975	4.18544	5.60671	5.9607	5.82944	5.96262	6.01905	5.61707	5.77762	5.74577	6.26341	5.79005	5.66113	6.13599	6.07867	6.32732	6.10321	5.91379	5.50539	5.89438	5.62014	5.40682	6.12453	6.06653	5.60981	6.0028	3.93008	5.14677	3.97064	3.75588	4.95473
ANKRD12	7.079	6.53529	6.74161	7.43924	7.62065	7.27001	8.07442	6.98863	7.5332	6.98265	7.08207	7.40344	7.32051	7.01115	7.33429	7.10821	7.3182	7.01019	3.70678	6.96044	7.42367	7.20896	7.26082	6.98192	7.43037	6.79881	7.30991	8.24776	7.49598	4.13251	7.37332	7.04537	6.31439	7.2758	7.60249	7.56304	7.35059	7.70774	7.52358	7.66473	7.26822	7.26238	7.57263	4.75859	6.42339	4.65037	4.40592	6.75896
ANKRD13A	7.33369	6.5188	7.11994	7.07244	6.87574	6.92094	7.19723	6.14444	6.92197	6.99969	6.29365	7.13902	6.94972	7.26447	7.15959	7.05303	7.01188	6.58837	3.80425	6.80906	7.42139	6.51303	7.27473	7.28327	6.85186	7.00307	7.24537	6.85889	7.19859	5.53268	6.99102	7.36735	6.57516	7.18537	6.81897	6.93581	6.75649	6.87686	7.04328	7.01704	6.74952	7.23296	7.19246	4.59073	6.2118	4.26494	5.10263	5.06463
ANKRD13B	4.32523	6.82017	4.28457	4.92483	4.82452	4.85494	5.04344	4.97511	4.76996	4.74256	4.5248	4.86765	5.45571	5.05307	5.04847	4.60718	4.69156	3.88709	5.05436	4.91916	4.34085	4.73288	5.12948	4.99416	4.90176	4.88214	5.07653	4.96975	5.09333	4.36105	4.76691	4.43399	4.77069	5.03806	4.43021	5.07615	4.83749	4.88907	4.45489	4.70188	4.83365	5.13699	4.49522	4.41704	5.51706	4.91745	5.10499	4.52016
ANKRD13C	6.12169	5.59349	5.70753	6.26391	5.90134	5.72119	6.78465	4.59476	5.55531	5.5834	5.26135	6.39386	6.11361	6.47863	6.18213	5.66216	5.57707	4.84161	3.40467	5.83409	6.49382	5.97542	5.96795	5.62101	5.94634	5.88	5.7648	6.21658	6.40316	4.89092	6.23971	6.83302	5.0604	5.76306	5.65	6.38534	6.02008	6.08449	5.71722	6.19573	5.88467	5.45087	6.15478	4.1107	4.63642	4.07799	4.07799	4.67048
ANKRD13D	4.90544	4.46865	5.11257	4.5973	4.65439	5.48333	5.06042	4.49093	5.60022	4.88747	5.66233	4.93058	4.80732	5.31194	5.24979	5.41082	5.57004	5.17606	4.42324	5.17298	4.97225	4.62836	5.24232	5.30609	4.9348	5.10095	5.65742	4.87908	4.99418	5.5875	4.28679	4.69296	4.80525	4.12048	4.65427	4.27095	4.26301	4.67519	4.18823	4.90715	5.22038	4.29496	4.68679	4.77761	4.86072	3.71052	3.85585	4.00273
ANKRD16	5.49875	4.94607	6.00988	5.08012	5.17395	5.19371	5.82086	4.51229	5.14359	4.26741	4.56105	5.80527	5.03817	5.25409	4.66264	5.01972	5.17247	5.00302	3.55367	4.95026	4.9747	5.49773	3.87889	5.76034	4.58912	5.28568	4.80407	5.67816	4.83479	4.00391	5.49736	4.6535	5.29343	5.46469	5.9262	4.82573	5.10054	5.46534	4.00069	5.40821	4.83199	4.23942	4.41645	4.78246	4.54941	4.32363	4.6683	5.00969
ANKRD17	6.97823	6.74683	7.42196	6.97033	7.21021	6.56254	7.30945	6.36893	7.01353	7.21187	6.56043	6.96189	7.08269	7.10898	6.8236	6.96834	6.90627	6.92452	4.71314	6.99863	7.06707	7.03607	7.03507	7.20391	6.86915	7.15357	7.18001	7.37122	6.94363	5.74624	7.07272	6.81695	6.90687	7.10568	6.82205	6.84785	7.53567	7.08815	6.93585	7.12547	6.94843	6.77112	7.00221	4.53428	6.51969	4.73747	5.21214	5.59469
ANKRD18A	4.79542	5.55722	4.3583	5.58702	4.58328	4.03604	4.81591	4.66742	4.23128	4.16667	4.77614	4.8624	5.12905	5.09133	3.9709	5.20538	4.79333	4.94869	4.67841	5.60566	3.78419	5.36732	5.005	3.8409	4.76945	4.16184	4.58762	4.81152	5.77008	4.87226	4.66671	4.30459	4.61705	4.71775	4.77932	4.09883	5.3775	4.74563	4.38701	4.51313	5.07559	4.49905	4.75625	5.54298	5.03383	5.19224	5.5897	4.50016
ANKRD18B	4.18547	3.16205	1.88111	2.25512	2.24696	2.09746	2.05997	2.60092	2.00223	2.68242	1.37229	1.91047	2.25822	2.31506	2.8913	2.28839	2.0501	2.60326	4.56872	2.67032	1.84436	2.46474	2.20272	1.85072	1.47266	1.70705	1.96138	2.27977	2.59671	1.78728	2.88199	1.85047	1.73914	3.86592	2.82129	3.6474	2.91303	2.69374	1.70867	2.18211	2.28974	1.97779	2.04512	4.39609	3.39484	2.53741	3.39802	2.19822
ANKRD18CP	4.09654	4.25298	3.65279	3.6649	3.66295	4.33353	3.51761	4.01196	4.01661	4.07743	3.54195	3.53708	3.68968	3.74415	3.72497	3.61232	3.93301	3.39139	3.87083	3.80326	3.80418	3.74901	3.73441	3.6212	3.79089	3.79698	4.68671	3.53764	4.81697	3.73864	3.34676	3.71731	3.15166	3.99991	3.45761	3.56159	3.31728	3.86431	3.71769	3.95196	3.68146	3.39252	3.56224	4.18891	3.49157	4.38205	3.83024	3.64703
ANKRD18DP	2.14366	4.7057	2.8347	2.22805	2.58992	2.59775	2.47606	2.33382	1.85422	1.5862	2.4902	2.36039	2.26434	2.87838	2.27825	2.72872	1.76111	2.29735	4.34703	4.53197	2.51547	2.09798	2.24341	2.95755	2.26549	2.79139	2.56314	2.24792	2.22514	2.62583	2.34096	2.80299	2.95854	2.41374	3.84902	2.14551	3.28862	2.14175	3.02526	1.40878	2.51382	2.73055	2.29875	2.68933	3.0911	4.07583	2.93246	3.63368
ANKRD19P	5.73871	5.65604	6.09655	5.74362	6.58221	6.58313	6.41443	5.49573	6.50785	6.18916	5.92679	5.89035	5.96965	6.2745	5.87372	6.22265	6.44438	5.50648	5.15901	6.10185	5.76204	6.23262	6.13849	5.66367	5.60086	6.09711	6.57784	6.80829	5.49863	5.5141	6.28425	5.18061	6.02454	6.50811	6.33505	5.63838	6.04006	6.53717	6.46989	6.15056	6.41525	6.23247	5.78397	5.45821	5.09773	5.16795	4.51062	4.97366
ANKRD2	4.21265	4.14557	4.84766	4.21567	4.36983	3.74164	4.29764	4.36175	4.44087	4.57373	4.0843	4.15465	4.4492	4.38984	4.19808	4.16453	4.42879	3.91377	4.75278	4.17924	3.90466	4.40671	4.27891	4.23065	3.71659	4.28187	4.46272	4.40968	4.46544	4.33137	4.51279	4.74668	4.08041	3.846	4.23845	4.37039	4.87906	4.37021	4.58615	4.28284	3.6861	4.2096	4.52424	4.60894	4.4392	5.35625	4.97375	4.70481
ANKRD20A1	2.77154	3.30387	2.80776	4.88289	2.74397	4.8511	4.2198	3.01635	3.38333	2.30118	2.96524	4.7925	2.98438	2.76744	4.22459	3.83738	2.40312	3.07493	5.65815	3.57362	3.48098	3.20968	4.7202	3.87737	4.39721	3.02504	4.49181	4.91886	3.03223	3.52213	3.72206	2.96206	3.15517	3.46889	2.60502	4.50349	5.18685	4.17238	5.6217	4.94496	4.1361	3.19807	4.4571	4.81123	4.5106	4.37714	3.17924	4.18261
ANKRD20A11P	3.80351	1.66818	3.02377	2.33205	2.39046	3.42448	2.51427	3.20995	2.39414	2.52027	2.21043	1.96508	3.12663	2.89955	2.40416	2.18049	3.2188	2.59706	2.96107	3.78068	2.36768	3.18253	3.31053	2.71553	1.94687	2.59379	4.56688	2.28365	2.11291	2.60587	2.66835	2.77785	3.43899	2.50444	3.75346	2.72926	2.21737	3.00394	3.11145	2.64789	3.19808	2.67448	2.12219	3.52014	2.55491	3.20986	3.47416	3.17991
ANKRD20A12P	3.50455	4.58847	3.95272	4.01958	5.1444	3.67022	4.71272	3.74811	3.6177	4.59226	3.75527	3.6481	3.74562	3.30788	3.07533	3.94824	3.5511	3.86663	5.52286	5.56468	3.94333	4.30207	4.74404	4.6453	3.41559	4.63744	3.81055	4.25841	3.67636	3.24704	4.12008	4.06535	3.41015	3.80586	3.97867	3.65381	3.31545	4.10052	3.28985	3.84816	4.35726	3.75052	4.02597	5.85241	5.32787	3.8511	5.22866	4.05714
ANKRD20A19P	3.76875	4.32596	3.58436	3.76437	3.61102	4.98998	3.35858	3.91204	3.90789	4.03988	3.10456	3.34915	3.84135	2.92325	4.28067	3.04511	4.14505	2.68507	4.88481	2.52662	3.66563	4.2672	3.70549	4.33407	4.01817	3.51316	2.28821	3.136	3.58477	5.02672	4.27635	4.03522	3.72294	3.4322	3.42188	3.17829	4.1702	4.40171	4.4507	3.7149	3.67767	2.59012	3.70677	4.70668	3.63305	4.47993	5.07878	4.01472
ANKRD20A2	5.66169	5.04047	4.90486	6.02712	5.2876	5.63442	6.24596	5.32251	5.16651	5.42774	4.96543	6.29866	5.27823	4.88112	5.36409	5.61771	5.08941	4.55566	6.3305	5.63486	4.97413	6.07464	5.25105	5.10946	5.28371	5.19512	5.28263	5.09031	5.55783	5.49007	5.58921	4.98199	4.98257	5.34704	5.47185	6.08282	5.65732	5.79463	5.78416	6.49849	6.08891	4.98222	5.64896	6.41297	6.02455	5.86379	5.90975	5.97872
ANKRD20A3	5.14805	5.25595	5.23524	6.02242	5.47749	5.72074	5.65539	5.78347	5.15947	5.59123	5.27254	6.05907	5.48953	5.21743	5.3902	5.47189	5.24561	5.19303	6.18322	5.83252	5.13759	5.58036	5.31618	5.14093	5.18917	5.45517	5.3941	5.55192	5.56593	5.57434	5.34864	5.26391	5.3339	5.34821	4.94073	5.90742	5.69302	5.65133	5.57753	6.506	6.13377	5.05595	5.50431	5.89604	5.80267	5.96349	6.25924	6.08839
ANKRD20A4	2.9441	3.00244	2.92383	2.959	3.16827	2.98605	3.006	3.30012	3.00347	3.04129	3.282	4.35747	2.68948	3.08883	3.50128	3.76541	3.21388	2.87862	3.46172	3.02335	3.28775	3.48276	2.77518	4.33767	3.54934	3.2171	4.06294	2.94641	2.95218	3.60998	3.12308	3.30123	3.48212	3.51169	3.35941	3.50747	2.90462	2.75109	3.26761	3.46497	3.19717	3.70667	3.67091	3.84557	3.36336	3.37757	3.37225	3.03856
ANKRD20A5P	6.5565	1.87713	3.02534	2.96331	3.10606	2.49347	5.29743	3.08297	2.96334	4.01183	2.46703	7.88524	1.85917	3.27544	2.50388	4.4766	3.1029	1.73533	2.19875	3.65806	3.32535	4.2761	3.1183	3.98225	6.23067	4.02789	3.48983	4.17165	3.7716	3.63406	3.28576	3.51914	3.49357	2.284	2.30739	5.48195	2.70502	4.12662	2.25978	3.64485	3.45801	3.7596	2.13569	2.43865	4.60085	1.67278	4.63899	2.68573
ANKRD20A8P	2.25339	1.78702	2.58519	2.66161	2.54749	2.57726	2.59308	2.75719	2.32644	2.5714	2.58279	2.96826	2.33544	2.5015	2.20331	2.44635	2.5577	2.4856	3.23931	2.08689	2.54064	2.36031	2.37661	3.41158	2.56341	2.59865	3.3343	2.70318	2.18584	2.61166	2.33548	2.60797	2.85976	3.25033	2.46881	2.50048	2.25564	2.23573	2.97286	2.89609	2.26699	2.64087	2.29127	3.0921	2.4855	2.49414	2.46302	2.24333
ANKRD20A9P	3.8718	3.59915	3.63797	2.78631	3.36101	2.75437	3.053	3.56772	4.09752	3.52513	3.11923	4.04027	2.99509	3.58007	4.17883	3.53858	4.08363	3.22522	4.57119	3.33358	3.49816	3.08615	3.84626	3.62224	3.41824	3.84603	3.34142	3.52826	4.2083	3.83379	3.49885	3.48296	3.26882	3.44916	4.21388	4.07921	3.65297	3.40447	3.51838	3.5214	3.09231	3.74965	3.84901	4.10743	4.69861	3.36158	5.41192	4.26737
ANKRD22	6.05016	4.62213	5.92104	5.58363	6.55238	5.48336	5.81061	5.64027	5.88582	6.80409	5.43359	5.91061	5.68952	5.12705	5.51469	6.74308	5.84883	6.73558	4.46757	6.16385	6.37959	5.93213	6.63621	6.1693	6.47891	5.65426	6.47476	6.77911	5.33326	4.87394	5.90196	6.02976	5.49561	6.72812	5.13556	6.01203	6.44606	5.7517	7.22872	5.8099	6.4699	5.90028	5.54814	4.07706	4.72696	4.25162	3.70109	4.32743
ANKRD24	3.56685	3.40828	3.44137	3.69569	3.43311	3.74294	2.65897	3.50445	2.90643	3.79495	3.24443	3.1584	3.23017	4.1596	2.09775	2.67287	2.90122	3.33289	3.3782	3.29957	3.93529	3.10711	3.16845	3.16589	3.12221	3.39454	3.85565	2.98125	3.34671	4.00656	2.9677	2.78226	3.12976	3.08565	2.87981	3.59768	3.40901	2.61348	4.18093	3.4518	2.89189	2.99627	3.23708	4.87272	4.05053	3.79618	4.63195	3.36658
ANKRD26	5.49323	5.56078	5.32324	5.90892	5.42699	5.25382	5.71626	5.1731	5.72715	4.9419	5.29749	5.56272	5.40648	4.00748	5.41428	4.60903	5.29492	4.72228	3.87421	5.18311	5.50721	4.89502	5.67652	5.18849	4.55826	5.8148	4.81874	5.93766	5.0069	4.24044	5.58846	4.32201	5.03539	5.52985	5.17569	4.91857	5.6324	5.44556	5.43151	5.86788	5.05944	4.95755	4.96708	4.41732	4.85071	5.3891	4.69012	4.89288
ANKRD26P1	1.76938	2.49777	1.88679	2.14864	2.78515	2.10943	1.7653	2.12164	2.41867	2.10273	1.77034	2.31643	1.80785	1.84076	2.4897	2.3914	2.14566	1.70335	2.80642	1.77607	1.95993	1.96967	1.4393	1.89338	1.79976	2.45827	2.14419	1.65576	1.93503	2.7063	1.9298	2.2438	1.96195	2.11955	2.88995	2.0929	1.74293	1.86509	3.12592	2.02428	2.31398	2.90936	2.08332	3.87997	2.39237	3.26905	3.59148	2.23945
ANKRD26P3	2.74756	2.39431	2.68792	2.17719	2.48419	2.78692	2.72337	1.75407	2.49639	1.48495	2.79649	2.40398	2.57628	2.47139	2.37471	2.19534	2.74697	2.98022	2.75835	2.21091	2.18911	2.82967	2.24029	2.08739	2.52575	2.29339	2.3428	2.37544	2.40853	2.53488	2.53517	2.86791	2.19369	2.13077	2.25938	3.06365	2.36802	2.11057	2.48715	2.522	2.08109	2.49388	2.10621	3.15721	3.07051	3.0899	3.88753	3.23153
ANKRD27	5.67246	5.28883	5.35154	5.89719	5.15891	5.33842	5.44166	5.56389	5.31774	5.18247	4.99394	5.29241	5.64278	5.07104	5.37052	5.69911	5.03291	5.18722	4.61338	5.4944	5.00162	5.58747	5.42857	5.62043	5.16144	5.90144	5.13116	5.32459	4.72623	4.53489	5.56276	5.51434	5.32051	5.60632	5.3395	5.69396	5.49642	5.52457	5.4766	5.48107	5.37354	4.93647	5.67362	4.30935	4.82017	4.75922	5.22539	5.0588
ANKRD28	5.21249	5.96388	4.61814	6.84626	6.32151	5.60035	6.36566	5.9239	6.11963	6.58914	5.95023	6.31769	6.53058	6.92268	6.26665	6.2668	6.78371	5.81923	3.93258	6.37944	6.76781	6.96456	6.20834	6.33936	6.60334	6.12024	6.11773	6.93473	6.42896	5.09671	6.12857	6.48599	6.19675	6.15773	6.38474	6.114	6.39067	6.53955	6.17106	6.29162	6.38811	5.94633	6.29014	3.37756	4.91067	4.65017	4.4708	4.89005
ANKRD29	5.28657	4.12181	4.46605	3.9841	4.51442	3.94874	4.72368	4.05643	4.27894	4.11851	4.15384	4.71873	4.38756	4.64043	4.16829	4.11105	4.58204	4.19501	3.33258	4.07407	4.08574	3.35582	4.23452	4.79003	4.23833	4.9408	4.512	4.42694	3.61466	4.36467	4.18478	4.95386	5.09432	3.80348	4.30103	4.5538	3.72798	4.92165	4.17849	5.00967	3.47089	4.16914	4.69359	4.71936	4.20497	3.37017	4.15339	4.18506
ANKRD30A	2.59594	2.01777	3.07615	1.89562	2.21891	2.04892	2.46234	2.67243	1.98151	1.83328	1.98109	2.83312	2.29513	3.12655	2.22424	2.19075	2.10872	1.62641	2.14462	1.87424	1.85855	2.13828	1.78546	2.58685	2.2957	2.19274	3.12611	2.36294	3.02254	3.19974	2.10991	3.78287	1.96041	2.11973	2.45686	1.88572	2.11524	2.05435	2.9907	2.17578	2.11212	1.92762	2.88772	3.02699	3.56504	2.35628	2.81071	2.17345
ANKRD30B	2.39961	2.75514	3.77114	2.23071	2.31763	1.9309	3.33613	3.71298	2.95837	2.01973	2.04743	2.68219	1.6516	2.25283	1.76821	1.65937	1.57881	2.23544	2.93083	1.99571	1.98352	1.80359	3.02621	1.62549	1.33523	1.7761	2.56381	1.73525	1.90453	2.24309	2.83999	3.57828	1.69189	1.89137	2.17432	1.83362	2.42735	3.24009	2.3402	1.79558	1.65433	1.44179	1.56778	3.43022	2.12149	4.85702	3.22713	3.19588
ANKRD30BL	3.29744	3.01518	3.76438	3.18944	3.64233	3.22028	3.09367	2.4159	2.95947	2.99827	3.60769	3.09658	2.50872	3.13315	3.32171	2.73022	2.21853	3.39698	4.73225	2.7212	3.47362	2.79083	3.64836	2.71598	2.99451	2.92039	2.45211	3.0898	2.7995	3.73408	3.39034	2.91184	3.18483	2.73421	3.16874	3.13446	2.64781	2.60764	2.95863	3.2297	3.97028	3.22489	2.59488	4.40848	3.11807	4.21094	3.82587	4.54209
ANKRD30BP2	5.01311	3.00264	3.47793	3.99332	2.63578	2.9214	3.28357	2.67012	3.0954	2.98179	2.85238	3.04904	2.65902	2.63814	2.62295	2.93128	3.27326	2.89894	3.78949	3.00831	4.63472	3.00997	3.58383	3.64217	2.63895	3.23817	3.60426	3.51434	2.31631	4.42324	3.14879	2.90203	3.72031	3.56705	4.41781	4.67513	4.28107	3.35743	3.00763	2.78008	2.67718	2.74466	2.92632	4.76531	4.5425	4.35012	4.11722	4.21949
ANKRD31	4.48152	3.64402	4.40138	3.30948	3.57033	3.71071	3.20642	3.63951	4.16716	4.77122	3.2647	3.96098	3.69681	3.84031	4.05629	3.87358	3.93463	3.80806	4.31347	4.53938	4.98418	3.52669	3.57662	5.22614	4.09085	3.62493	4.48112	3.65185	3.36654	3.66102	3.34438	4.41011	3.52134	3.59478	3.9122	3.43288	3.28553	3.62754	3.22724	3.48609	4.00947	4.46235	4.02856	4.13173	3.556	4.03846	3.9793	3.43097
ANKRD32	3.83136	3.78128	4.10267	3.79064	3.46901	3.41972	4.35344	2.68213	3.42959	4.55822	3.96258	4.32477	3.64182	4.65174	3.89302	3.62856	4.044	3.08247	3.10816	3.92276	3.77127	4.33711	3.99901	3.19343	4.63383	2.92741	4.80822	4.60737	4.21826	2.86069	4.0715	3.54426	3.91	4.15982	4.09418	3.60694	3.35358	4.00507	3.37081	4.29286	4.37216	3.9514	4.46084	3.79587	3.29616	3.73591	4.38914	3.58932
ANKRD33	2.52356	3.29852	3.82879	3.07597	2.43999	3.37754	3.04537	3.08605	2.91437	3.71311	3.25371	2.7836	3.0009	3.25946	3.03983	3.15576	2.91601	3.04006	4.25775	2.90002	2.83224	3.38758	3.23559	2.93846	3.76981	3.36862	3.72852	2.94726	2.62153	4.6208	2.81536	3.28999	3.02151	3.12885	2.93177	3.08112	3.12311	2.5225	2.65011	3.34979	3.50617	3.18253	3.0704	3.483	3.21126	3.77956	3.70182	4.01509
ANKRD33B	3.09513	3.20919	3.40411	3.31211	2.7992	3.35135	3.12661	4.82601	4.03886	4.18239	3.02097	3.39582	4.55377	2.84959	4.12893	4.32341	3.63727	3.87036	4.18675	2.97299	3.20027	3.89923	3.09524	3.23293	3.08732	3.80912	3.44733	3.08901	3.50932	4.26382	3.45703	3.89616	3.82205	3.05384	3.92394	3.75741	4.39399	2.96282	2.88112	4.12545	3.16397	2.62688	3.81797	4.62799	2.8498	4.19683	3.77814	3.79076
ANKRD33B-AS1	2.7208	2.63844	3.31904	2.50816	2.1762	3.11626	2.38274	2.98756	2.63124	2.43292	2.08136	2.46247	2.5905	3.96299	2.85895	2.48485	2.38545	2.4336	3.29201	2.4553	2.49101	2.47057	2.37308	3.02806	2.1136	2.61212	3.44575	2.42019	2.30211	3.7345	2.5744	2.32372	2.71143	3.0351	3.24241	2.9178	2.34654	2.21564	2.4565	2.35109	3.43729	3.03195	2.14005	3.49127	2.28774	3.69987	3.08122	3.25765
ANKRD33B-IT1	5.28009	6.35323	4.33455	4.01678	4.16115	5.60626	4.31876	4.86942	4.50522	4.39245	4.25777	4.68402	4.69789	6.04428	4.61838	5.20672	5.37786	5.85315	7.34237	5.90385	4.04277	5.40281	5.44472	5.2629	5.10982	5.55768	4.26858	4.9264	5.4275	6.07536	6.30017	5.20121	5.25783	5.45202	6.37853	5.90675	5.68818	5.64042	4.98311	5.09269	4.95296	5.78389	5.81387	6.55855	4.95743	6.43111	7.67406	6.428
ANKRD34A	3.68166	4.48354	4.33291	4.45748	4.31845	4.24039	4.27463	4.20765	4.16667	4.19169	3.70267	3.91051	4.09235	4.32496	4.60767	3.73273	4.26173	5.30412	4.39074	3.88129	4.12745	4.57029	4.59367	4.12261	4.15287	4.04525	4.95703	3.78668	4.10402	4.47535	4.16957	3.98134	4.48355	4.55483	4.40053	4.19516	4.38924	3.81886	4.31069	4.22415	3.99128	4.53602	4.6704	4.67253	4.41266	4.1382	4.24841	4.76197
ANKRD34B	3.53199	2.37731	2.66058	2.74853	2.59114	3.05377	2.6841	2.69784	2.80261	2.8276	2.71309	2.70989	2.47087	2.6877	2.83288	2.86399	3.438	2.95716	3.28019	2.4696	3.21093	2.8341	2.84854	2.56411	2.41888	3.09266	2.6006	2.53276	3.12451	3.43574	2.89309	2.84637	2.71537	2.62594	2.62204	2.64702	3.2044	3.03339	2.49367	2.78237	2.44241	2.83676	2.77937	3.55187	3.10918	3.34897	2.79057	4.11805
ANKRD34C	3.56634	4.20304	3.97358	2.83313	3.67749	3.51676	3.47461	3.79079	4.13677	3.72181	4.06732	3.89922	3.70889	3.96338	3.7603	3.59826	4.09863	3.82595	3.87103	3.36934	3.65244	3.13172	3.37423	3.29908	3.70717	3.28708	4.01998	3.41965	4.14267	4.50973	4.07984	4.45678	3.7011	3.38942	3.27167	3.16493	3.34761	3.57134	4.28231	4.00435	3.3338	4.1546	3.91282	4.63971	3.77024	3.79622	5.03383	3.90834
ANKRD35	5.0655	5.30445	5.49673	5.92807	5.43197	5.524	5.48653	5.22411	5.65277	5.02544	4.96896	5.62593	5.21304	5.82579	5.18941	5.54519	5.48927	5.23058	4.91103	5.72655	5.11294	5.13091	5.40336	6.49121	5.79318	5.57871	5.57096	5.64734	6.29791	5.16145	5.65521	5.38128	4.73072	5.89049	5.64097	6.12605	5.50589	6.24658	4.25699	6.1751	5.75207	4.41578	5.65497	4.59787	5.89237	4.26998	5.30322	5.39596
ANKRD36	4.66157	6.6953	4.07995	6.09578	5.21131	5.58595	5.62722	5.28175	4.64671	5.29376	4.67151	5.53859	6.53786	4.34394	6.50032	5.34744	6.22307	4.09496	2.79991	6.5388	5.52744	6.10035	5.15568	5.73242	4.89658	4.67147	5.64714	5.50422	6.04426	2.60932	6.30619	4.55899	5.35702	5.11705	6.3544	5.57857	4.68105	6.46691	4.59481	6.26193	5.33777	5.05062	6.85867	3.53307	5.16214	3.44551	4.77865	4.19169
ANKRD36B	5.24337	6.52018	5.54431	5.95869	6.30452	4.89185	5.42777	5.30441	4.27443	5.84078	5.09801	5.64838	4.85415	5.4269	6.18993	4.98501	5.14679	4.04259	3.10918	5.32899	6.32082	6.86967	5.78555	4.28197	6.19665	4.88419	5.44823	5.25991	5.79825	4.33561	5.82488	4.75289	4.52696	6.12217	5.13067	4.87422	4.84695	5.28239	4.41928	5.11414	5.69144	5.67516	5.59675	3.15617	4.51194	4.30528	2.79524	3.50855
ANKRD36BP1	5.66753	4.81113	5.56632	4.96704	5.35152	5.39511	5.46567	4.65186	4.67167	4.80284	5.22149	5.37463	5.41593	5.21592	5.75915	5.19984	5.02386	4.15065	2.14985	4.46778	5.07963	5.68876	5.73053	4.08535	5.47688	4.74903	4.18272	5.37761	5.00755	2.12797	5.39089	5.77828	4.45372	4.45237	5.13248	5.61955	5.60137	5.37893	5.06631	5.48215	5.42141	3.62426	3.80705	3.31863	4.21278	3.93534	3.82888	4.0617
ANKRD36BP2	3.54633	4.27273	3.22086	3.26144	3.49767	3.6702	3.52379	3.82585	3.00812	3.63526	3.04412	3.858	3.616	3.03334	3.5963	3.18219	3.17163	4.42917	5.31511	5.41873	6.65235	3.56526	3.40519	3.14099	2.69613	2.98473	3.43134	3.01624	3.85349	4.64193	4.16712	2.3168	2.88925	4.19905	5.38148	3.88795	3.75751	4.0677	3.86576	4.08144	3.57353	3.91029	4.12987	4.15403	5.01535	4.14421	6.14815	4.86981
ANKRD36C	4.24846	4.92084	4.04738	4.78095	4.65759	4.03592	4.46465	4.29358	4.43358	4.1674	5.12036	4.15497	4.47553	5.2248	5.24198	3.78106	5.63325	4.34784	4.08202	4.69196	4.04135	4.81057	4.35064	3.80169	4.63489	4.16081	4.1035	4.19296	5.07113	3.96567	4.58196	4.76117	4.92911	4.30791	4.33867	5.18914	3.82809	5.86818	5.08513	4.69776	3.881	5.01147	4.66772	4.4446	4.58561	4.37929	4.46091	4.00699
ANKRD37	4.54038	4.7247	5.64724	4.70951	4.89895	5.47223	4.88567	4.54632	4.83171	4.42472	5.04566	4.53061	5.34176	5.12919	5.18709	4.28138	4.99983	4.62552	4.3255	5.00109	4.82276	5.59917	4.65859	5.15073	4.51843	5.0929	4.9944	4.848	5.41953	4.26725	5.16581	4.86715	3.99766	4.73627	4.73966	4.52537	4.70472	5.16954	6.62353	5.66636	4.51543	5.0468	4.70053	4.22072	4.28293	4.01366	4.20876	4.78594
ANKRD39	4.55827	5.3495	5.06055	4.97019	5.04681	4.7988	5.34632	4.62768	4.97912	4.53437	4.87514	4.9028	5.33303	4.55838	5.36754	4.7563	4.75157	4.34981	5.37467	4.67937	4.44883	4.97388	4.99648	5.01868	4.9445	5.24487	4.80819	4.80952	4.92132	5.12509	4.97796	4.76965	4.80149	4.85705	5.20054	5.24344	5.01131	5.13315	4.83079	4.8349	4.94226	4.2297	5.09885	5.09678	4.88357	4.16724	4.14608	4.24574
ANKRD40	5.27189	5.56677	4.56041	5.76787	5.68333	5.14	5.86329	4.10544	5.39069	4.9755	4.9212	5.48665	5.83248	5.45445	5.75064	5.6174	5.44163	5.26445	3.64536	5.58499	5.68338	5.91082	5.64654	4.8678	5.56018	5.85598	5.16223	6.02747	5.9585	4.85356	5.77714	5.31707	4.99042	5.40689	5.51194	4.82246	5.81104	5.77877	5.22744	5.68327	5.73757	5.16059	4.92218	3.42637	3.76834	3.38996	4.6903	4.65588
ANKRD42	3.96657	3.87512	4.4629	3.54831	4.25237	3.5617	4.53495	4.24612	4.0517	5.1988	6.28618	4.66047	4.02599	4.93186	3.62373	4.30181	4.94647	4.34706	3.96923	4.60507	4.40308	5.2998	4.04872	3.47071	4.37527	5.02839	4.30652	4.21643	4.12096	4.87313	3.37142	3.77319	4.04841	4.51541	4.06313	4.8207	4.72204	4.06259	4.79649	4.83796	4.92189	4.19781	4.69023	3.91587	3.89342	4.73108	3.51024	4.94615
ANKRD44	5.20107	5.13655	5.14926	5.13907	5.35026	5.66937	5.95422	4.67747	5.54821	5.83469	5.11725	4.68731	5.16541	4.4403	5.2833	5.43046	5.07713	5.13543	3.14039	5.62628	5.99079	5.57222	5.60456	4.59427	6.00377	4.8282	5.54018	5.80029	5.0391	4.23074	5.30952	4.76256	4.59428	5.56915	5.81123	4.88176	5.56388	4.74896	5.78234	5.65341	5.23635	4.82537	5.7034	3.73543	3.83295	3.3402	3.24447	4.22842
ANKRD45	2.66559	2.54727	2.47945	2.16957	3.0611	3.74828	3.12429	2.78828	2.44865	2.20266	2.96343	1.99315	2.37051	2.79648	2.55436	3.11584	2.47813	2.94281	2.56484	2.21559	2.60103	2.19435	2.78036	2.60007	2.30887	2.07046	2.02827	2.3461	2.34921	2.58495	1.95834	2.32433	2.14625	2.15534	3.44726	2.01366	2.00847	1.92361	2.75563	2.06032	3.0185	3.3773	3.00788	3.93165	2.58165	2.16973	3.18418	2.47608
ANKRD46	4.88207	4.26437	4.83973	4.29272	4.03554	4.08759	4.67206	3.56177	3.92134	3.38597	4.6156	4.56477	4.07326	4.69027	4.33029	4.54249	4.35656	4.87944	4.06628	4.72243	4.53119	4.70303	3.93276	4.60595	4.78033	4.23999	4.21105	4.38118	4.89137	3.88623	4.62381	4.7951	4.18258	4.38306	5.10065	4.4301	4.47759	4.30962	4.13137	4.27934	4.12909	4.50165	4.33777	4.45996	4.84173	4.12131	4.46503	4.38341
ANKRD49	4.77045	4.63535	4.65455	5.30188	5.7148	5.40716	5.4461	4.41834	4.95458	5.34576	4.88937	5.42908	4.51693	5.08835	5.11453	5.12431	5.39153	4.95235	4.41501	5.3168	4.96021	4.78774	4.85278	4.90689	5.4049	5.12778	4.92758	5.14161	5.07593	4.26007	5.3043	4.78959	4.99594	5.26344	5.14197	5.22712	5.20928	5.4014	5.1716	4.81596	4.90283	5.72365	5.36797	4.1767	4.06458	4.82386	4.44088	4.48844
ANKRD5	4.566	3.73997	4.48935	5.08232	4.18079	3.73016	3.82532	3.19156	4.56563	4.79141	4.41096	4.7118	4.23822	3.59598	3.87428	4.43558	4.0526	2.8029	4.3717	3.72456	4.60551	4.19577	4.35207	3.82665	4.33133	3.83467	3.1664	3.8818	3.07906	4.06246	3.43429	4.07577	3.87385	4.01102	4.94164	4.09956	4.15757	4.1084	4.01513	4.27079	4.09408	4.66447	4.143	4.64855	4.36425	3.89923	4.14802	3.82146
ANKRD50	7.1717	6.51781	5.56326	5.6148	5.92333	6.36671	5.71163	5.53402	6.66137	5.52274	5.66508	6.2269	6.00175	5.77686	6.64084	6.15682	6.33589	4.99348	3.33479	5.98395	6.38813	6.37236	6.21235	5.77489	5.75327	6.16634	5.78849	6.39541	5.79201	5.11587	5.3665	5.34388	5.43311	6.24192	6.30399	5.99782	5.95168	6.25422	5.17094	6.70678	5.89114	6.3846	5.95925	4.2572	5.85341	4.20801	3.82115	5.42773
ANKRD52	5.8124	6.15876	5.50626	6.03473	5.59198	5.82999	5.91738	4.95362	6.09702	5.50192	5.95065	5.97438	6.30782	6.00827	5.75338	5.79942	6.21183	4.79351	4.97709	6.07628	5.80133	5.97353	5.99039	6.09687	6.30559	5.60237	5.1957	5.76637	5.61353	5.22261	5.57401	5.84251	6.19969	5.51212	6.23821	5.78771	5.78638	5.79933	5.92305	6.27359	5.84219	4.8443	5.60303	3.66612	5.75108	4.28295	5.29963	4.88834
ANKRD53	4.14473	3.45994	3.57268	3.58584	3.33636	4.23755	3.25837	3.89756	3.12254	3.84562	3.47159	3.35522	3.70585	3.84562	3.47708	3.37361	3.81454	4.31661	4.38248	3.97876	3.81532	4.57121	4.53832	3.80835	3.59244	3.72955	3.67926	3.83009	3.38064	4.09475	3.29625	3.83493	3.8663	3.98103	3.50123	3.29007	3.2895	3.67326	3.41298	3.79248	3.28788	3.12587	3.47987	4.09961	3.70402	3.52943	3.55171	3.76567
ANKRD54	4.74206	4.44214	4.63738	4.34819	4.25012	5.006	4.61291	4.72493	4.37556	4.64112	4.66017	3.84006	4.88807	4.77362	4.85557	4.35625	3.8635	5.23058	4.54261	4.43086	4.58372	4.65968	4.2552	4.80104	4.36085	4.42005	5.08279	4.34835	4.74835	4.08963	4.69044	4.93185	5.44742	4.23183	4.17777	4.16525	4.79356	4.69626	3.71927	5.23327	4.62836	4.61293	4.58057	4.82575	4.12194	4.33622	4.01055	5.18804
ANKRD55	2.86327	2.7688	3.68368	3.47612	3.26424	3.16522	3.36113	4.06997	2.83493	3.40814	3.31302	3.17788	3.24148	2.99384	3.3274	3.10589	3.0439	3.51129	3.8764	2.74436	2.61221	3.21956	3.68166	2.86645	3.07608	2.99031	3.08462	3.14857	2.97251	3.38843	3.38296	3.08468	3.16369	3.37561	3.19605	3.27884	3.26984	2.82301	3.29112	2.7808	4.15673	3.01894	3.15413	3.69734	4.2319	3.67744	3.70315	3.398
ANKRD6	4.01239	3.26926	3.99523	4.04387	3.75051	3.86156	4.41224	3.48486	3.91345	4.18034	3.79656	4.17739	4.39852	4.21831	3.52361	3.05431	3.97287	3.43362	3.66992	4.02531	4.42009	3.71727	4.04205	3.69889	4.46574	3.88637	4.07089	3.97849	3.91262	3.24136	4.09755	3.88026	4.20679	3.48486	3.25539	4.20704	4.02375	3.99389	3.63587	3.91461	4.1171	4.06582	4.03281	3.78338	3.77974	3.34713	3.72335	3.62844
ANKRD60	4.42326	4.16256	4.41764	4.72665	4.40242	4.56482	4.22952	5.59831	4.57018	4.98656	4.10181	4.2317	4.27648	4.46069	4.46742	5.004	4.29029	4.48737	5.25679	5.22376	4.5535	4.41175	4.56576	4.33469	4.75492	4.56348	5.0155	4.28413	4.82808	5.05595	4.46496	4.52833	4.55761	4.55706	3.83712	4.39684	4.47302	4.54213	4.95268	4.41835	4.32272	4.37896	4.79486	5.22602	3.96672	4.80251	4.84602	4.68946
ANKRD61	4.25385	3.98346	4.13943	4.74802	3.54692	4.83792	4.19021	3.62624	3.65348	4.3837	3.93187	5.32539	3.75267	3.92863	3.76034	4.076	3.96311	5.22248	4.50063	3.32988	4.04062	4.2901	2.94697	4.05799	3.98123	4.43694	4.64848	3.76708	4.62943	3.82013	3.93123	4.32876	3.0889	4.96481	4.35292	3.83672	3.83078	3.68881	4.1782	3.53327	3.59452	4.23381	4.00672	5.27039	4.30443	4.68117	4.11782	5.28301
ANKRD62	1.71336	2.70122	2.52718	1.98205	2.27606	1.78828	2.39716	2.0816	1.8976	1.92116	1.649	2.33902	2.34934	2.05445	2.33488	1.79683	2.63543	3.20311	2.61833	2.3266	1.69411	1.98898	2.06597	2.64053	1.97764	2.27861	2.79197	1.65986	2.6324	2.75292	1.77795	2.00807	2.09742	1.69314	2.04319	1.78317	2.2016	2.37349	1.99331	1.90893	2.8324	2.07119	2.04195	2.13488	2.11853	2.19861	3.5993	2.12797
ANKRD62P1-PARP4P3	2.36549	1.95194	2.05955	2.91422	1.6418	2.6791	1.9402	2.20067	2.0587	2.6141	2.22137	2.2104	2.23636	2.77461	2.76064	2.13548	3.18969	2.3368	3.00904	2.22152	2.90258	2.70529	1.64118	1.9788	2.2272	2.26126	3.14984	2.81409	3.84188	2.24464	2.55668	2.10855	2.88506	2.61328	2.96577	2.52288	2.41995	2.22811	1.81351	2.38302	2.46521	3.95903	2.57001	3.79157	2.21391	3.48042	3.11116	2.4765
ANKRD63	5.85922	5.5528	5.43214	5.38397	4.82782	5.52883	5.48908	5.21734	5.20519	5.38542	5.48186	5.45921	5.23402	5.42748	5.2904	5.4644	5.02617	5.63642	6.17591	5.07304	5.04825	5.14948	5.04693	5.68421	5.42203	5.57147	5.34014	4.5908	5.48664	5.84453	5.35329	5.34375	5.60239	5.28943	5.24967	5.44294	5.21039	5.11134	5.66476	5.17375	5.32117	5.3661	5.5593	6.28305	6.16351	6.59052	5.26256	5.83279
ANKRD65	5.46279	5.17859	5.46708	5.43718	5.04163	4.92843	5.00013	4.81888	4.94303	4.95593	5.50362	4.78794	5.63886	5.02131	4.71832	4.90376	5.14173	5.27466	5.69817	4.82869	5.14126	4.51376	4.68964	4.61004	5.16497	4.57672	5.08043	5.21343	4.82435	5.53537	4.71665	4.60948	4.72025	4.69902	4.8314	4.84151	4.78952	4.69837	4.84784	4.84202	5.76469	4.51811	5.04581	5.69817	5.41566	5.77226	5.22058	5.53197
ANKRD7	2.42041	2.89477	2.68106	2.22186	2.28278	3.0588	2.65784	2.1799	2.44693	2.80287	2.56543	2.51842	2.24623	2.81843	2.83703	2.19104	2.21199	2.1933	3.66235	2.62773	2.20251	2.23408	2.33933	2.15102	2.21439	2.15567	2.01693	2.32423	2.61286	2.88311	1.97868	2.42266	2.27156	2.56487	2.34869	2.22061	2.4208	2.42025	2.46981	2.49263	3.23843	2.15564	2.112	4.08932	2.81547	3.06864	3.65049	3.34497
ANKRD9	4.42735	3.9008	4.82402	4.21687	4.48757	4.62772	4.55641	4.61423	4.14812	4.27071	4.53001	4.90245	4.25545	4.58148	4.75982	3.72581	4.35258	4.70629	5.16329	4.63457	4.72987	4.30805	4.42123	4.77172	4.08165	4.5224	4.44774	4.06944	4.39355	4.45104	4.63559	5.27517	4.87856	4.70859	4.2224	4.58888	4.13009	3.93392	4.58637	4.74524	4.07392	4.83321	4.43518	4.37717	4.57944	4.63123	4.35214	4.25957
ANKS1A	6.13537	6.20003	5.59058	5.90643	5.6119	4.68445	5.56923	5.14166	5.39069	5.33536	5.85162	5.91329	6.10642	5.87942	5.41978	5.10406	5.64673	5.67493	4.65589	5.99066	5.51762	5.82935	6.08089	5.68026	5.69324	5.81803	5.22451	6.13965	5.56772	4.3753	5.68137	5.74591	5.40316	5.77496	5.5778	5.44847	5.85935	5.66923	5.16249	6.24798	5.71421	5.54373	5.65767	4.41368	5.28786	3.79875	4.42899	5.46629
ANKS1B	2.79611	3.16457	3.74592	4.33245	3.43413	3.8601	3.21099	3.36332	2.51781	3.01129	2.86362	3.32845	3.58972	3.0927	3.57972	3.34332	2.82037	3.69931	3.90116	3.5736	2.71257	3.63715	3.33026	3.00048	3.02416	3.94066	2.76346	3.74554	2.84263	2.96227	3.37008	3.17736	3.18526	4.21506	3.17763	3.41636	3.56857	3.55703	3.3953	3.33728	3.12728	3.24159	4.37985	3.82986	3.69164	3.25909	2.92363	3.60733
ANKS3	5.14067	5.45359	5.50929	5.32019	5.12603	4.8118	5.18381	5.14747	5.22777	5.54553	4.61225	5.27141	5.31374	5.2306	5.28082	5.28471	5.05681	5.54297	5.58966	4.69259	5.32053	4.82018	5.23051	5.02543	4.86103	5.26534	4.87957	4.92259	5.31564	5.355	4.90248	4.70954	4.88509	4.85069	4.64222	4.99851	4.83322	5.34691	4.97159	5.14646	4.28	4.91166	5.32155	5.13293	5.35951	4.5768	5.39062	5.13652
ANKS4B	3.70547	3.79333	3.84075	3.18918	4.47271	4.1275	3.54095	4.53262	3.46805	3.72247	4.06539	3.70105	3.82944	3.86978	3.38311	4.21296	3.30965	4.54074	4.72225	3.59661	4.05353	3.51119	3.44683	3.82566	4.30745	3.82495	3.31989	3.14342	3.55298	3.9424	4.07019	4.17901	4.01551	3.75331	3.5313	4.03816	3.75729	3.33763	4.50241	4.07149	4.05094	4.24955	3.86291	4.84558	4.65344	4.6288	4.27984	4.14377
ANKS6	4.07777	3.38714	3.57046	3.57304	3.61014	3.45839	4.0378	4.02274	3.66811	4.02953	4.03238	4.51471	4.799	3.64038	3.42186	3.94369	3.99242	3.83075	3.60772	4.08379	3.84753	3.84081	4.10448	3.80376	3.90975	4.26809	3.52302	4.12054	3.70768	3.53345	3.92001	4.67817	3.51203	3.64005	3.91681	4.41257	3.70419	3.37442	3.33345	4.33703	4.21236	4.32111	3.72676	3.80781	4.08771	3.81808	3.95324	4.25194
ANKUB1	4.19477	3.42553	3.34796	3.63422	3.06881	3.14796	3.60908	3.51147	3.34916	3.91159	3.89596	3.48113	3.92331	3.67489	3.28589	3.74485	3.58275	3.19159	3.69181	3.96022	3.50722	3.3921	3.8189	4.1415	3.60798	3.71317	3.96313	3.6663	3.77603	3.5183	3.16498	3.41475	3.86134	3.41228	3.33032	3.92602	3.69827	3.13187	4.0066	3.12549	3.51354	3.70375	3.70899	3.11502	3.53677	3.68275	3.48999	2.8606
ANKZF1	5.76993	5.52255	5.125	5.12557	5.02231	5.09556	5.4539	5.44049	4.92576	5.19838	4.17265	5.73874	6.17845	5.53012	5.38648	5.31678	5.1916	4.96201	4.94139	6.00601	5.83979	5.11729	4.82982	5.43169	4.95966	5.74479	5.28101	5.01567	5.46026	4.9837	5.231	4.87139	5.53516	4.96388	5.46467	5.71317	5.15938	5.8578	5.3675	6.09056	5.47436	4.85159	5.43225	4.92791	4.87723	4.65177	5.26488	4.6119
ANLN	5.94052	5.66816	4.95043	5.67307	5.57863	4.72515	6.36088	4.51454	5.96348	5.53014	4.54255	6.92481	5.17813	5.29402	4.99913	5.31473	5.31477	3.88778	3.80788	5.17611	5.48068	5.18018	6.05597	4.62008	5.97896	4.6537	6.48137	5.87644	5.04464	3.84887	5.09523	6.07431	5.99721	5.93126	4.34154	5.58374	5.01834	4.60054	4.38365	6.26169	5.23136	5.31368	5.43321	3.60486	3.87298	4.08375	4.34054	3.85993
ANO1	4.80426	5.12398	5.15472	5.7995	5.61532	5.81423	5.90683	5.5666	4.97054	5.28559	5.42566	5.94921	6.03464	6.1341	5.74046	5.65825	4.87161	5.08475	4.64267	5.91522	5.49752	5.27032	5.6709	5.80151	5.8662	5.84201	5.05033	5.86822	5.53887	5.08079	5.44186	5.819	5.58219	5.96686	5.31118	4.99479	6.07794	6.30872	4.26689	6.10777	4.73021	5.53848	5.54683	3.98969	5.58382	4.15847	4.00996	4.64934
ANO1-AS1	5.90146	5.36157	5.31565	7.17321	6.22454	5.90472	6.38642	6.23424	5.20774	6.18627	5.62892	6.59449	5.84352	6.28933	6.0748	5.62656	6.01274	5.79722	5.92608	6.5053	6.32687	6.19633	5.95477	6.33648	6.62426	6.51176	6.14468	6.29375	6.073	5.55507	5.52059	6.2423	5.38815	6.35555	5.38102	5.26391	6.75875	6.33079	4.43506	6.88175	5.37255	5.64597	5.90633	5.58591	6.30459	4.57574	5.42997	5.64372
ANO1-AS2	3.59019	4.53136	3.79658	4.24578	4.19624	3.46749	3.8114	4.15166	4.26107	3.74361	4.17987	4.9243	3.48182	3.52957	4.77371	3.94698	3.4988	4.36117	5.15475	3.98984	4.12581	3.95195	4.05561	4.19428	3.68554	4.12049	4.34708	4.1865	4.10666	4.60151	4.30494	4.06849	4.78523	4.27344	4.08448	3.79388	3.84772	4.10487	4.5127	3.59045	3.34932	3.30159	3.39	4.23035	4.05876	4.08939	4.83856	4.49996
ANO10	4.06148	4.50723	4.91704	4.51129	5.06894	4.49907	4.48328	4.37802	3.99639	4.5446	4.47354	4.98621	4.66377	4.21805	4.14559	4.76671	4.34936	4.88795	3.7759	5.73698	4.82209	4.69222	4.70369	4.2372	4.622	4.69928	4.97538	4.53624	4.55888	4.07261	4.71738	4.89956	4.41296	4.34803	3.99104	5.17806	4.78109	4.2701	4.85522	4.79905	3.92169	4.23081	4.49484	3.93972	3.9443	5.16245	4.39137	4.34226
ANO2	3.65301	3.70318	4.25061	3.60124	3.16632	3.96883	4.24714	3.88378	3.75279	3.33441	4.35127	4.23394	4.0563	3.70361	3.66801	3.58443	3.52849	3.15877	3.83553	3.78555	3.88379	3.67038	3.19048	3.32372	3.56287	3.97852	3.63111	3.72662	3.45445	3.54027	3.80545	3.61771	3.44896	3.99775	3.20768	3.86586	3.12086	3.87102	3.18774	3.40383	3.56885	3.75452	3.57341	4.15025	4.39134	3.75066	4.2559	4.23563
ANO3	2.736	2.9843	3.19569	2.77635	2.97805	2.9728	3.75685	3.14335	3.07445	2.88294	3.30742	3.21805	3.19019	3.20746	3.14997	2.71955	3.30108	3.68863	3.24147	3.37257	3.34524	3.80232	3.23258	3.01821	2.8696	2.97258	4.22778	3.06147	2.9707	3.22801	3.12681	3.3331	3.41307	3.34931	2.69704	3.27088	3.21496	3.62228	2.87482	2.7543	2.4689	3.13227	3.54816	3.46137	3.04591	4.16687	3.71634	3.89839
ANO4	3.00903	2.63982	2.59497	2.47878	2.58809	3.12401	2.1869	2.7383	2.70698	2.71677	2.567	2.29325	2.69399	2.23089	2.50498	2.89942	2.7346	3.12342	2.61945	2.36102	2.59847	2.52315	2.29905	2.71437	2.31703	2.54413	2.81196	2.65898	2.87317	2.99039	2.7459	2.98576	2.3098	2.34996	2.35839	2.58834	2.4167	1.85661	3.03498	2.72173	3.18009	2.29039	2.89683	3.31215	3.0229	2.51807	2.90332	3.17361
ANO5	3.3596	2.66749	2.91219	3.20597	2.13695	2.87458	3.44499	3.46733	3.38052	3.18479	3.00501	3.47905	3.26769	3.91137	3.15958	2.65784	3.18879	3.67794	4.67011	2.57104	3.41779	3.13563	3.25392	3.90772	3.61885	3.03511	3.24772	3.41863	2.39421	4.41327	3.68104	3.19862	3.07477	3.08422	3.38736	4.12608	2.61051	3.04268	4.11551	2.697	3.28517	3.07949	3.06064	3.3703	3.22768	4.16476	3.73592	3.89058
ANO6	5.67619	5.88613	6.02494	6.93082	6.25899	5.86312	6.5534	6.25757	6.61541	6.49298	6.27995	6.23986	6.68601	6.52378	5.95849	6.14179	6.37167	6.19882	4.20358	6.34162	6.39535	6.6833	6.41493	6.00269	6.46191	5.97956	5.70227	6.75318	6.46122	4.15961	6.81621	6.3017	6.33972	6.44287	6.5342	5.93059	6.726	6.52399	5.92385	6.64381	6.41408	6.43905	6.08642	4.89201	5.37918	3.51718	3.88243	4.82798
ANO7	4.23582	3.82687	3.71765	4.00649	3.43103	3.672	3.64572	4.02763	4.43664	3.86756	3.7757	4.0032	4.26569	3.98834	3.83557	4.21729	3.56344	4.36001	4.71892	3.87236	3.87302	3.94666	3.62449	4.00326	3.65579	3.50163	4.47902	3.76192	3.83174	4.61978	3.92441	4.25204	4.5308	4.11145	3.86495	3.44429	3.87758	3.34421	3.95011	3.87407	3.42745	3.28997	4.14442	4.64208	4.00606	4.23012	4.2978	4.5533
ANO7L1	4.63849	3.79821	4.48653	4.59361	5.80204	5.1421	5.26624	4.57163	4.82964	4.42368	5.48899	5.90607	4.43203	5.52275	4.12583	5.03578	4.97101	5.26843	4.7517	5.16028	5.33001	5.12073	4.9257	5.00266	4.91822	4.63159	4.50822	5.35106	4.31417	3.5319	4.26981	5.31762	3.74482	4.67189	5.01888	5.36725	3.98957	4.48696	4.90321	4.59715	5.33825	4.19109	4.16982	3.03567	2.84498	4.068	2.75305	3.89328
ANO8	5.63754	5.22053	5.95601	6.08379	5.92341	6.10586	6.20046	5.49483	5.47896	5.88212	5.60235	6.05088	5.41619	6.31134	6.06272	5.75536	6.04021	5.60902	4.84702	6.11584	5.90039	5.713	5.96376	6.62802	6.15132	6.15992	6.30714	5.66673	5.88383	5.85074	6.46233	7.09417	5.39937	6.13529	5.77581	5.65511	5.08576	5.57836	5.50841	5.85293	5.95095	5.84363	5.70014	4.53038	5.3506	4.61645	4.52341	5.32985
ANO9	5.6586	5.40909	5.96039	5.7562	5.36081	6.12247	6.10506	5.15558	5.53403	5.67049	5.49164	5.5376	5.76067	5.78277	5.94889	5.93928	6.21379	5.77796	5.90651	5.7316	5.48112	5.71973	5.70496	6.15649	5.69366	5.71751	5.70754	6.15546	6.08617	6.00587	6.25876	6.1794	5.35446	5.15636	5.67735	6.12489	6.02403	5.38687	5.35179	6.48682	5.69374	5.51013	5.68714	4.83599	5.9498	5.30302	5.54282	6.09673
ANP32A	4.3388	4.24316	4.24808	4.76762	4.51852	4.07769	4.72909	4.35648	4.10453	4.33284	4.47296	3.90937	4.10613	4.50691	4.86091	3.96471	3.70927	4.12932	4.19759	4.68033	4.80848	3.9172	4.63023	4.3418	3.86078	4.41715	4.09093	4.24518	4.93564	4.35979	4.62642	4.3615	4.26865	4.18753	4.1951	5.16311	4.85973	4.56485	4.24083	4.67875	4.11501	4.02949	4.23616	3.73409	4.84657	4.01141	4.09837	3.77544
ANP32A-IT1	5.106	5.33463	4.72691	5.42128	4.87065	4.78336	5.08425	4.63488	5.20729	4.7027	5.48395	5.02864	5.645	5.45165	4.57405	5.60298	5.26051	5.45276	5.36257	4.51646	5.29471	5.14442	4.91686	4.9574	4.9896	4.83662	4.32817	5.03113	5.34432	5.2203	4.71042	5.42624	5.08023	5.20603	4.85919	5.21064	4.6263	5.63558	4.94357	5.36633	5.14957	4.54796	5.33897	6.15849	5.5994	6.40011	5.30802	5.99203
ANP32AP1	2.40469	3.87994	3.63903	3.57449	4.84584	4.50804	3.62579	2.72704	2.77991	3.13674	3.05179	2.98499	4.00063	3.89968	2.6372	2.98099	2.51209	2.0777	3.04653	2.55045	2.74841	2.52493	3.65986	2.23731	4.05225	3.48276	3.82806	3.65871	4.19225	2.40083	5.10174	2.45756	2.94213	3.01637	2.15389	2.76128	4.36282	5.34196	2.48033	4.00422	2.2565	6.24615	4.34632	4.83903	2.39115	4.0309	2.65735	3.39754
ANP32B	5.91905	5.42731	5.05984	5.68647	5.88412	4.70651	6.0253	5.38566	5.82416	5.29203	4.87128	6.27163	5.52206	5.32503	5.68756	5.85819	5.16547	5.09751	3.81627	5.37828	5.45786	6.08902	5.94336	5.02161	5.44748	5.46243	6.06704	6.56653	5.24646	4.23893	5.49404	6.02154	5.80275	5.00455	5.3468	5.10457	5.97692	5.84371	5.4901	6.14592	5.66179	5.74173	4.88396	3.38076	4.45404	4.73026	4.25444	4.81415
ANP32C	2.20166	1.73588	2.32718	1.81726	1.52937	2.86361	1.99992	3.16767	2.12273	1.98357	1.95823	2.10988	1.92043	2.46114	1.91772	1.74699	3.40839	1.74421	1.91192	2.50815	2.05264	1.67092	2.21725	1.99094	1.94999	2.00162	2.16224	1.50657	1.50925	2.17373	1.65292	2.0225	2.30343	1.52126	1.98624	2.12563	1.71735	2.28274	2.98021	1.98597	1.85749	1.91091	2.0391	2.24625	1.90637	2.06769	3.01498	2.77818
ANP32D	2.57038	3.29373	3.28057	2.46168	1.88608	2.2498	2.10308	4.2275	3.08155	2.74514	2.54419	4.86735	2.08008	3.42123	5.29549	3.72415	2.12346	2.85664	3.10032	1.91895	2.04447	2.14141	3.07034	3.88426	1.47416	2.30373	2.99385	3.44634	3.02095	4.36506	2.91354	2.37218	2.37345	2.91328	2.06211	3.86621	2.56109	2.25525	3.82077	2.28054	2.02267	2.85751	4.35674	5.40286	4.97255	3.89343	5.14527	5.1445
ANP32E	6.83119	6.96062	7.04245	7.48644	7.54959	7.10422	7.35459	6.33604	7.12351	6.7082	7.06691	6.7869	6.90038	6.55265	7.11125	7.71042	6.85922	5.87836	5.15205	6.9742	7.36927	6.89324	7.34411	6.70774	7.49644	6.81199	7.15351	7.23684	7.15594	6.35686	6.64686	7.13009	6.78149	7.03543	7.0384	7.35507	7.27573	7.09125	7.79418	7.19752	7.3163	7.12207	7.03955	5.37652	5.86478	4.78777	4.71619	5.45495
ANPEP	5.69548	6.04121	6.24491	7.25905	7.09568	6.3849	7.22999	6.58862	7.25916	7.00587	7.22401	7.36833	7.91865	7.32175	6.46297	6.93647	7.01277	6.65159	4.7996	7.1482	6.87482	6.66696	6.97814	6.53625	7.41414	6.71253	6.66779	7.92682	7.42002	6.5813	7.35023	5.78009	6.94574	6.87853	7.42287	7.16568	7.86336	7.45676	6.95967	7.07128	6.73714	6.63221	7.26936	5.07616	5.94553	4.92887	5.04924	5.51175
ANTXR1	6.58622	7.98017	6.55048	7.22282	6.40317	6.9416	7.14683	7.23681	7.77415	6.17784	7.19109	7.37752	7.91648	7.0226	7.26163	6.24495	7.03345	6.68407	5.13984	6.94543	7.18603	6.33528	6.93152	6.55912	6.82834	6.92846	6.95028	7.06541	6.99797	6.31838	7.52302	6.88563	6.29773	6.77757	7.09146	7.01368	6.86528	7.71579	6.06696	7.1627	6.58486	6.99718	7.21326	4.93045	6.69516	5.25877	5.59966	6.09596
ANTXR2	4.76608	4.43824	5.84879	6.38232	5.31884	5.57835	5.26129	5.27256	6.0889	5.7911	5.33722	5.45875	6.59976	5.54025	4.69595	5.64241	5.46957	5.25552	4.68095	5.6523	5.25125	4.97766	5.20843	5.46302	6.54333	5.07782	5.20741	6.13303	5.46449	5.43776	5.95115	5.01465	5.00615	5.23218	5.3649	5.55017	6.47359	5.61091	5.86396	4.71658	5.84066	6.24292	5.29945	5.40699	5.5395	4.52674	4.38992	4.62533
ANTXRL	3.67576	3.17025	3.69039	2.78631	3.3847	3.02273	3.30826	2.53257	3.22859	3.49869	3.34621	3.54135	3.66039	3.49393	3.54606	4.01672	3.64336	3.72587	4.29836	3.39671	4.06139	3.11825	3.15594	3.22644	3.51586	3.13055	4.00567	2.61195	3.16501	4.20697	3.85333	3.68454	3.61456	3.81509	3.14603	2.79294	3.5294	3.93299	4.00559	3.59391	3.6914	3.67501	3.08571	4.3375	3.58268	3.75954	3.49668	4.43651
ANXA1	7.50072	6.46824	7.13798	7.33979	7.69099	7.16654	7.45417	6.74675	7.79947	8.056	7.21568	7.63256	7.53752	7.28255	6.83321	7.68528	7.46114	7.16075	4.62139	8.05069	9.39714	7.24398	7.15135	7.44178	8.34635	7.32233	7.51475	8.40462	7.5977	5.51763	7.35773	7.82142	7.47174	7.63823	7.34304	7.20756	8.37291	7.89183	8.95471	7.3805	7.82725	8.19614	7.1379	4.32083	6.18532	4.24844	4.31232	6.19955
ANXA10	2.81992	2.89683	2.8682	2.86452	3.62907	3.71888	3.34048	2.78878	2.83604	3.55689	3.12569	3.15361	3.28168	3.68706	3.08235	3.24156	3.26984	3.08606	3.28397	3.04404	3.04029	3.76456	3.52931	3.39373	3.57438	3.93133	2.41332	3.03326	3.60986	2.64352	3.52679	3.03881	2.70446	3.69679	2.96384	2.309	3.30734	3.97304	4.36871	2.82102	3.54722	3.12198	2.63298	3.16671	2.4604	3.24946	3.36422	2.66243
ANXA11	4.90494	5.04756	6.0621	5.7015	5.4198	5.40552	5.54868	5.57754	5.63789	5.6113	5.54502	5.54719	5.50042	5.59404	5.71724	5.50805	5.55581	5.21616	5.31519	5.48635	5.60911	5.31752	5.5355	5.42721	5.5823	5.44139	5.04985	5.56534	5.89969	5.31199	5.41816	5.63566	6.02961	5.34922	5.82698	5.47999	5.72863	5.85089	5.14717	5.43174	5.16832	5.39256	5.38595	5.49846	5.27995	4.89998	5.27673	5.82288
ANXA13	3.43593	2.46386	2.66183	2.65225	2.63687	2.43457	2.69633	2.93319	2.68422	2.59802	2.78389	3.24243	2.41127	2.74249	2.52775	2.87091	2.40458	3.59201	3.49893	2.35515	2.77738	2.19862	2.6764	2.34691	2.5411	2.80046	2.51343	2.72489	2.19916	2.65555	2.55123	2.92343	2.26128	2.61815	2.59376	2.84478	2.73502	2.50434	2.19135	2.23748	2.71541	3.02455	2.52211	3.36956	3.01967	4.39232	2.77384	2.9687
ANXA2	5.46801	5.47929	5.1533	5.59254	6.2934	5.26839	6.42889	4.21897	5.89936	6.34619	5.43118	6.10662	6.20305	6.38216	5.82522	5.4035	5.80969	5.52853	3.98425	5.93528	5.27913	5.51639	5.91948	5.76725	6.38319	5.6971	5.1874	6.59534	6.00319	4.1887	5.6618	6.12896	6.13841	6.03839	5.67378	5.80898	6.793	6.30127	6.28839	5.88182	5.32601	5.69826	5.33851	3.6947	5.60653	4.54743	4.27537	4.56847
ANXA2P1	4.41788	4.92467	3.46819	3.46982	3.72568	3.82899	5.04755	3.86361	3.51707	3.69012	4.97463	3.77793	4.74402	5.30845	5.08281	4.61014	4.21397	3.52672	4.9019	4.28003	3.66784	4.55076	4.13817	4.78972	3.86588	3.43936	5.55186	4.31962	3.34394	3.22794	4.57567	3.9956	4.89431	4.99837	3.78628	4.11494	3.69505	4.62162	4.83214	5.23913	4.19161	3.83263	3.85288	4.43027	5.11179	4.11494	4.51027	4.00077
ANXA2P2	6.51674	6.15941	6.07471	7.21554	7.38498	6.23297	6.80321	6.71495	6.46191	6.49962	6.52617	7.05903	6.86354	5.91366	6.25961	6.90332	6.59618	6.80994	3.50631	6.5157	6.52708	6.4915	6.87702	6.78862	7.24512	6.11859	6.89894	6.47548	6.12171	4.88394	6.58802	6.54697	6.8154	6.58459	5.68802	5.86022	7.36094	6.80675	6.44566	6.6892	6.11742	6.50017	6.64138	3.25332	5.53695	3.13956	3.59382	5.55748
ANXA2P3	4.63404	4.28195	5.21098	3.68424	4.58514	3.98446	4.27778	6.06726	3.83586	3.68908	3.75153	4.08057	4.04064	4.16299	3.93394	4.07452	4.26699	4.6306	5.29154	4.73593	4.52006	3.5013	3.67788	3.70874	3.99901	3.19618	4.08573	4.26317	3.8637	3.63202	3.59477	4.7527	3.93114	3.71387	3.88608	4.26074	4.02141	3.95121	4.29489	3.7412	3.10079	3.51671	4.04566	4.0099	5.39575	4.59958	5.01575	4.00156
ANXA2R	3.73616	3.53058	3.51695	3.65754	4.26093	4.51469	4.30126	3.3037	4.27511	3.63807	3.99813	3.85789	4.0452	3.62504	3.29519	3.68657	3.88438	3.74123	3.51839	4.14707	4.53951	3.27995	3.49712	4.48674	4.25147	3.31291	3.91282	4.75167	3.64623	4.28071	4.09972	4.06999	3.10106	3.39423	4.00477	4.1007	3.90083	4.63572	5.55738	3.77308	3.44788	3.97435	4.26668	3.76439	3.11302	3.95633	3.70742	3.82701
ANXA3	4.51368	4.94242	2.98179	3.35674	4.93431	3.18073	3.48575	3.15073	3.53011	3.61656	3.2421	3.19613	3.42167	3.86862	4.0289	4.18647	3.18034	4.05298	2.96323	3.54182	5.07948	3.89632	3.86641	3.39812	3.6398	4.10149	3.31458	3.32121	3.16144	2.86867	3.33743	2.947	3.91633	4.09638	2.88444	3.19421	5.1182	3.34578	5.78076	3.0694	4.03861	3.39812	2.60926	3.4331	3.59251	3.37853	3.11387	3.38954
ANXA4	6.0695	6.99714	6.57707	7.44348	7.08054	6.87487	7.24191	6.63308	7.1357	6.77798	5.94232	7.03129	7.69538	6.57126	5.76848	6.65621	6.69897	6.69595	4.28187	7.58463	5.76312	7.02673	6.94932	6.43351	7.58025	7.25301	6.49645	7.4843	6.83964	6.03526	6.48931	7.21668	6.96532	7.1285	6.79633	7.08689	7.17427	7.18799	6.33674	7.33057	6.91719	6.49919	6.5007	4.75116	5.38708	3.69063	4.86863	5.61239
ANXA5	6.52138	6.89569	7.19232	7.86715	7.74868	7.68161	7.8811	6.462	7.69955	8.09794	6.97045	7.85721	7.96976	6.97513	6.8224	7.40491	7.3285	6.57184	4.73372	7.14881	7.39696	7.79644	7.89268	6.90594	7.83944	7.33326	7.61797	8.07657	7.20865	6.18276	7.35023	6.7483	6.96793	6.89858	7.88646	7.01753	8.01002	7.90404	7.15156	7.47949	7.47184	7.8549	7.48459	5.57379	6.14843	4.45287	5.031	5.3499
ANXA6	4.89103	5.48698	5.53263	6.55641	5.94488	5.93401	6.26033	5.69404	6.78827	6.46111	6.22938	5.51912	7.32427	5.50578	6.29593	5.78159	5.91665	6.2968	4.90558	6.40441	6.29141	6.67317	6.67879	5.84303	6.60385	5.97742	5.57774	6.33439	6.54178	4.47645	6.55593	6.12474	6.53334	5.96729	6.83833	5.73676	6.72234	6.74363	6.16055	6.18542	6.25224	6.09143	6.02745	4.9814	5.80745	4.83578	4.49963	5.30278
ANXA7	8.11531	7.37018	7.34045	8.0874	7.77104	7.13496	8.13235	7.07274	7.91921	7.96222	7.91097	7.89122	8.03847	7.6562	7.39476	7.92167	8.01933	6.77068	4.40435	8.12081	7.84797	7.68557	7.90632	7.33546	8.30368	7.85914	7.77237	8.44215	7.9813	7.16648	7.79539	8.17541	7.75684	7.91027	7.70145	7.75652	8.24103	7.86728	7.73235	8.0051	8.10023	7.81848	7.72001	6.02788	6.86832	6.42406	4.96844	7.22232
ANXA8	7.36431	6.57376	7.51874	8.21569	7.39454	7.74702	7.68351	6.82176	7.66997	7.7903	7.18637	7.65841	7.74657	8.01941	7.167	8.04071	7.66684	7.95227	5.47775	7.93973	8.00043	7.97728	7.92507	7.99592	7.69215	7.86429	7.59116	7.6893	7.64451	6.38916	7.34907	8.12716	7.64114	8.39452	7.97359	7.60412	7.60966	8.39182	6.42657	8.24408	7.6511	7.43131	7.20873	5.57299	7.62224	5.08994	5.96271	7.5869
ANXA8L1	7.09132	6.3229	7.4465	8.0405	7.30515	7.50343	7.75902	6.72421	7.5514	7.55319	6.75192	7.49093	7.58888	7.85796	7.15666	7.96287	7.50359	7.72822	5.58594	7.81039	7.79226	7.82487	7.68505	7.99639	7.55991	7.70201	7.46156	7.53428	7.4098	6.12313	7.03098	7.92103	7.37801	8.27316	7.76988	7.23506	7.29092	8.33878	6.33728	7.99549	7.4863	7.21337	6.89347	5.44152	7.44258	4.45112	5.36313	7.19026
ANXA8L2	7.70688	6.75069	7.78929	8.18422	7.38634	8.00813	7.74313	7.10486	7.63401	7.90616	7.1865	7.72969	7.46638	8.16523	7.17466	8.2627	7.80356	8.35958	5.60042	7.8859	8.09264	7.67477	7.9492	8.31194	7.86711	8.04095	7.72452	7.6999	7.82506	7.04071	7.6912	8.24142	7.79424	8.098	7.88927	7.9469	7.71183	8.25743	6.59809	8.3845	7.65088	7.5669	7.13776	5.62037	7.83678	5.34328	6.72319	7.82088
ANXA9	4.50011	4.84088	5.48269	6.59959	5.69398	5.04625	6.22072	5.68021	5.25521	5.94602	5.70458	6.26803	5.23359	6.29545	6.29114	6.02161	5.57608	5.48691	3.70648	5.32315	5.83772	5.7308	5.68166	5.52026	6.48144	5.79813	5.58243	5.95656	5.89751	5.28447	6.46341	6.16675	4.82032	5.19536	4.61977	6.0654	3.92411	4.67903	3.75157	6.11955	5.36579	4.72596	5.22112	4.79423	4.81048	3.77445	4.59778	5.10219
AOAH	5.15759	4.96685	5.10714	5.36556	5.47364	5.38282	4.99296	5.45296	5.93111	5.74095	4.98392	4.54583	4.9383	4.89928	5.45723	5.75518	5.50523	6.03134	4.50367	5.22213	6.40665	5.6709	5.50202	5.09136	5.63724	5.82627	5.41858	5.77365	5.11767	5.20169	5.6518	4.15	5.29604	5.3455	6.60469	5.42416	5.19642	5.42318	5.53616	6.1385	6.05608	5.36731	5.57395	5.00717	4.90209	4.54533	4.68957	4.84416
AOAH-IT1	3.35708	3.33616	3.9184	2.47018	3.10818	2.68673	2.64907	2.44703	3.71138	4.5623	2.58707	3.50853	3.14773	2.00499	2.49072	3.28349	4.01027	3.937	3.05985	3.68705	4.04038	2.83717	3.12842	3.11084	2.54005	2.89774	3.62692	2.82841	2.56765	4.38625	3.50553	2.52495	2.25336	3.29923	3.51822	2.90794	3.12704	2.95285	2.5987	4.14572	3.05599	3.46259	3.2579	3.47086	3.04156	4.56346	3.29159	3.58925
AOC2	4.23429	4.60239	5.88888	4.06369	4.11844	3.2646	3.68907	3.5801	4.32081	4.50413	4.27444	4.23256	4.13903	4.03174	4.71952	4.65238	4.36956	4.45655	5.50167	4.38924	4.14121	3.45948	4.083	4.38882	4.19118	4.22568	4.03614	3.78308	3.65077	5.35039	4.16389	4.98995	4.8916	3.97885	4.43203	4.79608	3.59211	4.06546	4.304	4.83854	4.78846	4.30792	4.35981	6.01104	4.50166	5.60453	4.66838	4.71194
AOC3	5.50221	4.18101	5.43647	6.01438	5.93753	5.93012	5.14862	5.4946	5.97902	4.5962	5.71066	6.23614	6.8526	5.56184	5.60475	5.39959	6.0273	5.35856	6.34451	4.60638	4.83106	5.42631	6.0936	5.54543	5.59851	5.61905	5.7217	5.31625	6.39157	6.12192	5.36843	5.30389	6.0546	5.70526	6.13516	6.09911	5.97459	6.31705	5.08291	6.67514	5.0482	5.91096	6.25764	5.73305	6.1535	5.65269	5.49637	5.62307
AOC4	4.18693	3.70978	3.07842	4.85619	3.84148	3.75989	3.87953	3.47402	3.73166	3.61972	4.08046	3.87492	4.23329	3.89293	3.4774	3.53645	4.2524	3.74652	3.90746	4.50337	3.68294	3.80961	4.16284	4.24571	3.96979	3.51976	3.67743	3.66204	4.16962	3.8047	3.35216	3.98783	3.85653	3.95789	4.30591	2.88157	3.66418	3.83537	3.85979	3.92604	4.40584	3.96637	5.0516	3.65568	3.5604	4.53448	4.23822	4.22322
AOX1	4.64996	4.02753	5.62376	5.79136	6.15628	6.00885	5.54505	6.25823	6.22162	5.31725	6.15731	5.6858	6.20433	5.79905	6.89934	6.1079	5.90176	5.99462	5.11615	4.96624	5.16527	5.66201	6.81913	5.49066	4.55157	5.12943	6.1214	6.97702	6.01978	4.26519	6.74898	3.92065	5.80974	5.21555	6.03803	6.42829	6.30105	5.43304	4.97263	5.76313	5.98703	6.84475	6.01803	4.77839	4.9625	4.30112	5.0646	4.74083
AOX2P	2.78942	3.22403	3.2846	2.76446	2.73667	3.2579	2.9314	3.002	3.3751	3.24807	2.69167	3.3149	2.78988	3.08506	3.15936	3.02392	3.19189	2.86995	3.87531	3.41006	3.30619	2.87743	3.12169	3.28322	3.21532	3.12827	2.53791	3.09101	3.08401	3.76505	3.13013	4.05957	3.07495	3.19227	2.80257	3.55106	2.90996	2.68967	3.36815	3.241	3.48971	3.11232	3.44864	4.41681	3.85644	3.92046	4.12147	3.81214
AP1AR	4.66278	4.47313	4.36733	5.18948	5.41114	4.03619	4.89067	3.40186	4.95836	5.52107	4.73235	5.41395	5.25995	4.78561	4.50635	4.81452	4.30786	5.10962	3.14986	4.63989	4.45245	5.00925	4.82334	4.83563	3.89253	4.36866	4.69051	5.10386	4.71641	3.77491	4.92791	4.76268	4.58339	4.42785	4.33552	5.17679	5.47851	5.03414	5.09968	4.63808	4.20983	5.35891	4.3734	3.50667	3.72033	3.84272	3.76949	4.13235
AP1B1	5.74013	5.08078	5.62221	5.80897	5.76145	5.54653	5.62335	5.09882	6.2102	5.89099	5.77501	5.67705	5.87249	5.69601	6.01532	6.02253	6.18892	5.12108	5.00968	6.31434	6.45736	5.76313	5.61031	5.41344	5.80648	5.48945	5.92911	5.59432	5.65459	4.89403	5.18356	6.42634	5.46377	5.62297	5.73915	5.67907	5.98847	5.22651	5.64656	5.34882	5.58782	5.32844	5.52327	3.05035	4.99282	3.44783	4.23011	3.74899
AP1G1	7.34669	7.24476	7.06478	7.49497	7.54373	7.26545	7.28885	6.52214	7.325	7.46846	7.16577	7.40255	7.33169	7.55054	7.23674	7.31181	7.21158	7.13298	4.34698	7.23484	7.22543	7.33884	7.01101	7.33712	7.35337	7.55536	7.18375	7.51162	7.2673	5.0053	7.08218	7.69305	7.09296	7.54676	7.25187	7.09912	7.57381	7.0805	7.28184	7.29676	7.44894	7.31083	7.15856	4.78212	6.3329	4.90658	5.51476	6.0979
AP1G2	6.45803	6.14225	6.18113	6.41665	6.05677	5.74011	6.46005	5.79714	6.16214	6.0759	5.85674	6.20806	5.75208	6.19607	6.10769	6.08225	6.02671	6.0551	4.96896	6.11748	5.91967	6.13476	6.16853	5.80664	6.44112	6.581	6.00052	5.94883	6.3475	5.19186	5.89459	6.19904	5.76098	5.98227	6.00325	6.2539	5.89081	6.20124	5.61121	6.27166	6.28359	5.52843	5.98692	5.40901	6.03634	5.44482	5.57768	5.18685
AP1M1	5.21686	5.4292	5.71773	5.98337	5.7939	5.41063	5.28108	5.7912	5.11725	5.71004	4.62601	5.49144	5.76405	5.29737	5.12574	5.27434	5.80837	5.2304	4.93516	5.1149	5.29434	5.24474	5.35139	5.56505	5.26013	5.09554	4.89839	5.61548	4.88404	4.89926	5.46136	5.54084	5.06099	5.31593	5.78193	4.89158	5.58877	6.02202	5.27029	5.45641	4.95827	5.52474	4.79343	5.41876	4.27707	4.76102	4.63801	5.12552
AP1M2	5.33528	4.68335	5.14014	5.7876	5.99243	4.83222	5.90996	4.53341	4.81304	4.55083	4.91455	6.20202	5.14537	5.08064	5.11279	4.88024	4.93136	5.39322	4.58781	4.30968	5.15591	5.64203	5.22106	5.00804	4.97459	4.53553	4.39099	4.75569	4.94729	4.35385	5.15619	5.73709	5.1368	4.95687	4.20847	5.32132	5.41302	5.28778	4.37084	5.87552	4.91544	4.91124	4.60938	4.79493	4.99373	4.37044	4.16144	4.39866
AP1S1	5.45818	5.20674	5.40607	4.93573	6.09454	5.44454	5.72228	5.16526	5.23936	5.50422	6.18894	5.24026	5.32706	5.43621	5.70529	6.04114	5.00672	5.24363	5.19877	5.24528	5.39047	5.57531	5.43904	5.4275	5.69069	5.58713	5.6384	5.85586	5.43128	4.90095	5.06978	5.67768	6.12125	4.86402	5.81048	5.91254	5.39803	5.44031	5.45152	5.54612	5.27478	4.71323	5.59581	4.30125	5.32049	4.53376	4.5209	4.91127
AP1S2	5.36074	5.46493	5.3231	5.60629	5.19911	5.54773	5.2136	5.65199	4.9316	5.94404	4.75522	5.12169	4.91323	5.11813	4.33631	5.96314	5.6965	5.53211	5.42993	4.97338	4.95906	6.05681	5.33864	4.85279	5.54219	4.7421	4.76978	5.14879	5.65387	5.2306	5.27617	4.27696	4.8091	5.43619	5.78432	4.89335	5.11944	5.78158	4.82523	5.76028	5.57538	5.15052	5.14017	4.69425	4.98027	5.15435	4.51344	5.24297
AP1S3	3.55209	2.41734	4.16818	3.33088	3.34941	3.09658	3.74312	3.39083	2.8812	3.26793	3.25503	2.71159	3.1709	3.4979	2.76236	2.87763	3.38869	3.28683	3.88365	3.90539	3.36361	3.0732	3.08019	3.42748	3.06508	3.19652	3.70315	3.51823	2.92083	3.36916	2.88696	3.684	3.19409	3.51557	2.30793	3.17211	3.29502	3.09568	3.63099	2.92581	3.51417	3.11532	3.03812	3.28792	3.39264	3.05923	3.25925	3.36776
AP2A1	6.56437	5.30042	6.56771	6.6293	6.36131	6.77339	6.47709	6.16152	6.90658	6.3163	6.74065	6.84011	6.56891	7.1896	6.40677	6.39781	6.41337	7.29597	4.29446	6.37824	6.09319	6.57028	6.55953	6.70049	6.63057	6.36868	6.04099	6.58924	6.55886	5.53459	6.75822	7.02138	6.6274	6.30239	6.54837	6.27588	6.64761	6.4424	6.2123	6.28152	6.23327	6.40468	6.29375	4.45358	5.84027	4.84735	4.74435	5.14579
AP2A2	5.00486	4.90204	5.42883	5.51094	5.24116	5.98514	5.31936	5.18002	5.67758	5.45974	5.28621	5.41858	5.62879	5.47577	5.74477	4.98651	5.48051	5.53652	4.28674	5.93753	4.93153	5.32321	5.40161	4.91927	5.30871	5.59191	4.97135	5.59064	5.24665	5.25513	5.59044	4.93307	5.11029	5.39551	5.93701	4.98712	5.79765	5.54137	4.80842	5.34513	5.4058	5.47073	5.42503	5.36395	5.35818	4.27346	4.9496	4.79837
AP2B1	6.02379	7.19723	5.49171	7.27562	6.83461	6.61884	7.164	6.04092	7.35441	7.27231	6.89223	6.97716	7.58251	6.11104	6.83963	7.12752	6.73582	6.66491	4.62684	6.61571	7.09681	6.87963	7.45562	6.23801	7.62214	7.2883	6.69185	7.27379	7.13943	5.5412	7.09417	5.81229	6.87635	6.39626	7.22438	6.59672	7.62788	7.44755	7.05563	7.11297	7.39362	7.15994	6.88553	5.13168	5.80863	4.59814	5.09673	5.42061
AP2M1	6.46629	6.4192	6.34513	6.52267	6.10752	6.54789	6.32275	6.59872	6.93331	6.91341	6.66662	6.3236	6.94906	6.45258	6.48473	6.68901	6.37864	6.29428	5.63706	6.29385	6.29211	6.65502	6.61936	6.57636	6.52762	6.7737	6.91391	6.66078	6.72743	6.12016	6.28437	6.45806	6.83233	6.44283	6.68251	6.77528	6.4395	6.84581	6.36603	6.675	6.40763	6.42914	6.60972	5.42635	6.34246	5.18578	5.95201	5.53972
AP2S1	6.7203	5.92135	6.8191	6.19765	7.14727	6.69988	6.67962	6.20117	6.84069	6.4756	6.66593	6.81086	6.66208	6.44492	6.60109	6.31348	6.70828	6.45991	5.30261	6.32551	6.71641	6.39183	6.50041	6.99007	6.67182	6.02256	6.50912	6.91936	6.42745	5.77342	6.35655	6.82885	6.67918	6.28077	6.45898	6.48841	6.64395	6.37535	6.59599	6.08296	6.52458	5.40983	5.91459	5.45245	5.38506	5.62966	5.6951	5.46493
AP3B1	5.46385	5.70945	5.01014	5.93055	5.91681	4.47444	6.39299	4.92899	5.8619	5.59256	5.49841	5.86028	5.79819	5.91278	5.67217	5.86237	5.40453	5.80293	4.01886	5.68669	6.15435	5.82609	5.8431	6.46078	5.82944	5.92125	5.78694	6.14094	5.90873	3.45839	5.62975	5.83288	5.60387	6.12043	5.71336	5.29837	6.11555	5.87159	5.94902	6.1648	5.94675	5.46377	5.84481	3.38749	4.88783	3.58883	4.09732	4.08466
AP3B2	4.89291	4.01661	4.11235	3.68951	4.3862	4.69319	4.16558	3.51552	3.88145	4.51066	4.10692	3.94004	3.93652	4.31303	4.11144	4.76345	4.16935	4.57483	4.98023	4.32721	3.64306	4.41321	4.02298	3.90139	4.53334	4.39798	4.45813	3.91798	3.9371	4.32513	4.42973	4.02069	4.0703	4.33239	4.03323	4.46623	4.50311	4.13159	4.42444	3.71126	4.03601	4.27578	3.81584	5.13499	4.83147	4.92387	4.84369	4.80274
AP3D1	6.09887	5.66507	5.49184	5.71256	5.83931	5.86194	5.95924	5.54998	6.11421	6.04555	5.41742	5.2311	5.99558	5.53682	5.50768	6.02335	5.51208	5.50422	3.9404	5.53799	6.19931	6.35943	5.94795	5.79861	5.76188	5.99223	5.82211	5.95224	5.97277	5.35845	5.66897	6.3672	6.08125	5.53142	5.76704	5.65898	6.58675	5.69241	6.1328	6.10959	6.15896	5.51688	5.51376	5.66016	5.44852	3.87067	4.45521	4.87646
AP3M1	5.45236	6.48262	6.62402	6.76237	6.92447	6.0744	6.71187	5.30151	6.34243	6.78611	6.2044	6.35521	6.71347	6.17515	6.30385	6.06819	6.6408	6.1232	5.20413	6.4438	6.66406	6.93748	6.22989	6.50033	6.6383	6.44423	6.35234	6.54075	6.20209	4.4257	6.45499	5.85163	6.00868	6.49459	6.37738	5.94854	6.87697	6.57527	6.46689	6.49067	6.36034	6.63225	6.77278	3.82631	5.93819	3.55801	5.12211	4.6881
AP3M2	5.37013	5.30829	4.88005	4.99674	5.06086	5.06523	5.04652	4.08223	5.56397	5.44447	4.97852	5.15393	4.89251	5.14974	4.63392	5.0635	5.76672	4.44476	4.63088	5.49469	5.996	5.15968	4.8994	4.77695	4.80095	5.13196	5.67126	5.07237	5.2063	5.06444	5.33889	5.0542	5.18508	4.73499	5.09279	4.50055	4.87057	5.00807	5.00136	5.1325	4.99998	5.30429	4.67392	4.45898	4.02543	4.94533	4.95522	4.54168
AP3S1	4.9604	4.60449	6.38715	5.63883	5.43217	5.44675	5.64673	4.95114	5.69576	5.23375	5.93013	6.09575	5.84311	5.48218	5.47285	5.11133	5.93914	5.4818	4.29401	5.71848	5.35615	5.35054	5.4359	5.27928	5.67198	5.80448	5.58762	5.58555	5.44955	4.15194	5.69472	5.59034	5.5185	5.75669	5.52277	5.18126	5.63831	5.944	5.60869	5.56229	5.48557	6.26012	5.29117	4.44916	4.18249	3.63139	4.00498	4.57018
AP4B1	4.12714	4.59833	4.8896	4.64323	4.29231	4.92614	4.60946	3.29179	4.95148	4.03139	4.06457	4.30157	3.97937	3.97572	4.36797	4.30742	3.80625	3.6389	4.89165	4.78896	4.59503	4.17199	4.91071	3.62379	4.31658	4.13595	3.65158	4.75765	4.51413	3.96473	4.51584	3.20399	4.13499	3.90339	4.49581	3.78625	4.73538	4.70386	4.15442	4.13571	4.26906	3.95733	3.99515	4.32327	3.49838	3.65331	3.39194	4.36615
AP4B1-AS1	4.07729	2.7517	2.95567	3.6278	3.23835	3.14765	3.33465	3.10137	4.17211	3.44995	3.65286	3.79398	3.43259	3.10901	4.02827	3.42466	3.11889	3.76754	3.40316	3.57593	3.71498	3.71233	3.33742	3.58119	2.97837	2.87258	3.9633	3.46021	3.79932	2.93176	3.54944	3.24552	3.18137	3.76366	3.6206	3.45712	3.93141	3.23238	3.22396	3.17899	3.46819	3.09576	2.97589	3.03582	2.74095	2.76059	2.61434	3.11458
AP4E1	6.1534	5.69771	5.5852	6.22565	6.13409	5.24398	6.32445	5.51499	6.34279	5.84755	5.60804	5.90913	5.68891	5.74219	5.53909	6.01924	5.8896	6.1134	4.39824	5.99019	5.76806	5.32837	5.92001	5.98955	6.1665	6.01271	5.78899	6.07408	6.13965	4.81664	6.00986	6.44894	5.49547	5.73862	5.97493	5.78246	5.87391	5.84666	5.75485	5.83458	5.76466	5.52667	5.72288	5.37251	5.45666	4.64716	4.46698	5.88177
AP4M1	5.11665	4.331	4.2331	4.10529	4.09025	3.78115	4.38289	3.78613	4.27254	4.24022	3.89854	3.71607	4.05718	4.31792	4.14461	4.16226	4.32321	3.9777	5.24446	3.71281	4.92348	3.73779	4.0421	4.33185	4.79893	4.87076	3.91336	4.42375	3.70124	4.22574	3.86368	3.48455	4.04563	4.21263	4.88417	3.67864	4.17904	3.57122	3.84698	4.29097	4.43146	4.68287	3.86214	3.83324	4.68426	4.95692	4.51442	4.01172
AP4S1	4.64734	5.06386	4.71447	4.11894	4.56015	4.32722	4.4111	4.41129	3.72293	4.73778	4.40604	4.20853	4.19813	5.21348	4.01237	4.62911	4.4564	4.34549	4.04218	4.76857	4.64098	3.95231	4.83681	4.44948	4.29756	4.57941	4.44932	4.72827	5.22488	3.72686	4.45183	4.85201	4.00261	4.74395	4.14348	4.44084	3.99967	4.59943	4.851	3.635	5.11336	4.5488	4.59035	4.36933	4.25	4.05483	4.16115	4.08219
AP5B1	5.30828	5.00851	5.34527	4.93021	5.23679	5.7097	5.03678	4.81934	4.92823	5.01646	5.35307	4.85354	5.08465	5.82078	5.74883	5.67308	5.19139	4.69308	6.2231	4.98664	5.49896	5.40382	5.33103	5.14525	5.66235	4.47299	5.07187	5.61578	5.56387	5.39893	4.618	5.0656	4.89843	4.65138	5.16457	5.56025	4.49491	4.84745	5.52161	5.20716	5.42077	5.55312	4.99101	4.55487	4.15829	4.39694	5.06304	4.37987
AP5M1	5.13365	5.32023	5.27559	5.95252	6.18496	4.83416	5.53456	4.54096	5.57323	5.41372	5.51621	5.60119	5.81512	5.47869	5.61412	4.95127	5.24125	5.29733	3.61707	5.42041	5.42047	5.42518	5.54044	4.9899	5.67972	5.94056	5.65772	6.14308	5.4862	4.69408	5.13074	5.25408	5.76882	5.70749	5.29891	5.62497	5.60086	5.49887	5.39777	4.98192	5.27732	4.98882	5.32621	3.86318	4.22312	4.33208	4.11773	4.58004
AP5S1	3.92764	3.50532	3.63279	4.20606	3.33807	3.9163	4.19326	4.14259	3.6429	3.81802	3.7128	3.77322	3.73927	4.37771	3.4996	3.80014	4.03715	4.34032	4.78564	3.70539	4.00512	3.6694	4.40011	4.21035	3.98688	3.92262	4.62297	4.12007	3.7771	3.90914	4.19421	4.21594	4.518	4.05479	3.99991	3.93588	3.55587	3.75483	3.5785	3.85716	3.83612	3.66816	3.86098	4.05098	3.46834	4.12292	3.75206	4.33643
AP5Z1	5.24701	4.8375	5.32628	5.60553	5.21199	5.49219	5.53682	4.30481	5.13069	5.03879	5.5052	5.61885	5.55301	5.69873	5.7497	5.3391	5.38656	5.28685	5.54099	5.54839	4.88885	5.10111	4.64535	5.58245	5.70051	4.82528	5.37297	5.46026	5.43459	5.84993	5.12941	5.61634	4.7397	4.902	5.60113	5.39064	5.69547	5.64384	5.50715	6.02669	5.63526	5.88344	5.66093	5.33628	5.73353	5.66519	5.49723	5.40555
APAF1	4.59294	5.27512	4.8354	5.25393	5.28035	4.753	5.22986	4.16602	5.09023	4.92043	4.55625	4.49127	5.24211	5.04605	5.22528	4.76878	5.10232	5.40382	4.46743	5.1427	5.14241	4.77466	4.55321	4.64197	4.89266	5.06852	5.01176	5.60408	4.97245	4.30726	5.0746	4.86135	4.64975	5.33342	4.92909	5.1084	5.90833	5.37476	5.06741	5.50071	4.82043	4.43397	5.16204	4.80366	4.84047	5.24807	5.01204	4.6614
APBA1	5.16971	5.59774	4.829	4.96044	4.0928	4.51028	4.88369	4.45514	4.6249	4.3485	4.66516	4.74005	5.31899	4.6416	4.7083	4.55329	3.95064	4.45501	5.57541	4.01639	4.1451	4.73949	4.78313	4.75497	4.68496	4.50176	4.35568	4.68841	4.9087	5.00826	4.72561	4.65361	4.69963	5.00357	4.92757	4.78545	4.7169	5.37102	3.89803	5.29571	4.52493	4.29022	4.34431	5.69109	5.54997	4.7684	5.53842	5.11766
APBA2	3.94761	3.79879	3.7851	3.69324	3.66696	3.54016	3.39899	3.36531	4.1595	3.72616	2.91158	2.93056	3.93612	3.56127	3.22124	2.94343	4.16987	3.46445	3.91029	2.9738	3.56084	3.17106	3.33236	3.26033	3.50555	3.74556	3.10251	3.21196	3.45427	3.95918	3.14813	3.09319	3.92764	3.40227	3.48854	3.48958	2.9079	3.12513	3.86056	3.4412	3.19821	3.56805	3.64831	3.52862	3.13043	4.04576	3.64562	3.46281
APBA3	4.57925	4.02298	4.905	4.68275	4.79703	4.87058	4.57502	5.30166	5.19841	4.39525	4.32034	5.11544	5.04866	4.25686	5.01779	5.56848	4.48237	5.02287	4.67278	4.69042	4.89043	4.50839	4.3354	4.85361	4.29782	4.58349	4.10691	4.62715	4.28863	5.20998	4.77208	4.76341	4.44683	4.60936	4.80512	4.83958	5.05015	4.31173	5.13459	4.64212	4.68213	4.39956	4.29526	5.26618	4.67468	4.06852	4.65975	4.29869
APBB1	4.85739	4.86439	4.64455	4.54714	4.44739	4.4677	4.86569	4.92761	4.5567	4.69881	5.18998	4.45952	4.5847	4.46643	4.56002	4.88482	4.73925	4.42292	4.74584	4.61746	4.70759	4.53973	4.90052	4.46517	4.73465	4.63262	4.47649	4.901	5.0695	5.29856	4.76338	5.02463	4.474	4.67729	4.88253	4.69207	4.45605	4.91775	4.37062	4.49389	4.37827	4.92766	4.78545	5.11359	5.15168	4.16319	5.32002	4.78782
APBB1IP	4.70315	3.50881	4.99584	4.96406	5.11496	4.98333	4.54711	5.14063	5.59486	5.23666	3.92698	4.48473	5.48329	4.91579	4.08127	5.01485	5.06397	4.45272	4.27648	4.98044	5.11821	3.81831	4.80598	4.29859	5.29599	4.13774	3.81774	5.40497	4.86295	4.72698	4.6603	3.47623	4.59781	4.59483	5.20935	4.9101	4.84823	4.4287	5.08573	5.00171	4.85236	5.14233	5.37103	3.5482	3.89381	3.47684	3.8261	3.35085
APBB2	6.0722	5.28309	5.20921	6.016	5.68894	5.65951	6.39951	5.65176	5.77516	5.96791	5.48748	6.26145	6.52401	6.2233	6.80164	6.04327	6.5977	5.9919	4.48539	5.88114	5.82078	5.84065	5.54092	5.86811	5.99361	5.90583	6.3298	5.74103	5.87313	5.44785	6.60902	5.62379	5.62759	5.88224	6.23426	6.21404	5.82881	6.31396	5.33198	6.02783	6.08954	5.78186	6.27915	4.60006	5.51455	5.79837	5.72261	5.55254
APBB3	4.39238	4.66299	4.23578	3.95508	4.60712	4.12035	4.57605	4.58035	4.281	4.09126	3.98829	3.90442	4.50125	3.92134	4.6402	4.44822	4.56487	4.83773	5.10539	4.5384	3.82771	4.3152	4.51464	4.29341	3.70768	4.55109	4.72285	3.68157	3.90371	4.6874	4.88249	3.89058	4.25227	4.50376	4.33575	5.24199	4.2641	4.2101	4.34441	4.73884	5.03708	4.0192	4.17348	4.6535	4.36674	5.07842	4.65924	4.89887
APC	4.98124	4.26434	4.51895	5.12561	5.08706	4.41254	5.17207	4.55503	5.2601	5.0443	4.76778	4.94486	4.40085	4.77463	5.09343	4.88198	5.39875	4.93134	4.22415	4.80273	5.0036	5.08422	5.24412	5.20877	4.64387	4.14487	5.38558	5.12356	5.21973	4.35915	4.4572	4.99791	4.86834	5.14052	4.85599	4.61844	5.08704	5.49018	4.51254	5.03418	4.72106	4.67071	4.70506	3.35277	4.17538	3.99389	4.37844	3.89401
APC2	4.48433	4.06957	3.96908	3.84988	3.7492	3.44049	3.81344	3.57962	3.57691	3.55564	4.05887	4.66094	4.17915	4.14597	3.93099	3.71	3.89327	3.88306	4.57888	3.55944	4.16567	3.88023	3.93444	4.10618	4.70213	3.36391	4.30278	3.39436	3.83744	3.67852	3.86264	4.29174	4.3555	4.19026	3.70881	4.51922	4.18036	3.46792	3.66253	4.45624	4.24811	3.73367	4.38953	4.16757	3.54307	4.51937	4.4264	4.43442
APCDD1	7.74481	7.8168	7.17694	8.47653	7.5361	7.40522	8.63284	7.59315	7.85035	6.93156	7.66688	7.84143	7.82983	7.15328	7.72215	7.48516	7.50009	6.95478	4.74562	7.4076	7.87152	7.67529	7.81202	7.64128	7.66246	8.01318	8.17402	7.81239	8.13169	5.96233	7.7408	8.07567	6.66419	7.65713	8.01379	7.59949	7.5128	8.09971	5.24202	8.93035	6.93824	7.55636	7.70744	2.92217	7.50354	4.5594	5.82701	7.12098
APCDD1L	3.64269	4.53723	4.58747	3.93685	3.57501	4.11002	3.71561	3.9226	4.04179	4.42766	4.0435	3.46417	3.85811	3.51791	3.84711	4.22894	4.00236	3.92297	4.70958	4.26387	4.09414	3.40868	4.39091	3.80398	4.12827	4.39832	4.61801	3.98857	3.47305	4.29243	3.70345	4.20018	4.56604	4.5838	4.14274	4.16274	3.83381	4.01186	3.58829	3.76364	3.84353	3.91259	4.45951	4.72788	3.9888	4.44761	4.61078	4.75315
APCS	3.98018	2.64381	2.37648	2.39205	2.32882	2.78447	2.33243	2.75798	3.11474	2.18894	3.04173	2.34506	1.97407	3.37031	2.86774	3.04162	2.8203	2.42045	3.88481	2.2914	2.24361	2.10026	2.16863	2.09846	2.94584	2.80593	2.22477	2.27058	2.78873	4.15659	2.38666	3.30877	2.72497	2.05375	2.38135	2.66422	3.00448	2.11815	2.27812	3.59508	2.26422	2.58485	2.55591	4.101	3.13153	3.70351	2.47176	3.13867
APEH	5.13188	5.96798	5.37855	5.44824	4.90104	5.46904	5.48961	4.47772	5.9719	5.70385	5.42811	5.63016	5.63606	5.62551	5.72374	5.93624	5.24212	4.87918	4.59627	5.47283	5.87978	6.22838	5.25304	5.64468	5.8887	5.50827	5.35777	5.12298	5.4804	4.82846	5.64909	5.5598	5.73229	5.42077	5.86458	5.67682	5.6512	6.07875	4.81265	5.45776	5.82079	4.37685	5.24912	5.24224	5.47989	4.45758	5.00436	5.38922
APEX1	6.29879	6.48149	5.18215	5.53594	5.54618	5.27787	5.6938	4.82875	6.00186	5.86641	5.11678	5.24721	5.66213	5.96032	5.87116	5.45688	5.65848	5.75764	5.09985	5.11029	5.66908	5.74814	5.98666	5.28652	5.603	5.67149	5.57585	5.98238	5.60652	4.64454	5.86811	5.38074	5.58423	5.70312	5.74172	5.77377	6.15959	5.86467	5.27563	5.67719	5.52702	4.95641	5.35877	4.29618	4.38262	5.12949	4.74327	5.19316
APEX2	5.0629	4.52876	4.87668	5.06325	4.69781	4.60412	4.89724	3.80757	5.04976	4.84335	4.78901	4.54849	4.77446	4.53104	4.42442	4.82315	4.33344	4.80277	4.56108	4.95804	4.25242	4.62251	4.52149	4.80555	4.91863	4.2947	5.20477	5.13895	3.96647	5.13706	4.54715	4.62607	4.11357	4.74846	5.23848	4.69335	5.55308	4.06223	5.06034	4.59683	4.64975	4.3121	4.55087	4.75589	4.28018	4.94284	4.93423	4.39758
APH1A	5.86098	5.57162	5.84852	5.60986	5.75879	5.80985	5.8984	5.72002	5.72144	5.59402	5.61332	5.50266	5.69545	6.24573	5.55141	5.93899	5.88042	6.0791	5.7044	5.54279	5.70142	5.85662	5.78042	5.63488	5.55223	5.77085	5.94482	5.79287	6.25186	5.85306	5.40915	6.06622	5.81341	5.72708	5.70271	5.75317	5.8866	5.52502	5.85735	5.95937	5.16073	5.60651	5.93782	4.88077	5.22341	5.01933	5.33801	5.35505
APH1B	4.86489	5.05922	4.29627	5.30148	4.81562	3.93743	4.73458	4.74162	5.17317	5.00879	4.70145	5.33843	4.77996	4.63341	4.66102	4.23826	5.13196	4.84659	3.90878	4.3916	4.81841	4.04754	4.75905	4.07363	5.1787	4.04867	4.13606	4.8249	4.46559	5.00481	4.64687	4.90844	4.5353	3.77346	5.20596	5.13603	4.73458	4.68412	4.18165	4.83264	4.3655	4.39742	4.46422	4.98133	4.27693	4.6122	4.94446	4.1285
API5	6.65661	6.37272	6.31459	6.59313	6.96511	6.01009	6.59141	6.14504	6.63852	6.43491	6.05938	6.33161	6.15382	5.98022	6.26347	6.42064	5.8324	5.89468	4.33456	6.19621	6.55312	6.65724	6.5552	6.11048	6.5506	6.63072	6.24453	6.67561	6.2259	4.36985	6.09285	6.36531	6.12295	6.11975	6.3059	6.45544	6.90838	6.24559	5.86205	6.38971	6.47548	6.16961	6.35443	3.89381	5.06761	3.41925	3.84332	4.65764
APIP	4.22814	3.63663	4.45094	4.43161	4.21795	3.90421	4.41404	4.10196	3.75005	4.02565	4.17042	3.85913	4.08433	3.5772	4.93091	3.69293	4.00925	3.95235	3.5657	4.04558	3.92418	4.12798	4.60236	3.35532	4.90303	3.6527	4.61963	3.88682	3.74139	4.04698	3.95844	3.72968	4.55743	4.09411	3.93619	3.75411	4.38134	4.0874	4.02657	4.0185	4.1577	3.93381	4.11274	3.85874	3.13801	3.55155	3.73963	3.87065
APITD1	4.40636	5.49748	4.31916	4.8425	4.79235	5.05821	4.48549	4.65703	4.71066	5.02809	5.1131	4.75369	4.77716	4.98414	5.1506	5.06649	4.56618	4.95825	4.9377	5.03198	4.56132	4.60369	5.10259	4.86701	4.39297	5.11336	5.08137	4.78911	4.29626	5.42275	4.63765	4.73425	4.85765	5.04398	4.74906	4.42534	4.78497	4.64145	4.5941	4.94471	4.4348	5.11115	4.65335	5.11185	3.96178	4.65502	3.73016	4.16383
APLF	4.95236	4.31401	3.84449	4.48977	4.09396	3.95774	4.65023	4.07002	4.50571	4.53953	3.48185	4.65406	4.47806	3.75031	3.77719	3.44345	3.97695	3.15347	4.09379	4.19825	4.06494	3.94599	4.2384	4.40222	4.04827	4.37694	4.10442	4.42345	3.52868	3.51557	3.71522	3.49556	4.04349	3.56328	3.83108	4.04375	4.39369	4.38586	3.10472	4.48522	3.76418	4.15135	3.52856	3.59328	3.27176	3.43368	3.7122	3.46205
APLN	3.84147	4.63626	4.78044	4.66641	4.17971	4.86048	5.08134	5.32909	4.96219	4.72126	4.85773	4.86276	4.95958	4.63388	4.51727	4.68678	4.64567	4.88059	5.35313	4.64834	4.55696	4.83388	4.69878	5.3503	4.76475	4.54898	4.8496	4.26643	4.96342	5.30175	4.90142	5.08664	5.0808	4.40177	5.03352	4.78743	4.54087	4.49916	4.45983	4.80782	4.40909	4.43937	4.78361	4.06756	4.46442	4.30165	4.30837	4.7014
APLNR	4.3549	4.46578	4.41059	4.22677	4.67841	4.40207	3.77654	5.3229	6.93689	3.95684	5.04291	4.39397	4.02939	3.98327	4.26995	4.40992	5.11966	3.76024	4.41327	4.4697	6.40201	4.61942	4.87707	4.01163	4.42123	4.51645	5.15534	4.39299	4.19504	5.6389	5.39089	3.8736	4.01465	3.8769	4.4133	3.78279	5.09407	4.76528	3.59049	4.68531	3.62248	5.47139	4.15534	4.3288	6.03377	4.76872	4.38681	4.75642
APLP1	3.44869	3.3239	4.72587	3.27047	3.58794	3.0081	3.35913	3.59033	3.35579	2.95356	3.82408	3.81238	3.69212	3.66968	3.52109	3.16104	2.98757	3.70762	4.02923	4.26604	3.59416	3.67262	3.74976	3.34579	4.0246	3.53612	3.52341	3.41174	3.0339	4.17556	3.35039	3.99732	3.351	3.37166	3.41884	4.034	3.55388	3.55304	3.8175	3.66037	2.94428	3.5114	3.58555	4.00603	3.69691	3.85085	4.6289	4.27953
APLP2	8.01839	8.10728	7.98059	8.20721	8.09005	7.85628	8.15707	8.49382	8.81364	8.17931	8.42969	7.93225	8.64746	7.85206	7.95709	8.14056	8.03785	7.72604	6.15087	7.95874	8.44432	8.12563	8.52658	7.81313	8.26209	7.94822	8.32216	8.21055	8.3626	7.62263	8.46178	7.47381	8.15329	7.9975	8.39629	8.30238	8.60292	8.51597	8.14185	8.36729	8.15039	7.94248	8.259	5.3859	7.37762	5.59384	5.15324	6.27308
APOA1	3.68743	3.6278	4.18205	3.52729	3.68053	3.65038	3.4884	3.60638	3.61872	3.94264	4.02353	3.9781	3.47603	3.63358	3.87819	4.09795	3.70053	4.6788	4.62664	3.80092	3.65547	3.92551	4.35638	4.11659	4.1436	4.27245	4.45341	3.88016	3.82714	4.23995	3.61667	4.65461	4.14252	4.19658	4.17567	3.93499	3.79293	3.61843	4.41955	3.21591	3.97075	4.17721	4.2464	4.5623	4.05208	4.99711	4.4338	4.55714
APOA1BP	6.54016	6.09754	5.90467	6.38497	6.7322	6.08935	6.21467	5.18529	6.51723	5.98808	6.489	6.00279	6.43606	5.84332	6.58858	5.78024	5.59972	6.21811	3.90331	5.97722	6.62711	6.51542	5.94568	6.10529	6.48718	6.23746	5.91681	6.35458	6.20144	5.33948	6.28678	6.43016	6.01361	5.94912	6.5588	6.45364	6.47507	6.18684	6.0125	6.08353	5.97447	5.82591	5.594	4.82954	5.71516	4.84223	5.13714	5.59691
APOA2	4.77327	4.7066	4.71879	5.04432	4.68023	4.80294	4.84522	4.32722	4.04269	4.74887	4.74161	3.96728	4.62191	4.39658	4.49635	5.27435	4.95975	5.54198	7.70697	4.74418	4.57933	4.21338	4.32586	5.259	4.40674	5.22117	4.0108	4.08093	4.46312	5.54773	4.85283	4.49275	4.91179	4.72828	4.87912	4.89029	4.56224	4.74543	5.44749	4.84771	4.09851	4.70681	5.58138	5.58409	4.741	5.89684	4.97464	5.42251
APOA4	2.57598	2.70875	4.04853	2.59092	2.77187	2.67841	3.21427	3.00575	2.85726	2.74608	3.01044	2.64316	2.47433	2.82012	2.51693	3.03644	2.53553	3.52757	3.38674	2.51413	2.78981	2.52305	2.95839	2.73874	2.33575	2.8295	3.19884	2.21133	2.78974	3.37533	2.89309	2.86625	3.69487	2.30711	2.83089	3.24126	2.63069	2.86511	2.46564	2.5564	3.07106	2.95983	3.20745	2.83887	2.29746	3.18703	3.99224	3.09296
APOA5	4.44311	4.30095	4.95998	4.23034	4.37647	4.83325	4.83844	4.43274	4.25089	4.40816	4.86102	4.69486	4.35578	4.717	4.0093	4.24807	4.57471	4.34391	5.17534	4.41588	4.07765	3.81993	4.41748	4.10434	4.74339	4.15688	4.37914	4.31172	4.19784	5.49865	4.35323	4.23016	5.27558	4.46411	4.31644	4.59067	4.59596	4.65111	4.47835	4.39932	4.38738	4.39722	4.75521	5.07258	4.74144	5.48185	4.96205	4.88489
APOB	3.76875	2.85639	3.64744	4.23928	3.65113	3.39071	3.96176	3.29591	3.40836	3.58593	3.68416	3.57872	3.22544	3.84967	2.77581	3.95008	2.8914	3.5438	4.30077	4.00662	3.94849	3.30912	3.61873	3.53929	3.60097	3.35979	3.79837	3.08101	3.24059	4.23928	3.2957	3.05442	3.56033	3.59442	3.18808	3.75595	3.21591	4.4656	3.11272	3.45904	3.42177	4.22743	3.5692	4.41367	3.56267	3.2258	3.96285	3.49548
APOBEC1	2.63113	1.80049	2.92429	2.14636	2.13174	2.82395	2.36373	3.18468	1.70559	3.22301	2.12122	2.10308	1.76994	2.34895	2.13835	2.17406	2.53635	2.99687	2.28359	2.4195	2.17318	2.45931	2.49639	2.33187	2.107	2.09531	2.975	2.36304	2.04461	3.24463	2.33517	2.32584	2.31851	2.27609	2.30474	3.67075	2.37417	2.45927	2.13411	2.18157	1.79012	2.15441	3.12193	3.10464	2.48082	2.87814	2.51522	2.47687
APOBEC2	3.38361	3.64502	3.53561	4.09374	3.2943	2.93268	3.77498	3.44248	3.49405	2.96227	3.3223	3.36599	3.9668	3.68395	3.93601	3.05975	3.81177	3.54508	4.13103	3.72199	3.64599	2.82355	3.87721	3.72368	3.46	3.40959	3.58673	3.59909	3.75155	3.73906	4.11527	3.49715	3.75918	3.10487	3.80764	3.69694	3.8054	4.42645	3.31913	3.70363	4.39431	3.92939	3.54984	3.66501	4.13335	4.14254	3.90937	4.03648
APOBEC3A	3.41059	3.47673	3.54927	3.29434	3.10642	3.96518	3.94706	2.83433	4.53709	2.91571	4.06054	2.87483	3.09101	2.67217	2.85662	4.29523	3.70182	4.8947	3.90138	2.40024	3.97728	3.08508	2.70734	2.8217	2.8227	3.94166	3.82122	3.86963	4.6342	4.87381	3.55378	3.11982	3.07882	4.46351	4.07534	3.63734	3.95204	4.40173	5.06917	2.98243	3.50812	3.69276	3.34111	2.73262	2.81354	2.91838	4.05877	2.98623
APOBEC3C	5.50368	5.16921	5.85107	6.71939	6.90417	6.43942	6.61729	5.18057	5.96065	6.79929	6.64736	5.1053	6.77086	6.25386	6.3391	7.12573	6.90755	6.22649	3.86551	6.47046	6.86353	6.90331	6.06785	5.63149	6.01249	5.96512	4.75004	7.18201	5.56655	3.75445	6.38625	4.20103	5.61487	5.75152	5.91658	5.23715	5.89684	5.78508	5.66546	6.2393	6.54665	5.97888	6.29232	3.82884	3.91435	4.16144	2.37649	4.18032
APOBEC3D	4.4824	5.19947	5.01253	6.29034	6.40143	6.72012	5.48418	5.87002	4.28264	6.01007	8.00378	4.7949	5.8969	4.16911	6.4845	5.87002	5.72615	7.09563	3.03455	6.44846	6.89839	5.86857	6.23434	7.32432	6.8594	6.45204	5.37204	5.84843	6.77428	4.34913	5.67225	4.28099	5.04675	5.59377	4.91578	5.11549	5.43316	5.13777	6.77814	5.39004	5.98261	5.74143	6.01721	4.50834	5.4538	3.63867	5.77747	4.15839
APOBEC3F	3.77235	5.6155	7.14946	4.41305	6.42312	5.35329	5.13979	4.05997	4.31344	5.80445	4.56982	3.54145	4.53201	4.53047	4.8535	4.82384	4.72266	5.68994	4.57065	4.03055	5.42647	4.86971	4.88678	4.64229	5.74595	4.56787	5.10323	5.55418	4.23715	3.71519	4.10846	4.05158	5.15688	4.75119	5.23555	5.32462	5.18392	5.18252	5.7452	4.53145	6.91627	4.31763	5.01804	6.14643	4.92514	4.9335	4.43355	4.64297
APOBEC3G	4.90744	4.96571	5.98383	5.37136	5.8809	6.8134	6.02138	5.11235	5.16487	6.35241	6.68737	4.99971	6.33061	5.87975	5.2906	6.92333	5.81563	6.50288	3.46074	5.64314	6.03441	5.74242	5.25009	6.50701	6.11247	5.94717	6.24192	6.26011	5.24863	5.47266	5.54622	4.81089	6.11176	6.25321	5.82909	4.57251	5.56611	5.60558	6.64306	5.39535	6.50148	6.11207	6.59093	5.2919	4.68375	4.93061	5.32329	4.70382
APOBEC3H	3.96424	2.64158	4.17211	3.60334	4.90852	4.07207	3.53419	3.0956	2.50816	4.08549	4.58541	2.82526	4.75766	4.47167	4.78499	4.4605	4.53016	3.61076	4.27837	4.08133	4.14904	4.06906	5.34293	3.73425	4.60942	3.73629	4.27897	3.89171	3.95365	3.98776	3.51539	3.86641	5.4915	4.32265	4.53453	3.55451	3.84127	3.67469	4.89358	4.73002	4.625	3.32884	3.99872	4.15406	4.01763	3.36273	5.11179	4.30057
APOBEC4	3.15312	3.39209	4.34693	2.72692	3.0118	3.03761	3.49087	3.40128	3.45605	2.5808	3.53354	3.04395	2.99568	3.29091	2.85106	2.85713	3.13285	3.1211	3.46026	2.71196	4.30858	2.55024	2.80038	3.29475	3.70689	2.7931	3.36227	3.25971	2.43958	3.86313	3.2559	2.4554	3.10962	3.51098	4.12899	2.44191	3.30043	2.90432	2.86545	2.82625	2.96053	3.27303	3.14988	3.67914	3.29312	3.42523	3.47345	3.21609
APOBR	4.70339	4.61954	4.4723	4.45666	4.18071	5.4089	4.70127	4.15198	4.56593	4.93354	4.58369	3.30551	5.29795	5.01655	4.21223	4.88618	4.231	4.6277	4.1029	4.85598	5.41466	4.8573	4.2142	5.12964	4.20484	4.33385	4.59842	5.16707	4.98377	4.70536	4.54849	4.44544	4.27186	4.40676	5.02452	4.07383	5.03728	4.80667	4.4977	5.28424	4.40662	4.61981	5.24445	4.22106	4.27817	3.34842	3.83518	4.31178
APOC1	2.66859	3.45458	3.09053	3.89319	6.99528	3.56887	3.60582	4.68632	3.86498	3.9089	3.54423	2.5172	5.04036	3.31294	4.70164	5.65317	3.20097	4.13705	3.93632	3.11659	4.68771	5.01815	4.13458	4.08654	3.66018	4.77427	2.72542	4.25156	3.46752	4.70472	3.4988	2.96742	3.17238	4.12096	5.44783	3.94905	3.26895	4.5965	3.19989	3.38286	4.52948	4.37733	3.2929	2.65873	2.49424	2.61182	3.08705	5.12129
APOC1P1	3.23258	2.73275	3.19658	1.72348	2.73121	2.82546	2.11732	2.52687	2.21414	2.17028	2.72958	2.46974	2.56189	2.82637	2.73773	2.42505	3.62323	3.43826	3.31295	2.31423	2.85857	2.63917	2.74454	2.34344	1.97715	2.21899	2.32164	2.40046	3.01369	2.97246	3.27015	2.37075	2.55946	2.09075	3.07204	2.31771	2.42915	2.51564	2.54996	2.39296	1.94221	2.69742	1.9393	4.44039	1.91071	2.66899	3.17675	2.68399
APOC3	4.37474	3.65019	4.61516	3.87243	4.40566	4.19738	3.78693	4.31222	3.80347	4.43913	3.92348	4.00755	4.62566	4.34145	4.20949	4.31587	4.0605	4.24092	5.01632	4.18877	4.509	4.29666	4.194	3.70223	4.31366	4.27856	4.17553	3.88239	4.23316	4.16786	4.50503	4.1448	3.96993	3.97528	3.73613	4.11229	3.91006	4.2113	4.43773	4.19024	3.86908	4.22693	4.27409	5.20402	4.73287	5.34151	5.14525	4.44437
APOC4-APOC2	4.0691	4.33083	4.32634	4.7347	4.01315	4.44754	4.27125	4.65196	4.60547	4.74292	4.19468	4.96814	4.49458	4.19646	4.45306	4.30074	4.21191	4.60954	5.88085	4.58177	4.51877	4.71126	4.3071	4.278	4.29471	4.23987	4.44603	4.29625	4.82224	5.17726	4.49408	4.58749	4.65514	5.00521	4.5602	4.41646	4.21477	4.31446	4.71141	4.27169	4.89618	4.33438	4.56044	5.44405	4.67104	5.20248	5.83739	4.80698
APOD	5.77817	7.50559	8.12308	9.00053	9.00206	8.53499	8.69823	8.58307	7.48681	8.36951	9.03856	8.84628	9.7673	8.63903	9.2421	8.77627	8.98797	8.107	5.92317	8.12549	6.90992	9.2574	9.2379	8.00922	7.60966	8.76263	8.30614	8.99171	8.51963	7.67926	9.08039	6.76003	8.66499	8.75524	8.84342	9.46782	9.34047	8.75283	8.49795	8.68966	8.66715	8.96252	9.16801	4.34116	8.62993	5.1302	6.05618	7.41546
APOE	4.01032	4.8805	4.20333	4.48421	4.81365	4.10989	4.11544	4.26628	4.67695	4.2831	4.56534	4.27844	4.17654	4.14663	5.08688	4.68522	4.19715	4.39458	4.3109	4.90232	3.94053	5.02032	4.99833	4.64714	3.48118	4.64189	4.79378	4.34249	4.77544	4.67604	3.99679	4.16413	4.71777	4.40527	4.59783	4.1438	4.10743	4.36594	4.12399	4.74551	4.8706	4.6373	4.12943	4.30745	4.5579	3.96969	4.20633	5.05278
APOF	3.73325	3.48021	4.41868	3.17691	3.52595	2.93158	3.38356	4.59149	3.58647	3.43722	3.42347	3.40582	3.9798	4.61573	3.45807	4.64927	3.18765	3.53183	3.74397	3.70927	3.74364	3.7346	3.19565	3.5259	3.38624	3.2848	3.25721	3.20577	2.84498	5.041	3.68647	3.54509	3.54737	3.22867	3.59716	3.47347	3.11888	3.33772	3.7387	3.93186	3.33473	3.56451	3.11571	4.72019	3.97254	5.22302	4.15429	3.72677
APOH	3.05331	2.61245	3.62342	2.58439	2.36584	2.71845	2.53876	3.02088	2.72888	2.29985	2.66639	2.50944	2.94237	2.69	3.03705	2.72235	2.43364	2.50877	4.41506	3.11404	2.51199	2.83545	2.48749	2.8706	2.45296	2.78787	3.24546	2.61592	2.97783	3.41274	2.311	2.93715	2.51086	2.39182	2.48661	2.96878	2.54462	2.67202	2.60321	2.7524	2.37383	3.17992	2.57358	3.37243	2.56004	3.23285	3.43954	2.59209
APOL1	4.08157	2.3231	3.59456	2.4067	4.14759	3.73309	3.39544	3.82466	3.73053	4.8221	4.48844	2.61638	3.13744	3.60113	3.97699	4.38737	2.71824	5.01653	1.72546	3.53115	2.93542	2.98889	4.11458	4.54789	5.07123	4.21794	4.02183	3.4237	3.78775	2.75491	3.31001	2.55211	3.57343	4.86868	4.80557	2.98329	4.74504	3.46644	5.04504	2.86827	4.21792	4.2935	5.02358	2.13656	2.22206	2.58767	3.42741	2.30052
APOL2	5.02046	4.47259	5.38252	5.09945	5.11959	5.27738	4.01031	5.31734	5.18801	6.00174	6.29224	3.85841	5.42264	6.36917	5.5889	6.35634	4.81312	6.5687	5.07895	4.0207	5.86574	4.22054	5.37045	5.47469	6.1627	5.73159	5.22408	4.39748	4.01758	5.62907	5.37633	4.40498	5.43099	5.84995	5.90759	5.28405	6.364	5.29652	6.09291	5.47815	6.01424	5.25959	5.57949	4.92424	5.90694	3.69744	5.35623	4.84463
APOL3	3.51151	3.51777	4.91797	5.05062	4.98402	5.48711	5.01693	4.20763	4.20969	4.70645	4.64673	3.99055	4.93001	5.46184	5.54851	5.12763	5.34464	5.11235	3.90818	4.28834	4.41367	4.193	4.73225	4.95461	4.78702	5.03446	4.87938	5.2984	4.90149	4.70995	5.39279	4.13261	4.19497	5.08373	5.05116	4.23581	5.32385	4.55884	5.72405	4.10332	5.10818	4.73856	4.91318	4.28207	4.56166	3.48851	4.46786	3.87441
APOL4	4.06938	3.9962	4.61052	4.34529	4.34002	4.99725	4.58428	4.67152	4.64576	3.56539	4.42409	4.22927	4.20473	4.51918	5.15621	4.57773	5.72633	4.6751	4.07591	4.67792	4.85522	4.26503	4.35915	4.72735	4.82761	4.27939	4.63337	4.89684	4.66475	4.46605	4.53207	4.03243	4.04663	4.67727	4.81438	4.29432	5.2651	3.75672	6.22869	3.76595	4.72822	4.91194	4.88727	4.06832	4.36498	4.69532	5.05482	3.33794
APOL5	2.48785	1.93027	2.65898	1.97562	2.46641	2.00646	2.25014	2.57336	2.18391	2.46817	2.54507	1.95455	2.06957	2.39184	2.08596	1.96201	2.33391	2.11501	2.11802	2.12769	2.25733	2.27469	2.50738	2.11995	1.69255	2.62416	2.22973	2.16875	2.10406	2.69821	2.09463	1.91794	1.98025	2.45504	2.12715	2.08029	2.08009	2.08018	1.89665	1.83425	2.64785	2.377	2.20663	2.29314	2.85268	2.49298	2.45536	2.93613
APOL6	6.61007	5.92825	8.2426	7.3146	7.96161	8.37516	7.62072	7.53704	6.82175	7.90946	7.66738	5.74955	7.7954	7.72185	8.19621	7.90598	8.17811	8.33337	4.93393	7.47179	7.56273	7.7486	7.95081	8.09583	8.29874	7.59513	7.54915	7.96711	7.48943	6.23903	7.43691	6.45576	7.02007	7.98796	7.55328	7.32887	8.33563	6.92697	7.82927	7.12297	8.09052	8.21368	7.84726	5.17654	6.57857	4.13681	6.5335	6.0279
APOLD1	4.58535	4.51496	4.84616	4.51176	4.56901	3.73133	3.85054	4.38683	4.52668	4.00908	4.2463	5.19533	4.48452	4.35822	4.65903	5.0374	3.74771	4.4203	4.51199	4.23296	5.86324	4.74149	3.73086	3.9691	4.57076	4.45852	5.27694	3.34111	4.22144	4.4233	4.28133	3.72887	4.44145	3.95887	4.14539	4.643	3.60289	3.36242	4.3441	4.60931	4.0524	4.66586	4.4151	4.74233	3.92877	4.82384	3.9358	4.10338
APOM	5.08244	4.87768	4.65647	4.91173	5.29601	4.39227	5.10809	4.70796	5.09257	4.64679	5.07485	5.41655	4.78559	4.16638	5.12106	4.82348	4.95723	4.40278	4.95355	5.14597	5.10522	4.82196	4.85784	4.56237	5.06887	5.06871	4.75924	5.27061	5.64317	4.67889	5.16239	5.22886	4.96482	5.37333	4.90497	4.99562	5.24193	5.6181	4.83609	4.76412	4.51565	4.84455	4.70542	4.71347	4.50265	4.66539	4.66135	4.40998
APOO	3.42157	2.94296	2.96105	3.59954	4.19943	2.87352	4.36068	3.35146	3.32817	4.16211	3.34846	3.56286	3.68872	4.19283	3.03009	2.4287	3.55889	2.96347	3.75986	3.58486	3.19227	3.05403	4.92282	3.11401	3.76857	3.32407	1.93747	3.08829	3.87313	2.25087	4.46243	4.55253	4.43522	3.73077	3.28896	2.37163	4.41666	4.00693	3.98472	3.89429	3.59909	2.74914	4.72665	3.0971	3.50938	1.90649	2.45267	3.64237
APOOL	6.82354	6.04218	6.51526	6.94691	7.48999	6.14964	7.43931	6.45595	7.05384	6.25739	6.5002	6.7225	6.9015	6.67335	6.04853	6.69334	6.43361	6.33795	6.37162	6.45018	6.03433	7.23624	7.03244	6.18503	6.93134	7.06125	6.89548	7.25567	6.48697	6.18956	6.70171	6.80484	6.17368	6.7984	6.33845	6.93212	7.16262	6.94172	6.58436	6.83718	7.30026	6.81325	6.71164	6.13702	6.31378	5.46373	5.9711	5.58174
APOPT1	4.47456	3.85627	4.20954	4.72674	4.68989	4.26215	4.90751	3.66079	4.76409	4.19369	4.42736	4.3216	4.26008	4.17034	4.73212	4.28106	4.37525	3.74783	2.75014	4.36478	4.17169	4.76099	3.95792	4.25302	4.25387	3.97343	4.81447	4.74401	4.22277	3.62638	4.27773	4.64481	4.72442	4.22933	4.14164	4.65814	4.46883	5.01722	4.30576	4.60063	4.43384	4.21648	4.25848	3.78598	3.62033	4.0597	3.24447	3.36247
APP	8.0694	8.70319	7.44643	8.41915	8.07195	7.72368	8.27583	8.07254	8.56743	7.98941	7.81179	7.88325	8.4365	7.59221	8.01437	8.01352	7.85616	7.34314	6.71428	8.14368	8.08843	7.99057	8.30846	8.23111	8.07695	8.41608	8.04892	8.6484	7.99554	6.67161	7.94897	7.53994	7.91016	7.819	7.97556	7.78745	8.58156	8.62345	7.28688	8.23165	8.08356	7.67694	8.24176	5.39726	7.93086	5.65767	6.53905	6.55792
APPBP2	6.38278	6.09988	5.87743	6.77645	6.4772	5.62155	6.3521	5.33067	6.06251	6.11191	6.57187	6.4789	6.53727	5.97011	6.38845	6.02557	6.07817	6.20124	4.77441	6.28272	6.52884	6.63258	6.66961	6.08976	6.24176	5.71134	5.53518	6.42309	6.13692	4.42209	6.35972	5.69098	5.56498	6.26488	6.41137	5.9004	6.33758	6.65325	6.42313	6.52864	6.63871	6.27487	6.03994	4.84456	5.69992	5.38706	4.00899	4.45577
APPL1	5.85888	6.15339	5.48266	6.2386	6.93205	5.27449	6.64366	5.15215	6.52726	5.56535	6.59288	6.49294	6.39224	6.44788	6.30657	6.15506	6.05913	5.85108	3.5515	6.03642	6.05676	6.65773	5.93343	6.29419	6.51939	6.54999	6.20517	6.5609	6.28526	4.31956	6.10684	6.11929	5.70754	6.52439	6.63842	6.34688	6.67899	6.6678	5.68881	6.3285	5.94169	5.68607	6.36069	3.2102	5.32204	4.17229	3.28792	4.77551
APPL2	6.85995	6.42917	6.79679	7.37337	7.37066	6.79662	7.14224	6.39599	7.6228	6.90753	6.68173	7.2597	7.48827	7.4416	7.15284	6.94485	7.3711	6.74681	4.83545	7.48581	7.23166	6.97652	6.99253	6.9686	7.22845	7.16046	7.05211	7.39847	7.40603	5.22815	7.39399	7.98388	6.95279	6.8069	7.13725	7.20768	6.81922	7.38482	6.83781	7.44051	7.24389	6.70975	7.25955	3.92212	5.39855	4.51269	4.77926	6.00877
APRT	4.9379	4.77812	5.05853	4.82726	5.48445	5.29782	5.54014	5.60473	5.82119	4.65488	4.96739	6.01855	5.20685	4.86681	5.46538	4.54943	4.47273	4.53204	4.44143	4.83997	4.63727	4.90277	4.73818	5.37288	4.78241	4.83942	4.72713	5.34319	5.22363	3.98822	4.28187	5.07473	5.1333	4.7543	5.77443	5.45575	5.87243	6.11859	4.85998	5.42445	4.70129	3.7805	4.68567	4.07377	4.68688	4.13429	5.07099	4.83816
APTX	4.47069	5.1905	4.38714	4.98289	4.65897	4.21445	5.05709	4.25937	4.51792	4.50939	4.75734	4.86805	4.77472	3.81326	5.23192	4.59346	4.34454	5.15154	4.06814	4.61738	4.7268	5.05691	5.20927	4.33411	4.66178	4.35158	5.16287	4.55344	5.29001	4.03155	5.26898	4.23191	5.30596	4.67986	4.7807	5.01434	4.70257	4.29854	4.30453	4.846	5.09567	4.3357	4.45559	4.4385	4.19586	4.22469	4.13245	4.89113
AQP1	5.23921	5.56312	5.41565	6.09849	5.69918	5.85747	6.16164	6.33296	6.31707	4.72677	5.97623	6.92235	6.49579	6.43311	6.91792	5.33787	5.37158	5.11433	4.97958	5.92745	6.48923	5.78831	6.12274	5.17853	6.04718	5.67241	5.54734	5.9818	6.27488	5.78772	6.28732	6.04125	5.7497	5.76647	6.56222	5.59244	6.78963	6.25073	5.03622	6.34657	5.81135	4.67541	5.69174	4.37312	6.42076	4.9419	6.34524	5.48121
AQP10	4.81408	4.21816	4.56672	4.63365	4.07456	4.46824	4.36372	3.70593	3.92511	4.41749	4.44135	4.45345	3.65255	4.43156	3.7307	3.97136	4.69806	5.22743	4.85183	4.32848	4.27885	4.11858	4.14407	4.42334	4.13729	4.31018	4.77821	4.13851	4.22406	5.23422	4.51344	4.64683	4.48768	4.41598	4.15848	4.33772	4.37679	4.47513	4.54613	4.42316	4.83583	4.48575	4.19321	5.15863	4.83036	5.36403	5.37068	5.19323
AQP11	5.47607	5.66267	5.11335	5.40075	5.73141	5.16182	5.70849	5.5008	5.33734	5.67997	5.36113	5.99587	4.94567	5.52484	5.21378	5.44009	5.44055	5.48859	5.88429	5.428	5.73377	5.30926	5.03878	5.33726	4.98793	5.64218	5.97854	5.81608	5.69711	5.6004	5.10653	5.79723	5.37919	5.78	5.53956	5.76973	5.11695	5.33418	5.02169	5.83778	5.46472	5.25844	5.85299	5.66369	5.7927	5.13527	5.72545	5.5103
AQP12A	5.31091	4.85253	5.3663	4.39528	4.83824	5.80263	4.80421	4.2319	4.19716	4.87914	5.11526	4.34503	4.42226	4.80478	4.17227	4.61371	4.69288	4.95449	4.6087	4.68185	4.9984	4.20764	4.82448	4.8754	4.67642	5.04315	4.16476	4.27179	4.59883	4.96638	4.19407	4.32574	4.57676	5.14853	4.84665	4.86597	4.80636	4.44581	4.16855	4.78161	3.7072	5.08406	4.79212	5.12527	4.37178	5.67502	5.1076	5.1488
AQP12B	2.83324	2.72765	2.73152	2.89924	2.61006	2.12595	2.73595	2.90134	2.48255	2.6228	2.94154	2.57927	2.23252	3.07081	1.99672	3.2311	2.93186	2.65665	3.90935	2.56132	2.74748	2.45525	2.48677	2.34728	2.11806	2.66119	3.22229	2.44215	2.7535	3.1519	2.64112	2.70604	2.7643	2.05621	2.99918	3.01397	2.79424	2.54986	2.93228	2.8195	2.27692	2.27368	2.18898	4.17666	2.99093	2.48677	3.3262	3.15927
AQP2	3.78153	3.44232	3.7663	3.22743	3.19093	3.14439	3.07	3.99644	4.19068	4.20435	3.41907	3.97691	3.17567	3.87718	3.72194	3.34821	3.03629	3.85821	4.38037	3.39312	3.46168	3.99128	3.52	3.72059	3.63275	3.68451	3.06757	3.5014	3.89607	3.70184	3.63711	3.8953	4.26948	3.64806	3.6222	3.68842	2.57419	3.85864	3.90582	3.53944	3.75918	3.98123	3.59497	4.78636	4.2282	3.71945	3.92076	4.43664
AQP3	7.34366	6.20734	7.89259	7.97705	7.12673	7.59196	7.84124	5.60621	7.85576	7.71554	7.00838	6.97599	6.83385	7.64107	6.68991	7.59344	7.71142	7.47382	5.17985	7.86274	8.29316	7.26394	7.86558	8.22585	8.12298	7.9003	7.34939	8.04469	7.32586	6.15443	6.43083	8.43286	7.00967	8.3545	6.64853	7.75288	8.58142	6.92559	6.34891	8.38193	8.15965	7.27689	6.56241	4.84279	7.22867	5.95644	4.53911	6.25144
AQP4	2.17949	2.49557	3.12428	2.33505	2.10589	2.43237	3.03896	2.35202	2.14217	2.55769	2.88336	2.67913	3.01195	2.82891	3.12524	2.45616	2.70264	3.19971	3.23208	2.58124	1.96956	3.10781	3.05982	2.77869	2.73897	2.3215	2.56647	2.66109	2.65512	2.35851	2.68485	2.18371	2.82338	2.79469	2.52285	2.39675	2.51307	2.12909	2.69948	2.53673	3.90252	2.49328	3.33996	3.22651	3.36521	3.27104	3.32212	2.78108
AQP5	4.1802	4.40343	4.85486	6.24639	4.58009	4.95771	5.95507	4.48987	3.99893	4.25342	6.1952	6.39126	6.67734	6.79074	7.03368	4.93744	5.02349	5.17195	3.50533	5.54485	5.3883	4.25019	5.88238	6.05609	7.00454	6.7909	4.56678	4.79758	4.96239	5.32128	4.90695	8.48349	5.79238	4.85942	5.1951	6.23889	5.19057	5.69213	5.43066	5.53495	4.37668	4.40076	5.70639	5.3096	6.16531	4.97027	4.97439	4.15744
AQP6	3.55799	3.89209	3.14498	3.51696	3.70135	3.45095	3.23595	3.53857	3.19863	3.74541	3.76088	4.12479	3.68063	3.21045	3.68783	3.45827	3.311	3.71401	3.39788	3.65534	3.25439	3.49408	3.40297	3.44271	3.6353	3.48944	3.47457	3.19418	3.1303	4.24806	3.02705	3.50417	3.21207	3.0996	3.48267	3.7357	3.27602	3.77041	3.72037	3.34346	3.3168	3.51403	3.95906	4.50241	3.74171	4.57171	4.61997	4.23405
AQP7	4.2163	3.90984	3.1068	4.06452	3.50315	4.48247	4.71802	2.5202	4.69586	3.77596	4.02388	3.0734	4.22453	2.02195	3.90751	4.31906	3.4296	5.01366	5.65436	3.53044	3.63589	2.10512	4.30022	3.01577	3.62804	4.95259	4.8809	4.02778	4.44159	5.18451	4.62044	3.37775	3.25834	3.6347	3.13169	3.35758	2.96865	4.21458	3.0831	3.98629	3.97139	4.76524	4.12259	4.63644	3.623	4.83785	3.9998	5.43108
AQP7P1	3.41161	3.46761	2.79704	3.18223	2.55163	2.82772	4.62989	2.85497	2.90877	3.4334	3.4437	3.16213	2.38327	3.63982	2.42069	3.66279	2.67043	4.0256	4.79711	2.35249	2.63956	2.95339	3.28133	2.92822	1.99761	3.19152	2.91598	2.0483	3.06746	3.7582	3.60271	2.38723	3.33533	2.98801	3.42742	4.34415	2.90793	3.70115	2.42069	3.6991	1.94688	2.82012	2.87625	4.62888	4.21423	3.84836	4.7435	3.99139
AQP8	4.00665	4.13154	4.1853	3.56962	3.38308	3.61445	3.27673	3.36438	3.95305	3.86449	3.65341	3.52599	4.19175	3.40626	3.77456	3.74083	3.83762	3.19742	5.17518	3.71756	3.91379	3.49019	3.59886	3.19225	3.12583	4.20787	3.69202	3.51864	3.3412	5.075	3.67248	4.10368	3.86764	3.61402	3.41044	4.50035	3.33066	3.35151	4.24467	3.59742	3.45412	3.14694	3.30142	4.20286	3.9622	4.62329	3.48825	4.53192
AQP9	4.02908	3.77602	4.28413	5.48073	4.09757	4.32491	5.31368	3.69172	4.59589	5.32596	4.10079	5.46888	3.54969	4.14424	4.82021	6.24363	4.53338	5.14346	3.61397	3.96574	4.69641	5.43509	4.59831	4.32732	4.13606	3.79205	4.12597	5.28546	4.8764	5.18223	5.08791	3.20504	4.56694	5.24492	5.31187	4.48188	4.65674	4.91342	5.61963	4.81346	5.46179	5.333	4.74524	3.76875	4.01341	3.68856	3.62508	4.56805
AQPEP	4.09654	3.44044	3.96968	4.88179	4.40405	4.48509	3.85321	3.71838	3.93039	4.94765	4.32149	4.26046	5.09179	4.90407	4.0922	4.18551	4.90537	4.98476	4.58341	5.01265	3.83371	4.07072	5.16347	3.75918	3.80104	5.10399	5.12587	4.92756	5.10036	3.80127	5.23107	3.97872	5.57399	4.75999	5.15524	3.8141	4.69715	4.48298	4.46722	4.42744	4.79545	4.74779	4.46694	4.34293	4.36253	3.79929	3.55473	3.94242
AQR	6.91401	6.85046	5.73121	7.01893	6.85166	6.16901	7.03376	6.58975	6.95262	6.40867	6.00315	6.76756	6.73447	6.2247	6.37014	6.82893	6.57368	6.17717	3.77285	6.29457	7.15322	6.38442	6.76671	6.55071	6.5322	6.81144	6.63345	6.8618	6.54139	5.1293	6.3739	6.53759	6.20754	6.92286	6.36463	6.55094	7.08662	6.71448	6.39907	6.51986	6.73275	6.42831	6.82286	4.30024	5.50566	4.44244	4.72023	4.77716
AR	4.22262	5.24714	4.98554	5.04871	5.85318	5.2172	4.75433	5.00728	5.447	5.16867	4.49674	5.36718	5.69606	4.30645	5.3292	5.84234	5.2906	5.02155	4.98862	4.69847	3.55033	5.72055	5.50562	4.51224	5.11986	6.11505	4.81945	5.58086	4.82498	5.07876	5.04588	3.97459	4.77524	5.70551	5.37057	4.63341	5.10554	5.8155	4.17088	5.52756	4.66804	4.7629	5.38033	4.41525	5.30198	4.78567	4.09548	4.7528
ARAF	5.67818	5.91082	5.1398	5.58591	5.90876	5.668	6.07862	5.1628	6.1124	5.95396	5.36836	5.65754	6.0182	5.87404	5.26186	5.73037	5.44768	5.62308	5.01967	5.63641	6.24757	6.06515	6.09233	5.9593	6.64331	5.85617	5.7849	5.90308	6.07708	5.54568	6.1157	6.01365	5.82857	6.0164	6.24564	5.76762	6.27172	5.71476	5.716	6.18071	6.07228	4.92548	5.80329	5.13986	5.48056	5.11685	4.83339	5.55897
ARAP1	4.9146	4.99283	5.24731	5.71254	4.85469	5.3042	5.4883	5.12571	5.74538	5.4759	4.82615	4.8617	5.54566	5.16309	5.78251	5.07783	5.48795	6.01312	4.47572	5.66547	5.064	4.91079	5.43989	5.50643	5.24746	5.24092	5.20125	5.13986	5.13344	5.42967	5.54011	5.40174	5.20361	5.34335	5.56787	5.29725	5.00476	5.08199	5.09889	5.53865	5.39572	5.378	5.29752	4.97002	4.51745	4.68541	5.24933	4.86403
ARAP1-AS1	6.54036	5.68697	6.14195	6.5446	6.92392	7.11193	6.43613	5.09231	5.99953	5.86189	6.27021	6.61075	5.74004	5.87132	6.12755	6.12972	6.02594	6.6147	6.46767	6.5667	5.93496	5.91723	5.83768	6.56779	6.31781	5.8073	6.55892	6.88875	6.62879	6.30612	6.23076	6.31664	6.02317	6.11903	6.70273	6.12394	6.36406	6.49486	6.00409	6.28711	6.40591	5.59424	6.34736	6.47023	6.42124	6.27829	5.83831	6.59789
ARAP1-AS2	3.5246	4.05247	3.83344	3.53672	4.00811	4.39953	3.01003	4.61419	4.51567	4.30037	3.76687	3.77674	3.48092	3.58242	3.36362	3.76279	4.68214	4.16319	3.58009	3.97683	4.60415	3.02433	3.9285	3.70635	4.20559	3.85822	3.72054	3.76279	4.83228	4.34475	3.90303	4.44737	4.07049	4.11392	4.44235	3.1694	3.07582	3.87356	4.71375	3.44213	3.14843	3.40633	3.97734	2.55203	3.59658	4.27494	3.9332	3.20379
ARAP2	6.5214	4.93535	6.11458	6.19756	6.18762	5.88147	6.36956	5.37019	5.7721	6.20155	5.32193	6.12226	5.53162	6.2077	5.89365	5.85797	5.84978	5.95788	4.88208	6.65179	6.29286	6.02862	6.14547	6.29794	6.64512	5.86194	5.79123	6.31895	6.24846	4.19135	5.92424	6.8493	5.59573	6.42444	5.67745	6.12051	6.2693	5.86995	6.59427	6.29971	5.90479	5.98645	5.93109	4.57777	4.7194	4.63858	4.78098	4.97757
ARAP3	4.25086	4.43845	4.18677	4.56847	4.63264	4.75783	4.3318	5.02589	5.07811	4.63143	4.35239	4.46491	5.14411	4.71977	4.61692	4.66966	4.8631	4.30893	5.45606	4.50279	5.11456	4.80115	4.86389	4.1516	4.633	4.6381	4.4491	4.34748	4.84407	5.6103	4.56956	4.60666	4.65512	4.61495	4.93398	5.15746	4.6361	4.41062	4.17701	4.49554	4.55381	4.99145	4.75445	5.37243	5.32511	4.84617	5.13954	4.8881
ARC	4.88855	4.24499	4.36364	4.42163	4.0629	4.56331	4.5294	4.83201	4.26051	4.6976	4.68344	4.13108	4.00551	4.28573	4.78784	4.8121	4.1414	4.58597	4.99345	4.08246	4.3574	4.1848	4.33641	4.68653	3.98493	4.03509	4.6632	4.11693	4.26025	4.73043	4.1655	4.80699	4.45437	4.0316	4.35818	4.18228	4.3249	4.05766	4.47271	3.6473	3.63689	4.45712	4.22606	4.89606	4.59461	4.57368	4.76762	4.76231
ARCN1	7.13114	7.61133	6.72754	7.40706	7.55526	6.94428	7.19955	6.04212	7.68131	7.02161	6.85097	7.30622	7.37678	6.41391	6.78945	6.85913	6.72474	6.42705	4.39684	6.97715	7.60034	6.99651	7.31353	6.70739	7.38821	7.15143	6.97922	7.41003	6.83482	5.1126	6.5997	6.83948	6.53808	7.28045	6.69797	6.86154	7.67842	7.27554	7.19097	6.96957	7.29325	6.85902	7.12187	4.95598	5.43042	4.7601	4.45027	4.93991
AREG	5.76397	3.71801	5.70281	3.62404	5.37325	4.41092	4.27577	3.83122	4.52257	5.59938	5.96885	4.24347	4.34168	4.76964	4.19975	6.23903	5.05673	5.54643	3.921	5.3882	6.66965	4.34207	4.71328	4.85391	5.17895	4.52718	4.91915	4.62709	4.10004	4.44892	3.12232	4.74168	6.01118	4.87009	4.08458	4.1191	4.28941	3.47433	6.59185	3.27135	5.93116	5.77689	3.68673	3.97299	3.75164	5.15327	4.96289	4.6867
ARF1	7.8451	7.41074	7.12454	7.93736	7.70886	7.93459	7.67171	7.70298	7.76322	7.35834	7.40189	7.21237	8.10034	7.6893	7.49106	7.88455	7.35089	6.66171	5.99338	7.40092	7.87193	7.53242	7.94895	7.69408	8.04809	7.93832	7.78871	7.87665	7.93891	6.91208	7.27521	7.93526	7.59736	7.31451	7.69623	7.36841	7.78488	7.65111	7.25559	8.25158	7.27023	7.07459	7.2273	5.19982	6.52124	4.70489	5.6159	6.75096
ARF3	6.60697	6.55442	6.7338	6.35922	6.7385	6.54132	6.53523	5.98493	6.7255	6.6999	6.6501	6.69067	6.8724	6.65007	6.66239	6.74519	6.51866	6.94688	6.16142	6.60102	6.71945	6.42181	6.6529	6.92131	6.98839	6.77607	6.63432	6.46701	6.92942	6.82117	6.61997	7.08273	7.13248	6.95904	6.64386	6.72017	7.05241	6.78965	6.7384	6.40632	6.83979	6.64213	6.69829	6.42918	6.62396	5.8952	6.31222	6.78791
ARF4	5.48674	5.44624	5.74428	5.61253	5.57479	5.30927	5.30516	5.24218	6.11722	6.27684	6.16955	6.00068	5.97417	5.55902	6.01172	5.63151	5.00495	5.37069	3.72797	5.35531	6.57715	5.81994	6.02681	6.13872	6.08627	5.81693	5.38447	6.00561	5.68892	4.07572	5.43694	6.10616	5.42947	5.01905	5.59416	5.57044	6.22487	5.73533	6.10898	5.79089	5.92531	5.42637	5.8687	3.7448	4.69269	3.67279	2.52166	3.85734
ARF5	5.78651	5.62485	6.61888	5.20494	5.6516	6.58355	6.23712	5.56688	5.70159	5.49667	5.98119	5.79101	5.60035	6.41383	5.6178	5.5767	5.96181	6.05676	5.46245	6.12814	6.05655	5.47154	5.65992	5.39252	6.0678	5.74634	5.83079	5.44917	5.60403	5.73163	5.6119	6.25448	5.88981	5.65366	5.23068	5.95556	5.32003	5.68078	5.55409	5.14727	5.86383	5.60312	5.45142	5.02026	5.73808	4.61507	5.22914	5.62727
ARF6	7.374	6.33981	6.45669	7.09748	7.06099	6.46297	7.40688	6.18718	6.97716	7.20549	6.53996	6.80233	6.89371	7.31174	7.21094	6.90916	6.54114	6.74839	5.44272	7.05239	6.8222	7.03147	6.81965	7.00885	7.11174	6.95432	7.09474	6.95816	6.44313	5.93959	6.71663	7.28174	6.8002	6.86344	6.61768	7.00943	6.85048	6.78982	6.59577	6.83139	6.86366	6.42263	6.75091	4.83111	5.91486	4.71613	5.0397	6.20848
ARFGAP1	4.65718	4.56069	4.60165	4.79451	4.60029	5.28203	4.75249	4.70333	5.13181	5.23303	4.67006	4.58424	4.81251	5.21302	4.65786	4.72176	4.655	4.8592	4.74941	4.8003	4.84312	4.59126	4.85288	4.89047	5.23724	4.96542	5.03213	4.84993	4.50932	4.83921	4.5203	4.5004	5.28051	4.51239	4.92635	4.73035	4.94161	4.62368	4.1474	5.20795	5.1588	5.12167	5.06228	3.71719	5.06313	4.01139	4.73485	4.84158
ARFGAP2	5.59728	5.53393	6.15966	5.23889	5.24447	6.10737	5.86023	5.95218	5.34321	5.74243	5.34807	5.63807	5.25182	6.07441	5.6278	5.49183	5.29201	5.5027	5.10019	5.6287	5.56585	5.82039	5.33794	5.48514	5.63603	5.3851	5.65666	5.75555	6.05399	5.43928	6.01184	6.07983	5.31525	5.86399	5.33401	5.89535	5.71877	5.53711	5.8062	5.75305	5.38571	5.38227	5.52373	4.40515	4.89802	4.82799	3.874	4.52012
ARFGAP3	5.1056	4.92727	4.89733	5.87018	5.92777	5.3651	5.88334	5.43891	5.98759	5.78413	5.96797	5.42079	5.68693	5.57885	5.54497	5.43458	5.56103	5.04082	4.47596	5.0781	6.34224	5.55581	5.62667	5.36784	5.32794	5.40582	5.44429	6.13107	5.54695	4.6554	5.16371	5.27417	5.46814	5.4291	5.85332	5.53903	6.58025	6.36685	5.75887	5.47765	5.35682	5.73198	6.17775	4.99202	4.71894	4.68944	4.53509	4.74027
ARFGEF1	6.94065	6.66156	5.89477	6.8101	6.8147	6.48597	6.7716	6.07195	6.71131	6.87917	6.60932	6.97022	6.59466	6.64588	6.52969	6.62501	6.88617	6.51188	4.43576	6.75343	6.86569	6.80904	6.61283	6.83474	6.63277	6.76722	6.8611	7.0373	6.81221	3.91644	6.95154	6.68488	6.69	6.87521	6.83997	6.75273	6.64617	6.78645	6.3975	6.89256	6.71761	6.54027	6.72304	4.56492	5.70133	4.88893	5.1141	5.54084
ARFGEF2	6.53231	5.94834	6.12587	6.21538	6.48053	6.28768	6.58448	5.86211	6.07489	6.30183	6.29684	5.93073	6.76874	6.66198	6.70854	6.37523	6.47238	6.21969	4.03635	6.49383	6.84984	6.46827	6.43111	6.24472	6.36371	6.49662	6.39323	6.66949	6.35557	4.89039	6.38723	6.26286	6.50127	6.7006	6.20128	6.0919	6.79212	6.53979	5.69214	6.47498	6.52863	6.26723	6.30854	4.28848	5.51894	4.28577	4.5006	4.69802
ARFIP1	6.20879	5.80293	4.96697	6.89711	5.91182	5.93646	6.1272	5.75825	5.87789	5.65683	5.34534	6.34993	6.04385	5.73107	5.74534	6.05474	6.2018	5.93911	4.3908	5.71618	5.43972	6.02056	6.04701	5.43751	6.0161	5.60919	6.20308	6.61273	5.53911	5.1405	5.28421	5.60705	5.34717	6.11334	6.59246	5.86574	6.55087	6.3749	5.94704	5.76567	5.61441	5.97479	5.58659	3.96448	4.7536	4.64813	4.93651	3.99103
ARFIP2	6.19501	5.58207	5.415	5.80917	5.33381	5.10031	5.85563	5.03071	5.38844	5.49577	4.78505	5.41304	5.50488	5.23132	5.26048	5.62821	5.4312	5.47864	5.40021	5.15019	5.2531	4.95686	5.83999	5.46776	5.3823	5.22849	5.77369	5.44763	5.38255	5.43697	5.87073	5.72671	5.44204	5.44076	5.37347	5.52466	5.53256	5.48497	5.52032	5.61287	5.77364	6.37942	5.48802	4.85155	5.30952	5.39553	5.82522	5.09477
ARFRP1	5.48658	5.07481	5.15902	4.37549	5.15566	4.61982	5.15875	4.75785	5.41935	5.12582	4.86142	5.57165	5.43754	5.0248	4.78195	5.16192	5.00125	5.30882	4.56095	4.64209	5.61699	5.20463	6.31902	4.99449	5.31276	5.68285	4.94401	5.38413	4.61541	6.07883	5.54792	4.97209	4.38531	5.06133	4.91511	5.48052	5.51624	5.2377	5.88259	5.71607	4.34558	5.3562	4.79519	5.0595	5.25804	5.27638	5.42026	4.604
ARG1	8.11363	5.40252	7.92498	7.12846	7.47297	6.10845	8.61513	5.67671	7.44451	7.54452	7.73194	8.90625	7.39622	8.7424	7.17484	6.86953	7.83752	6.70435	4.45028	7.09261	8.40626	6.4671	7.07763	8.17587	8.65933	7.23408	7.95631	6.76519	7.60126	5.05604	7.74005	9.43505	6.74544	6.03582	6.14748	9.02109	5.00637	7.02831	5.72508	7.76601	7.72028	6.50521	7.93394	4.27102	5.2156	4.53639	3.77807	5.32616
ARG2	5.24893	4.83197	4.98643	5.27612	5.26047	5.19387	5.14831	5.37519	5.56016	4.67406	5.46132	5.29226	5.28499	4.67031	5.28067	5.16042	4.92614	4.76734	5.17122	5.33151	5.18416	5.6305	5.5707	5.37064	5.37927	5.24627	5.02228	5.35737	5.35391	4.55936	4.86936	5.22141	4.78374	4.75935	5.17582	4.77441	5.17409	5.232	5.27784	5.37015	4.89894	5.24912	5.52183	4.82303	3.85192	4.92347	4.72459	4.54792
ARGFX	3.50042	3.31005	3.48307	4.14295	2.27363	2.52718	3.55411	4.44851	2.61245	3.39962	3.32622	2.66786	2.61449	3.10585	3.43758	2.76974	3.49923	2.62215	4.21474	2.99356	4.31463	2.95894	2.85373	2.40472	3.03803	3.43158	4.36518	3.95539	2.79005	6.37557	3.11454	2.50768	3.70477	2.86461	4.04133	3.56268	3.21626	3.01719	3.63599	2.11776	3.20217	3.54827	4.29387	4.56767	5.18907	4.30148	4.683	3.97675
ARGFXP2	3.60375	4.59234	4.68864	4.99116	4.4288	5.81974	2.89328	5.85959	5.29921	4.52443	5.33654	4.03855	4.17565	4.68762	4.17856	5.04595	5.04452	5.14197	5.32608	4.13202	4.5936	3.60293	4.31434	5.02229	4.90998	3.73682	3.7732	4.58535	5.0884	3.78023	4.19546	4.43569	3.90263	3.87608	4.85818	4.28684	3.15204	4.34343	4.86547	4.66787	4.62195	5.30373	4.35929	6.09049	4.95781	5.12275	5.42732	4.3798
ARGLU1	6.78022	7.29954	5.85255	7.14309	7.12633	7.02595	7.17022	6.51431	6.89204	7.02848	6.95555	7.04904	7.09737	7.0173	7.25542	6.65777	6.93758	6.82511	2.82824	7.1022	6.82451	6.76741	7.10225	6.8075	6.93429	7.14743	7.13371	6.68891	7.08081	5.34146	7.18121	6.77394	6.78149	7.02221	7.10288	6.95436	6.87254	7.43467	6.5142	7.56409	7.18381	6.67777	7.22456	4.07013	6.3737	3.79562	3.49614	5.78885
ARHGAP1	7.00917	6.43637	7.10177	7.09476	7.34223	6.86248	6.93818	6.08936	7.53841	6.82614	7.13464	6.85208	7.39162	6.68685	6.755	6.84271	6.89494	6.17281	4.77469	6.63436	7.14086	6.60281	7.02127	7.19662	7.08303	7.17702	6.68112	7.15763	6.8753	5.73452	6.83021	6.98761	7.1179	6.65642	6.95712	7.04058	7.00733	6.62757	6.89742	7.11342	6.80101	6.22533	6.505	5.42754	5.89097	3.90267	4.97508	5.84174
ARHGAP10	4.93953	5.56503	5.62126	6.08602	5.92543	5.39139	5.32521	5.45586	5.66193	5.64476	4.60273	5.67578	6.15178	5.59888	5.7093	5.04233	5.59274	4.96842	4.06188	5.76883	5.48691	5.20626	5.0111	5.23009	5.03738	5.33344	4.91315	6.001	5.64042	4.34666	5.61631	5.01796	4.9536	5.7708	5.64031	6.05199	5.60608	6.04608	5.51312	5.95362	5.47478	5.20314	5.71879	4.07242	5.20784	4.87214	4.20833	4.63837
ARHGAP11A	5.68672	5.19489	5.60977	4.78131	5.93105	4.16644	5.76465	6.08272	5.3239	5.46459	5.24703	6.07507	4.91477	5.0386	5.35765	5.42984	4.82309	4.90359	3.96256	5.45099	5.49403	5.03146	5.5796	5.10587	5.4062	5.38353	6.49037	5.21012	5.14363	4.20412	4.80975	4.9294	5.52098	5.55082	4.32996	4.87124	4.44747	4.51046	5.34871	5.25117	4.27198	4.64879	5.1176	4.14512	3.59326	3.41219	3.49528	4.34306
ARHGAP11B	6.76818	6.1181	5.35464	6.31844	5.22443	6.63271	6.02109	5.37385	5.63559	5.87149	5.29166	5.86456	4.91115	5.49929	5.82389	5.60399	5.47091	6.52346	5.12029	5.98375	5.97585	3.72148	5.88745	5.53401	5.41488	5.29775	6.44413	5.56528	5.88184	5.61701	5.58155	5.93796	5.65049	5.61262	4.78991	5.86281	4.79768	5.04978	6.27869	5.6012	5.18026	4.48761	5.90938	5.32157	5.62519	6.16096	6.29145	5.70793
ARHGAP12	5.13295	5.5995	4.93475	6.29491	6.01928	5.67521	6.26814	4.89541	5.41038	6.30411	5.26394	5.73492	6.30035	5.2931	6.10896	5.90037	6.10253	5.32912	4.57836	5.33788	5.01322	5.70719	5.93	5.93728	5.69209	5.64465	5.87301	6.28195	5.82491	4.69731	6.26094	5.69669	5.24307	5.5542	5.66388	5.73663	5.26036	6.29463	5.83753	6.02157	5.73906	5.54373	5.93788	4.5576	4.86	4.60443	4.59653	4.85773
ARHGAP15	4.39504	3.58362	3.71286	5.01207	4.35218	3.51635	4.54517	4.69558	4.66709	4.23044	4.21407	3.78596	4.09204	3.78801	3.83134	3.92852	4.48743	4.66875	4.17334	3.91637	4.96444	4.53311	4.39316	4.40182	4.71354	3.92876	4.38336	4.38245	3.5973	4.68393	4.83926	3.4384	3.65042	4.13986	4.45464	3.61571	4.55884	4.38944	4.60201	5.15828	4.95652	4.35631	4.45018	4.11394	4.10399	4.77806	4.11201	4.03725
ARHGAP17	6.0487	5.89458	6.22273	6.33846	6.40092	6.76315	6.3926	5.66445	6.27882	5.84401	6.52967	6.17158	6.65678	6.11669	5.8608	6.53418	6.46915	5.8793	5.15273	6.28442	6.23679	6.055	6.2502	6.30113	6.48719	6.33211	6.39732	6.87983	6.68015	5.40401	6.4994	6.09373	5.932	6.20973	6.37117	6.28951	6.67759	6.43916	6.19889	6.64291	6.46159	5.69647	6.5608	5.44342	5.72268	4.26871	5.19513	5.27329
ARHGAP18	4.49374	5.04011	4.78058	5.49927	6.05025	5.51342	6.06437	5.79192	6.49017	5.87935	5.69908	5.79458	5.84167	4.90839	5.73334	5.7284	6.23888	5.7284	4.47981	5.97378	6.10949	6.00721	5.8069	6.03862	5.50854	5.85835	5.74977	6.19464	5.51397	5.21868	5.69514	4.27754	5.57224	5.51336	6.2401	5.21114	6.09101	5.9494	6.13503	5.86563	5.80057	5.9381	6.04195	4.10672	4.16751	4.49058	4.3182	4.44048
ARHGAP20	4.05119	3.498	4.87218	4.71368	4.1487	4.71345	4.30826	4.38679	4.61008	4.09472	4.72952	4.48399	4.72649	5.4066	3.80159	4.41972	4.38474	4.37992	4.42479	4.07877	4.18641	4.90989	4.35851	3.93604	5.02118	4.26932	3.84247	4.18911	4.90492	4.21963	5.0824	3.91017	4.53454	4.38292	4.77943	4.17351	4.70033	4.45365	4.5434	4.28831	4.57834	5.14188	4.74826	4.06008	3.91786	4.31337	4.24188	3.95223
ARHGAP21	5.08393	5.7048	5.20752	6.40518	5.91418	6.02439	5.87839	4.76033	5.43151	5.92954	5.4574	6.03921	6.39022	6.08194	5.74368	5.9663	6.27736	5.07308	3.42419	6.1476	5.81499	5.84951	5.83681	6.06608	6.16284	5.85367	5.71062	6.31741	6.39493	4.14568	6.24496	5.62433	5.6564	5.74878	5.85481	5.32396	5.91934	6.28852	5.55243	5.41014	6.21123	6.3596	6.4129	3.5467	4.27411	2.9944	3.43443	4.57041
ARHGAP22	4.77655	4.28507	4.53679	4.4528	4.4343	5.11088	4.67564	4.73482	4.4859	4.46788	4.39431	4.88547	4.38844	4.70653	3.99928	3.90199	4.24888	4.69201	4.38309	4.9069	4.64006	4.19398	4.64566	4.30628	4.66828	4.14765	3.9095	4.59425	4.90513	5.21402	4.16022	4.07305	4.58421	4.81166	4.65886	4.75555	4.01787	4.47763	4.20532	4.7147	4.52972	4.46801	4.85624	5.62728	4.40156	4.82695	4.9978	4.33053
ARHGAP22-IT1	4.49133	3.71322	4.65158	4.92901	4.33294	4.1162	4.28423	5.20188	3.5275	4.71906	4.63786	4.40446	4.34262	3.21169	3.67635	4.29904	4.23101	3.81884	5.10491	3.29438	4.08402	4.89493	3.74755	4.61719	4.07093	4.44024	3.7776	3.80192	4.5018	4.1719	4.41175	4.03551	3.95614	3.90767	3.32284	4.07807	4.22048	3.555	4.44227	3.30264	4.18917	3.62406	4.73184	5.396	4.20284	4.37755	6.2758	4.86435
ARHGAP23	5.03948	5.62153	5.86427	6.37307	5.84181	5.8904	6.05442	5.62707	5.99589	5.80535	5.81109	5.7256	5.75922	6.26189	5.71658	6.28389	6.14017	5.87865	5.53606	5.90164	5.95255	6.12829	5.65057	5.81232	5.94697	5.76185	6.13574	5.95616	6.08294	5.6064	5.88791	6.00794	5.98811	5.95569	5.84639	6.00587	6.1324	6.2223	5.90912	6.07741	5.96767	5.85115	5.56186	5.20419	6.21441	4.66867	5.57622	5.58789
ARHGAP24	5.12164	5.55131	5.15255	5.31013	5.31642	4.70138	5.69885	4.95339	5.49076	5.44035	5.40828	5.53247	5.35599	5.34872	5.62911	5.2502	5.612	4.96544	4.60335	5.30022	4.85069	5.59212	5.17698	4.86205	4.93505	5.35858	5.1945	4.99321	5.65694	5.52713	5.74269	4.67181	4.79673	5.44976	5.17191	5.3566	5.42583	5.61249	4.3873	5.12078	5.48557	4.50468	5.02095	4.81183	5.39816	4.92608	4.88867	5.26652
ARHGAP25	4.63364	4.41578	4.91235	4.17293	4.80982	4.86875	4.27185	3.44871	4.73386	5.18931	4.83956	4.31723	5.01418	4.10315	4.4074	5.11536	4.6079	4.89531	4.09909	4.55313	5.63024	5.04962	3.77428	4.6511	4.40541	4.42717	4.40942	4.77696	4.77272	4.20899	4.97191	3.35727	4.72141	5.08468	4.68397	3.86357	4.2115	4.32409	5.07292	4.22543	4.64547	4.21357	5.10052	3.67168	3.00478	4.04524	3.89719	3.62436
ARHGAP26	4.99626	4.78914	6.01863	5.92048	5.92973	6.27171	6.28009	6.12519	5.57878	5.74376	5.48787	5.23155	5.80173	5.90261	5.83561	6.2957	5.99104	5.77874	5.72774	5.274	5.70494	5.26498	5.9588	5.86084	6.10522	5.68139	5.69126	6.28636	5.79258	6.01184	6.06533	5.26959	5.57314	6.00348	5.99147	5.86415	6.40676	5.71037	6.1518	6.00312	6.16972	5.07182	6.0083	5.74438	5.72639	5.37686	5.10651	5.23648
ARHGAP26-AS1	3.88927	3.79735	4.16234	3.76536	4.20853	4.06609	4.07453	3.89681	3.64041	4.24443	4.24578	3.29688	4.13337	4.2234	3.88682	3.80615	3.51605	3.50941	4.53155	3.73839	3.71284	5.36933	4.36049	3.88987	4.61644	4.62118	3.30221	4.47989	3.291	5.15765	4.25032	3.86157	4.12547	4.38903	3.9184	3.86619	4.00556	3.97306	4.03868	4.22219	4.47753	4.45501	3.85679	4.51148	4.66688	5.19867	4.68867	4.12296
ARHGAP26-IT1	4.44337	3.75436	5.65513	4.46785	5.52732	6.58147	4.98915	6.09868	5.06297	5.3847	5.91972	5.56565	5.79811	5.38816	6.39439	6.84739	6.5025	4.89195	4.68892	6.50985	6.90892	4.96042	6.79197	4.53102	4.50824	5.44801	5.38455	6.04638	5.19081	6.32164	5.10169	5.69807	7.97479	4.86429	5.40557	6.03238	5.13242	4.62349	5.97783	6.73462	4.64003	6.52738	5.75641	4.6135	4.55901	3.5845	5.26718	5.10952
ARHGAP27	4.46862	4.25589	4.32987	4.17003	3.97995	4.69745	4.47405	4.26402	4.54939	4.75651	4.3971	4.60507	4.30388	5.15418	4.11505	4.3356	4.56471	4.52743	4.28547	4.43773	4.48313	4.52222	4.3008	4.68318	4.68496	4.81373	4.46339	4.35166	4.79746	4.46399	4.68383	5.171	4.89893	4.80085	4.58279	4.62416	4.39363	4.51254	4.77511	4.53805	4.42314	4.79651	4.70351	4.61439	4.65478	4.7751	4.41882	4.64868
ARHGAP28	4.12066	4.53219	4.56238	4.14858	5.43357	3.92132	4.03239	4.1924	5.15852	4.20775	4.41958	3.3702	4.38224	4.37088	5.14818	4.69356	4.24061	3.99479	4.38012	5.36833	4.18011	4.5909	4.35331	4.22801	4.71557	5.36096	4.40666	4.79227	4.67035	3.74962	4.4744	4.25297	4.79227	5.02264	4.59331	4.70626	3.61765	4.45146	4.02657	4.29425	4.73497	4.29376	4.53606	4.27436	4.35123	4.19215	5.31656	4.21409
ARHGAP29	6.08752	6.30271	6.32641	6.31657	6.26948	6.38792	6.61576	5.91365	6.10342	6.35165	6.41388	6.64955	6.72297	7.39353	6.71095	6.65959	6.42929	5.75423	5.12839	5.78019	6.35506	5.70333	6.32201	6.6773	6.02518	6.05594	6.7771	6.9192	7.00592	4.80172	6.9649	6.74119	6.12805	6.20256	5.94491	6.76112	6.33579	6.31746	5.4633	6.68835	6.27927	6.18554	6.27497	5.04207	5.68294	5.40135	4.60934	4.94826
ARHGAP30	5.84087	5.50054	5.76859	5.35134	5.41815	5.45168	6.34825	5.53574	5.58788	5.52643	4.96135	6.1688	5.34868	6.16764	5.76546	5.93258	5.79307	5.89543	5.0179	5.88247	6.06211	5.31357	5.77935	5.97106	5.96997	5.4677	6.40253	6.15361	6.0229	6.78275	6.01548	7.5474	5.67961	5.76919	5.91278	5.78557	5.81164	5.66327	6.00161	5.96841	5.88325	5.15468	6.04881	5.15312	5.59079	4.71038	5.23424	5.58408
ARHGAP31	6.70672	6.09048	6.27936	6.65714	6.83566	6.6605	6.6561	6.23232	6.6839	6.69899	6.74649	6.75545	6.60254	6.99675	6.62737	6.67077	6.8414	6.65126	5.87177	6.54605	6.7601	7.30109	7.00372	6.75206	7.1525	6.62591	7.02212	7.50587	6.96403	6.27242	6.55042	6.41178	6.55454	6.59139	6.78956	6.59706	7.90337	6.81982	6.25726	6.62352	6.99061	6.72506	6.67216	4.56593	6.49714	5.24185	5.29835	6.11124
ARHGAP31-AS1	1.83914	1.68045	1.89897	1.68292	2.41585	3.42284	2.18479	2.34955	1.62947	2.54685	2.39478	2.25132	1.80933	2.3427	1.92327	1.65689	2.4207	2.00055	1.9907	2.17714	2.12221	2.00908	2.18299	1.97624	1.75864	1.96724	2.30129	2.21911	1.86357	3.17429	2.09535	1.78786	1.9538	2.17714	2.05074	1.90601	2.05734	2.28797	2.15916	2.28469	2.2278	2.03842	1.99424	1.83722	2.1896	2.3825	2.06967	2.04513
ARHGAP32	7.44847	6.42536	6.68587	6.5642	6.81415	6.55861	7.14395	5.73975	6.74261	6.29354	6.46266	7.01219	6.169	6.76313	7.15144	6.73706	7.01458	6.60287	4.21119	6.62893	6.37711	6.71477	6.77258	6.98456	6.93907	6.99135	6.2583	6.73353	6.88705	4.90766	6.78701	7.46877	6.84947	6.73076	6.51112	6.9599	6.08727	6.53056	6.78625	6.95208	6.61861	5.66131	6.92061	4.58763	5.7604	4.99696	4.84782	5.65005
ARHGAP33	3.84082	5.08178	5.25743	4.20113	4.37171	3.94978	4.1217	4.75012	4.52327	5.22924	4.65602	5.06013	4.54821	5.20351	4.70867	4.80312	4.1043	4.59032	5.01546	4.64192	4.91764	4.89067	4.69731	4.79145	5.15229	4.4071	5.03261	4.62474	4.78055	5.08485	5.03525	4.75389	4.47441	4.017	4.95561	4.34425	5.17614	4.74799	5.64646	4.81281	3.66885	4.61793	4.92481	5.96037	5.50006	5.45538	4.73544	4.70276
ARHGAP35	7.22044	7.20414	5.19196	7.11217	6.9678	5.89745	6.72523	6.62031	6.7935	5.91498	6.43018	6.4941	7.05861	5.97453	6.76327	6.67731	6.38624	5.717	5.02341	6.10245	6.38171	6.52268	6.95894	6.49505	6.34882	6.55304	6.51767	7.05245	6.60188	4.97226	6.33814	6.5839	6.35085	6.24364	6.78132	5.83818	6.53611	6.72273	5.93094	6.60502	6.52861	5.95501	6.37608	4.47247	5.31564	4.18773	5.11991	5.66012
ARHGAP36	3.54333	3.56733	3.40256	3.44366	3.15445	3.86852	3.12102	4.34291	3.64611	3.72331	3.59899	3.72828	3.17097	3.60504	3.87415	3.67034	3.5559	3.49105	4.18954	3.30342	3.33195	3.4185	3.05848	3.55612	3.50349	3.56345	3.65607	3.09055	3.09585	4.78765	3.69426	3.46011	3.41731	3.43739	2.84777	3.16744	3.01783	3.19557	3.2598	3.37713	3.3178	3.79173	3.24771	4.0541	3.63961	4.31688	3.81839	3.67557
ARHGAP39	3.9908	4.65683	3.89654	3.68682	3.65315	4.28295	4.66234	3.34247	3.53549	3.43833	3.52226	3.81626	3.73582	3.89979	3.38208	4.18317	4.35975	3.50446	4.25683	3.62535	3.31621	3.79869	3.7433	3.1993	4.10223	3.89239	4.35472	3.8805	3.86553	3.57383	3.82984	4.21395	4.36533	3.65526	3.12533	4.39039	3.64499	3.46044	3.22128	3.93645	4.27939	3.78695	3.60999	4.54058	3.98113	3.83083	4.86607	3.87533
ARHGAP4	4.47421	4.54397	4.43771	4.61796	3.9509	4.66441	4.7218	4.85692	4.69367	4.64889	4.2629	4.36977	4.75878	4.62709	4.08612	4.56662	4.85969	4.51103	5.39512	4.91009	4.52598	4.43945	5.08505	4.44788	4.62011	4.55353	5.09264	4.57377	4.66039	4.98142	4.87943	4.18014	4.49925	4.65167	5.29952	4.30451	4.24938	4.76261	4.7145	4.82871	4.50694	4.58212	4.90459	3.8666	4.11183	4.77168	4.74475	4.39386
ARHGAP40	4.67889	4.76818	4.91552	5.57315	5.065	5.85005	5.67311	4.09479	5.13613	5.36403	5.16503	5.18581	4.10742	5.43766	4.98764	4.87591	4.4018	5.31392	4.55203	4.95029	4.83831	5.04048	4.77919	5.65643	5.0024	5.08203	4.71085	4.97461	5.54066	5.01243	4.97673	4.98605	4.89362	5.05107	4.14766	5.24693	4.74358	5.33767	4.51624	5.27982	5.11373	4.94981	4.18958	5.21771	4.79678	5.29679	4.95785	5.18041
ARHGAP42	5.60265	5.91152	5.36248	5.27005	5.91341	5.77665	5.65159	5.91006	5.76714	5.09146	5.50511	5.79464	5.8103	5.48842	5.33759	5.04009	5.43341	4.74565	4.64267	5.75953	5.09077	6.5975	5.86072	4.72941	5.63094	5.48009	5.18652	5.61399	5.63709	4.1849	5.554	5.55342	5.19372	5.41638	5.9251	4.50016	5.66769	6.0246	5.86708	5.48034	5.87224	5.5997	5.36227	4.84397	4.76547	4.74842	4.50329	4.63368
ARHGAP44	3.17384	3.77002	3.61952	4.38319	3.30727	3.9098	3.46102	3.94807	4.23569	2.83766	3.54061	3.5085	3.26085	3.75565	3.50317	3.33257	3.77924	2.82722	4.55143	3.57208	3.19546	2.41164	4.18932	2.69001	3.54819	3.62241	4.57124	3.86645	3.5104	4.25787	3.29429	3.32855	4.10625	3.48494	3.74328	2.91028	3.75175	3.94931	2.98178	4.53301	3.31804	3.81319	4.3488	3.99847	4.94479	4.13945	3.221	3.87811
ARHGAP5	5.13834	4.95858	5.03504	5.68135	5.4858	4.9637	5.43588	4.6271	5.34097	5.26697	5.03463	5.12703	5.10261	5.03108	5.10575	5.28501	5.16472	5.23029	3.14076	5.56347	5.16289	5.03452	4.88874	4.9728	5.11029	5.28654	5.0301	5.59811	5.40958	3.45443	5.53306	5.26034	5.01015	5.26673	5.09416	5.50813	5.22771	5.63081	5.3905	5.31244	4.25665	5.20625	5.11717	3.5959	4.58062	4.39387	3.86006	4.16473
ARHGAP5-AS1	5.20089	5.06144	5.15901	5.92043	5.06409	5.22725	5.54047	4.69274	5.50168	4.94198	4.87118	5.79407	4.95586	4.7892	5.63756	4.6152	4.56259	5.73532	5.82196	5.08077	5.82344	5.65867	5.01751	4.11208	5.10284	5.97735	4.89827	5.0484	5.37905	4.68961	4.80706	4.99111	5.67229	5.13732	5.13882	5.53199	5.24554	5.06303	4.78705	4.72503	5.02823	5.42848	5.51335	5.00462	5.7282	5.25548	4.83582	4.56761
ARHGAP6	3.82625	3.22908	4.45572	4.41947	4.72941	4.21904	4.43609	4.67598	4.25362	4.45906	4.53618	5.20626	5.39619	4.85453	4.61639	3.92	4.40948	5.11593	3.9531	4.28003	4.4122	4.44737	4.25349	4.47737	4.11896	3.46233	4.28757	4.83361	4.63912	4.42342	4.55822	4.48263	5.03434	4.0708	4.40719	4.43554	4.45381	4.82867	4.38113	4.40596	4.87305	4.8006	5.01361	3.59143	4.54863	4.94107	3.69058	4.18182
ARHGAP9	4.57686	4.68647	4.57084	4.16601	4.26184	4.21119	4.67214	4.31466	4.85935	4.37268	4.45599	4.45754	4.6074	3.82301	4.5742	4.55942	4.10509	4.46259	5.04212	4.06581	5.05434	4.66678	4.30269	4.44937	4.408	4.25827	5.09373	4.96262	3.90906	5.50558	4.4661	4.08453	3.9884	4.29199	4.36214	4.67453	4.96152	4.21166	4.99969	4.58347	5.05969	4.2681	4.51947	4.76346	4.21324	4.96817	4.80406	5.20753
ARHGDIA	7.35299	6.84054	6.46246	6.49386	6.36024	6.82522	7.02692	6.29491	7.23925	7.35463	6.62255	6.73295	7.10956	7.55987	6.85631	7.13643	7.03252	6.43927	5.02383	6.88733	7.11642	7.20384	7.27844	6.83416	7.53322	6.95896	6.57046	6.81672	6.88601	6.45126	7.05598	7.04452	7.38544	6.57407	7.14425	7.29844	7.70157	7.05517	7.41858	6.8181	6.55022	7.16675	7.08591	4.76047	6.3569	5.60671	4.7343	6.22535
ARHGDIB	5.42675	4.59356	5.12845	5.08903	5.66836	5.15252	5.57491	5.3523	5.67362	5.49894	5.45942	5.35725	6.07175	4.83329	5.28606	5.66374	5.20847	5.82927	4.20363	5.82942	6.38101	5.34404	5.79533	5.4501	5.59538	5.17556	5.4524	6.26137	5.69356	4.69305	5.61454	4.63879	5.18018	5.53652	6.02447	5.1226	5.94473	5.69353	5.70235	6.09849	5.69099	6.14084	5.48665	5.27225	5.31335	3.68852	5.32392	5.40041
ARHGDIG	4.69228	4.69421	4.89018	4.75205	5.22227	5.21111	5.28026	4.70076	4.90959	4.93481	4.42603	5.12768	4.3958	5.15058	4.94594	5.38023	4.92749	4.81894	5.76854	4.44905	4.48659	4.83403	4.86183	5.36526	4.85061	4.18765	4.60265	4.90652	4.95479	5.05606	4.97586	4.6864	4.80672	4.34663	4.59859	4.36753	4.97508	4.63931	5.10277	4.69819	4.17991	5.43001	4.52606	5.93389	5.28077	5.74838	5.61706	5.7524
ARHGEF1	5.79612	5.68523	5.19499	4.95897	4.93107	5.03998	5.17746	5.13894	5.16302	5.39431	5.26548	5.2289	5.65961	4.99147	4.92698	5.18395	4.98903	5.28248	4.74494	5.44599	4.6295	4.90775	5.38774	5.35079	5.57032	4.97247	5.57003	4.87845	5.57313	5.73873	4.9808	5.40834	5.68949	5.18004	5.89098	5.18411	5.12916	5.41824	5.06467	5.40204	5.09891	5.02965	5.22134	4.75742	4.35338	4.46178	5.10639	5.89325
ARHGEF10	4.18105	4.71228	4.78629	5.27016	5.11463	5.09862	5.30758	4.29261	5.13739	4.88081	5.31675	5.74471	5.84476	5.11428	5.24169	4.83721	5.10046	4.99396	4.38889	4.77125	4.31776	5.3323	4.89534	4.94106	4.70749	5.4979	5.31258	5.30977	5.4831	4.6698	5.28744	4.7308	5.11637	5.14476	5.65761	4.98827	5.92509	5.81849	4.50243	5.46278	4.90553	5.56312	4.93629	4.24266	5.19485	4.53403	4.29761	4.71302
ARHGEF10L	5.1241	4.89192	5.61597	5.27499	5.53831	5.68122	5.91533	5.15205	5.20035	5.14658	5.78868	5.45141	5.47057	5.99174	5.48089	5.42931	5.43869	5.62394	5.06253	4.88611	4.51628	4.55264	5.60323	5.99618	5.16817	5.70162	5.2129	4.88512	5.41873	5.22508	5.33047	5.96677	5.36962	5.29067	5.10321	5.56766	5.17413	5.04319	5.24433	4.97971	4.73831	5.13041	5.40982	4.66044	4.81768	4.80459	4.5197	4.79878
ARHGEF11	5.57015	5.48098	5.59107	5.96443	5.62728	6.0661	6.15005	5.50288	6.0479	5.90518	6.00243	5.68243	6.04177	5.53105	5.47998	5.98553	5.8583	5.79779	4.69288	5.91218	5.58553	5.68947	6.04457	5.80301	5.9538	5.75295	6.03007	5.82361	6.05752	6.04945	5.71387	5.59157	5.1277	5.78578	5.928	5.06425	5.93454	5.95967	5.3202	6.01374	5.77687	5.16758	6.00783	5.1223	5.53578	4.89709	5.86534	5.02872
ARHGEF12	7.35643	7.01026	7.14535	7.63309	7.34316	7.24112	7.6242	6.7248	7.25798	7.05846	7.04721	7.54328	7.28187	7.26592	7.19009	7.0796	7.29314	6.85028	4.90651	7.18784	7.1441	7.56734	7.44232	7.16542	7.45554	7.49033	7.43346	7.43254	7.67029	5.52153	7.33322	7.43045	7.21671	7.42003	7.21834	7.40701	7.38037	7.4575	6.85014	7.62326	7.20996	6.83436	7.26744	4.62759	6.59739	5.47342	5.2534	5.84085
ARHGEF15	4.02258	4.42301	4.48919	5.18071	3.98608	5.32378	4.57756	4.36299	4.81013	4.32287	5.14927	4.98382	4.79928	4.59526	5.41634	4.84191	4.37	4.70992	5.14095	4.66583	5.38738	4.39762	4.02955	5.29782	4.58953	5.07379	4.37704	4.13991	5.10954	5.9768	4.59777	5.32444	4.63483	5.0535	4.89303	4.6856	4.73094	5.06443	4.76185	5.11782	4.12814	3.69373	4.71417	5.21057	4.50807	4.93579	5.72929	5.66587
ARHGEF16	3.59728	3.6373	4.17231	3.89097	3.13736	3.36938	3.48421	3.6353	3.49563	3.28321	4.11757	3.62652	3.92732	4.21176	3.45777	3.67818	3.8577	3.73803	4.3142	3.6403	3.44792	3.42718	3.65246	3.84681	3.88123	3.41858	3.57718	3.2896	3.55707	3.87498	3.76287	3.77883	3.66902	3.76305	3.59362	4.27428	3.36237	3.40042	3.95687	3.42617	3.55588	3.24846	2.98962	3.87457	4.21369	4.34416	4.23138	4.08787
ARHGEF17	3.94153	4.80961	4.91193	5.13823	4.44449	4.6576	3.9899	4.17069	4.76986	4.08782	4.33447	4.83768	4.95344	4.94689	4.76043	3.7183	4.66142	4.80115	4.28494	4.59288	5.24001	4.34658	4.11205	4.35274	3.74599	4.26988	3.89438	4.10126	4.47705	4.14568	4.45858	4.4773	4.42877	4.21102	5.01773	4.68428	4.90217	4.53961	4.49702	4.79871	4.19682	4.24925	4.45159	4.6235	4.87379	4.81767	4.27549	3.66909
ARHGEF18	6.00354	5.76945	6.07359	5.9747	5.52392	5.81148	5.6677	5.37904	5.96178	5.94762	5.24412	6.16365	6.05991	5.94958	5.81718	5.87726	6.0616	5.50795	4.74479	5.7144	6.06073	6.05372	6.06826	6.35131	5.81454	5.91954	6.26512	5.5804	5.96759	5.80694	5.61666	6.57619	5.86272	6.07979	5.69432	5.82689	6.04764	5.78332	6.57251	6.10265	5.87727	6.22763	6.12943	5.16228	4.88217	4.62847	5.56612	5.48408
ARHGEF19	2.89825	5.17509	4.39222	3.72971	3.86156	3.72129	3.96882	3.51289	4.26881	4.02179	3.95295	3.74655	4.02062	4.58147	4.17443	4.27839	4.61076	4.67678	4.18949	4.25824	4.58857	3.41085	4.18886	3.87736	4.24883	4.59511	4.18745	3.26206	3.86491	4.36983	4.63604	4.70735	4.1486	4.63012	4.72948	4.42079	3.57373	4.12213	4.06233	4.12653	3.94407	3.46984	4.04507	4.66926	4.34842	3.78915	4.33833	4.18224
ARHGEF19-AS1	2.63069	4.56178	3.2099	4.49523	4.61737	3.25617	3.88818	3.54155	3.61483	3.55644	3.28035	3.32077	2.85698	3.71694	3.6423	3.84976	4.07733	3.82336	3.00452	4.23645	3.79933	4.16628	3.72673	4.28504	2.77907	3.86356	3.94713	3.88426	3.726	2.91997	2.27861	3.5257	4.60373	3.76194	4.43855	4.3546	2.92877	3.56004	2.56264	3.01556	3.18518	4.17603	3.16536	2.6653	2.8934	1.99806	2.00241	2.75246
ARHGEF2	4.55774	5.16721	5.03539	5.22357	4.49984	4.43944	4.99671	4.85985	5.37925	5.04607	4.8535	4.19245	5.11525	5.30493	4.72331	5.10161	5.17258	5.05336	4.47044	4.12234	5.02694	4.9614	5.14073	5.21174	5.13883	5.07738	5.04355	5.16839	4.45108	4.80537	4.9667	4.83969	5.41799	5.01747	4.92791	5.00534	5.5758	5.24164	5.45144	4.55747	5.31473	4.55421	4.75037	5.07341	4.71207	4.46309	4.4555	4.35732
ARHGEF25	3.70685	4.76109	4.54683	4.93477	4.18201	4.7713	4.16042	4.47707	5.61754	3.96648	5.06875	4.76806	4.81542	4.46611	5.34204	4.67731	4.18912	3.90114	5.57762	5.01525	4.02921	5.00549	5.76488	4.79649	4.62444	5.05505	4.83131	4.87087	4.32608	4.94255	5.47438	4.66251	4.74398	4.85209	5.02394	4.81402	4.67568	4.50173	4.55242	5.05476	4.20345	3.47617	5.04404	4.99834	6.09174	5.41994	4.25744	4.78287
ARHGEF26	5.38118	5.87037	5.55158	5.37551	5.4998	4.70171	5.47328	5.23026	4.66784	5.32584	5.56226	5.55018	4.86303	5.46119	5.83459	5.60066	5.32702	5.13798	4.01179	5.3738	4.3151	6.26916	5.7471	5.33922	4.99521	5.75814	5.65304	5.69083	6.09281	5.10179	5.38276	5.22756	4.82919	5.24787	5.28769	5.87317	5.35578	5.92718	4.8051	6.33678	5.21451	5.19869	5.65233	4.96974	5.35765	4.99085	5.13441	5.10886
ARHGEF26-AS1	4.06329	3.76569	3.37741	3.72537	4.90056	2.58936	3.29871	2.21655	3.55407	3.15285	2.99698	3.47059	3.98061	3.96404	3.95754	3.75164	3.56011	3.39363	4.33335	3.31282	2.86355	4.53552	3.41118	3.24216	3.45521	3.86319	3.36192	4.03822	3.06352	4.29706	3.74713	3.31341	3.27361	3.66143	3.68604	4.30365	3.57595	4.50658	4.40265	3.50743	2.99376	3.79479	3.81719	4.56719	3.22066	5.16086	5.0201	3.60644
ARHGEF3	5.62215	4.96975	5.68654	5.47314	6.12379	5.63318	5.69489	5.08392	6.20071	5.21049	5.48577	5.44337	5.90483	5.85472	4.6322	5.74884	5.01395	6.23599	4.16267	5.57096	5.01929	5.39381	5.81714	5.11225	6.04878	5.57611	5.80063	5.71665	5.73468	5.2847	5.07507	5.48051	5.5072	5.55506	5.57122	5.1315	5.93411	5.3943	5.33116	5.60963	6.25708	5.31897	5.63746	4.07725	4.71091	4.39183	3.95167	4.48921
ARHGEF3-AS1	4.20232	4.24993	3.59983	4.61529	4.41417	5.03037	4.211	4.73204	4.43633	4.26809	4.07822	3.98072	3.97493	3.64981	3.59323	4.15202	3.51786	4.42027	4.62891	4.22067	3.59109	4.79614	4.37048	5.20689	4.10765	3.52629	4.20053	3.90442	4.19593	5.29002	3.21392	4.14174	4.28753	4.42417	4.72507	3.78582	3.31268	4.31419	4.68545	3.4565	3.7094	4.66084	3.97684	4.59485	4.4836	5.80468	4.5661	4.29704
ARHGEF33	3.92555	4.99172	4.66028	3.91914	3.913	3.54188	4.46679	4.15781	4.15244	3.99386	3.5994	3.83192	4.08075	3.98813	3.56058	3.82924	3.59648	3.78627	4.8065	4.19025	4.68337	4.44273	3.74149	4.08601	4.17596	4.57084	4.54464	3.96053	4.04122	4.10091	3.82755	4.45804	4.34258	4.52402	4.13891	3.79871	4.68806	4.12232	4.16936	4.14769	3.52122	3.9112	3.91414	4.7641	4.45541	3.88387	3.91667	4.21263
[truncated: 24,098 more rows]
