# Supplementary material for: Identification of Biomarkers Associated With CD4+ T-Cell Infiltration With Gene Coexpression Network in Dermatomyositis
Source: Front Immunol. 2022 May 30;13:854848. doi: 10.3389/fimmu.2022.854848 (PMC9196312; doi:10.3389/fimmu.2022.854848)
Supplement: Supplementary Table S3 — GSE1551 data. [file Table_3.xls]

## Sheet: GSE1551
Gene Name	GSM26512	GSM26513	GSM26514	GSM26515	GSM26516	GSM26517	GSM26518	GSM26519	GSM26520	GSM26521	GSM26522	GSM26523	GSM26524	GSM26525	GSM26526	GSM26527	GSM26528	GSM26529	GSM26530	GSM26531	GSM26532	GSM26533	GSM26534
A1CF	1724.1	1443.8	1102.2	1386.7	991.2	797.4	1230	1646.5	1010.9	1495.5	1407.1	1238.7	691.7	1556.3	123.1	341.8	1409.8	1577.9	220.4	1496.7	1441.3	1129.8	875.6
A2M	8573.9	8706.7	6405.9	16655.2	15186.9	18835.9	11582.6	14022.2	9430.7	23763.4	6358.7	25035.4	7550.6	12727	985.2	2108.7	13363.9	10529.8	1746.3	11718.1	11003.1	12979.4	14009.9
A4GALT	418.7	134.6	308.8	408.7	249.4	306.6	305.9	431.7	302.3	329.1	98.2	28.8	621.7	274.7	9.1	58.2	201.4	249.6	59.9	346.3	210	421.2	540.4
A4GNT	767.4	452.9	394.6	433	415.7	345	499	474.3	399.2	647.2	454.2	278.4	468.9	416.4	59.3	115.9	549.6	492.1	73.2	696.6	477.7	681	546.7
AAAS	1242.5	773	824.1	598.8	1149	1036.9	1330.6	766.7	818.5	240.8	185	519.5	1375.1	410.4	96.4	101.9	1453	1213	72.7	832.9	555.6	1077.4	559.2
AACS	460.9	267.6	636.4	812.9	899.5	685.6	499.2	974.5	501.8	667.5	486.4	859.2	453	538.8	85	115	535.6	323	145.3	914.6	648.5	748.5	425.1
AADAC	30	60.9	157.9	65	30.7	78.6	38.6	69.2	42.8	150.7	180.3	193.6	15.4	112.3	4.4	12.3	45.6	54.7	23.3	147.6	212.6	72.5	296.8
AAGAB	624.9	695.2	789.6	507	576.45	646.25	646.95	854.5	711.35	723.3	899.3	632.8	730.6	587.1	46.1	101.5	602.4	421.65	71.1	551.4	424.8	446.25	820.35
AAK1	674.22	524.46	528.52	826.2	644.74	484.4	505.22	457.52	563.62	623.54	673.1	666.26	594.82	464.22	37.12	93.28	502.78	402.8	67.3	642.46	456.76	442.18	438.42
AAMDC	1796.3	3372.77	1377.87	1762.93	1202.23	957.9	2527.13	1875.4	1221.77	1361.73	1510.4	1997.13	1130.97	4794.47	326.633	767.333	2634.3	2426.27	426.533	3594.27	4645.87	5909.53	5607.6
AAMP	1467.5	1754.6	2124.1	1522.7	1568.8	1477.6	1656.9	1691.8	2106.9	2057.9	2394.2	2246.7	2433.2	1804.1	109.9	239.6	1262.9	1936.4	242.6	1784.3	1639.6	1420.1	1573
AANAT	54.8	312.3	37	38.8	95.2	30.2	216.4	75.6	52.6	45.4	75.1	136.9	14.9	90	20.5	13.8	45.2	75.9	13.2	100.2	472.6	131.7	11.9
AAR2	1991.8	1647.9	1641.5	1632.9	1468.4	1456.8	1540.2	1500.7	1484.4	1983.2	2336.4	2194.2	1515.9	1674.3	126.7	396.3	1760.8	1801.8	240.5	1946.3	1805.4	1634.8	1452.6
AARS	5378	4597.2	5916.9	4958.2	4367.4	4106.3	6269.1	5205.8	8032.2	4544.7	5711.8	5105	10256.7	4301	400.2	948.4	5322	6253.5	614.9	5724.1	3336.9	5427.4	5504.9
AARSD1	1456.1	2081.8	1638.5	1187.4	1514.4	1313.9	1501.7	1339.4	1172.9	1449.8	1781.3	1329.6	1920.2	1631.1	147.7	266.4	1973.9	1677.9	221.5	1713.7	1356.1	1599.2	2088.1
AASDHPPT	2507.3	3406.45	3848.5	3637.65	4230.75	3116.5	3212.15	3459	3913.05	3585.25	3081.4	3670.8	2766.7	3637.65	178.75	1086.05	3823.05	4123	638.55	3196.55	4895.35	2465.55	2922.65
AASS	269.4	247.55	271.45	308.95	284.9	377.35	164.45	213.2	172.8	270.65	207.15	150.45	84.05	152.2	11.2	66.45	252.7	410.05	43	335.5	176	82.15	110.1
AATF	2102.4	802.8	1816	1642.4	3299.4	1588.2	1433.3	1567.1	1745.3	1611.7	2087.2	1470.1	1886	1279.7	81.2	260.7	1360.6	1507.9	324.4	1785.1	1018.5	1411.9	1258.5
AATK	273	1032.2	656.4	903.6	1098.4	678.5	910.8	1587.4	520.4	883.5	465.7	553.6	465.6	980.8	56.6	216.6	733.8	2332.2	167.1	1995.8	1305.3	1137.2	1208.4
ABAT	175.267	306.067	245.433	249.333	200.233	276.867	217.833	383.667	230.933	231.033	276.367	281.9	214.967	293.267	21.0333	73.0333	267.067	328.7	58.0667	203.333	224.167	207.633	310.4
ABCA1	1083	1302.23	1406.2	1840.17	2928.57	2599.3	1342.97	2684.93	1500.77	2191.83	909.4	2337.63	1244.33	1574.2	61.3333	298	1243.1	1718.97	303.733	1934.8	1541.8	897.367	965.433
ABCA11P	559.2	746.7	601.7	802.2	987.1	628.1	631.3	585.4	600	493.4	481.2	397.3	535.7	527	42.8	165.6	813.9	886	85.1	541.2	440.2	554.1	592.7
ABCA12	21.7	13.2	121.5	105.1	80.1	105.5	98.4	146.7	88.5	55.7	186.9	123.6	49.1	102	12.6	30.3	115.3	129.9	24.8	164	172.4	242.3	149.5
ABCA2	340.067	247.7	336.1	346.6	501.967	385.733	296	330.633	325.667	420.6	233.7	335.8	453.233	365.133	31.5	50.8333	355.1	465.833	48.0667	459.833	226.733	502.033	273.5
ABCA3	342.7	364.9	485	202.7	490.4	537.1	294.2	379	433.3	471.2	634.4	454.1	871.2	273	3.2	46	492.9	411	51.2	772.3	297.4	633.7	159.7
ABCA4	223.1	107.1	214.9	228.5	96.5	46.9	226	149.5	109.3	232.6	83.8	125.5	76.4	102.8	10.7	17.6	117.1	429.8	8.9	387.6	118.2	144.2	122.4
ABCA5	6453.6	5628.2	6323.6	4798.8	6801.6	3725.3	3619.7	4529.2	3747.3	3124.2	6706.6	2023.4	2217.3	3277.7	298	843.1	2917.7	3574	467.7	2343.4	3757.1	3066.5	3932.8
ABCA6	359.8	519.7	465	509.6	666.3	931	322.3	522.8	293	491.9	377.3	235.2	364.1	325	40.2	51.4	275.7	481.2	74.1	114.8	70.8	402.4	229.5
ABCA7	592.6	402.3	361.1	452.5	428.6	439.3	290.6	275.5	271.6	493.5	298.3	355.6	650.8	488	41.1	45.7	289.3	511.1	63.8	383.2	224.3	433.2	234.3
ABCA8	1736.8	3631.3	1705	5274.9	4860.3	2977.5	2391.1	2981.3	2800.5	5501.4	1463.3	3322.2	1854.9	3893.8	252.3	913.5	3250.6	3491.1	800	2660.4	2726.9	2692.9	2231.7
ABCB1	245.9	163.9	242.5	201.1	238.6	286.2	324.9	335.5	375.3	363.5	364.6	193.5	399.7	186.4	16.3	61.8	264.9	229.9	44.3	208.3	215.4	75.9	233.5
ABCB1	337.8	531	293.5	526.6	168.1	235.6	935.7	67.2	541.7	343.9	369.8	294.3	768.7	372.5	46.1	105.4	492.7	471.9	73.1	415.2	824.5	359.9	582.9
ABCB11	152.45	37.2	79.95	59.7	116.7	79.15	104.4	98.7	115.5	69.85	165.85	80	101.1	43.7	7.95	10.65	56.7	60.7	22.4	91.8	51.65	55.4	84.65
ABCB4	482.9	1021.2	820.6	1260.8	360.9	430.8	1009.8	542.3	660.1	338.4	623	507.7	1483.1	812.1	67.8	210.5	1075.9	1068.4	108.2	924.9	967.9	700.6	1455.7
ABCB6	883.5	652.2	806	774.1	860.65	597.75	496.3	721.1	658.55	585.25	984.25	738.95	819.15	818.05	55.5	152.5	792.1	1128.45	143	962.55	841.15	768.7	795.45
ABCB7	1335.8	1300.4	1610	1307.5	1479.3	1120.1	1291.4	898.4	1117.8	952.3	1305.9	722.3	1567.8	1713.2	122.5	357	1136.7	1541.3	203.2	1264.5	1399.1	1688.6	1430.9
ABCB8	34.5	16.2	52.3	38.9	21.7	14.7	18.7	40.5	49.8	22.3	34.1	20.7	129.3	33.1	2.5	5.3	64	20.8	2.4	85.8	43.4	102.2	27.4
ABCB8	572.4	462	587.2	288.8	431.2	333.3	135.6	498.5	295.5	617.5	560.7	482.3	377.2	310.9	51	150.8	379.4	444.2	69.6	671.5	517.2	598.2	426.9
ABCB9	107.7	100.05	153.9	76.9	47.05	39.5	75	107.1	41.4	122.65	181.55	112.9	63.7	67.05	10.65	21.1	67.4	75	10.65	112.1	71.3	273.2	83.45
ABCC1	3682	2740.8	2465.4	2357.7	2187.5	2087.9	1995.4	2666.6	1974	1602	2940.2	1407.65	1645.2	2078.35	97.4	373.3	1485.25	1694.85	140.1	2312.75	2199.7	1082.1	1264.15
ABCC10	1020.35	909.25	1219.3	1006.9	1109	1174.2	951	999.85	1116.55	1052.8	1385.1	1494.65	901.15	1183.7	75.7	241.3	1016.3	947.55	154.45	977.05	1076.65	787.9	933.25
ABCC2	256.7	188.3	272.2	308	262.7	32.6	104.9	470.2	238.2	227.3	252	131.8	183.9	371.4	35	18.4	65.2	164.9	46.9	49.1	126.1	306.3	36.6
ABCC3	93.2	107.15	63.95	77.45	63.25	238.15	82.2	88.9	186.8	133.6	74.15	76.65	79.2	77.05	5.8	17.95	87.05	119.05	32	95	381.95	77.1	49.1
ABCC4	737.3	633.8	359.1	1122.6	1264.8	793.5	393.3	327.1	452.1	615.7	825.2	425.1	476.9	928.5	29.4	64.6	473.2	599.9	94.3	440.4	475.6	395.7	461.7
ABCC5	4284.2	2602.4	4128.5	3170.9	4508.4	3866.1	2724.3	5238.8	1942.8	3565.3	3846.3	1993	1705.9	3205	246.3	779.4	3425.4	3208.5	555.8	2748.7	3160.4	4490.1	3841.2
ABCC6	647.233	785.4	336.833	197.333	345.167	131.933	230.433	329.2	174.8	308.033	439.267	206.767	133.5	352.367	59.7	168.367	320.767	647.267	94.4	577.5	504.233	212.1	454.267
ABCC8	65.7	76.3	71.45	60.45	145.85	69.25	85.95	69.15	64.3	60.6	181.45	97.9	64.65	96.9	6.8	22.85	102.5	102.85	8.15	135.9	235.55	98.3	38.45
ABCC9	1270.87	1267.27	922.133	1229.27	1205.73	700.033	837.667	1222.63	943.967	646.833	678.367	498.1	625.967	976.667	76	215.333	1204.43	1381.7	182.567	1160.8	1118.67	1663.03	1497.17
ABCD1	1995.9	1529.8	1432.1	1187.9	1449.9	1727.1	2726.8	2019.5	2294.6	1565.9	1474.1	2168.3	3007.6	1671	154.6	354.2	1702.6	1900.6	279.6	2242.6	1565.2	1628.2	1384.4
ABCD1P2	49.2	77.1	84	90.8	73.8	92.5	46.2	116.7	182.3	32.8	55.3	86.1	181.3	49.3	14.4	18.1	88.6	82.2	14.4	53.9	51.3	55.5	23.9
ABCD2	146.4	107.3	161.2	76.8	140	137.9	20.7	258.7	145.3	161.5	136	180.5	32.9	112.2	15.9	44.9	122.7	204.5	22.1	165.4	233.3	182.7	133.1
ABCD3	3960.6	4806.7	5370.1	3675.5	3295.9	3422.9	3214.5	4981.5	4919.8	4795.2	5172.4	6502.3	3825.9	5058.7	278.3	1219.3	4239.3	4527.5	753.2	3389	5714.4	3667.2	4052.3
ABCD4	315.7	332.75	352.05	244.1	254.9	349.85	365.75	231.45	406.45	472.05	287.9	434.35	419.75	331.4	20.75	70.25	438.8	400.65	62.5	393.95	395.15	482.4	552.6
ABCE1	1693.7	1626	1627.95	2524.25	2644.15	2600.75	1619.25	1912.65	2362.75	2587.55	2303.65	2412.45	2006.85	1489.9	100.4	368.45	1588.4	1308.75	249.95	1322.85	1560.25	1382.5	1962.8
ABCF1	5863.4	5108.4	7749.8	4793.8	6291.3	5937.3	6658.8	7277.8	8308.6	6877.9	9359.5	7654.9	6980.4	6570.5	534.7	1361.8	5477.4	5677.1	791.2	5481.2	5976.3	5402.9	7451
ABCF2	1254.48	1011.44	1405	1097.78	1230.36	1111.96	1291.8	1423.18	1293.8	1146.7	1698.9	956.6	1231.12	1253.22	87.26	232.12	1149.12	1140.2	183.86	1236.74	927.86	1005.28	1202.62
ABCF3	1887.3	1026.4	1643.4	1387.2	1588.3	1457.2	1591.1	1770.3	1338.5	1643.2	1726.5	1136.8	1420.6	1363.4	105.3	245.6	1699.4	1552.1	204.4	1662.5	1056	1579	2121.7
ABCG1	590.15	2184.45	1099.55	1638.2	2876.8	1335.55	1945.1	1233.3	2329.65	1971.05	561	1859.1	1681.15	1233.65	78	307.9	922.15	1782.3	202.6	1820.35	1889.75	935.65	783.35
ABCG2	550.2	559.3	357.9	522.8	595.5	510.4	448.7	528.8	690.1	643.3	670.4	789.4	432.4	354.2	20.5	84.2	493.5	756	47.3	272.2	588.7	139.8	196.7
ABCG4	390.2	133.9	269.3	445.5	257.6	297.7	265	488.1	290.1	71.4	562.6	241.7	549	261.9	21.5	62.5	282.9	265	51.3	603	126.6	398.6	122.3
ABCG5	346.6	233.6	255.7	191	31.4	78.1	218	93.6	166.9	204.1	139.6	17.3	79.1	35	16	42	70	100.7	34.9	155.6	70.8	296.5	47.5
ABHD10	2300.9	2482.8	2558.5	2029	2768.4	2274.6	2324.5	3368	2417.4	2607.3	2176.6	2933	2779.5	3366.1	270	928.8	2852.8	2496.1	558.7	2949.3	2615.2	2882.4	4135.1
ABHD11	1216.1	970	839.5	1068.9	881.3	784.5	1119.9	1251.1	973.6	904	1305.5	866.8	1066.8	1139.4	88.6	177.8	1056.2	1275.2	102.7	1614.8	937.2	1172.4	1256.8
ABHD14A	1405.5	1736.1	1398.8	1547.8	1098.6	1250.1	2217.6	2091.7	1287.2	1529.8	1183	1662.2	2034.7	2991.5	215.5	437.5	2756.4	2066.3	414	2579.4	2156.5	3389.7	2555.7
ABHD14A-ACY1	932.3	985.9	1115.5	1466.8	1331.3	1466.9	2170.4	1507.9	1226.2	1331.7	2100.5	1276.8	2155.3	1485.2	131.2	347.8	2017.9	858.8	186.4	1816.1	1979.4	2496	2204.7
ABHD17A	5218.3	4541.6	3373.5	4253.4	3710.3	3709.2	3806.8	4048.7	3118.2	3446.6	1522.4	2863.1	4815.1	4147.9	303.5	200.9	3856.1	3803	584.6	5200.5	2110.8	5427.9	3278.2
ABHD17B	842.3	901.9	577.1	866.2	806.7	703.8	646.7	1021.5	791.3	616.4	377.3	511	579.2	766.3	60.1	120.6	755.9	962.3	135.3	898.4	827.5	1129.4	1304
ABHD2	687.925	681.925	457.825	1232.72	842.8	1801.5	406.975	571.5	768.675	867.2	355.75	452.475	552.375	251.175	23.325	44.05	383.025	572.175	54.725	328.775	259.125	472.825	290.375
ABHD3	627	1133.8	2479.2	2205	1944	1763.2	967.2	1184.4	1427.5	1979.2	1052	1469.3	757.2	1274.1	69.2	392.9	648.4	1260.5	213.1	530.1	1252.4	394.7	1466.5
ABHD4	2514.3	2124.5	2665.6	1960.2	1782.3	1972.7	1819.8	2122.6	2162.3	1463.3	1901.2	1970.7	2545.9	2166.4	150.2	287	2096.6	1527.6	273.9	2154.3	1809.1	1352.1	1669.4
ABHD5	918.967	904.667	766.833	821.733	733.7	887.6	644	867.267	851.6	836.933	774.867	734.367	537.267	715.133	47.5	238.733	993.533	879.533	142.5	943.567	974.467	897.7	761.5
ABHD6	322.65	301.025	402.775	219.8	469.725	375.7	276.475	497.9	191.8	345.725	657.65	353.5	211.225	236.15	24.425	55.5	163	210.2	36.85	390.775	359.675	252.95	249.075
ABHD8	356.6	43.3	384.5	233.1	265.3	131.5	299.1	151.2	185	213.8	234.1	40.6	251.1	168.2	30	28.2	227.5	334.1	66.4	339	47.8	46.1	295.4
ABI1	958.75	1213.75	1371.75	1681.05	1824.1	2003.65	984.7	1161.95	1932.85	1674.85	1208.8	1206.6	788.95	1259.25	53.9	324	1320.85	1195.8	219.6	959.25	1538.5	750.9	1003.05
ABI2	477.625	779.75	834.525	975.75	731.125	790.6	748.25	1327.2	939.5	784.6	573.6	805.35	822.825	894.025	39.55	142.8	945.3	800.3	120.475	916.1	480.825	904.975	618.2
ABI3BP	228.1	102.1	160.2	141.5	64.9	31.5	10.9	14.3	17.8	82.1	231.6	74.5	15.4	49.4	2.5	5.8	128.7	289.7	5.3	16.5	31.3	32	202.2
ABL1	1896.7	1923.2	1968.5	2603.8	2535.5	2200	2000.2	1603.5	1794.4	1365.9	852.2	1543.7	2304.7	1645.8	76.1	103.1	1930.2	1711	214.5	1527.8	685.7	1821.4	1194.4
ABL2	241.6	633.7	204.8	472.3	382.2	519.8	302.4	258.1	699.5	592	752.4	769.8	502	566.2	39.5	104.8	382.3	600.7	86.9	751	436.4	545.1	175.9
ABLIM1	11618.5	4476.65	9959.1	2844.25	5027.7	8110.7	4437	4665.6	8418.4	6193.65	5146.6	4088.8	5378.25	7295.8	113.3	1205.85	8578.65	1780.75	482.5	5422.95	4562.85	4772.8	6519.8
ABLIM3	1358.3	882.3	2378.9	1208	2725.2	4656.2	1575.8	1532	1745.4	2133.7	1843.6	1852	3450.5	1579.3	87.4	278.5	958.7	1095.7	142.4	1404.3	1697.8	2567.3	2111
ABO	243.75	363.1	250.3	218.25	235.65	236.35	285.75	357.75	177.15	235.25	181.15	300.05	110.5	385.1	31.95	90.95	314	357.35	53.55	370.05	246.55	360.8	327.85
ABR	802.4	1018.85	1224.35	971.05	986.3	1330.65	1456.3	1225.95	1529.8	1586.05	717.7	1866.55	1253.45	1531.25	77.35	230.6	1902.1	1764.95	146.1	2043.75	835.75	1965.7	1350.7
ABT1	688.1	936.7	990	878.1	1429.7	825	394.9	540.6	968.2	1018.1	1054.1	963.8	1207.9	1093	4.4	230.6	908.9	657.1	158	1050.6	937.3	1126.8	1532.4
ABTB2	1748.9	1339.8	1504.5	1337.7	807.7	1230.1	2162.6	1373.6	1838.2	928	1359.5	1090.5	2145.5	2194	51.6	198.8	1525.2	1410.8	272.2	1547.2	1157	1777.1	1861.9
AC002310.7	98.3	314.5	104	111.9	106	129.2	230.7	95.2	26.8	17.1	165.1	197.4	209.9	207.2	23.7	17.9	136.5	91.5	13.6	330.2	277.3	715.9	537.4
AC003989.4	206	41	201	85.3	196.4	166.8	208.9	287.7	44.6	87.5	55.9	102.3	80.1	260.9	7.2	41.4	70.8	70.2	21.2	225.8	168.7	173.1	280.9
AC004490.1	42.5	33	32.8	26.9	37.3	44	26.4	33.4	15	25.7	60.1	173.8	39.8	60.2	2.1	8.4	25	56.6	29.3	55.3	25.1	43.1	47.3
AC004692.5	1106	778.6	748	612	662.2	745.5	1680.4	1264.8	1682.4	798.7	2086.9	1183.4	1046.1	1567.1	97.9	126.7	2230.1	1595.4	291.1	1640.2	855.9	1444.5	1151.1
AC004941.5	499.5	451.8	649	492.8	720	639.9	499	954.7	776	361.7	381.5	437	434.9	402.1	40.1	177.8	778.6	656.3	72.6	492.6	554.4	282.9	606.3
AC005838.2	117.9	122.7	325.5	128.4	238.2	157.1	116.1	345.4	103.9	75.2	300.7	243.3	256.7	294.2	8.7	64.2	386.8	183.9	10.8	81.6	78.5	402	50.1
AC007292.3	71.3	35.2	49.4	181.9	67.7	148.1	60.6	75.5	234.2	283.4	146.4	153.8	79.5	35.4	4	21	84.5	59.6	20.5	65.3	31.3	191.7	41.7
AC007389.3	1173.1	350.1	359.5	278.1	227	272.2	891.6	370	638.6	493.2	372.4	235	662	256.9	110.4	40.2	343.5	904.6	35.2	854	265.5	226	161.5
AC007967.3	770.8	863	365.2	581	570	255.6	403.9	157.5	130.1	425.2	548.8	319	294.1	121.5	53.9	130.9	452.4	503.4	93.6	376.8	254.6	1501	780.3
AC009237.8	31.9	62	147.6	32.9	76.9	185.9	40.7	220.6	95.6	271.3	290.4	133	191.8	43.5	3.7	16.7	47.3	107.2	31.5	217.3	77.6	166.3	165
AC009947.3	272.4	166.3	269.4	218.9	203.3	139	178.7	219.6	208.2	318.6	197.2	216.6	278.9	328.5	21	31.2	203.5	383.9	41.9	213.8	105.6	240.1	211.9
AC012065.7	439.6	103.8	68.6	134.1	94.5	182	72.6	379.7	96.7	111.7	413.3	50.2	168	117.7	8	76.4	199.5	161.6	15.7	97.2	209.6	170.4	265.8
AC068039.4	435.7	265.1	337.1	374.8	433.1	120.6	232.8	362.7	325.5	294.6	690.8	410.4	45	87.7	15.2	70.2	226.5	404.7	31.8	441.4	292.9	87.9	315.6
AC074212.6	39.8	20	28.4	20.6	19.3	16.5	21.1	74.5	23.9	17.4	27	25.1	50.3	29.9	3	6.1	25.7	49.1	6	65.2	22.8	140.8	88.4
AC084219.3	23	172.1	82.4	156.4	27	88.3	12.2	91.5	153.4	42.4	160.4	95.6	11.8	138.8	1.4	10.1	84.8	27.6	21.3	41	51.2	49.8	19.5
AC104537.2	70.2	55.8	159.5	51.8	46.3	35.2	46.9	29	42.9	19.8	30.5	41.4	42	259.4	12.7	7.8	58.6	39.1	4.1	45.2	41.3	58.9	105.6
AC128677.4	853.1	685.6	732.9	1328	1638.5	2477	1402	979.7	4474.1	1324.3	1299.4	1921.2	1692.3	680.6	87	122	746.3	1133.4	106.6	926.9	875.4	788.8	627.8
ACAA1	1454.15	1374.6	1647.5	1253.6	1190.25	1652.55	1678.8	1801.5	1184.5	1483.6	1397.95	1385.55	1913.35	1676.9	130	265.7	1783.9	1349.7	202.45	1972.8	1399.2	2697.4	1482.3
ACAA2	1873.7	1361.05	1831.15	1556.75	1596.9	1777.55	1393.25	2104.75	1340.35	1898.5	1803.65	1830.7	2620.15	1976.65	164.95	347.85	1427	1925.25	202.75	2821.7	1920.5	2029.65	3325.8
ACACA	187	499.25	194.3	509.8	620.25	856.85	449	1201.55	736.9	672.4	559.3	750.65	593.05	494.9	24.7	66.7	332.7	415.5	34.4	663.45	257.75	662.55	722.1
ACACB	6585.12	1655.97	2574.3	1321.15	1778.8	2550.85	2584.88	3255.62	1330.9	1780.65	7407.68	1572.67	2884.5	2266.55	181.1	493.7	3457.22	1836.95	504.675	2961.18	2917.1	2954.28	2908.38
ACAD10	1110.2	757.5	630.2	801.7	730.1	703.8	783.2	431.3	505.2	503.2	603.5	427.4	827.3	786.1	87.7	123	666.1	630.3	80.9	1336.6	684.3	1573.1	1449.2
ACAD8	1377	2472.8	2919.3	2450.4	3198.8	2675.1	1622.6	2214.9	1939.1	2559.3	2607.7	1992.7	1662.6	2202.9	162.7	556.5	1969.4	1883.8	278	2163.5	3083.8	2174.9	2406.3
ACADL	741.2	766.45	627.1	1014.85	865.25	701.9	596.35	1089.65	605.6	567.25	639.05	371.4	678.25	809.3	52.55	161.5	763.7	785.4	164.45	477.45	935.35	808.35	1057.2
ACADM	10084.2	12526.2	12709.7	11169.9	7643.8	7436.8	9140.7	14518.1	5390.8	8409.2	5963.5	6962.9	4573.6	16067.7	912	3600.5	16820	13309.5	2647.1	14030.9	20912.4	11667.7	16616.5
ACADS	3187.1	1213.5	2227.1	1337.3	1961.3	1371.7	1796.9	1655.8	979.3	1039.6	1224	1024.1	2881.4	1703.8	162.5	130.7	1886.2	1231.7	125.8	3418.2	1294.8	4976.8	3369.3
ACADSB	404.6	839.2	1083	538.1	169.5	201.8	215.6	379.2	375.9	526.4	327.7	225.7	132.5	898	64	203	820.4	1053.9	97.7	625.3	826.7	446.2	346.1
ACADVL	24033.7	16098.5	20372.6	14119.7	14906	18359.7	21887.4	21528.7	10323.1	17032.2	16533	15602	21318	23704.2	1913.5	2686	18080.4	18390.4	2258.6	28680.6	17621.1	17887.3	26313
ACAN	687.333	525.867	509.3	531.767	401.767	534.433	677.5	824.367	439.933	514.667	552.667	398.033	788.967	607.1	40.6667	138.7	722.033	625.133	76.1333	752.133	599.733	1045.83	700.833
ACAP1	61.2	100.1	111.45	33.8	290.15	280.9	115.6	92.3	170.45	159.25	95.05	49.75	107.5	139.45	8.5	64	94.7	92.4	9.05	425.3	78.15	460.3	93.2
ACAP2	324.05	525.85	407.55	650.25	621.25	638.85	511.05	470.9	446.6	689.7	493.7	807.65	584.9	411.9	14.7	119.7	446.95	695.9	80.95	386.75	397.45	339.35	270.05
ACAT1	31037.8	33288.4	34035	24054.2	15576	18246.5	34300.8	36726.7	20901.2	24192.9	20987.2	21337.2	19161.5	41049	2821.9	7267.9	34284.3	30064.4	4668.7	47267.5	41657	43453.7	45065.4
ACAT2	466.3	451.6	259.3	576.6	550.9	512.9	546.4	755.7	356.9	734.9	689.3	561.7	453.7	523	18.1	126.9	551.6	1099.8	103.1	290	448.4	537.5	387.9
ACBD3	1664.6	1680.8	1540.65	1518.15	1719.7	1646.25	1403.85	1331.85	1901.5	1433.5	2111.75	1697.05	1363.25	1654.8	108.6	410.25	1655.6	1945.05	233.7	1713.5	1560.05	1200.25	1341.7
ACBD4	1013.1	997	1069.2	637.4	713.8	863.1	609.8	1085.1	305.9	322	496.7	145.6	584.1	709.9	13.2	296.5	734.3	772	64.2	306.9	254.1	724.3	722.7
ACD	147.6	120.8	559.3	70.5	349	520.9	448	240.3	563.5	536.8	328.7	474.5	782.2	313.7	23	44.3	420	186.1	17.6	397.8	374.4	411.3	254.2
ACE	46.7	40.2	39.7	318	345.8	330.8	279.1	113.4	169	108.4	32.1	32.7	69	247.5	6.8	22.7	350.8	197.4	11	374.6	175.1	409.7	70.3
ACE2	254.9	72.95	209.9	231.75	245.8	181.9	123	105.4	183.5	174.3	144.05	191.95	224	60.15	21.15	38.7	139.45	278.45	10.6	179.6	132.6	169.75	156.2
ACHE	1935.3	2319.07	2535.83	2276.6	1409.93	1149.37	4245.33	2605.4	2664.13	1707.17	599	2122	4135.47	1873.87	148.033	221	4446.1	2963.3	467.6	3733.73	1759.67	3984.4	1523.43
ACIN1	970.7	887.1	876.7	1058.8	1274.3	1237.9	1170.6	813.3	741.6	841.2	1309.5	979.6	1452.8	678.3	94.7	164.3	903	784	110.6	1498.2	784.3	1003.1	1282
ACKR1	1476.5	131.9	713.5	4500.9	1199.4	3120.9	1077.4	3013.9	2310	4130.8	932.6	3575.8	1902.1	148.1	2.7	27.1	471.1	82.8	119.7	874.9	69.9	1047.3	639.6
ACKR2	573.4	449.7	314.2	340.3	237.8	328.2	498.8	581.5	313.2	492.7	405.3	308.5	409.7	534.8	28.2	60.6	566.1	748.1	95.7	437.6	394.1	520.7	293
ACKR3	761.8	2489	1928.6	2461.8	1843.4	1306.1	1591.3	1872.4	838.1	2836.9	1915	1818.9	1321.6	2955	133.3	645	2408.8	2235.1	526.9	2169.3	2892.2	1531.8	1356.8
ACKR4	483.2	34	187	201.6	89.7	23.2	50.2	124.5	156.8	142	227.8	92.6	99.5	154.7	12.1	43.1	119.2	198.7	26.4	243.3	139.9	159	6.7
ACLY	871.567	1027.9	901.367	1356.43	1503.77	1392.23	965.767	1652.03	1287.97	2349.07	919.433	1781.53	1393.2	882.667	53.4333	191	871.367	970.7	107.467	1249.4	796.667	833.333	688.667
ACN9	329.2	831.7	171.3	494.5	274.3	182.6	255.9	348.5	217	304.4	107.9	599.3	159.1	551.1	24.6	183.8	448.5	467.6	65.8	295.2	605.9	117.5	298.4
ACO1	2864.7	2860.4	1923.2	1939.3	2840.3	1827.5	2012	3704.2	1438.9	1838.3	1526.5	1992.1	1381.4	2851.2	150.6	598.3	2418.7	2478.4	392.5	2556.6	1806.7	2302.4	1821.5
ACO2	16605	7422	8929.7	7196.3	7917.15	8558.9	9814.2	12213.1	8025.35	5443.85	5754.95	6553.65	11079.5	12967.7	1288.3	1647.35	12135.1	9852.25	1766.2	13005.2	6628.15	10279.4	8975.85
ACOT1	4384.1	5231	4816	2219.8	1921.8	2745	4179.7	2470.5	5070.6	2774.8	3006.6	1851.2	3376.5	4931.6	341.7	769.3	2786.5	4277.8	609.9	6706.3	3898.8	3497.7	3433
ACOT11	462.5	462.55	520.75	735.95	578.25	439.15	776.7	761.6	509.7	794	597.15	691.15	606.65	1195.2	82.95	146.15	1354.4	1065.45	108.85	1020.7	953.8	1121.55	1156.55
ACOT13	4457.5	2977.5	4100.8	2911	3184	2854.1	3673.1	4251	3227.4	2334.7	5417.7	3191.3	4544.6	3628.7	273.3	938.7	3350.1	2577.7	556.4	4022.9	4946.4	4760.7	3971.5
ACOT7	449.55	133.05	337.35	411.3	372.95	430.05	624.8	237.3	439.8	607.55	307.05	534.1	489.25	444.25	19.85	36.85	278.15	331.55	18.3	302.15	263.6	432.8	375.7
ACOT8	1143.9	1001	594.1	765.9	630.1	141.4	576.9	434.3	762.5	623.7	705.5	569.7	1112.3	891.2	53.3	47.8	850.5	1050.5	116.2	1776.3	518.2	940.6	986.2
ACOT9	2501.6	1342.3	1721.5	3085.7	2495	3413.6	2179.7	1968.6	2841.2	1818.1	1676.7	3182	2010.8	1733.8	137.4	217.9	1724.3	1562.6	171.7	1575.3	1371	1397.8	1651.5
ACOX1	622.325	531.525	419.65	556.325	781.925	495.95	357.6	773.075	313.225	421.275	480.025	431.85	378.075	515.475	33.6	130	517.85	517.2	81.375	553.45	538.575	458.45	486.25
ACOX2	979.7	763.2	354.6	765.2	792	710.6	1196.2	732.9	704.4	1022.8	366.6	645.8	698	1312.8	147.9	279.5	1123.2	720.5	175.8	1303.4	1112.5	1576	1110.8
ACOX3	362.85	382.05	412.45	486.5	309.5	354.15	475.5	228.65	378.35	460.05	223.95	492.7	438.8	392.5	22.95	62.6	411.25	463.3	51.8	564.65	615.9	157.15	164.75
ACOXL	63.8	12.6	4	14.9	8.5	7.8	7.3	37.1	11.8	8.7	6.9	15.7	6.6	5.1	1	2.1	10.8	22.8	2.3	73.8	48.1	15	6.4
ACP1	3220.57	2894.7	2744.37	2505.03	2230	1949.9	2619.5	3041.03	2594.23	2166.37	2426.97	1932.7	2135.6	3303.6	154.133	728.9	3295.63	3263.93	526.9	2849.03	3491.53	3141.23	3340.6
ACP2	2245.2	1383.9	1777.2	1541.3	1623.8	2614	1756.8	1501.9	2575.6	2194.9	3652.2	2742.2	1709	1034.4	148.1	259.3	1159.8	1051.2	222.5	1876.4	1480.4	1218.7	1374.3
ACP5	519.4	337.6	464.3	319.8	489.5	1368.2	260.2	418.4	440	550.8	533.4	865.5	383.7	275	19.7	57	265.4	278.4	23.6	220.7	275.1	52.1	50.4
ACP6	1555.8	1183.4	1247.9	1364.7	1768.3	934.5	1011.3	1314.9	1491.5	916.3	1305.3	1087.6	1206.8	1020.1	94.7	231.3	1404.4	1668.8	142.2	1157.1	1018.4	1260.7	533
ACPP	230.6	256.2	357.9	191.2	134.5	113.7	230.5	106.9	177.7	376.9	447.2	254.2	51.1	143.8	14	59.6	107.7	240	26	130.7	212.9	235.3	206.5
ACR	1107.2	326.5	148	244	175.8	291.6	501.3	451.6	212.6	374.1	134.4	317.7	120.2	676.9	41.7	90.9	365	406.6	10.1	470.3	263.8	594.8	378.5
ACRV1	730.9	496.55	436.517	563.7	399.85	412.083	415.25	671.633	497.083	408.05	582.667	432.95	412.367	446.267	52.4667	87.8333	564.317	805.317	73.3	709.467	376.9	592.9	370.367
ACSBG1	322.9	181.5	108.1	125.1	211.6	145.25	93.6	234.15	106.8	138.2	267.1	265.65	139.5	103.55	27.85	61.2	163.95	255.5	28.55	505.15	241.25	233.35	171.35
ACSBG2	144.8	448.8	418.9	361.6	428.4	448.8	385.5	567.2	335.4	469.1	296.3	444.6	246.4	439.6	42.3	47.7	230.7	588.9	66.5	380.6	379.4	391.3	98.8
ACSF2	573.8	671.6	571.2	483.8	784.7	557.7	506.7	1059.7	272.1	686.2	681.1	615.9	712.4	875.2	58.8	161.8	871.2	904.8	113.5	1032.7	819.8	1354.6	1210.6
ACSL1	21300.7	11268.4	14819.4	12641.6	11254.5	17036.8	10019.5	18044.1	9343.7	10932.4	37518	9906.45	12952.8	16678.5	1319	2773.6	12376.1	11641.3	1748.75	24434.5	15351.3	12817.7	20398.4
ACSL3	2720.5	3843.8	3237.43	4192.93	3751.47	3150.63	4648.8	4154.47	5720.07	3892.93	2568.5	4349.67	6173.43	4858	259.133	849.467	4439.83	3740.47	717.833	3305.57	4839.47	2878	4739.33
ACSL4	397.4	459.4	438.3	529.3	631.9	402.6	339.9	46.9	411	531.3	532.8	811.3	226.6	246.6	14	204.5	376.7	330.8	58	153.9	608.5	241.6	138.5
ACSL5	901.9	454.6	680	571.5	1360.9	713.3	831.1	845.5	483.2	852.2	754.2	1246.8	442.3	563.6	58.9	299.6	502.9	795.8	97.4	1115.2	408.8	831.1	607.7
ACSL6	316.067	356.167	368.133	325.633	280.767	281.6	363.133	445.767	280.733	320.067	367.1	305.833	328.8	419.9	28.1667	78.1333	355.533	526.6	60.1667	393.8	316.167	446.033	316.5
ACSM1	47.7	56.1	231.8	31.7	74.9	30	38	74.8	37.1	56.1	85.1	92.8	39.8	51.3	4.9	13.1	118	43	10.5	228.5	129.9	94.3	37.4
ACSM2A	99.5	83.5	308.4	266.1	234	306.6	78.4	116.8	322.8	614.6	352.2	270.1	197.8	84.6	2.8	72.7	138.3	100.7	14.9	287.2	572.7	103.3	231
ACSM3	361	300.95	300.4	251.45	311.95	262.15	196.85	421.4	263.6	137.95	219.75	257.15	163.8	256.75	15.6	57	300.95	341.1	49	42.2	231.25	50.75	90.45
ACSM5	1234.9	1860.05	734.9	1117	1194.45	488.1	1407.5	1103.8	1503.9	939.85	767.15	837.85	1129.9	1373.05	64.5	316.45	1334.1	1002.9	131.5	1319.5	1581.4	1609.25	1470.95
ACSS3	793.6	957.3	889	744.6	932.5	833	592.8	1126	674.6	798.2	950.8	743.9	564.8	779.2	84.2	244.5	622.5	1013.2	124.4	909.7	896.3	917.8	748
ACTA1	95719.9	97119.8	79148.5	48198.2	37016.2	70884	115723	125211	86494.4	82926.3	100917	88045.2	183210	125646	9150.4	17713.5	114278	115768	15479.2	142117	87590.5	238851	225469
ACTA2	2149.9	2872.55	2828.7	3405.3	5486.5	4049.4	2142.6	2768.65	1610.5	2256.6	1617.9	3745.55	3282.5	4378.15	289.65	671.05	3345.75	2935.95	499.75	3557.05	3497.45	3087.05	3809.3
ACTB	22329.5	31680.6	22471.6	28327.4	27980.7	43401.6	40057.3	30240.5	38241.6	42458.3	24570.5	43903.8	54133.2	32894	2470.24	4534.96	29741.1	32352.6	3869.5	38847	28282.4	38423.9	42711.1
ACTB	12871.5	16123	16989.4	24085.9	21708.3	34422.4	24341	26391.5	28092	40224.3	21804.4	50018.7	44452.8	20566.7	1332.25	4027.53	19164.3	25060.1	2872	23889.2	22584.6	19471.7	26944.7
ACTBP9	579.8	660	707	670.8	951.7	1075.3	822.8	659.5	962.4	1729.8	373.4	1149.7	651.1	719.7	58.4	111.8	959.4	867.1	139.9	928	1065.8	853.2	832.2
ACTC1	3149.7	4000.8	43517.8	28845.3	5544.1	51506	25666.3	21462	54384.2	61105.4	32064.6	64983.2	65942.4	4267.9	719.4	1041.6	10074.3	11301.9	590.6	4441.1	3631.9	21244.5	112163
ACTG1P4	751.9	1643.7	1353	886.4	797.4	1043.3	887	1019.4	1118.2	833	2622.1	338	485.1	3285.9	121.1	270.2	1329.6	2436.4	286.1	634.8	1280.9	739.9	1349.4
ACTG2	1028	975.2	950.5	823.6	1151.7	1334.4	659.1	801.5	737.5	1500.8	790.7	1470.1	831.1	659.9	83.7	210.2	613.8	651.6	54.6	830	1060.5	745.1	805.1
ACTL6A	298.6	465.1	658.8	964.1	773.9	448.7	585.4	340.1	676	732	569.8	754.4	302.5	644.9	33.7	156.3	665.9	584.7	62.2	369.8	636	243.2	324.2
ACTL6B	42.25	66.8	20.65	36.8	29.1	24.2	29.15	64.5	26.85	25.4	39	33.7	26.55	39.6	3.55	15.8	43.25	37.15	5.2	45.15	31.6	44.7	37
ACTL7A	92.7	113.8	176.1	55.3	23.3	35.6	218.9	296.9	67.8	43.4	47.6	52.3	126.5	114.4	9.1	13.1	144.5	91.5	17.9	102.5	83.5	298	456.3
ACTL7B	48.2	23.9	58.1	42.1	113.1	34	35.8	75.2	18.6	32.7	58	141.3	124.8	35.2	4.3	15.9	30.2	259.6	8.1	78.9	44.4	72.8	100.4
ACTL8	86.3	126.9	60.7	115	82.3	85.2	83.5	86.3	97.4	139.8	73.4	116.4	157	169.6	5.2	21.2	82.5	93.5	10.4	148.7	216.9	172.6	131.9
ACTN1	1086.77	995.2	1094.4	1553.2	2209.9	1998.27	1144.33	1387.2	1110.17	2757.23	625.967	2350.77	1484.63	1036.57	83.7333	140.3	1020.03	1103.23	141.933	1340.33	820.833	1229.6	1080.77
ACTN2	33220.6	24956.4	35685.6	23944.7	17222.7	31341.8	34106.9	52487.8	32939	34314.3	31059.6	32075.4	48317.7	40105.6	3077.18	7513.8	43241.7	48561.5	5102.18	53034.7	41170.6	75654.9	74122.4
ACTN3	18861.4	3912.5	11371.1	8991	980.9	10826.2	40227.7	11777.3	5375.3	16588.2	1835.3	26360.3	2231.9	55892.9	2468.7	10544.5	2248.6	20992.4	10824.2	3003.4	34922.3	26852.8	47093.1
ACTN4	1730	1566.6	1434.1	1940.1	2993.6	2382.1	2352	2064.3	1944.6	2155.9	1079.5	3350.9	3136.9	2072.3	183.3	206.1	1677.3	1569.8	178.6	2719.4	1020.8	3028.9	3075
ACTR10	5796.6	10809	9522	11041.2	10161.5	7734.9	8050.5	9682.6	8702.6	9668.4	6146.2	10597.6	9012.7	10193.8	555.9	2263	9379	8487	1386	8337.7	7741.8	7246.4	10229
ACTR1A	5418.55	4666.85	5736.25	3300.15	4885.3	4121.4	4430.45	4521.7	5156.3	3175.2	4820.25	2746.85	5012.7	3826.65	277.25	445.5	3882.1	4230.35	509.05	4016.5	3101.55	3853.05	2805.75
ACTR1B	3613	5074.2	3886.4	3693.6	4091.3	2804	3989.9	3757.2	3137.4	3240.7	2673.3	2794.3	3379.6	5060.2	377.8	562.1	4155.1	5633.9	569.7	4309.9	2700.6	4389.8	3834.5
ACTR2	2446.17	2053.53	3084.8	3247.63	3518.1	3908.2	2356.5	2540.63	3978.57	3131.67	2800.43	1902.57	3421.53	2286.83	175.033	573.167	2535.03	2545.23	369.633	2465.97	2606.53	2407.03	2808
ACTR3	3619.1	4793.3	5567.67	8461.8	7012.27	8667.03	5454.17	4749.6	7237.8	7119.03	6262.9	8246.73	5602.03	3934.37	264.1	1266.87	4339.3	4093.17	643.033	4380.53	4806.53	2805.97	3828.67
ACTR3B	476.4	455.1	439.5	506.2	521.6	476.3	526.2	317.6	487.2	490.9	483	315.7	510.6	388.2	28.5	101.1	436.3	576.5	48.7	424.6	609.7	388.3	304.4
ACTR3P2	201.6	12.9	300.1	97.6	49.6	190.3	21.9	15.5	134.4	300.7	124	148.1	127.2	152.4	5.8	40.9	90.5	121.9	27.5	134.8	213.6	15.7	175.9
ACTR5	661.4	748.25	562.6	589	704.9	540.95	486.45	752.6	575.8	617.2	733.3	486.05	698.4	679.85	46	148.95	597.85	683.2	83.5	590.55	359.8	613.2	790.6
ACTR6	537.3	1063.5	1274.2	1319.6	1083.6	953.9	892.2	1115.2	889.1	1059.1	745.5	1033.5	580	1128.2	60.6	313.1	1207.7	1220.6	157.1	897.5	1180.2	625.6	413.4
ACTR8	872.9	706.4	648.2	680.5	726.5	665	469.1	560.3	631.5	516.3	693.5	573.8	650.3	674.7	36.1	157.6	692.5	954.6	103.1	379.5	703	679.5	556.7
ACVR1	3566.7	5277.9	2524	2994.3	1819.8	2045.8	2793.5	1446	1790.3	2445.7	1970.2	3073.2	1062.6	2330.5	176.3	788.9	2868.9	3356.1	663.3	1377.3	5241.4	1498.1	2229.9
ACVR1B	930.017	951.05	730.167	762.317	850.833	701.267	672.367	723.7	733.733	737.367	797.167	699.683	615.217	906.783	51.6167	191.217	623.333	1038.72	132.667	648.583	799.683	737.6	557.033
ACVR2A	2118.1	2224.7	1177.9	1386.1	1465.4	1769.6	2160.2	1979.9	2148.3	1941.2	1524.5	2393.9	2163.8	2001.8	138.3	303.4	1627	2306.7	220.2	1839.6	2695.8	2062.2	1526.9
ACVR2B	1409.9	1067.3	1068.3	873.4	1431	944.5	422.3	844.3	555.1	584.5	567.3	731.4	698.5	701.2	31.2	65.2	900.8	854.9	125.4	753.6	138.4	748.6	574.1
ACVR2B-AS1	846.2	847	550	735.6	387.6	471.6	798.7	914.5	680	640.1	861.8	556.4	350.3	914.4	67.8	183.9	1005.3	1167.7	126.4	532.5	571.3	626.2	680.5
ACVRL1	670.5	431.3	574.1	279.4	344.3	763.2	943.9	1613.8	977.8	1132.8	1104.8	1061.7	758.8	1138.3	72.6	169.8	526.2	1158	134.7	1534.1	849.9	1000.3	806.4
ACYP1	284	541.9	870.3	600	805.3	685.8	748	684.2	997.7	767.6	1133.9	1081.7	852.7	960.6	29	229	856.2	1084.6	175.6	1322.1	1386	997.5	887.1
ACYP2	7556.3	11369.8	9752.7	7509.3	5658.4	5828.9	11020.8	11707.1	7964.4	7602	6739.3	6767	5974.9	10024.2	714.9	2051.9	13239.3	11109.7	1610	12083.1	15152.4	7693.5	7778
ADA	769.65	687.65	633.6	887.75	864.1	837	801.45	651.2	640.65	670.85	631.2	1034.15	698.1	645.95	59	179.3	585.8	495.85	78.7	619.7	922.7	440	621.55
ADAM10	1008.7	883.7	1387.83	1943.4	1516.7	1733.4	1009.73	1022	1225.4	1584.03	1058.2	1504.8	849.6	1002.2	60.4667	251.233	1184.6	937.6	151.867	814.9	726.833	845.933	792.567
ADAM11	225.4	179.1	221.3	161.6	133.8	106.5	213.4	239.4	108.8	130.2	140.3	150	149.5	290.4	12.4	36.7	235.3	212.5	50.4	259.4	123	727.4	294.6
ADAM12	338.625	258.95	196.5	239.725	204.6	203.1	215.025	176.35	212	306.2	294.3	406.4	155.9	166.925	16.55	54	194.35	152.2	21.525	157.75	173.075	287.4	162.725
ADAM15	289.6	70	73.3	505.5	1207.9	955.7	71.9	787.2	246.8	129	31.7	115.1	499.1	246.5	13.2	7	361.4	507.4	8.5	44.9	40.8	1030.8	110.5
ADAM17	686.733	667.633	738.667	1007.63	772.2	811.833	932.333	755.8	1090.97	1003.33	1027.9	945.767	1212.8	721.2	54.5333	177.467	829.933	780.367	95.5333	770.633	739.033	725.133	686.8
ADAM18	104.3	322.1	260.2	225	135.2	167.2	117.9	318.3	133	92.8	331.1	205.9	190.6	164.7	22.5	51.2	194.6	238.9	5.9	524.4	219.9	167.4	65.3
ADAM19	529.1	666.05	381.6	521.7	474.7	390.95	599.25	471.9	356.65	519.65	309.55	627.95	394.65	782.3	55.65	124.5	695	837.35	116.75	724.4	573.4	608.15	462.85
ADAM2	28	56.9	18.6	10.9	57.5	13.5	7.6	104.7	8.7	48.9	122.6	5.3	77.9	15.5	1.9	3.5	16.2	16.6	2.7	22.2	77.5	59.8	31.3
ADAM20	543	474.1	299.35	337.3	289	286.65	396.2	413.8	287.8	267.3	369.8	342.45	238.8	484.75	26.4	93.65	413.5	604.65	32.3	466.65	457.95	618.1	395.45
ADAM21	671.8	514.7	685.8	742.3	610.7	510.1	504.4	853.4	576.2	594.4	792.1	568.3	316.3	709.2	52.8	222.3	606.4	818.1	92.2	588.4	691.3	567.3	281.8
ADAM22	293.6	212.317	169.75	208.1	157.8	176.367	163.1	290.367	193.267	230.083	248.317	235.3	121.5	197.283	21.9167	71.0333	189.767	134.3	17.1833	167.55	252.517	71.3	93.5333
ADAM23	774.7	1203.85	680.25	599.75	611	619.9	839.25	697.2	668.1	946.85	680.5	932.55	685.9	997.8	104.9	236.05	971	1160.65	177.55	1046.85	1132.65	1381.5	1284.2
ADAM28	67.8667	98.7	154.067	68.2	78.9333	171.967	67.7	131.167	175.7	137.867	153.667	86.3	43.4	113.367	6.06667	27.1667	109	93.8333	24.4667	98.7333	112.167	97	70.2667
ADAM29	101.3	35.7	80.4	87.1	76.9	51.5	77.3	135.7	122.4	75.5	109.7	60.7	64.8	108.5	6.9	26.9	238.6	134.3	16.5	99.7	81.4	123.2	53.6
ADAM30	662.1	526.6	234.8	334.8	346.9	142.8	259.1	625.4	214.7	374.9	390.5	409.3	271.6	511.3	14.9	79.8	215.7	419.1	42.8	657.4	435.8	427.2	293.4
ADAM3A	8.3	114.7	50.8	11.7	37.4	71.7	97.2	133.3	18.3	26.5	32.4	122.8	20.6	21.8	7.4	31.2	109.4	196.5	14.1	55	18.5	34	12.7
ADAM3B	29.2	8.5	31.4	10	63.4	8.1	17.1	21.2	14.4	93.8	93.5	4.4	93.7	19	4	2	14	11.5	6.1	14.5	5.5	54.7	12.1
ADAM5	661.2	418.45	332.4	274.4	360.4	309.65	212.85	582.95	371.95	718.1	707.65	700.05	137.55	376.95	38.4	144.45	314.1	566	76	296.25	651.65	389.6	181.3
ADAM7	115.1	164.25	240.3	69.5	91.45	97.45	47.5	116	70.75	133.1	247.9	242.2	24.9	97.9	15.35	75.3	85.8	116.55	18	154.65	255.35	123.25	26.1
ADAM8	96.5	93.65	100.95	53.6	75.9	99.8	225.3	155	96.15	125.9	232.25	197.75	154.75	78.85	13.2	40.7	160.45	110.45	7.65	137.85	239	127.1	109.75
ADAM9	1280.1	2225.7	2457.1	1770.9	2321.3	2146.9	1917.9	2081.3	2199.7	3741.8	1661.1	2359.6	1093.3	1986.1	149.1	659.3	2967.7	2046.5	328.5	2462	2130.4	1110.5	1334.9
ADAMDEC1	266	117.2	122.9	203.9	83.9	310.8	229.4	130	288.5	315.1	134.9	421.5	111	84.8	12.3	10.6	150.9	114.8	25.9	122.1	138.4	121.3	148.6
ADAMTS1	632.4	828	1033.6	3466	3314.9	2472.3	3106.3	2104.8	1354	2212.3	972.8	2468.7	1761.4	951.7	63.8	249.7	1034.7	1004.4	147.5	1610.6	1950.5	1242.4	1537.3
ADAMTS12	875.2	621.2	379.2	526.6	449.3	469.5	593.5	459.4	560.1	657	517.9	621.6	433.1	645.6	51	160.5	842.3	843	107.8	845.3	573.3	548.2	578.8
ADAMTS13	506.5	263.5	505.2	267.8	235.3	282.3	264.7	372.4	428.2	515.3	153.5	399.4	452.8	512.7	23	50.2	208	410.7	66.3	553	198.4	209.7	415.8
ADAMTS2	448.8	609.8	341.55	437.1	387.3	728.1	406.8	607.65	287.05	592.15	270.95	455.15	264.8	432.35	29.1	85.25	324.7	286.8	75.25	366.5	528.2	608.95	196.95
ADAMTS20	184.1	176.4	203.3	88.7	61.4	90.8	134.9	122.3	133	157.4	237.1	263.7	149	34.5	8.2	28	76.4	124.3	4.9	200.5	215.1	139.2	32.8
ADAMTS3	301.2	185.5	117.5	281	199.8	202.8	232.5	141.6	166.7	186.5	318.4	245.2	180.9	259.8	23.6	75.2	172.2	242.2	14.1	243.2	212.2	106.7	290.6
ADAMTS5	1111	1775	950.7	1046	1064	978.4	641.5	1114.3	1166.6	1753.2	861	1949.8	675.5	960.5	82.1	262.9	958.8	1258.6	290.6	1180.6	663.4	874.2	1339
ADAMTS6	553.9	292.5	363.8	302.3	229.2	373.3	374.1	557.3	130.7	256.8	711.7	395.1	420.6	218.5	29.7	75.2	244	264.1	35.7	319.7	287.2	215.2	233
ADAMTS7	239.95	336.1	266	167.2	212.45	215.65	228.4	173.6	108.75	243.6	325.8	164.85	240.1	353.65	20.05	70.1	178.6	229.5	38.15	518.8	315.55	508.1	534.75
ADAMTS8	211.25	68.2	210.25	178.25	97.5	184	112.55	214.2	123.2	151.8	155.3	254.9	116.25	140.65	12.4	25.1	109.85	133.45	16.95	227.75	184.5	61.75	213.35
ADAMTS9	1152.7	807.8	760.4	845.8	873.2	533	617.9	954.3	706.2	802.6	1025.6	972	712.5	758.8	72.7	169.7	646.7	851.3	112.2	771.1	802.1	878.4	720.9
ADAMTSL2	49.2	20.7	19.4	19.2	31.3	19.1	84.6	46.5	42.3	49.5	14.5	16.3	56.1	31.3	3	20.1	36.9	26.2	16.7	46.9	15.2	52.2	38.6
ADAMTSL3	438.2	489.5	494	1052.6	611.1	554.3	686.1	411.3	542.6	1462	524.2	1037.8	541.1	556.5	63.7	117.7	531.2	617.8	72.2	601.6	919.6	514.8	567.6
ADAMTSL4	957.1	454.4	665.7	374.4	522.6	743.2	397.5	651.8	594	580.1	637.8	464.5	533.1	638.1	50.1	146.8	353.7	721.6	94.4	984.8	360.9	517.9	443.7
ADAP1	800.2	663.85	515.2	644.5	827.25	776	780.45	904.8	554.65	725.55	352.95	511.75	461.25	705.8	25.4	117.9	629.95	729.25	137	668.55	170.35	892.5	274
ADAP2	488	497.2	547	748.9	1027.1	1156.6	854.4	604.6	917.8	1140	633.8	1247.1	640.9	529.1	41.8	60.9	501.9	592.2	65.2	483.6	420.9	363	145.1
ADAR	2721.9	2302.3	4385.4	7160.3	4410.8	3264.6	8267.7	2125	6152.6	5096.7	7279.3	6918.3	8817.1	2445.6	306.9	447.2	1968.5	2059.8	356.2	3393.3	2402.4	2485.3	3110.8
ADARB1	311.067	578.167	407.8	465.333	554.233	690.967	441.833	470.9	422.233	699.5	452.8	560.233	386.067	435.133	45.6	110.7	365.267	452.733	58.0667	476	369.467	414.3	441.2
ADARB2	261	153	200	59.2	206.5	237.9	52.1	148.1	146.8	155	212.7	192.7	183	45.3	4.9	21.1	116.1	147.1	24.5	46.5	46.3	62.6	121.4
ADAT1	953.4	762	690.8	922.8	822.9	871.6	659.3	559.5	631.7	775.2	597.7	903.6	502.3	692.5	39	142.7	766.7	551.9	115.5	241.5	882.2	652.2	284
ADCK2	541.05	486.225	597.875	598.925	1007.75	512.025	692.925	762.375	583.3	539.5	742.025	758.9	514.075	611.4	35.825	123.925	576.15	773.675	87.75	658.05	809.475	448.975	382.225
ADCK3	40431.2	26990.2	29561.1	21936.7	16648.6	19014.8	33843.1	31789.7	19027.5	19225.6	42545.5	23700.4	20360.4	29683.9	2458.7	6416.2	42723.5	27967.3	4600.2	40419.1	39717.8	37809.4	35652.4
ADCK4	83.7	367.9	76.7	165.9	45.4	78.6	66.3	275.1	45	297.2	261.9	70.6	25.3	74	6.4	93.6	69.1	72.2	9.5	74.7	225.2	42.2	43.2
ADCY1	523.033	665.667	387.4	523.4	372.867	277.5	569.733	377.1	311.133	460.333	268.033	378.633	541.867	886.4	49.1333	168.233	693.7	700.5	123.233	600.7	726.533	944.633	663.533
ADCY10	266.6	95.45	119.05	136.9	88.6	114.65	123.55	165.35	160.55	119.45	118.15	111.4	131.25	130.6	13.05	25.6	162.45	111.75	19.5	165	143.2	192.75	185.5
ADCY2	5288.27	4550.63	4409.3	2977.07	3286.57	1907.3	3623.27	3438.67	2753.37	2282.73	4476.77	3385.3	4052.23	4027.4	307.9	882.033	6470.57	5149.53	730.667	4893.8	3933.3	4095.4	5443.47
ADCY3	836.9	722.35	526.95	1072.7	742.6	934.05	556.35	729.55	636	844.8	558.55	701.95	1027.85	677.05	49.7	90.45	594.05	517.8	70.95	1124.5	465.95	851.55	627.2
ADCY6	1326.5	1490.3	1001.2	1292.6	1140.6	1247.4	1152.5	1473.3	1172.3	1212.3	420.6	1006	1120.7	1102	46.3	54.1	1432.7	1220	144.9	1347.3	435.3	1292.3	1534.9
ADCY7	270.2	379.9	289.9	577.4	525.7	673.1	623.5	35	442.4	869.3	439.3	981.8	444	323.4	34.7	110.8	450	473	59.8	268.5	535.2	237.1	72.6
ADCY8	402.5	165	112.8	34.9	104.3	95.5	178.3	490.9	64.9	232.7	410.3	329.2	56.8	189	10.4	25.3	116.4	158.8	24.1	44.3	217	104.7	190
ADCY9	4575.63	2130.5	2781.3	2210.8	2697.77	1936.13	1699.27	2049.23	1657.87	1551.2	3237.9	1343.1	1967.07	2181.83	174.233	521.867	2220.77	2268.53	386.233	2602.1	2255.17	2161.7	2051.1
ADCYAP1	859.6	568.7	692.3	404.7	472	451.8	286.3	772	354.8	457.1	567	612.5	424.5	567.2	57.5	103.5	523.6	914.3	104.7	368.7	588.5	160.7	186.6
ADCYAP1R1	95.1	66.6	167.1	255.1	190.5	276.9	23.7	49.5	214.8	244.9	389.5	246.5	139.6	74.6	10.5	4.6	38	230.7	8.1	411.5	224.4	280.8	296.4
ADD1	5730.3	4800.47	4036.2	3927.97	3853.63	3453	4178.9	4689.83	3878.67	3079.6	3026.67	3075.1	3763.33	4848.93	258.1	632.6	5293.53	4947.5	672.8	4541.27	3683.07	5558	3591.77
ADD2	568.867	403.4	496.567	238.233	308.533	483.5	377.5	367.7	176.433	559.4	698.067	477.933	216.033	368.633	31.4667	113.033	398.4	508.033	62.2333	649	502.1	421.9	285.667
ADD3	2172.45	2655.65	1897.75	3764.82	3618.65	4189.88	2097.1	2430.25	3664.65	4654.38	1873.17	3548.88	2284.85	2549.88	179.575	635.9	2212.97	2461.93	504.9	2322.82	2013.9	1960.53	3713.7
ADD3-AS1	53.45	50.65	70.8	27.2	88.8	36.3	76.3	123.5	37.55	112.2	65.05	166.4	39.65	58.75	8.5	14.3	120.5	100.65	15.2	269.75	235.45	236.45	170.05
ADGB	107.6	12.4	121.9	35.7	10.1	64.4	65.3	46.1	135.9	143.3	122.3	101.7	10.8	11.5	3.8	13.1	116.5	22.8	18.1	40.3	138.8	70.9	141.6
ADH1A	711.9	538.4	383.2	433.9	438.8	277.8	297.9	640.7	394.9	472.5	580.6	330.3	119.2	307	51.5	142.1	361.3	337.7	46.7	704.9	626.9	510.9	187
ADH1B	1790.93	2886.6	3245.9	4159.73	4819.17	6158.8	2038.83	5436.67	2918.73	4905.07	2219.37	1220.13	916.2	3453.6	60.2667	1092.83	2549.53	2260.7	323	4129.67	2313.47	1218.43	1676.17
ADH1C	466.3	425.6	501.2	279.8	293.4	495.3	61.4	354.3	267.7	313.2	156.1	244.1	222	453.9	11.5	53.2	324.5	354.4	30.1	403.9	324.2	462.4	175.4
ADH5	2535.85	4181.1	4033.55	3437.6	3987.95	3228.35	2998.65	3393.95	2637.15	3190.1	3535.3	3386.35	2022.2	3953.25	274.55	1363.6	3939.35	4630.65	669.75	2609.75	4055.3	2193.9	2360.45
ADH6	493.25	244.15	349.9	112	199.5	164.85	131.75	250.35	377	345.4	380.75	232.75	61.05	471.65	9.9	83.45	330.9	458.95	59.45	111.35	352	280.5	53.4
ADH7	371.7	292.7	259.7	337.4	211.3	266	206.5	497.2	144.7	339.1	369.1	629.6	97.4	261.1	31.8	103.7	226.6	399.5	48.7	668	672.4	522.8	97.8
ADI1	4078.1	5082.8	5178.9	6071	7788.6	2906.2	5042.6	3821.6	2878.3	4471.9	6193.9	5726.1	3274.8	8356.3	411.8	1856.5	6213.8	7081.8	779.3	6645.7	9713.1	5206.3	7428.5
ADIPOQ	633	404.4	264.6	2222	1106.8	847.1	268	3821.4	418.9	6487	428.6	341.6	101	947.4	59	115.9	1229.2	688.5	53.9	7431.9	1719.6	386.3	307.2
ADIPOR1	3450.5	5265.2	4881.9	4113.6	4365.4	4993.7	5111	6002.5	4644.7	4922.8	4228.4	5374.2	4059.4	5083.2	421.2	1810	5944.8	5284.1	851.5	6267.7	7171.1	3979.9	4936.4
ADIPOR2	4718.2	4548.7	4101.5	3478.9	3048.4	2908.6	4135.2	3398.3	3995.5	3276.3	3561.7	3958.4	4223.5	6249.7	433.5	1219.7	6153.6	5879.4	680.1	4957.6	4487.4	3718	4858.6
ADIRF	451.9	851.6	387.9	1264.9	1401.1	1328.8	1078.3	1033.4	680.9	2338.2	698.5	1476.8	1152.8	1220.4	83.4	253.8	1390.2	1313.2	105.2	2513.4	1032.6	1496.1	1104.9
ADK	1366.5	1857.85	1260.2	1527.45	1531.25	1316.05	1488.15	1209.8	1157.25	1644.85	1275.9	1377.75	1173.3	1397.5	111.55	450.15	1342.95	1476.15	250.9	1273.25	1289.2	1863	1686
ADM	1196.1	906.7	1421.4	1648.2	2121.2	1619	1334.5	1502.9	1443.3	1773.8	2186.8	1291.2	1861.7	801.4	68.1	210.9	917.4	857.6	122.1	1403.7	480.1	899.3	781.4
ADM2	673.5	460.8	233.3	622.8	88.8	314.5	223.2	177.5	175.7	347.5	343.3	439.9	379.2	158.2	46.3	42	200.4	569.2	26.9	610.2	314	770.8	184.1
ADNP	4785.5	6836.1	5471.3	5063.3	4103.5	3035.4	3881.2	3638.3	6092.2	5788.5	3501.2	3592.7	3031.6	4957.1	240	1420.3	5048.3	5572.4	987	3346	4012.8	2515.8	3394.5
ADNP2	463.55	393.5	345	490.15	574.45	876.2	437.7	438.65	512.1	657.6	492.85	668.2	630.15	418.5	19.2	68.55	488.6	416	35.65	525.8	396.55	685.75	604.55
ADO	2274.5	2436.3	1744.6	2146.9	1520.45	1651.9	1560.05	1962.15	1733.75	1635.6	1759.35	1713	1414.15	2241.15	116.7	687.5	1950	1508.95	299.95	2273.35	3249.35	1282.15	1475.65
ADORA1	367.9	444	437.3	296.1	399	401.8	454.75	376.95	392.4	495.45	415.5	413.1	426.8	388.45	41.15	85.1	380.55	514.45	45.1	635.25	356.3	502.55	520.1
ADORA2A	127.3	410.7	543.4	355.6	396.2	418.6	319.2	448.7	523.7	396	397.1	371.8	401.1	333.4	52.5	93.1	508.4	429.1	26.4	690.9	340.6	372.3	369.7
ADORA2B	279.3	349	56.4	308	497	256.9	279.3	439.4	154.6	263.2	184	284.2	58.3	296.5	29.7	55.1	477.6	459.3	12.1	243.7	251.5	104	94
ADORA3	663.2	402.8	642.6	728.6	749.1	1325.7	562.5	667.5	505.8	911.2	905.3	825.8	508.7	462.7	37.4	40.1	474.7	744.8	61.7	482.8	707.1	638.8	381.7
ADPGK	1291.7	1225.6	1019.9	2096.4	1400.4	1694.4	1323.3	1152.6	1435.4	1559.9	1785.6	2123.8	1224.3	1116.2	83.3	258.7	889	1135.9	136.2	1008.3	1247.6	1005.1	1044.2
ADPRH	536.7	128.6	476.1	592.3	1123.5	642.7	404.3	408.2	738.5	245.7	56.2	68.7	678.1	105.4	8.8	22.9	165.4	263.5	21	142.2	253.5	179.1	118.1
ADPRM	718.1	999.5	701.1	910.3	765.9	628.9	670.8	544.5	1616.9	480.7	633	377	994.2	662.1	22.1	163.4	612.3	459.7	108	762.7	863.8	551.7	1119.3
ADRA1A	117.55	195.7	148.675	116.5	129.65	98.55	79.8	161.35	90.6	164.375	149.625	176.25	160.275	113.2	12.175	54.95	134.125	149.675	26.2	85.075	226.525	135.85	102.75
ADRA1B	59.1	38.4	116.2	13	28	167.7	67.5	19.9	142	134.8	150.7	125.3	19.4	29.4	15.4	10.6	48.9	54.7	14.7	78.5	69.1	44.7	12.5
ADRA1D	203.8	143.25	128.4	88.6	121	140.5	109.35	233.3	98.6	159.95	202.95	94.4	40.05	95.75	7.55	37	130.55	191.15	23.55	155.9	199.15	91.15	271.55
ADRA2A	374.7	384.3	250.6	537.8	315	582.4	359.9	389.7	476.7	758.9	472.8	918.6	348.5	560.2	40.5	131.3	547.8	468.8	65.2	654.7	521.5	309.2	321.5
ADRA2B	153.9	328.8	301.8	142	177.7	130.3	347.4	361.7	69.2	79.7	287.7	280.8	99.6	222.9	11	22.6	110.2	61.4	49.6	123.8	218.3	409.6	224.4
ADRA2C	319.5	299	243.4	324.9	225.7	118.1	150.5	62.5	39.6	317.5	139	268	174.7	412.8	13	56.9	74	505.8	6.8	415.7	346	570.2	502
ADRB1	24.5	91.9	29.4	25.6	28.5	18.3	77.2	85.4	23.2	42.4	18.4	14.8	8.5	25.2	1.8	21.8	41.7	86.9	5.3	204.4	27.4	25.3	32.4
ADRB2	1638.9	1741.5	1821.1	3194.9	2402	2708.6	2557	3569.6	1868.9	2096	2784.5	3451.8	1941.6	2483.6	139.9	506.5	1797.6	1472.3	333.1	3175.1	2023.5	1583.4	3842.9
ADRB3	65.15	232.85	92	43.15	63.35	51.85	32.15	78.1	40.8	145.55	55	133.35	53.65	63.2	3.5	18.85	146.7	54.85	14.85	151.25	64.95	98.1	42.95
ADRBK1	1303.83	1146.6	609.3	1106.67	1141.37	999.667	771.7	1300.37	896.6	845.633	853.733	518.3	905.9	1071.17	58.5667	81.3	1126.2	1417.07	120.067	807.067	753.967	907.7	463.3
ADRBK2	324.25	325.2	386.6	279.5	386.15	402.7	309.85	603.2	323.4	496.4	366.65	483.65	313.65	287.25	26.2	71.85	165.7	404.5	35.25	281.25	339.05	214.4	384
ADRM1	11909.3	5903.2	7519.5	3838.5	7851.7	6934.6	8220.3	6617.8	7525.9	4635.9	7868.7	5084.3	7164.4	5385.9	478	747.1	6871.5	6929.3	923.5	6347.9	4811.7	6499.3	6198.8
ADSL	10132.5	12101.8	9127.1	7566.1	6845.1	4732.35	8748.4	6219.7	7144.55	4898	12943.8	7648.5	10345	10045.9	732.75	2897.95	9491.45	10466.1	1754.65	8805.8	13968.4	11319	14088.5
ADSS	1068.3	723.3	700	1309.3	1883.2	1004.8	870.5	511.8	662	1082.9	691.1	718.8	874.5	648.8	69.7	229.7	598.6	754.1	131.1	632.3	726.6	639.7	586.8
ADTRP	1237.1	910.7	621	652.7	796.7	671.6	595.7	1052.8	589.3	776	1138.7	836.5	447.1	1173	79.2	227.3	1120.8	1055.9	177.5	1214.5	853.7	1367.4	817.2
AEBP1	136.7	65.2	251.3	619.6	345.8	704.2	420.1	201.9	709.2	1122.3	139.5	1111.3	916.5	268.4	8.2	17.1	86.9	183.7	15.9	496.6	211.8	499.2	299.3
AEN	756.5	437.5	487.2	421.2	529.1	758.3	575.9	668.8	652.9	335.6	600.3	385.9	1050	410.8	24.6	73.2	463.5	447.3	30.6	456.7	305.1	713	502.3
AES	5826.7	7722.4	6185.1	3384	4273.5	3156.6	9301.5	6242.8	3177.5	3357.1	2125.1	2882.8	4631.5	8778.3	319.7	518.8	7483.9	3819.9	940.3	8578.2	3174.6	9854.5	6480.8
AF007147	231.8	618.7	322	125.7	729.1	460.2	334.5	721.7	445.4	596.3	226.9	157.5	755.5	426.5	33	35.9	125.9	636.6	27.2	388.9	520.9	582.8	118.2
AF070581	91.5	45.6	78	142.2	123.8	100.5	4	91.2	71.4	192	248.5	143.7	45	61	6.4	73.7	89.4	92.5	13.6	133.5	262.6	18.6	27.2
AF090939	527.8	285.4	429.8	342.7	455.2	703.3	271.6	971	360.6	335.8	542.6	162.4	657.4	190.6	39.8	81.9	180.3	246.4	70.3	357.8	160.9	473.4	272.2
AF198444	270.9	131	21.9	79.4	94.7	65	42.3	58.9	89.3	96.5	86.8	87.9	71.4	107.2	10.7	30.1	33.1	103.6	11.2	178.4	81.4	25.9	115
AFAP1	59	69.6	11.3	103.3	141.4	23.1	95.1	20.8	84.9	94.6	8.4	163.2	2.7	85.6	5.8	26.4	43.4	73.7	8.5	13.8	81.5	74.9	34.1
AFF1	4639.17	4896.03	5796.4	3424.3	4987.6	3143.53	4183.6	5207.27	3916.6	2909.3	4449.17	4177.97	2881.87	5965.7	274.733	1253.7	4025.77	5003.13	807.133	3674.87	5083.47	3015.33	4520.37
AFF2	364.4	255.733	293.167	312.733	252.3	151.567	272.9	283.333	273.7	268.3	272.133	274.5	234.967	418.133	26.8	65.3667	301.333	284.233	51	303.233	256.3	304	215.8
AFF3	35.8	21.65	22.4	19.85	33.85	16.8	11.2	45	13.5	60.05	56.4	35.65	26.95	21.25	4.55	8.05	28.7	20.95	2.5	30.8	23	47.4	33.4
AFF4	842.7	683.7	257.4	414.9	552	580.8	440	568.8	587.2	349.5	511.4	234.3	360.4	363.8	19.4	54.2	597.9	495.5	69.3	365.3	308.1	975.6	299.8
AFG3L2	4186.7	3476.9	5693.5	2360.9	3327.4	3262.7	3318.8	4039.3	2736.9	3284.9	6416.8	3159.1	3331	3483.5	259	985.4	3520.2	3919.9	670	3955.2	5197.3	3361.5	3655.5
AFM	428.3	266.6	379.8	420.5	201.3	286.7	398.9	624.2	252.2	405	513.7	325.6	363.7	360.4	31.4	73.2	258.9	302.8	43.5	452.1	227.6	397.5	389.9
AFP	157.2	298	165.6	83.3	28.4	22.5	34.9	156.6	30.2	183.2	84.9	254	45.3	109.1	6.9	35.3	46	33.7	12.4	66.9	196.2	385.3	252.9
AFTPH	4637.8	3795.5	2392	3074.1	3611.9	3017.6	4142	3481.8	3762.2	3314.8	3260.3	4598.3	3005.3	3606.3	324	811.5	3876.7	3471.5	507.5	2934.4	3110.1	3044.7	3575.6
AGA	497.067	697.233	666.7	618.933	691.933	724.167	556.933	628.567	573.267	680.533	595.567	656.333	589.4	614.7	37.2667	175.7	786.933	619.7	114.067	740.4	892.9	814.167	518.767
AGAP1	1882	2091.6	1909.8	1359.9	2224.2	1521.2	827.7	778.9	944.2	944.7	849.5	992.7	1238.3	798.5	38.6	224.3	653.4	1175.9	113.5	1193.9	1149.7	989.9	785
AGAP10	1763.6	1843.5	1233.1	1675.8	1786.6	1481.9	1869	2384.6	1800.2	1958.2	2136.2	1867.9	2218.1	1945.4	168.1	364.5	1812.4	1967.8	218.6	1618.9	1517.5	2727.7	1986.5
AGAP11	2880.5	2017.7	1634.3	1616.6	1890.5	1659.2	1672.4	2252	1492.8	1671.1	2268.5	1915.4	1798.2	1780.3	130.3	393.1	1874.2	2071.2	252.8	1719.4	1881.8	2306	1749.3
AGAP2	346.3	228.7	180.05	320.7	262.8	201	235.4	185.15	211.95	231.95	140.4	319.4	74.55	213.4	40.65	62.2	234.45	372.8	52	563	261.3	530.2	521.35
AGBL2	127.6	81.5	44.3	247.5	119	115.7	128.3	428.5	30.2	260.4	239.1	279.2	97.1	193.4	10.1	57.5	166.3	73.1	18.4	153.5	221.7	247.2	65
AGBL3	121.7	128.8	9.1	9.4	64.1	18.7	22.7	70.9	21.7	73.3	48.1	42.8	10.8	10.7	4.7	2.3	78.1	9.2	1.4	3.5	42.9	5.9	19
AGBL5	57.2	259.5	84.3	156.6	103.7	264.6	252.2	105.7	371.3	200.4	60.2	61.5	483.8	69.5	5.5	15.7	78.2	95.1	10.3	331.9	76.4	549.3	87.7
AGER	335.75	347.2	231.3	284.05	165.75	154.15	352.6	372.45	187.15	164.5	320.6	201.65	309.05	499.65	34.1	49.55	521.6	508.65	65.3	412.95	97.85	811.8	466.7
AGFG1	798.55	735.95	865.775	1074.78	866.55	1071.85	920.625	788.75	1112.62	818.2	866.75	1013.85	624.25	690.825	46.25	173.55	829.3	869.1	123.325	812.525	898.3	609.5	684.675
AGFG2	252.14	204.24	246.96	197.6	189.52	197.22	221.62	273.3	220.6	246.36	306.1	273.52	278.1	213.72	19.18	49	275.6	342.86	30.3	390.94	276.24	292.38	165.64
AGGF1	918.3	774.833	944.567	908.433	877.567	792.467	638.533	842.733	899.133	716.267	706.6	712.833	802.567	676.633	52.6667	178.9	854.567	981.333	131.9	707.6	817.933	638.6	621.767
AGK	944.6	1007.4	803.5	994.2	1165.9	776.65	883.95	1179.65	977.85	839.35	589.85	630.4	971.95	961.8	61.1	171.5	913.9	1231.35	125.25	971	938.5	987.2	905.65
AGL	20912.7	35518.2	23674	18338.7	12832.8	12175.7	23208.9	25931.3	17008.5	16750.6	16247.4	18673.9	10286.3	35109.3	1812.3	7950.4	30417.6	24910.5	5530	23096.2	30686.6	22540.5	23990.1
AGMAT	799.35	1805.2	713.4	770.95	1063.35	493.25	984.8	809	668.2	652.55	708.3	676.4	629.7	1743.6	92.6	387.1	1064.25	982.55	235.4	749.55	1271.2	1522.8	874.2
AGO1	1187.8	1067.7	1272.8	1005	872	1185.1	1549.1	1405.4	1151.7	1355.3	1139.7	1560.5	1321	1476	113.7	295.2	1276.8	1585.4	209	1167.7	1473.1	1489.6	1426.4
AGO2	1227.9	875.2	1659.1	1152.1	1089.6	1863.7	1084	1548	1438.9	1581	1130.5	1281.7	1232.5	1452.9	69.6	332.8	1173.4	1851.6	157.8	1523.5	963.2	1018.2	847.5
AGO3	1051.8	690.2	569.1	689.5	955.4	953.4	372.3	417.7	492.5	481.9	450	453.4	631.7	258.2	28.6	93.6	389.3	692.5	30.5	402.3	372.2	581.2	558.9
AGO4	591.2	471.5	566.2	867.9	762	428.5	529.1	294.8	514.5	426.9	533.9	294.8	584.7	501.2	31.9	107.1	708.1	539.9	90.2	472	411.2	766.6	468.5
AGPAT1	5171.15	4547.75	5771.85	4552.1	5658.95	5447	6071.95	6905.2	5423.4	5095.15	5168.55	4812.3	6842.5	5194.05	454.55	752.45	5884.65	5149.2	764.35	7278.2	3515.85	6933.15	5144.75
AGPAT2	1351.55	878.45	919.55	932.7	775.95	1207.3	1008.6	1411.55	895.15	1318.5	648.15	714.1	1274.75	1208.3	55.6	121.3	844.1	1057.7	110	1834.65	692.25	1544.85	826.8
AGPAT3	960	564.6	608.6	410.2	903.4	531.7	648.6	895.9	788.9	468.6	425.7	536.2	591.2	822	5.6	88.3	1024	993	88.6	839.1	390.1	1313.9	299.4
AGPAT4	63.8	57.6	23.3	241.5	78.1	59.7	72.7	61.8	169	246.7	120.3	142.7	60	158.2	6	7	79.5	87.6	20.6	42.3	75.3	150.9	213.1
AGPAT5	1167.3	1416.6	2127.7	2252.8	3331.4	1813.5	932.2	1534.7	2359.7	2345.4	1812.1	2739.7	1429.8	1434.1	119	681.6	1870.9	2168.9	274.3	1213.1	1859.1	1636.2	1827.5
AGPS	1283.2	1140.5	1082	1533	1290.1	1743.2	1107	1271.3	2543.2	1229.6	1010.4	826	1210.8	1146.1	48.3	250.1	1396.6	1172.8	158.1	1177.9	1006.7	1050.5	917.9
AGR2	76	36.8	63.2	36.6	30.1	25.9	26.7	62	48.2	60	108	69.3	34.3	28.8	1.6	14.7	48.7	75.7	4.3	121.8	66.8	30.3	16.7
AGRN	1001.73	527.575	920.25	1184.17	998	741.65	1058	734.325	854.6	1066.58	765.65	1563.15	1368.58	628.275	63.1	109.275	610.025	642.65	81	1081.85	928.75	1033.25	614.75
AGRP	386.9	411.7	445.1	331.1	229.8	71.4	421.5	528.2	72.3	271.2	399.7	826.6	561.4	498	52.7	96.4	589.2	535	44.4	959.5	832.9	957.5	414.5
AGT	1496.9	1673.5	2302.8	2172.1	1270.7	2181.9	1201.9	2117.8	1623.3	1758	1804.1	3844.5	1091.4	2183.1	190	486.1	2525.1	2863.4	339.7	1958.1	2013.4	2197.4	2193.4
AGTPBP1	676.65	1516.55	1190.05	752.8	1174.45	647.7	1099.2	612.25	687.3	683.9	817.1	981.55	329.3	1547	71.5	431.55	1255.55	1015.7	138.45	1038.35	2226.45	686.3	595.75
AGTR1	1142.25	1352.8	1064.3	1842.3	2084.6	1671.25	877.7	1225.55	1737.95	1270.9	1237.4	1071.85	591.6	1293.55	93.2	259.15	696.25	1329.95	202.1	1015.45	1048.4	898.6	1285.5
AGTR2	218.633	143.933	158.9	56.9333	185.9	51.1333	102.867	149	134.767	145.333	336.867	127.333	187.7	156.667	17.1333	63.9333	133.9	240.6	37.1333	408.533	281.633	280.367	197.933
AGXT	89.2333	168	108.1	83.2667	45.9333	109.3	82.5	258.267	71.2	140.667	343.733	89.6667	49.2333	150.833	6.06667	35.7333	153.767	229.933	40.8	196.2	228.5	70.1	121.033
AHCTF1	601.1	817.5	527.7	831.6	418.8	503.5	428.3	307.9	502.5	599.8	545.8	541.5	350.2	569.2	32.7	190.4	603.3	451.4	92.3	601.3	743.7	464.3	610.4
AHCY	2648.2	1858	3153.6	2045.7	2780.5	3207.2	2839.3	2790.5	2954.8	3026.8	3701.1	3436.6	4663.6	2805.4	204.9	364.2	3390.6	2995.1	333.3	3936.9	2398.9	3738.2	3150.7
AHCYL1	6178.8	5920.8	3573.65	4358.2	5593.3	3754.15	3291.6	3006.3	2405.82	2614.65	5683.4	3139.55	2830.4	4697.9	262.625	1033.67	4387.9	3417.68	681.05	3412.82	4554.75	4234.9	4414.85
AHCYL2	1396.45	2032.35	1436	1376.85	1406.5	1052.75	1515.15	1734.8	1667	1326.35	1411	1392.1	1115.1	2136.4	127.95	380.75	2375.6	1754.25	290.35	2273.55	1420.5	1818.3	1780.25
AHDC1	1299.4	2083.7	856.7	1047.8	1123.5	689	1737.4	2269.4	1378.4	1062	756.3	835.3	1886.1	1775.2	103.5	214	1834.3	2354.6	133.2	1155.6	1191.5	2048.2	1117
AHI1	558.2	454.567	496.167	691.3	688.933	504.367	534.933	668.1	515.1	561.3	841.033	620.9	268.6	555.933	48.6	159.267	525.833	602.6	91.7	412.133	585.933	424.367	371.567
AHNAK	3354.5	3431.95	4396.15	5002.7	6068.5	7707.55	4215.25	4771.2	5076.25	7211.75	12370	6776.1	5589.65	3806.6	226.3	1051.45	3233.45	5927.2	734.15	5314.1	6524	6674.55	7322.9
AHNAK2	469.5	476.7	335.1	748.1	424.6	1185.1	490.6	598.1	399.8	1340.7	363.5	1490.6	832.6	526.5	15.9	107.3	433.8	506.7	58	848.1	288.5	429.9	567.7
AHR	214.7	501.2	405	575.5	312.4	730.7	407.2	383	256.5	820.5	285.9	660.5	250.4	316.3	36.6	98.4	343.3	175.4	97	311.7	183.5	216.3	140.6
AHSA1	6161.2	4684	6072.4	4384.7	3478	5249.6	6257.6	5141.3	5837.5	6268.9	8941	5215.7	8424.1	4163.5	322.7	1012.4	4451.8	3915.7	597.2	4662.5	5464.3	6061.4	8485.2
AHSA2	469.5	574.6	655.6	656	836.3	597.5	688.4	432.8	459.9	627.2	359.4	485.6	541.4	513.2	45.6	221.9	849.3	779.1	88.7	335.4	869.1	433.3	547
AHSG	242.7	56.8	39.4	127.05	35.35	22.35	42.95	115.1	44.3	153.9	155.8	191.65	44.9	122.7	3.95	61.05	195.15	44.2	19.85	294.1	243	165.25	98
AHSP	940.2	743.5	327.6	353.7	431.9	431.3	531	811	364.9	343.5	525.4	296.5	256.4	456.9	48	119.5	576.2	745.1	40.4	613.6	508.9	586.2	452
AICDA	76.3	60.7	209.9	236.8	245.6	40.4	41.8	243.1	143	177.2	207	141.5	162.4	52.2	23.9	61.9	134.7	266.4	24.4	433.3	194.5	437.4	182.5
AIDA	1890.4	1625.7	1681.5	3009.2	2419.2	1791.4	2094.5	2034.9	2501.8	2450	1444.2	2017.4	1421.6	2313.4	102.9	689.7	2596.4	1747.5	345.2	2334.3	2652.3	1738.2	1438.1
AIF1	161.675	176.475	121.975	347.45	968.4	849.125	284.95	174.225	349.55	823.925	134.775	886.825	264.5	214.475	11.65	42.45	104.575	111.65	20.1	218	146.175	383.5	276.175
AIFM1	2706.3	2693.8	3365.2	2855.6	3251.6	2619.3	3165.7	4106.6	2241.9	1985.5	2972.2	2504.1	2489.2	3500.6	209.5	968	4653.5	3338.8	473.7	3168.5	2687.2	3917.6	3789.9
AIM1	728.4	557.1	563.6	1333.4	1196.7	1676.2	903.4	532.9	840.1	1743.7	685.2	1639.4	673.2	534	44.3	127	639.7	960.7	85.4	698.9	641.9	471.3	824.5
AIM1L	113.55	274.4	234.15	116.7	161.35	155.7	208.45	341.65	54.15	214.45	339	136.65	297.25	141.75	25	38.85	110.7	168.55	33.85	270.75	368.95	193.85	180.8
AIM2	1273.4	405.1	273.9	634.9	622.8	421.4	411.5	677.9	704.1	512.6	411.6	707.3	575	618.5	29.7	138.6	207.1	592.8	73.2	127.8	441.3	246.1	407.1
AIMP1	3665.05	3953	3492.15	3522.65	3251.85	2624.9	3069.25	3650.4	3205.4	2763.35	3937.55	3138.35	2474.6	3944.25	235.2	1110.25	3981.8	3248.2	609.85	2816.7	4585.5	2782.65	3136.6
AIMP2	10104.3	7233.1	7682.63	4852.23	6178.27	6009.23	8097.9	6551.37	6988.4	4638.87	11205.3	8118.47	11679.7	6478.77	501.133	1373.3	7071.67	5606.4	1003.57	5714.07	8272.27	6895.97	8367.1
AIP	2458.5	2116.5	1731.05	1963.3	2182.15	2095.25	2025.75	2083.3	1661.9	1818.3	1558.2	2249.45	1989.6	2335.15	196.25	272.85	2146.2	1809.55	333.4	1961	1737.5	2114.2	2357.65
AIPL1	288	433.1	376.1	276.9	387.6	357.3	331.5	401.2	411.7	369.7	413.8	479.4	304.7	328.3	27.6	56.1	211.3	454.7	31.5	382.5	342.5	530.9	160.9
AIRE	94.6	175.5	64.6	183.1	50.5	59.7	79.2	100.2	78.1	30.9	155	32.1	61.6	174.6	3.7	44.5	97.7	71.3	17.2	140.8	135.6	105.1	421.4
AJ011981	52.1	170.6	57.4	167.2	116.8	260.9	212.2	76.5	208.2	177.3	160.9	340.1	254.4	87.5	3.8	45.1	101.7	257.2	18.6	110.5	241.5	168.3	227.1
AJAP1	160.25	232.625	132.7	119.675	113.125	62.525	204.7	174.95	115.025	178.275	163.35	199.45	185.475	260.9	16.825	49.65	244.175	252.975	28.575	136.525	162	180.375	211.325
AK021537	560.4	476.3	504.7	460	402.8	199.6	295.3	381.2	356.5	670.3	740.4	700.8	643.9	831	36.2	155	625.8	687.6	98.5	512.9	593.3	556.5	743.4
AK021933	185.5	259.15	255.6	133.65	239.6	211.6	226.95	505.05	195.1	227.8	504.45	278.4	217.2	251.45	19.9	93	406.25	309.55	31.55	244.1	371.15	407.3	209.55
AK022030	1491.7	1803.6	1479.8	1336.7	1286.1	1216.8	951.2	873	1145.5	1290.8	1735.8	1051	631.8	1488.5	87.1	472.6	1588.1	1354.2	227.9	913.6	1591.6	766.1	1008.1
AK055981	2171.9	2884.9	2074.4	2828.1	2134.6	1027.8	3111	2328.8	1553.1	2498	1008.1	1699.4	1396.1	3441.6	304.7	1148.9	4814.8	4323.6	458.6	4682.7	3085	4252.2	3982.8
AK055981	3045.3	4398.1	2635.95	4238.4	3706.75	2017.35	3994.9	3894.1	1949.25	4348.8	1921.5	2962.7	2296.7	5049.4	419.55	1579.85	6101.75	8004.2	939.55	5430.1	4827.8	8266.6	7883.15
AK096803	257.6	270.3	310.6	152.6	101.4	252.6	190.1	186	231.8	571	327.5	309.8	143	110.1	25.2	63.7	55.4	443.9	9.2	262.1	375.9	297.4	380.6
AK1	15981.8	24601.2	13869.5	9100.95	11340.9	10356.8	21025.2	10788.9	12857	11333.3	7326.4	14255	19493	15964.8	1112.75	3714.6	16414.5	12755.8	3877	11137.6	20816.3	16683.8	12897.1
AK125860	377.7	430.1	249.5	241.6	170.1	163.9	187.6	346	190.1	172.1	359	193.2	126.3	281.6	11.1	107.2	314	284.9	42.5	772.8	278.4	796	239.9
AK2	2658.93	1777.43	2312.55	2022.12	2966.62	1890	2046.2	2240.1	2315.27	1768.85	3221.48	1904.45	2887.9	1875.67	155.383	377.967	1747.95	1662.48	225.4	1630.48	1942.43	2233.33	2095.38
AK291611	313.6	368.4	63.9	180.4	38.5	224.3	69.7	103.7	102.3	308.6	278.4	296	52.1	149.9	3.4	94.4	82.8	83.6	12.2	88.8	329.7	134.9	30.4
AK4	378.35	281.95	291.85	592.75	558.3	523.8	286.75	492.8	373.95	686.65	401.45	227	356.95	163.8	26.2	38.6	194.95	366.8	37.6	409.5	184	435.65	148.45
AK5	789.1	537.6	335.1	325.1	510.2	310.9	255.7	349.3	285.6	140.2	368.3	412.6	196.3	239.3	34.6	62.9	309.3	293.6	39.4	333	423.7	244.5	223.2
AK6	2464.3	4096.1	3735.8	3257.6	1941.1	2292.6	2916.6	2869.9	2864.1	2420.4	4286.6	2555.4	1488	3353.5	227.2	1202.1	3977.6	3295.3	624.8	3044.3	4278.3	2307.3	3432
AK6	3888.8	2761.5	3077.4	2948.5	2835.7	3989.6	2908.6	3165	4177.7	3318.8	4842.5	3138.6	3582.8	2172.6	181.5	500.3	2263	2139.1	309.6	2554.5	2592.2	2521.8	2706.2
AKAP1	7306.68	5790.52	8250.98	6716.82	4442.95	5896.02	6778.02	5878.32	7120.55	4762.8	7409.88	5086.23	10106.2	6164.73	423.25	1167.45	8005.18	8151.5	956.55	8975.4	5895.25	8900.58	8729.17
AKAP10	625.25	422.9	503.2	515.65	787.7	783.9	444.05	506.9	557.35	774.2	488.3	692.7	835.75	395.25	43.25	138.9	459.85	623.8	103.6	722.3	793.4	777.4	570.9
AKAP11	1477.85	1814.8	1880.3	2023.05	2440.55	2400.7	1257.8	1405.85	1843.8	2644.55	1910.85	1916.3	1456.8	1541.9	115.8	358.6	1870.3	2068.35	346.75	1109.25	1526.9	1366.2	1532.75
AKAP12	712.5	1859.9	1009.9	3085.8	3976.5	2461.4	1633.3	2566.6	1603.1	3705.5	1246.7	2024.5	1433.7	2154.6	151.5	306.6	1431.2	1727.7	275.5	2121.7	1212.3	1890.6	2019.2
AKAP13	1704.02	1528.88	1502.52	1704.16	1881.32	1696.24	1328.1	1273.44	1865.78	1143.04	1042.08	1507.7	1207.98	1024.04	57.08	139.56	1343.66	1777.22	109.84	1462.26	880.88	1579.94	1431.66
AKAP17A	633.3	874.1	712.7	985.5	785.1	879.8	578.35	466.25	467.95	805.4	609.4	690.65	749.35	655.75	54.75	146.7	761.35	652.9	76.8	628.25	468.3	654.85	407.65
AKAP2	1752.3	2453.95	1608.95	3564.5	3929	2938.25	1999.65	3346.3	1714.35	3340.7	1124.8	3922.45	1628.8	2638.25	111.5	590.4	2224.6	2296.7	517.7	1750.2	1715.7	1714.45	1921.6
AKAP3	86.7	89.2	86.1	105.2	76.1	58	76.2	96.9	107	64.4	116.8	95.1	101.2	75.7	6.1	13.7	77.6	98.1	12.4	110.1	77.8	133.7	92.7
AKAP4	45.9	52.4	47.6	64.6	36.5	175.3	79.8	67.2	195.2	59.9	51	144.3	119.2	56.1	4.6	10.8	77.5	36.3	4.9	41.7	70.2	45.4	28.3
AKAP5	62.4	44.2	142.7	109.1	149.7	43.5	52.5	349.4	35.5	211	102	159.8	86.2	50.5	20.4	14.6	211.5	314.9	49.8	217.5	540.6	61.2	41.5
AKAP6	1299	1025.2	938.25	963.9	900.75	961.25	1367.3	1075.9	1326.9	923.3	799.95	1243	1163.55	1302.65	66.15	273.6	1502.55	1375.05	158.95	1111.1	1315	1287.6	1011.4
AKAP7	711.9	1381.6	1185.65	1167.05	895.4	586.1	1001.15	972.55	491.55	809.45	937.1	1099.35	554.3	1321.05	86.65	289.15	1673.4	1028.2	186.5	969.15	1971	579.75	760.75
AKAP8	1960.75	1588.5	1446.7	1429.45	1410.3	1625.45	1680.2	2126.75	1580.8	1430.45	1690.4	1493.15	1516.95	1871.95	108.9	319.25	2134.45	2121.95	275.25	1850.9	1560.55	1868.45	1511.95
AKAP8L	946.433	660.633	583.7	443.867	621.3	605.433	621.867	691.2	576.233	528.333	326.4	295.867	662.867	797.667	41.0667	57.8333	621.767	894.833	91.5333	740.233	329.1	674.8	357.433
AKAP9	1491.03	2427.87	1926.3	2084.63	1742.67	1119.03	1469.8	1704.93	1504.7	1153.63	899.733	1479.5	1409.47	2052.77	118.533	671.4	2180.93	3097.13	375.633	1288.5	1781.97	1651.9	2296.53
AKIP1	1359.3	1103.1	1144.8	1095	1420	968.8	1103.3	631	962.4	753	453.7	342.1	578.9	1270.4	55.5	130.9	1366.9	1118.7	150.2	974	918.6	1797.4	943
AKIP1	701.5	420	829.7	400.7	420.8	462.6	662.1	497.6	454.8	923.5	521.4	612.6	398.8	489.1	44	193.7	345.5	585.1	88.9	412.6	583.4	572.8	438.8
AKIRIN1	1303.8	896	758.9	566.2	1481.4	941	351.8	553.6	714.7	728.5	126.4	245.5	655.4	614.8	17.3	9.8	619.5	204.1	53.3	900	187.8	469.7	534.2
AKR1A1	1649.3	1840.6	1870.2	2196.2	4451.1	2909.5	2038.6	2367.5	2030.9	2586.7	2338.9	3243.6	2685.5	1664.6	174.9	491	1687.4	1715.7	325.2	1515.1	1353.7	1856.1	2160.3
AKR1B1	19062.2	21202.7	20262.2	17391.4	11659.9	18889.5	22336	20628.5	19723.1	17738	14322.7	17643.6	25633.4	20239.1	1445.4	3796.5	20337.8	17837.2	2606.1	20972	21466.4	22460.1	28533.5
AKR1B10	2753.1	1305.7	2662.1	991.5	825.1	1915.9	980.8	1417	3003.4	1373.2	3622.1	1518.3	1247.5	1220.7	86.4	311.5	2089.9	1249.1	194.3	1774.1	1616.6	987.4	2163.1
AKR1C1	9773.23	3375.17	6512.83	5346.07	4036.4	6762.83	3276.73	10626.2	5730.63	5589.4	13025	4289.03	4798.77	4484.57	565.6	372.167	4736.17	3095.67	403.267	17319.2	3384.57	3546.07	2890.07
AKR1C2	11764	4643.95	6396.6	8396.55	5156.05	8968	3308.65	12500.7	5770.45	7172.3	15712.9	4493.25	6096.15	3334.75	691.2	340.45	4778.3	2499.8	505.4	19170.3	3668.2	3997.8	3263.3
AKR1C3	4648.1	1148.9	3373.8	3614.9	1764.4	3327.7	1090.5	5322.4	3933.3	2273.8	8482.8	2586.4	1542.1	928.4	212.2	124	1681.8	575.5	184.2	7614.7	658.9	664.3	656.7
AKR1C4	154.6	19.6	213.5	137.5	86.4	26.1	109.7	170.7	72.2	85.6	272.4	49	103.6	69	2.9	5.9	83.9	46.4	12.1	296.9	188.4	128.5	7.4
AKR1D1	288.8	208.3	281.2	98.7	146.3	57.8	83.1	289.5	104.9	183.2	294.7	202.6	173.5	140.7	7.5	35.4	82.9	180.5	36.8	169.5	188.2	261.6	187.2
AKR7A2	1997.15	2463.75	2375.25	2407.2	2684.4	2124.95	2597.05	2706.9	1960.55	2608.45	2076.7	2724.1	2621.35	3134.2	199.65	480.55	2801.9	3038.9	369.35	3350.4	3259.6	3684.45	2978.15
AKR7A3	1203.15	1311.1	1269.95	780.15	791.15	1059.4	873.65	1244.25	1151.6	1022.75	938.2	1167.9	984.5	1426.05	93.5	221.9	929.25	1619.3	228.5	1943	1382.45	1347.6	932.05
AKT1	2106.5	1419.4	1719.3	1941.1	2747.7	2245.7	1718.4	1871.2	2055.6	2262.4	1027.4	2158.1	2693.8	1499	101.5	281	1670.7	1851.2	216.1	2555.5	1204.9	2983.2	2019.2
AKT2	493.6	280.7	130.3	189.6	277.05	337.5	77.65	250.25	100.85	77.3	105.4	81.1	218.85	254.15	14.35	28.65	264.7	564.55	7.05	194.3	52.75	773.5	182.05
AKT3	922.4	1286	797.033	1194.77	1393.6	1133.9	782.033	839.233	803.1	1103.27	732.4	1110.3	509.033	879.1	51.7333	203.033	949.333	1011.3	168.467	862.467	934.067	686.667	449.1
AKTIP	5289.5	9780	5598.9	5907.9	6518.2	3951.5	6764.5	5803.1	4615.5	4115.3	5392.2	4923.7	4896.2	8082	623.9	1707.1	7650.4	7827	1168.8	5676	8904.5	6810.6	6549.6
AL109706	298.9	192.2	200.1	214.2	136.4	203.9	162.6	308.7	257.7	163.2	293	295.1	270.1	343.3	13.7	54	130.1	349.1	73.6	272.7	444	20.2	135.9
AL590762.11	507.3	365.4	305	210.3	295.2	328.9	392.8	538.7	311	320.3	272.9	344.9	389.4	332.5	36.1	34.7	440.1	536.6	37.1	342.8	227.3	143.7	83.8
AL928768.3	267	181.3	192.7	204.8	137.8	251.1	138.3	181.5	196.5	220.5	302.9	226.2	92.9	228.2	20.9	29.7	242.2	184.7	41.1	238.8	111.8	377.2	325.2
ALAD	867.65	1017.45	578.45	764.85	679.7	637.4	765	969.3	601.25	810.9	295.05	508.6	525.7	1261.45	52.8	175.6	1148.75	779.3	106.95	989.9	761.4	941.55	993.5
ALAS1	1628.6	1605.6	1642.8	2229	1148.2	2135	3697.7	1928.9	1909.6	3147.8	1673.8	3475	3513.9	2816.6	343.7	949.3	5063.4	3392.8	506.2	3914.6	4434.9	7143.2	5069.6
ALAS2	175.4	903	58.4	50.5	45	39.8	156.7	870.8	81.8	134.4	329.8	114.9	362.5	100.9	71	23.6	267.6	81.9	24.5	182.9	53.3	55.7	505.9
ALB	118.967	109.667	116.2	81	106.033	125.533	86.2	107.667	103.3	112.633	147.133	116.133	125.5	90.2333	10.3333	35.8	77.2667	84	23.9	127.033	180.167	158.333	90.8667
ALCAM	228.35	323.7	137.2	354.4	401.65	640.6	302.4	305.8	441.6	600.1	399.55	693.1	167.25	311.95	20.45	68	307.2	319.85	40	276.2	263.1	272.8	226.2
ALDH18A1	893.3	612.9	831.6	688.7	697.3	1016.1	793	958.1	835.6	748.8	666.2	868.9	926.2	686.1	43.8	128.7	861.1	668.2	131.1	715.2	660.7	717.3	681.4
ALDH1A1	2018	2759	4101.5	3886.6	2985.9	6120.5	1524.8	4813	4783	3120.3	1493.5	2524.5	1555.6	2687.1	156	644	3706.6	2168.4	486.2	3147.4	3604	2078.4	3386.7
ALDH1A2	257.8	201.3	101.9	64.4	268.8	143.6	57.6	101.8	103.1	83.7	37.1	82.4	153.9	152.2	8.8	17.8	28.9	117.8	16.3	187.9	66.9	561.7	94
ALDH1A2	798.9	1998.6	727.1	1226.7	1421.3	854.7	1135.7	369.9	1109.9	1637.2	915.4	2022.4	1187.7	1490.5	116.6	459.3	1105.1	1329.8	258.2	988.7	1659.3	1061.1	1141.2
ALDH1A3	71.7	712.2	142.3	854.5	522	1174	464.8	998.9	711.2	1931.3	295	1545.2	710.5	559.6	7.2	62.5	471.3	96.7	147.6	947.8	325.3	104.7	580.8
ALDH1B1	856.65	853.05	424.65	591.75	1002.4	1391	877.5	1098.7	1023.1	1314.8	747.7	711.55	1460.65	846.45	46.95	88.45	666.5	607.35	75.05	1375.75	472.05	823.55	1086.25
ALDH1L1	2584.7	1689.3	3559.9	1723.6	2288.55	1399.65	2235.95	2070.15	1477.95	1085.6	2379.35	867.35	1734.95	2322.8	136.25	326.2	1830.45	2800.95	312.85	2009.25	2007.15	1920.05	2193.15
ALDH2	15129.4	13240.1	12479.4	7802.5	12572.6	6468.6	14549	13377.2	6369.7	9316.4	11301.4	4399.3	3907.5	18861.5	1654.6	4299.5	16736.5	15748.3	2491.5	18981.2	18981.7	16429	17519.7
ALDH3A1	131.7	78.3	87.6	62.1	169.2	25.8	74.3	51.9	134.1	172.6	72.6	120.2	105.8	32.1	10.3	46.7	72.1	78.9	9.6	98.4	212.5	293.6	84.4
ALDH3A2	3472.5	2735.7	2686.9	3404.4	4310.9	2914.4	2693.1	4056.13	4289.6	2596.63	2159.6	2455.53	2674.47	3110.17	219.133	474.933	3676.43	3019.4	451.5	3484.13	2889.13	2675.8	3542.7
ALDH3B1	429.3	557.3	396.1	507.2	571.85	662.45	400.8	762.75	608.8	693.8	524.35	999.95	390.35	561.7	51.5	173.8	380.15	637.15	86.25	907.2	631.55	662.1	436.85
ALDH3B2	239.2	257.5	45.55	99.3	136.6	153.4	80.3	242.4	117.55	203.2	88.45	70.25	188.3	152.45	22.3	59.75	91.65	130.55	7.4	104.95	138.15	336.75	147.1
ALDH4A1	2181.85	1992.15	3156.4	2587.6	2803.6	2585.35	3457.15	4488.95	2115.9	2061.7	1074.25	1060.05	2255.15	2826.85	191.95	174.35	3026.75	3569.65	295.45	3923.75	1454.75	3635.9	2637.05
ALDH5A1	1295.8	3558.25	1713.7	1725.25	1849.3	865.6	1612	3218.25	1325.9	2207.4	629.6	1447.8	844.3	3757.55	207.2	792.35	3957.4	2314.55	590.85	4465.55	4490.1	3064.8	2288.85
ALDH6A1	1601.8	1346.3	1641.36	1915.02	1813.68	1628.48	1396.42	1997.44	1059.78	1666.2	832.82	1094.96	725	2550.5	134.34	310.14	2040.9	2992.98	246.56	2425.08	1573.14	2142.62	2176.24
ALDH7A1	487.4	368.033	379.267	514.833	347.233	592.067	440.4	542.333	538.933	713.533	334.5	762.433	484.767	670.133	47.3	107.6	694.967	535.467	81.7	403.533	351.933	398.7	569.8
ALDH8A1	289.6	425.8	153.5	249.8	198.6	132.5	114.7	143	124.1	214.6	242.5	155.3	5.1	122.8	15.3	34.8	216.7	195.5	21.6	195	121.9	19.9	150.5
ALDH9A1	9347.8	10901	8306	7167.4	6655.8	7132.1	7738.2	7860.1	6444.3	7821.1	5597.3	4600.7	6076.5	7514.2	616.8	1428.7	8363.8	8985.4	1165	5668.1	6341.8	7001.2	9177.2
ALDOA	96379.7	83373.2	60512.6	44781.9	36789.2	51109.4	110134	93099.1	69787.4	59682.7	85304.4	69749.2	139346	116062	7576.85	16325.9	100508	100791	14937.2	114782	85727.3	201057	180092
ALDOAP2	26.8	34.3	37.1	29.2	9.7	10.2	85	49.8	21.7	7.3	168.7	15.5	12.2	25.3	2.5	8.3	29.5	46.9	5.5	21.6	13.3	106.3	27.1
ALDOB	320.886	160.429	269.557	181.357	171.514	132.014	213.543	403.086	162.243	186.457	290.657	296.857	236.214	202.414	15.2286	56.0714	188.543	295.071	34.8429	261.071	284.271	269.171	212.314
ALDOC	1109	750.9	543.4	744.8	587.5	675.7	519.5	945.4	634.5	962.4	1092.4	755.4	396.9	743.7	58	185.7	800.1	738.1	102.6	683.2	451.1	833.8	104.1
ALG11	1505.25	1546.2	1510.45	1680.55	1872.6	1437.25	1363.7	1648.95	1539.9	1612.25	1512.2	1383.15	1212.5	1412.45	104.5	378.6	1848.05	1788.4	238.55	1210.5	1486.1	1297.5	1188.1
ALG12	240.1	257.2	218.8	183.4	211.6	600.4	338.3	413.7	383.2	159.2	137.6	54.7	487.5	178.9	5.1	9.5	106.2	344.6	63	92.6	61.3	67.6	76.6
ALG13	474.233	662.433	846.833	841.2	651.567	851.133	539.133	742.633	621.4	889.4	604.133	970.033	430.133	455.667	34.8667	149.733	397.433	631.267	103	567.833	685	433.4	513.367
ALG3	1804.3	1337.8	1271.1	1442.3	1025.9	1377	1375.1	967.4	1427.7	994.6	1383.9	1252.7	1370	1112.3	119.6	196.1	1295.6	1011.2	144	1312.5	838.9	1462.7	662.4
ALG5	2368.7	2105.6	2480.4	3076.2	2686.8	2537.7	2129.9	2240.5	2186.8	3193.7	3593.8	2703.5	2197.4	2000.1	116.7	519	1817	2351	419.1	1664.7	2502.6	1349.6	1475
ALG6	1240.6	1582.5	1329.7	1533.6	1936.5	1301.7	1325.6	1726.9	1216.4	1867.7	1617.9	1987.1	1181	1414.5	106.5	380.1	1375.5	1959.9	243.6	1447.1	1507.8	1143.2	1236.8
ALG8	1159.9	930.8	1183.5	1623.4	1451.9	1362.4	1108.9	931.5	986.2	1700.1	1266.8	2018.3	1172.7	1093.3	73.4	271	1101.3	857.7	168.9	1089.6	1175.2	1361.4	1142.9
ALG9	563	683.9	517.3	665.1	517	558.8	531.5	508.6	850.5	676.3	650.9	973.2	593.9	717.7	45.9	165.6	644.5	558.1	105.2	563.6	560.9	737.2	601.3
ALK	358.1	282.3	485.95	217.7	141	224.15	183.65	333.95	251	232.45	212.95	262.6	270.2	190.9	18.45	92.7	179.15	490.65	52.5	85.55	380.95	328.5	199.85
ALKBH1	2682.3	2176.5	1870.6	1903.3	1970.6	1807.7	1709.5	2075.4	1937.4	1735.6	2133.8	1833	2379.4	1833.2	150.4	475.6	1838.9	1800.5	285.9	1673.4	2177.8	1849.7	2019
ALKBH4	723.3	413.6	512.4	488.7	372.7	528.3	563.5	460.4	549	398.8	421	582.1	513.9	685.1	35.2	95.8	868.8	478.4	71.1	825.3	293.1	938.7	855.4
ALLC	719.1	90.4	426.1	229.9	459.8	52	259	758.2	84.7	259.5	442.9	273.7	110.9	882.6	26	48.5	497.5	536	11.1	512	526.8	124.4	124.7
ALMS1	1035.6	672.933	590.067	591.3	644.033	602.4	605.833	749.3	588.1	739.633	654.333	720.1	576.633	765	41.1333	155.633	888.567	875.133	106.633	1049.5	756.5	879.233	599.567
ALOX12	538.3	627.7	336.9	200.2	45.5	187	78.1	274.7	374.2	284.1	253.9	246.1	67	299.1	23	148.2	250.4	88.3	68.9	97.6	381.8	165	372.5
ALOX12B	112.8	77.4	79.7	40.1	52.4	42.1	79.2	57.2	39.2	316.6	72.2	62	22.6	43	7.4	32.8	98.7	59	6.7	206.7	168.9	70.3	18.2
ALOX12P2	173.5	64.4	111.9	123.5	74.5	74.1	79.9	222.1	82.4	117.5	129.4	148.2	85.1	86.8	9.8	30.3	104.7	131.7	15	113.6	87.3	98.7	30.8
ALOX15	42.2	37.6	26.1	40.1	21.4	23.8	55.6	52.3	57.9	26.3	42.1	40.6	35.2	28.1	2.8	14.2	24.7	251.4	7.8	39.5	209.5	54.5	32.2
ALOX15B	478.2	524.6	77.9	542.7	78.3	605.6	364	541.5	418.8	341.3	352.9	354	170.7	523.7	22.1	93.3	525.5	954.7	54.1	50.5	455.7	985.1	363.6
ALOX5	269.225	188.575	340.5	258.05	475.8	502.8	200.075	317.375	280.925	417.075	219.25	307.925	139.225	252.825	20.5	66.6	210.45	248.475	35.95	340.125	198.225	322.075	230.8
ALOX5AP	1708.5	772.3	854	1635.5	2181.1	4232.5	1211.1	1072.9	845.2	2376.2	1076.4	1308.1	1199.8	754.2	77.6	227.8	963.3	1529	187.1	1028.4	1129.5	1138.8	962.6
ALOXE3	606.35	438.75	369.8	438.65	363.65	565.15	427.5	661	300.1	345.35	631	386.35	255.6	472.15	46.1	110	402.25	553.6	66.25	567.3	431.1	542.95	408.45
ALPI	19.7	14.6	16.2	15.6	12.05	10.7	14.6	21.45	14.5	14.35	15.6	21.8	35.35	16.6	1.45	3.5	17.5	26.35	2.3	32.45	19.1	26.85	19.2
ALPK1	837.9	115.6	260.8	521.5	409.6	449.2	466	429.4	162.7	225.1	348.3	566	862.7	93	51	117.3	693.1	692.6	69.8	1079.3	372.1	2066.7	1152.3
ALPK3	9257.7	6901.4	10437.8	5953.5	3519.7	5534.7	8827.4	9763.7	6778.7	7191	6008.2	4511.9	6727.6	8707.6	273.8	1636.4	7340.1	9972.1	1010.6	8103.4	9327.1	7888.1	9614
ALPL	355.9	240.2	154.9	351.6	195.7	341.5	290.9	470.8	205.4	245.1	264.9	121.4	257.5	401.9	18.7	58.2	224.6	368.3	40.8	246.6	173.5	431.3	231.3
ALPP	53.3	53.5	22.7	25.9	20.8	125.3	59	45	23.1	119.4	35.7	39.2	46.4	37.3	8.9	5.8	33.1	49.1	10.5	38.3	33.4	43.5	40.6
ALPP	53.1	25.8	33.7	25	18.3	16.8	16.1	29.9	34.5	24.2	51.7	52.6	21.2	47.9	2.4	19.1	54.2	21.2	5.3	34	66.4	76.9	34.2
ALPPL2	412.4	254.45	316.7	187.9	249.8	264.35	315.45	376.5	167	304.85	332.45	382.15	295.75	390.75	36.95	90.35	167.75	314.3	47.8	418	430.8	579.35	361.85
ALS2CL	1947.2	2324.2	1284.7	1625.2	1154.9	1140.7	1501.3	2449.4	951.2	1095.5	909.3	1377.4	2043.1	2186.3	122.3	377.7	2193.1	1921.1	302.5	1858.5	1121.4	3280.3	2069.6
ALX1	138	316.9	58.9	158.8	62.1	77.3	88.6	325.4	49.4	226.1	112.9	398.3	54.3	112.1	17.8	21.9	94.1	84.6	16.8	336.3	118.4	84.9	53.2
ALX3	161	198.3	350.7	85.6	233.1	157.3	351.3	504.5	411.8	455.2	588.3	487.6	229.3	412.6	30.8	52	117.2	347.5	70.7	410.1	373.4	285.2	370.4
ALX4	108.1	50.5	60.3	55.1	18.7	50.2	57.5	109.1	63	54.5	71.7	62.4	86.7	63.1	6.9	30.1	83.5	91.4	16.8	84.1	69.9	233.1	33.9
AMACR	212.5	124.25	109.15	137.85	44.65	73.8	72.15	201	138.6	127.7	212.8	60.95	99	197.85	11.85	20	207.6	105.9	12.05	435.1	94.55	338.25	200.9
AMACR	248.467	601.733	457.767	844.733	368.367	446.567	766.8	400.267	322.467	346.167	504.5	480.167	310.767	350.267	29.4	218.467	832.367	788.2	64.4	709.9	772	636.233	674.233
AMBN	133.7	131.6	100.6	101.8	59.7	103.4	53.6	124.9	53.8	273.4	68.4	124.1	212.7	80.5	7.9	21.6	156.3	191.4	17.1	118.1	168.7	259.1	133.2
AMBP	375.25	267.5	202.6	144.35	101.7	269.05	146.3	265.35	196.3	373	517.2	250.05	181.65	212.25	17.9	46.9	300.95	295.8	41.55	319.55	308.45	144.25	101.3
AMBRA1	315.35	433.55	428.5	345.55	353.9	409.2	587	170.85	667.85	534.95	567.6	661.35	788.15	232.1	25.4	112.95	535.35	432.3	60.65	314.75	571.6	253.35	577.55
AMD1	1625.7	2205.15	1303.75	2317.85	1446.2	1494.85	1261.75	1378.85	1360.95	1422.4	1724.3	1158.5	1015.25	1484	91.25	388.5	1908.6	1209.85	220.1	1670.25	1982.95	1363.25	1310.7
AMDHD2	81.1	63.6	78.8	202.5	555.3	260.6	73.5	210.2	281.5	91.3	122.8	66	313.7	48.1	3.2	11	115.3	68.3	8.5	57.4	45.6	67	105.5
AMELX	148	135.3	162	237	189.9	78.1	129.5	192.2	199.2	75.1	255.4	216.3	126.1	138.9	4.8	26.4	222.4	108.2	16.3	72.8	103.9	206.7	175.9
AMELY	543.4	538.6	277.7	430.6	319.8	180.7	322.6	242.3	212	317.9	400.5	447.3	225.2	59.4	36.8	134.5	437.4	291.1	47.8	707.5	580.2	680.2	177.5
AMFR	4287.8	2873.45	3384.45	2117.45	1659.6	1242.85	1249.9	939.9	2138.4	1743.95	2796.15	1419.5	3610.7	3472.9	278.4	558.75	2029.65	2460.8	189.4	1931.35	2612.2	2510.1	3064.05
AMH	51.6	55.5	45.7	40.4	38.3	44.1	84.7	58.4	36.6	42.9	40.1	95.3	38.6	82.9	6.8	29.6	78.8	73.4	8.3	33.4	27.2	83.6	43.9
AMHR2	236.8	228.9	104.4	81.8	107.6	52.3	181.5	172.7	79.6	72.7	135.5	57.5	45.8	249.8	15.2	42.1	211.2	262.2	44.9	166.3	91.4	177.3	126.2
AMIGO2	398.7	435.6	436.1	580	733	469.2	317.4	466.9	362.1	540.1	504.8	658	264.9	561.9	39.1	139.7	441	526.6	114.8	516.3	378.8	360.4	224.3
AMIGO3	540.7	690.8	1271.2	809.9	801.5	482.1	1068.4	1028.8	969.2	416.1	512.3	541.6	1178.5	579.5	46.8	57.6	692.4	584.5	25.8	686.6	380.7	1103	517.6
AMMECR1	259	320.9	392.5	415.4	290.9	567	408.3	296	374.1	584.1	363.4	724.4	501.2	211.9	23.1	47.2	377.5	347.6	53.9	267.2	233.5	332.9	407.3
AMN	478.6	426.8	446.3	342.9	356.6	186.9	93.8	124.2	196.1	44.2	516.7	74.9	530.6	320.8	33.6	65.6	474.6	445.1	7.5	531.9	279.9	1073.5	677.8
AMOT	728.6	439.1	579.5	374.6	773.8	240.9	418.3	506.1	801.5	490.1	557.6	813.3	404.7	582.3	55.2	249.4	518.9	729.9	123.3	1311.9	688.8	410.6	800.7
AMOTL2	1275.7	1451.7	1566.4	1786.6	3369.4	2267	1141	1481.1	876.8	1537.1	1525.9	1996.9	797.2	1353.4	70.5	393.8	1724.3	2576.4	284.7	1115	1723.8	1304.6	986.4
AMPD1	30977.3	46361	34713.5	25668.7	25186.8	18382.6	49514.1	32021.6	33401.7	16519.6	28782.5	51726.9	30887	45578.7	3675.5	12217.9	37931.8	50668	5769.7	31546.8	48247.1	53336.2	68455.3
AMPD2	570.6	421.5	540.9	498.3	503.9	663.2	513.6	453.7	594.3	844.5	679.7	1544.9	1186.8	517.9	22.1	121.9	634.5	338.2	72.9	704.8	561.9	422.7	102.1
AMPD3	3462	2131.9	9051.9	3603.5	3310.4	5015	2142.4	3006.4	5568.8	4786.3	8646.9	3202.9	1864.4	1016.1	103.5	414.7	1427.5	2836.6	158.8	1386.2	1597.8	1473.4	2576.1
AMPD3	870.6	358	981.6	418.4	369.1	1032.6	481.8	579.4	1064.1	66.2	109.2	275.6	538.7	320.8	46.9	56.5	549.7	608.9	41.1	238.3	182.7	662.3	557.6
AMPH	1188.5	765	955.7	402.8	638.6	717.2	402.3	832.7	488.3	482.1	821	749.9	370.5	633.1	64.3	132.6	356.6	803.2	149.7	591	917.2	445	91.9
AMT	1356.8	1946.4	710.5	1798.2	1986.9	739.2	884.2	394	1170	1345.2	289.6	911.4	1605	1188.8	135.3	54.7	304.5	1357.9	229.9	927.9	1450.9	969.3	1674.3
AMZ2	5244.2	6006.7	5669.7	5510.4	5422.9	3777.2	5124.4	5960.2	5205.6	4798.5	4739.9	5238.9	5836.3	5481.8	375.7	1536.4	6056.4	5947.9	824.7	6287.2	6980.2	6487.2	5736
ANAPC1	836.9	1772.1	1480.7	1240.8	937	1444.6	1357.6	1232.9	1766.8	1267	1307.8	1184.2	1136.7	2179	142.1	259.5	1511.4	1491.5	285.3	1255	1721.6	2223.1	1779.1
ANAPC10	575.9	730.9	897	797.9	613.7	823.7	710.8	771.7	963.8	739.6	681.5	618.4	708.5	589.2	61.4	240.5	958.2	590.4	66.3	539	611.8	606.2	626.5
ANAPC13	3623.6	4299.05	6140.1	4578	4832.25	5484.7	4629.8	7129.35	5543	5643.7	7691.45	4498.8	4069.2	4227.5	339.8	1133.45	5008.6	5304.2	663.35	3699.3	5369.15	4209.6	3563.15
ANAPC15	1756.9	2720.6	2768.4	1712.2	1332.6	1474.2	2057.6	2266.3	1655.8	1922.6	2497.9	2316.4	1692.4	2618.7	166.7	562.4	1927.1	2205.2	265.7	2706.1	2662.5	2112.5	2049.9
ANAPC2	933	1182.2	1013.7	1362.3	1060.5	1102.4	1080.5	1336.5	960	917.9	1099	799.1	1425.9	1551.6	74.8	195.9	1261	1256.8	163.4	1241.2	865.4	1555.1	1014.3
ANAPC5	5057.57	5683.02	5224.18	5017.6	4913.52	4695.73	5076.35	5543.95	5804.23	3625.85	5281.52	5579.07	4881.4	5722.05	296.45	989.275	5260.82	4584.05	684.425	4484.7	6111.38	5776.65	6773.4
ANG	1077	640.5	104.6	685.6	345.9	454.5	608.8	462.3	312.6	748.6	194.8	607.8	275.1	689.2	46.9	189	742.2	612.3	86.5	736.9	419	776.4	501.6
ANGEL1	870.05	883.7	1077.4	894.55	745.3	975.75	538.85	419.6	724.35	938.1	1046.8	947.4	908.6	806.25	56.6	102.2	815.8	877.45	124.55	919.7	803.65	1029.1	650.35
ANGEL2	733.9	1000.07	998.467	923.833	986.167	705.9	517.8	734.733	1001.3	893.067	915.167	801.233	639.033	991.167	53.4333	249.533	791.667	957.967	143.533	709	897.833	710.467	585.333
ANGPT1	1410.75	2208.05	1464.05	2046.6	2109.8	1464.3	861.55	1370.55	1056.5	1031.45	870.35	963.75	910.45	2359.25	161.75	370.15	1529.2	2227.7	206	1770.85	2115.25	1623.4	2632.15
ANGPT2	71.95	177.1	170.2	562.6	754.3	282.05	508.1	433.4	418.6	325.5	334.4	379	750.85	260	5.5	31.75	252.75	248.5	21.1	332.75	194.5	45.25	490.2
ANGPT4	95.3	221.9	23.9	110	111.9	103.5	59.8	46.9	53.7	52.1	51	101.8	47.4	305.1	3.4	5.4	395.6	40.5	57.2	56.7	31.3	83	45.6
ANGPTL2	3491.93	3517.43	1856.73	3491.7	3100	2807.3	3930.03	1571.57	2556.4	3731.73	2081	4473.43	3198.87	1961.6	175.267	442.4	2843.67	2641.67	242.333	2951.63	2701.53	1807.83	2742.3
ANGPTL3	41.8	97.7	154.8	44.5	104	19.1	20.6	118.6	62.1	43.2	252.7	93.8	45.9	132.6	17.6	44.9	40.2	175.4	7.3	171.5	310.7	30.8	36.9
ANGPTL4	283.9	106.8	125.5	199.3	303.6	210	170.4	337.5	86.4	214.6	475	49.1	1058	155.3	18.2	20.1	223.5	116.8	27.8	559.7	175.9	573.3	847.9
ANGPTL7	22.7	18.9	99.3	128.2	112.8	16.3	23.4	49	180.5	18.8	297.4	139.8	204	57.1	4.2	10.3	96.8	172.3	4.3	107.3	48	275.8	221.1
ANK1	7810.48	14257.7	6665.82	7345.7	7813.72	6578.47	14878.8	11243.9	8433.88	9087.85	5669.02	13763.5	12595.9	17405.6	1009.43	1867.1	20940.2	10174.5	1696.75	14844.4	10483	16572.6	14123.2
ANK2	1868.97	2299.77	2028.3	2079.23	1955.27	2515.33	2621.33	1339.87	2546	2407.53	1833.27	2412.37	3151.1	2319.63	363.8	708.967	3069.73	2879.83	410.467	2741.13	3420.93	4391	2891.27
ANK3	3134.33	5839.37	5116.33	4348.33	2551.63	2590.53	3355.67	1954.63	3792.27	2381.83	3594.57	3390.93	2254.27	3012.4	171.433	1025.87	4163.67	4668.2	608.233	2631	3274.77	2744.47	3211.2
ANKEF1	130.3	78.5	37.7	52.1	136	110.7	13.5	69	24.6	201.3	52.9	18.8	22.8	26.4	5.5	6.1	20.7	38.6	8.6	45.7	209.8	117.1	7.9
ANKFY1	1525.2	892.4	905.8	1413.2	1406.5	1269.6	1449	826.1	1243.1	819.9	802.4	765.6	1266.7	1495.3	85.2	181.2	1217.5	1053.6	125.2	1189.4	722.9	1023.8	986.9
ANKH	128.3	1066.1	557.6	342.2	282.7	330.6	535.7	485.1	300.3	404.7	335.7	265.4	290.8	1088.2	13.8	291.3	936.8	740.1	138.1	871.1	1410	551.9	631.4
ANKHD1	2563.4	2069.18	2730.45	2063.12	2343.88	2130.18	1871	2623.15	2682.03	1787.28	3011.07	1489.72	2275.47	1858.65	127.275	397.725	1705.4	2208.65	265.175	2206.05	1971.95	1930.28	2355.05
ANKLE2	682	675.367	611.6	613.933	732.8	513.033	587.233	608.667	641.233	464.967	671.9	479.5	664.367	586.167	25.8667	114.733	624.033	599.233	104.3	602	583.8	489.733	536.067
ANKMY1	70.8	116.85	44.95	116.35	73.7	126.8	162.2	178.9	81.25	78.65	59.8	45.5	83.55	66.2	5.9	59.1	98.3	190.1	10	227.3	92.95	96.25	79.1
ANKMY2	3410	2977.9	2988.5	3176.5	2980	2042	3460.2	3271.6	3912.6	3031.5	3562.4	3390.9	4536.2	4055.3	203.5	673.8	3792.1	4223.8	539.2	2454.3	3959.1	3273.9	4881
ANKRA2	1171.4	1260.2	1355.8	1187.1	1538.8	1188.6	1039.5	990.6	1155	1378.2	1393	1206.8	801.3	1057.9	40.5	251.8	936.9	1262.4	219.5	1107.2	1431	438.5	1371.9
ANKRD1	199.2	199.5	230.9	196	333.5	5376.6	3207.4	334.4	3609.5	2580.6	1183.8	2200.7	1103	56	43.1	4.9	24.6	435.3	50.3	384	214.2	804.9	630
ANKRD10	3662.6	5062.9	5004.8	5671.3	5439.1	6709.6	4828.7	3279.3	5542	7355.5	6741.4	6825.8	5724.7	5805.9	318	1288.3	3731.4	5456	833.2	3732.7	5678	3127.2	4982.8
ANKRD10-IT1	2645.3	2397.3	1613.9	2504.9	4358.4	2455.9	2345.7	2880	1755.2	1806.8	1460.5	1494.9	2675	1379.2	97.9	294.4	2540.6	5434.7	319.4	2905.7	1236.3	3199.5	1121.2
ANKRD11	781.3	501.3	435.2	647.6	1197	997.8	262	76	285.2	44.8	356.3	264.2	82.8	111.8	31.5	50.8	142.9	291.9	18.3	625.6	39.7	415.2	154.8
ANKRD12	957.875	1018.88	1004.58	935.625	933.2	933.375	906.1	680.275	834.85	638.85	761.5	574.5	664.85	868.075	47.3	232.075	781.575	1269.15	125.5	688.625	777.95	1003.3	939.275
ANKRD17	2786	2556.1	3160	2789.7	2797.7	3602	1931.8	2438.7	4422.3	3093.3	3788.3	1975.5	2685.6	2229.9	131.4	556.4	2364	2346	358.5	2255.4	2437	2143.7	3011.6
ANKRD2	30187.4	5673.1	47334.4	18034	8555	55256.4	10008.4	78466.4	55361.8	34392.6	58562.1	15511.6	27539.3	8757.2	1031	750.7	5414	6878.2	621	21797.3	6955.6	16783.2	43504.7
ANKRD26	753.5	670.15	552.5	439.65	716.45	553.25	419.8	901.05	829.4	610.6	659.75	648.45	503.8	772	57.25	204.65	764.75	746.75	112.7	655.7	835.6	455.6	633.25
ANKRD27	3077.1	2427.6	3866.8	2431.5	1876.7	1646.2	1276.3	1926.1	1591.6	1333.5	3910.1	1666.7	1449.8	1490.2	66	393.7	1536.5	1591.5	250.8	1639	1839.8	1003.4	1128
ANKRD28	2957.2	2781.3	2570.2	2083.6	2440.4	2647.5	2248.1	1911.1	2618.1	2013.3	2931.8	2778	2787.5	2436.6	173.9	731.3	2452.1	2076.9	458.6	1603.3	3517.7	1566.2	1939.9
ANKRD34C	41.3	205.8	200.9	121.8	144.9	117.7	132	263.6	111.5	220.5	374.3	354.2	98.1	185.3	21.6	50.9	178.7	271.6	27.6	464.9	298.8	135.4	45.9
ANKRD36	5.9	12.1	133.2	170.6	108.8	221.9	140.3	113.2	214.9	228.5	125.2	197	93.6	129.8	4	19.8	55.2	164.7	10.6	164	77.3	34.2	162.4
ANKRD36B	307.5	355.5	276.3	585.8	808.8	541.2	161	243.9	132.8	321.9	139	112.9	160.5	162.8	14	25.7	201.1	529.4	15.3	222.6	137.6	320.7	180
ANKRD36BP2	3.9	5.1	11	3.7	6.3	46.9	36.4	147.1	7	3.6	71.5	38.4	2.6	5.9	0.3	1.2	24.8	34	1.6	9.2	5.5	140.4	33.6
ANKRD40	800.7	1889.2	1906.2	2568.4	2054.1	1194.7	2363.4	2671.9	2006.4	1283.2	1836.8	1460.3	2413.7	3259.2	190.2	512.1	2296	2444.7	346.5	993.3	2524.9	3303.1	2307.8
ANKRD46	5941.1	8972.8	4561.4	4614.6	4119.7	2436.3	4090.7	4436.7	4745.8	3816.8	4566.3	3877	3217.4	6798	429.2	1674.8	6945.8	6338.3	1261.2	4308.8	8227.2	4278.2	5626.9
ANKRD49	1409	1009.5	1514.1	1206.8	1375.8	1283.4	979.5	1022.6	1634.1	1462	1987	1479	1282.1	1168.3	80.7	256.2	892.4	1085.4	168.5	909	1562.1	1023.7	1195.6
ANKRD53	77.4	59.1	28.3	51.7	39.5	26.8	68	79.9	21.7	18.2	123.5	156	166.9	124.8	4.4	35.6	37.3	38.6	5.2	38.8	42.5	72.7	44.2
ANKRD55	277.8	375.5	256.6	178.5	229.6	269.1	202.4	188.5	206.7	404.7	498.8	401.3	161	185.6	22.6	66.6	345.3	424	41.7	341.7	345.2	218.8	136.1
ANKRD6	260.65	315.7	342	346.95	343.45	261.8	415.55	469.45	320.55	551.55	637.05	587.35	211.65	450.4	35.6	143.6	371.85	338.1	72.75	388.45	643	391.5	338.95
ANKRD7	174.9	143.4	26.1	8.9	13.4	168.6	25.7	258.1	168.9	163.4	385.7	41.6	28.4	92.2	2	41.9	83	57.2	5	170	246.1	134.5	34.6
ANKS1A	826.8	1934	1367	1949.3	1856.4	1366.5	1367.8	902.9	1131.1	1948.1	987.3	1841.4	877.1	1766.3	128.4	404.5	1454.7	2064.1	352.7	902	1587.1	1375.5	1751.5
ANKS1B	196.5	75.6	34.3	30.4	19.5	151.3	26.4	52	62.4	26.4	37.4	37.3	21	95.8	10.9	4.4	30.2	33.2	4.1	96.9	43.8	37.7	21.1
ANKZF1	200.1	52.6	378.9	458.4	540.2	484.5	257	633.2	217.1	47.7	302.1	156.3	152.5	353.9	9.5	86.9	238.9	161.2	18.6	54.9	62.9	202.8	706.6
ANO1	469.2	613.5	361	435	462.4	435.8	291.5	357.2	284.2	581.3	365.7	494.4	206.3	847	22.4	204.7	450.8	518.3	80.8	302.3	1317.1	410.6	192
ANO10	1182.5	455	1123.1	877.7	977.2	1146.1	999.3	1089.5	820.2	1363.1	536.8	1301	1141.7	689.5	71.6	207.8	733.4	684.7	226.6	1371.4	1088.4	766.8	791.6
ANO2	436.1	206.4	334	246.2	509.5	347.4	354.7	548.1	96.9	168.6	364.9	198.1	190.3	239.2	42.6	61.5	310.7	301.1	15.2	442.8	311	587.8	384.4
ANO3	133	84.8	17.6	179.8	149.8	129.2	152.5	225.1	143.2	80.3	265.3	174.6	99.3	280.7	14.8	60.1	213.2	168.1	25.2	111	253.2	185.4	26.5
ANP32A	1647.57	2169.9	1992.53	2220.7	2710.7	2262.27	1946.77	2109.33	2835.1	2970.47	1682.6	2472.63	2578.4	2558.37	174.333	575	2157.33	2809.57	378.567	2880.1	2180.6	1958.73	2316.37
ANP32A-IT1	294.1	49.9	49.4	81.2	141.9	235.2	23.6	116.1	107.5	181.7	152.8	263.1	13.4	88.5	2.5	78.5	74.3	200.9	14	138.3	152.1	85.9	263.5
ANP32B	5113.95	5051.35	4972.05	5063.45	5874	6953.3	4684.75	5195.95	5937.25	5400.9	7120.45	4938.6	4955.9	3441.95	234.65	691.85	3732.2	3898.85	649.1	4516.15	4625.75	3657.6	5290.2
ANP32C	37.5	40.7	29	31.7	54.5	156	26.2	37.9	11.4	87.3	38.1	51.7	149.3	42.2	1.9	12.4	38.5	28.1	5.3	76.8	50.6	75.4	47.9
ANP32D	96.7	70.8	143.8	253.8	247.1	24	125.3	163.6	88.7	348.1	341.4	131.7	52.6	81	7.2	83.6	16.5	243.4	28.6	47.8	44.6	26.5	18.6
ANP32E	2094.95	2412.4	2319.75	2118.45	2129.95	1786.85	1736.8	1800.95	2024.05	1675.4	1713.8	1883.2	1274.7	2035	175.25	656.1	2064	2202	360.4	1810.25	2389.85	1410.75	1479.35
ANPEP	235.7	227.5	116.8	264.8	190.7	459.2	164.2	125.5	303.1	195.9	181.2	185.3	122.6	264.8	2.2	35.8	211.6	149.7	39.9	290.1	188.3	133.2	23
ANTXR1	198.95	54.55	33.9	157.35	74.15	207.7	42.2	94.1	58.6	187	327.9	109.6	144.25	140.1	8.4	21.3	88.1	126.6	15.7	131	185.85	209.65	130.35
ANXA1	1830.5	2423.3	1932.3	5469.2	8478	7621.8	4154	2702.3	5167	9326.6	4006.2	12179.3	6061.1	2177.6	150.3	570.9	2037.8	2441.1	384.2	3762.1	3267.1	2471.1	3093.7
ANXA10	90.4	343.4	77.7	273.4	142.3	49	153.1	89.1	265.1	200	488.5	342.4	180.2	311.2	21.6	38.1	215.7	484.1	25.5	189.3	71.4	198.4	59.3
ANXA11	3820.65	4172.35	3602.1	7004.3	6194.55	4357.65	4048.15	4090.45	3675.45	3265.65	4031.5	4552.35	7052.5	3217.45	231.1	631.15	3688.9	3463.15	491.65	2971.8	3899.05	4329.6	6000.5
ANXA13	104.6	152.8	97.1	131.4	100.1	104	98.4	225.1	54.4	248.2	56.3	122.1	92.4	62.3	5.5	20.7	392.6	86.7	12	293.2	159.9	124.7	99.4
ANXA2	11893	7906.27	9666.83	19028.7	13357.1	20374.6	12561.1	9206.23	13109	19854.4	16226.6	23099.7	16714	7860.63	785.767	1436.43	8192.47	7929.93	1110.5	12420.7	7757.33	10401.2	10279.7
ANXA2	12384.7	13905.8	11471.5	11076.2	11919.4	10602.5	13023.9	13324.6	13396.7	10528.7	14119.2	10883.4	10951.6	11508.6	1026.7	2683	13188.7	11718.6	1740.1	10703.4	12641.4	12624.9	13865.5
ANXA2P1	467.1	199.8	172.6	236.1	202.6	191.8	407	476.4	251.4	202.5	125.9	223.4	29.7	160.4	34.9	42.2	195.5	234.2	33.6	167.2	228.7	73.9	51
ANXA2P2	3086.8	1827.2	2657.4	3232.4	1674	4539.1	2833	2545.1	3227.6	5381	3324.8	3716	3064.7	2066.1	168.9	393.8	2174.4	2172.3	292	3232.1	2064.3	3267.9	3120
ANXA2P3	418.7	373.3	302.2	255.1	655.6	434	307.1	95.4	410.2	525.8	714.8	528.4	345.8	220.5	6.9	106	232.1	247.9	34.4	369.1	577	112.7	84
ANXA3	706.8	857.4	791.1	601.4	1158.1	601.5	597.3	617.6	329.8	627.4	603.4	316.4	398.4	944	66.2	187.3	802.2	872.8	90.6	836.8	788.1	752.3	890.1
ANXA4	976.6	1166.25	1783.35	3135.75	2732.85	2359.7	1704.5	1412.6	2256.65	3263.65	1790.8	3084.35	2466.75	1066.65	85.15	279.1	1136.8	1525.55	154.4	1487.8	1005	1176.7	1593.7
ANXA5	2017.4	1706.1	2414	5429.5	8205.9	7856.5	3497.5	2892.7	4892.7	8992.3	4961	7335.8	4566.8	2515.3	216.5	615.6	2520.6	2894.5	368.2	3737.2	4543.6	3077.7	4521.1
ANXA6	9161.9	6370.9	9592.1	7728.1	9373.2	9993.5	7819.6	8632.6	8536.2	9734.9	5835.8	10801.9	11854.1	7307.6	386	1365.6	12483.8	10951	1735.7	11963.5	8019.1	8503.8	9643.3
ANXA7	7108.75	8523.15	10208	7048.9	6236.55	5083.5	7440.2	7390.65	9161.6	5699.3	8561.65	6599.8	6088.25	8641.6	430.95	1680.3	7855.1	8262.15	1263.75	6561.1	10032.6	6382.2	6898.15
ANXA8	1424.6	1341.7	890.6	882	898.9	605.8	1037.5	1744.9	815.8	826.2	1032.6	1026.8	757.2	1379.4	74.6	255	1676.5	1909.2	147.6	1275.6	840.4	1608	910.3
ANXA9	28.45	219.8	48.25	110.15	44.8	26.05	42.15	72	59.15	36.4	320.4	105.7	172.65	51.75	3.05	12.1	51.2	68.75	18.35	252.4	74.25	102.95	61.35
AOAH	81.9	54.3	52.8	47.3	485.5	463	99.4	50.9	98.6	351.3	71.4	80.7	124.6	89.3	8.7	18.4	59.4	89.1	9.4	130.6	139.1	154.6	326.8
AOC1	322.6	151.4	179.8	151.1	204.2	141.9	87.5	351.4	193.2	293.3	242.6	164.7	50.1	240.7	12.4	51.2	290.3	411.8	28.2	202.6	65.5	435.9	59.6
AOC2	522.1	195.1	269	395.7	382.9	357.8	333	415.6	231.3	455.3	645.7	178.8	265	461.6	22.9	40.5	382.2	443.6	41.1	396.3	384.7	303.4	421
AOC3	688.7	408.3	871.2	1872.4	1436.3	733	682.4	1477.9	548	1651.9	428.7	1401	627.2	1003.4	60.2	139.6	1796.5	679.4	118.9	1951.8	1378.2	524.7	516.2
AOC4P	898.6	832.7	101.7	503.9	277.6	109.3	138.1	195.4	539.5	271	123.8	109.3	416.9	132	38.1	29.2	622.5	141.8	89	881.3	138.3	338.2	233.2
AOX1	565.95	282.85	524.85	468.85	511.2	1128.35	191.55	595.9	418.95	515.8	718.35	279.8	133.55	218.6	23.6	31.9	321.35	324	27.1	450.95	112.75	244.45	157.9
AP001062.7	49.3	123.5	112.45	44.7	45.25	20	48.15	70.65	113.6	34.55	172	104.65	154.7	83.25	13.05	29.5	157.75	150.4	16.75	77.2	115.5	232.1	58.6
AP1AR	347.5	406.6	430	689.2	794.3	491.9	335.7	463.9	321.5	521.5	542.1	442	248.4	503.7	33.7	149.9	410.7	556.9	120.7	244.3	608.9	390.6	494.9
AP1B1	635	558.8	619.4	328.1	531.7	740.9	637.4	557	878.2	669.4	690.4	1016.4	942.1	778.2	22.4	86	537.5	714.6	96.6	895	580.2	1099.6	829.6
AP1G1	777.5	1561.7	1127.5	1393.8	708.3	1240.5	1191	1143.8	1735.2	1351.1	1338.9	736.6	1088.1	1546.8	88.3	338.9	1123.2	1049.2	191.3	1283.6	1417.9	703.9	1694.2
AP1G2	50.8	48.4	27.55	52.45	86.35	119.75	72.35	47.35	151.75	61.65	43.6	106.6	154.45	25.4	2.75	10.35	32.6	38.55	6.1	94.1	83.55	137.45	67.4
AP1M2	321.85	414.1	181.65	244.15	283	272.55	255.05	145.7	196.2	335.55	291.6	272.15	176.45	319.05	13.55	74.55	412.3	415.2	77.3	198.2	463	139.4	333
AP1S1	236.633	53.2	150.867	238.533	98.3	283.333	405.5	456.267	344.633	121.233	248.6	315.867	708.4	370.267	13	64.9333	305.667	334.867	41.0333	281.5	226.867	331.3	219.567
AP1S2	5579.2	6466.3	7612.1	7302.15	5326.2	7677	7502.95	8045	9554.55	6439.15	4269.65	6009.05	8526.7	6602.75	503.95	1849.05	8161.95	7502.4	1097.2	9026.5	6301.55	8129.2	8290.55
AP2A2	1942.08	1409.75	1514.97	2068.22	2231.68	2418.43	1902.22	1719.15	1627.83	2439.05	1873.95	2459.22	2471.43	1456.75	101.85	242.55	1446.08	1755	181	1711.58	1045.33	1554.4	1483.8
AP2B1	1890.8	1640.35	2053.75	2170.6	2820.3	2121.25	2885.05	2645.05	2286.45	1833.6	2425.5	2063.7	2914.9	2782.35	230.1	465.8	2868.9	3060.6	368	2376	2245.65	3446.3	2182.6
AP2M1	3249.8	3151.3	3427.5	4174.2	5556.6	6078.2	4905.2	3813.5	4631.5	4378.7	2481.6	4343.6	4617.8	4774.6	281	363.1	4607.6	3780	589.4	4567.4	2083.8	3122.7	3673.8
AP2S1	4238.87	3597.37	4582.17	3988.5	4041.17	4716.33	4971.43	4799.9	3692.43	4446.9	3018.5	4738.27	4321.3	4908.4	384.933	444.6	5558.77	4082.3	623.6	4768.43	3082.8	4051.53	4907.63
AP3B1	1264.75	801.8	841.3	958.1	1334.8	1149.4	1046.25	1073.9	801.55	1136.15	979.75	886.5	990.3	696.15	56.75	192.8	659.6	842.6	113.9	1041.65	846.95	1277.75	1054.65
AP3B2	407.2	176.7	142.5	132	202.5	139.3	265.6	379.6	213	243.6	188.9	302.1	281.7	189.9	17.7	50	220.3	249.7	26.1	203.7	151	540.1	103.1
AP3D1	2947.53	1248.73	1652.67	1663.47	2354.07	1784.5	1543.13	1557.6	1558.23	921.533	1627.77	1521.87	1493.6	1451.93	98.8333	157.433	1196.8	1473.3	212.867	1446.57	1105.5	1346.53	1270.37
AP3M2	834.3	1071.3	1276.9	1389.1	1169.8	845.7	1003.9	1076.9	1096.3	1085.6	1168.2	1795.6	860.4	1091.1	144.7	300.5	1157.5	1078.5	124.4	1287.2	1427.3	1087.1	1116.6
AP3S1	4915.5	7079.2	4308.7	6830.8	6359.5	6404.9	4445	4095.3	4085.8	7288.9	4044.6	6606.7	3655.7	4944.4	359	1221.8	4739.1	5170.3	805	4211.2	5778.4	3797.8	4125.2
AP3S2	2938.5	2432.13	2768.93	2090.47	1949.67	1881.27	2071.67	2527.77	2341.27	2258.87	2873.6	2071.63	2523.4	2867.67	213.467	486.133	2481.3	2004.5	317.733	2713.97	2333.47	1937.5	2468.77
AP4E1	279.6	230.55	88.05	121.15	202.7	239.45	222.5	193.25	116.85	111.65	179.4	169.35	32.55	140.5	7.05	22.95	272.5	167.4	27.4	207.3	308.15	242.4	103.25
AP4M1	124	57.4	321.6	195.8	316.8	438.4	208.5	147.3	338.6	282.6	59.5	64.2	326.2	105.2	5	8.7	233.1	138.4	10.8	96.5	61.7	248.3	109.7
AP4S1	305.367	254.9	400.7	311	359.433	227.933	377.933	254.833	430.133	439.1	381.3	404.7	292.267	382.6	23.8	71.1	345.633	324.167	43.1	338.567	486.3	219.8	330.567
AP5M1	2500.4	2651.8	3584	3765.7	3409.5	3200.4	2432.1	3554.6	3374.5	2841.6	3204.2	2830.1	2274	2669.8	200	735.1	3883.2	2978.2	407.2	2828.4	3798	2598.3	1706.3
AP5S1	1998	1730	1916	1149.9	1151.8	1035.7	1496.3	1461.1	1414.3	1024.8	1194.5	1206.9	1602.7	1866.4	187.9	344.6	2498.2	1792.2	241.2	2419.9	1717.8	1689.4	1131.4
AP5Z1	351	224.85	252.55	180.4	195.5	220.8	232.35	217.9	254.1	293.75	329.25	264.8	181.4	302.75	17.1	72.1	184.8	91.45	29.3	125.6	213.25	176.3	343.2
APAF1	544.667	363.667	365.267	434.967	495.767	365.6	407.633	394.667	186.3	231.733	335.733	413.933	333.133	331	15.1667	69.5667	432.167	376.7	48.3333	366.667	264.067	229.267	356.767
APBA1	109.3	240.3	26.1	135.4	142.2	342.1	211.9	406.2	32.8	88.2	41.8	252.7	52.4	157	11.1	22	218.5	237.4	16.3	55.8	204.8	644.5	279.6
APBA2	619.4	459.3	337.75	343.15	226.7	241.4	441.2	657.05	461.45	529.6	173.05	247.35	408.45	872.25	54.35	73.3	579.6	655.3	106.35	551.75	453	651.3	620.2
APBA3	1430.75	1041.2	818.9	869.6	1196.7	914.75	955.25	860.6	825	948.15	1046.35	769.75	1309.35	721.45	70.85	131.5	960.7	1022.9	131.3	933.3	752.7	898.35	1263.35
APBB1	1249.9	725.3	886	1023.1	926.6	816.9	1019.5	898.3	898.8	1182.1	1531.1	697.5	1206.8	790.1	85	180.3	1100.8	740.9	103.8	1093.6	1064.2	1747.8	1471.8
APBB1IP	127.2	153.9	135.4	231.1	116.8	305.2	136.2	321.3	140.8	148.1	43.3	288.6	43.6	349.5	7.5	72.7	237.4	354.3	5.3	96.7	81.8	176	177.9
APBB2	802.557	888.371	867.986	1016.96	777.743	868.557	867.857	993.414	1212.37	974.614	646.086	1156.33	981.629	1222.84	75.4857	249.9	1360.74	1005.66	142.6	936.714	992.029	1075.53	1097.73
APBB3	1365.4	1416.2	1425.9	1415.8	2115.8	1248.2	1726.1	2299	924.6	1345.7	1123.1	861.5	1821.6	1480.8	162.1	249	1665.2	1879.5	146.5	1605.4	809.3	2158.5	1167.4
APC	729.16	691.28	594.38	567.28	556.72	575	454.22	715.08	812.32	506.82	583.18	566.88	475.24	778.66	36.92	199.52	815.78	738.84	106.48	577.78	774.88	740.8	506.04
APC2	194.25	101.9	150.35	47.5	57.85	28.8	30.4	235.6	29.9	60.2	194.2	110.65	238.2	145.4	5.65	35.35	150.7	84.75	5.8	230.05	135.05	70.8	69.45
APCS	586.9	244.4	479.4	417.3	283.6	332.7	248.7	599.4	302.7	518.3	677.6	572	386.4	288	43.9	74.3	284	566.9	80.5	436.5	479.3	410.8	226.7
APEH	3633.8	2142.1	3045.3	2779.1	2906.5	2163.9	2883.8	3228.1	2843.5	2113.9	2877	2063.6	3590.5	3351.1	269	382	3463.1	3769	504.6	2785.8	2324.7	2559.8	2788.5
APEX1	4708.1	4234.9	3985.4	4209.9	4076.6	4867	3943.2	4672.7	4337.2	4297	6501.1	5254.3	4627.7	4513.7	296.8	1263.7	4192.6	5209.9	712	4766.2	4311.8	4900.3	5735.4
APEX2	406.7	382.7	704	604.4	943.6	762	301.9	860.2	808.4	855.3	500.2	1183.5	656.3	433.9	22.2	92.5	351	214.5	22.9	511.2	426.2	611.4	338.6
APH1A	1498.5	1531	1977.4	2645.5	2589.3	2421.3	2327.8	2213.2	2405.6	1170.8	2176.5	2181.6	4051.2	1684.5	160.7	298.9	2198.1	2585.1	353.8	2795	1933.6	3624.1	2343.7
APH1B	638.6	705.9	546	712.8	769.8	685.6	358.6	789.5	627.4	662.9	936.9	730	511.5	607.1	50.8	107.5	522.3	578.8	94.1	554.3	729.7	694.3	138.2
API5	1363.2	1347.83	1334.1	1251.65	1279.53	1049.88	836.675	983.925	1455.55	1283.1	1213.22	932.175	1022.65	1013.7	83.8	280.4	1125.9	1165.2	187.15	1207.58	1222.5	1020.88	1260.7
APIP	2513.4	6800.8	3678.1	3119.7	2611.5	1756.9	3267.8	2081.2	3156.6	1731.7	2264.3	2862.8	3176.2	4486.2	187.9	1325.1	3862.2	3876.2	1106	2746.1	5856.3	2531.5	4535.8
APITD1	363.8	392.6	513.6	421.9	412.6	482.2	426.8	499.7	444	469.8	546.7	599.3	344.9	293.3	43.6	98.7	459.6	508.1	76.9	254.1	520.4	323.6	225.5
APLNR	244.8	476.9	195.2	1039.8	1407.6	522.2	1178	588.1	301.2	1668.4	131.5	1639.2	359.1	1055.7	108	227.9	702.5	544.3	160	854.9	983.2	943.6	772.2
APLP1	48.9	41.7	43.7	37.1	27.8	30.1	33.9	64.4	18.3	23.1	39.4	49.4	31.8	37.5	3	14.1	36.7	42.4	9.9	59.9	50.3	65.6	48
APLP2	2065.81	2559.26	2369.36	3266.93	3850.64	3976.99	3067.36	2518.33	2582.87	4047.81	2541.57	3106.09	2370.46	3558.09	168.3	550.271	3012.49	2948.99	374.614	3369.9	2432.26	2776.83	2489.97
APMAP	1699.3	1601.1	2137.3	2216.4	2589.1	3376.1	1774.4	1749.3	1388.2	2858.3	3259.9	2025.6	1998.5	1674.2	133	402.4	1665.8	1394.2	230.3	2551.5	1668.2	1676.3	2453.8
APOA1	50	61.9	36.65	60.65	90.6	47.8	73.25	89.2	33.3	31.55	32.35	223.05	35.8	40.15	5	164.7	45.65	68.55	16.95	78.45	57.25	59.4	98.1
APOA2	123.65	67.3	170.7	143.25	144.4	69.6	121.4	106.9	144.25	97.95	196.15	129.7	188.45	45.8	6.4	25.5	115.6	47.55	13.75	79.65	95.1	188.85	118.3
APOA4	141.9	49.8	111.7	174.1	23.9	30.6	55	36.1	166.5	215.2	95.2	13.9	185.7	64.1	7.3	22.4	27.6	33.4	3.8	363	247.3	427.3	324
APOB	582.5	470.2	452.2	431.4	304.9	386.7	377.2	959.4	545.3	480.2	514.7	443.7	34.4	564.2	51.1	180.7	536.5	634.2	92.4	753.8	594.8	347.2	560
APOBEC1	452.9	357.9	360.3	254.5	253.5	237.2	444.6	485.4	285.8	365.6	467.7	454.7	222.4	384.2	32.9	103.5	275.4	527.7	57.6	738.1	309.4	532.4	366.4
APOBEC2	33156.7	43076.8	36777.5	36065	16667.2	10106.3	45429.8	26428.4	35952.1	21876	8042.8	30781.8	42293.9	41147.2	2134	8513.3	41584.3	31452.4	4790.2	42860.8	42043.4	56812.6	55319.9
APOBEC3A	371.6	223.6	425	440.2	292.5	284.1	623.3	267.2	385.7	372	603	659.6	433.8	250.1	20.2	45	141.2	217.2	11.7	289.5	31.5	183.5	13
APOBEC3B	185.8	153.9	163.9	417.4	181.2	231.7	145.2	131.1	460.5	258.9	242.5	359.2	113.3	117.2	13.1	39.1	140.8	91.9	14.7	172.2	148.3	164.3	285.2
APOBEC3C	433.8	201.7	303.8	283.9	276.6	746.5	523.9	350.4	365.6	570.3	521.6	731.2	775.4	350.3	25.1	163.9	343.2	381.2	60.5	671.1	414.2	319.5	298.6
APOBEC3F	132.4	20.8	42.2	89.1	13.7	148.2	81.4	72.6	50.6	192.6	80.6	196.2	66.6	99.2	7.6	11.6	35.1	14.8	26.6	93.3	97.4	205.9	60.6
APOBEC3F	399.2	479.5	59.2	456.4	438.6	343.7	396.9	498.9	336.2	529.3	203	321.7	323.7	80	20	56	183.6	194.2	25.6	612.7	38.4	132.2	216.3
APOBEC3G	298	273.15	198.9	320.35	323.75	347.4	433.45	273.7	154.35	372.95	182.5	294.5	486.5	182.3	11.4	28.8	269.9	163.15	29.95	193.15	99.15	207.75	129.5
APOBR	211.8	36.3	321.2	146.6	164.4	255	167	47.3	42.7	227.9	43	66.6	42.2	28.2	9.3	48.8	143	216.1	3.7	207	328.3	69.2	83.2
APOC1	787.55	980.2	429	1112.2	993.7	2333.9	937.9	612.5	532.4	2166.75	531.55	3470.2	720.3	799.9	62.3	208.35	894.25	768.5	111	716.7	622.95	1102.25	490.1
APOC2	557.95	288.2	321.05	374.4	214.25	259.8	331.15	396.75	308.1	290.7	240.2	248.3	256.25	295.3	43.9	51.95	470.15	444.75	78	371.7	276.75	421.65	274
APOC3	46	36.7	28	40.5	15.9	17.9	20.5	65.9	45.7	54.7	27.3	26.4	34.7	25.5	3.3	8.7	31.3	54.7	6.9	30.1	21.2	62.5	33.7
APOD	54272	34192.2	55321.1	30037.1	35733.8	50837.1	24724.4	59024.7	31930.1	24364.3	43684.8	21051.6	39459.9	58327.1	1093.2	5757.5	25425	23004.1	5463.4	39008.3	14443.6	21841.6	20764.9
APOE	337.9	743.933	559.133	1346.37	552.333	2062.93	958.833	828.167	779	1930.73	497.9	1630.4	1397.87	710.7	62.0333	96.6	772.967	692.767	75.2333	1372	596.8	1168	1002.57
APOF	144	53.3	104.9	18.2	61.4	30.7	7.9	14.3	85.3	22.5	134.5	68.5	96	50.3	0.7	16.7	38.9	105.9	3	11.5	96	75.3	29.2
APOH	80.3	84.8	53.9	69.5	39	16.8	41.4	105.3	52.4	250.7	48.3	41.8	20.1	52.3	10.9	12.2	70.2	108.7	7	21.3	99.6	16.6	75.3
APOL1	44.8	200.2	379	386.7	553.2	232.5	852.9	149.2	534.9	827.8	472.8	899.6	1148.3	91.3	4.6	30.6	151.4	157.3	60	160	179.8	457.8	77.7
APOL2	270.95	204.5	295.05	504.5	506.75	385.3	806.3	436.25	685.4	622.45	776.25	829.55	1217.25	310	28.45	47.6	263.15	89.15	49.25	269.65	445.1	448.7	671.8
APOL3	1343	1384.2	1966.8	2343.4	3105.1	1739	3023.8	1572.6	1279.5	1777.4	2025.6	2320.9	3647.5	1455.7	137.8	340.2	1333.9	1069.5	165.9	2125.1	1513.3	2656.9	1856
APOL5	118.5	73.1	51.1	55.8	68.3	77.8	71.3	102.2	125.3	75.5	109.4	72.1	96.5	95.5	16.2	28.4	86.1	115.5	10.2	63	69.9	97.1	99.6
APOL6	1008	1318.3	1063.2	1824.2	2064.5	1143.1	1752.3	1557.6	1508.7	1914.1	1764.7	1488.1	1326.8	1614.6	127.9	428.7	1162.1	1236.3	174.5	1253.7	1562.8	923.9	674.1
APOLD1	1068.2	915.1	1240.3	1383.8	1971.2	1213.1	1092.6	917.5	689.6	491	1476.6	757.7	888.4	1008	81.5	247.3	832.8	881.3	156.8	940.9	923.6	764.7	1124.8
APOLD1	3471.5	4069.8	3484.1	4245.5	3368.4	4000.6	3610.8	3374.5	3751.6	3758	5718.7	3842.1	3790.5	3435.9	238.4	874.3	2942	3465.1	426.5	2634.1	3849.6	3267.9	5369.4
APOM	937.35	1070.1	910.5	805.45	580.85	645.45	984.45	1246.8	648.45	661	745.15	815.85	718	1169.35	51.6	157.1	856.8	1284.6	127.15	1074.1	796.7	1566.05	836.55
APOO	4246.8	3819.4	4324.4	3533.3	3727.8	3070	4220.9	4209	2901.2	3476.3	4443	2962	3679.4	4383.1	397.6	1374.8	4737.1	3269.6	532.7	6243.6	5449.9	5814.3	4985.5
APOOL	1718.97	1964.5	1801.63	2048.33	1593.1	1346.9	1641.27	1767.4	1431.7	1643.4	1298.4	1345.1	923.467	1887.17	126.9	559.133	1977.7	1566.73	281.367	1765.33	2066.97	1358.53	1879.97
APP	956.367	1154.03	1329.3	3271	2909.77	3599	1269.5	1225.5	955.233	1928.9	1425.83	2915.73	1698.03	1211.57	121.867	482.033	860.4	1263	378.767	1470.7	2158.47	1369.5	1935.43
APPBP2	624.575	983.425	746.85	1113.38	975.2	787.475	910.875	876.275	904.225	888.625	580.075	727.625	812.6	821.8	57	203.025	887.35	908.575	146.25	759.1	1033.2	720.375	918.925
APPL1	2198.5	3365.6	1994.3	1775.4	1578	1037.1	1894.9	1611.7	1410.1	1572.1	1995.9	1294.7	1109.4	4481.3	247.2	925.8	3348.9	3551.7	391.3	2651.2	3516.2	922.5	1089.3
APPL2	903	710.4	991.3	840.9	798.6	960.1	580.2	857.6	662.6	965.3	905.2	693.6	712.6	1111.6	59	268	753.8	916.7	141.1	837.9	1172.8	814.2	915
APRT	794.5	696.7	930.25	864.25	1125.65	1094.85	1392.3	781.65	1068.85	818.45	1187.45	925.5	1377.3	1164.45	74.7	116.7	1046.5	957.4	81.25	775.6	766.6	1179.8	1216.85
APTX	928.2	987	1437	921.7	1317.9	1380.5	940.1	1469.8	935.8	942.2	1109.3	1625.9	941.2	1046.8	72.3	217.9	890.4	1274.3	143.3	996.8	994.6	924.5	793.4
AQP1	1411.1	2200.55	2081.95	3657.6	3977.75	4443.05	2627	2930.3	1741.7	4327.45	1555.6	3447.95	1992.4	4399.75	184.05	619.25	3257.15	2493.65	358.8	4937.35	3145.9	3187.15	2537.8
AQP2	960.9	783.8	698	765.1	636.1	694.8	716.4	1072.5	655.8	587.6	636.9	1075.7	729.1	888.9	55	183.6	1455.2	556.9	106.1	974.1	949.6	592.1	701.1
AQP3	162.133	113.7	277.767	134.333	193.333	662.3	199.567	281.7	211.167	310.533	330.367	691.167	348.1	233.767	10.7	21.7	210.467	350	18.8	255.667	211.367	175.9	336.767
AQP4	1382.58	3257.62	820.6	1858.6	642.575	194.7	1740.5	774.6	1834.38	326.575	325.875	285.425	477.65	2988.88	85.025	370.875	3365.22	1487.42	532.475	1220.28	2891.22	2413.7	2540.82
AQP5	70	68.8	32.9	28.8	44.9	84.3	22	184.6	33.5	57	66.1	41.1	113.5	89.9	4.8	9.9	29.1	73.6	10.3	129.3	45.3	138.4	90
AQP6	303.8	397.4	356.15	265.3	295.95	366.75	302.4	346.85	259.4	243.75	306.95	602.25	176.7	515.25	44.15	154.45	456.6	440.4	49.5	667.25	613.65	412.85	194.4
AQP7	818.5	435.4	1252.2	1098.3	1093.1	908.4	1266.4	1850.8	417.3	656.6	188.7	294.4	197	1217.1	72.6	100	1156.5	853.6	138.8	2239.6	680.3	1477	270.4
AQP8	570.9	202.2	253.8	481.7	355	242.1	269.1	757.6	293.2	93.6	464.3	595.2	146.9	415.7	31.4	134.5	526.1	339.9	61.7	182.8	404.7	443.5	204.1
AQP9	230.7	130.8	162.8	568.6	127.1	100	108.9	129.8	36	114	143	50.2	65	158.1	5.6	10.6	69.4	106.7	10.6	174.3	64.9	73.1	118.4
AQR	1188.4	1142	1078.3	1128.3	1113.5	1195.8	1034.55	1450.4	1351.45	1242.1	1119.2	1294.95	1005.45	903.3	70.75	243.65	988.3	1093.25	188.15	1002.25	1188.4	842.55	1089.65
AR	1586.2	1658.65	1085.25	877.4	1046.55	985.9	946.25	815	583.75	646.3	608.05	803.1	609.7	1126.1	102.55	178.2	1104.7	1069.2	114.3	1000.95	1166.3	1068.5	577.75
ARAF	5041.9	3094.8	6519.4	4746.1	5451.2	4906.6	6170.9	6577.4	6333.8	3851.1	4394.1	4044.5	8278.4	6250.1	549.8	593.3	5830.1	5832.3	564.3	7217.6	3105.4	8487.4	5972.8
ARAP1	886.05	523.9	692.6	734.75	753.75	559.55	631.05	730.1	609.3	853.4	577.1	961.1	853.4	741.35	65.25	113.7	811.7	730.05	117.55	921.85	698.85	521.45	562.5
ARAP2	377.8	184.3	277.7	226.6	372.1	334.5	113	285.4	291.6	357.2	49.1	287.8	416.3	330.9	31.9	57.7	259.6	131.5	7.2	162	255.4	142.1	206.8
ARAP3	1343.1	911.3	987.5	1156	1006.4	976	1055	947.3	736.6	1097.8	1009.7	1120.8	902	973.7	101.7	169	777.8	685.6	138.4	1069.8	1051.7	1292.8	1170.8
ARC	57.9	67.1	64.3	120.8	49.3	123.7	71.4	83.2	71.7	170.5	164	83.5	49.4	61	4.2	19.8	40.7	64.7	7.8	44.2	91.9	28.5	27.7
ARCN1	2855.4	1918.1	2365.6	1646.1	1911.2	1545.2	1868.9	1784.2	2126.8	2154.2	2206.6	2208.8	1726.6	2289.1	188.3	587.8	1878.2	2278.1	292.2	2314.3	2075.7	1485.5	3270.6
AREG	116.3	76.4	298.9	150.25	129.45	99.7	202.7	102.05	136.65	173.25	193.25	191.5	275.35	93.05	15.5	39.05	51.8	125.85	14.05	162.8	136.05	110.95	40.8
AREL1	1782.6	1532.8	2096.2	1845.2	2143.1	1796.5	1496.7	1525.6	1759.1	1400.1	2737.6	1287.7	1484.3	1468.9	88.7	282.2	1386.5	1408.1	201.6	1131.1	1587.8	1173.9	1130.9
ARF1	11626.9	11234.4	10688.9	8857.7	10264.3	8830.15	11037.5	11009.7	11363.5	8543.2	9728.75	7049.35	10729.6	10137.2	820.45	1032.55	10658.9	10022.8	1368.15	10225.3	6124.1	10637.2	10583.7
ARF1P1	59.1	139.2	307	187.2	82.9	105	42	44.1	45.5	109.6	289.9	87.3	46.7	148.6	6.4	47.6	253.1	55.1	54.4	98.2	35.5	40.6	67.5
ARF3	1083.8	1209.67	877.633	1688.37	1868.07	1900.5	1256.3	1344.93	1254.07	1640.47	1183.63	1961.63	1146.13	1253.9	77	229.9	1198.67	1113.23	172.967	1199.9	930.767	1189.63	982.967
ARF4	4296.95	5467.7	4947.35	6831	4941.75	5116.4	4497.35	4868.6	6097.95	7308.1	4456.1	7308.95	3509.4	4620.9	240.2	1301.4	4196.35	4471.25	725.65	4431.3	4681.7	2861.7	3271.9
ARF5	2954.1	3318.1	4348.6	2943.9	3974.4	3231.3	3443.5	4468.2	3140.3	3980.3	1765.5	2661.7	4698.2	3264.4	253.2	230.6	3127.4	3235.6	315.4	4351.9	1418.1	4683	2992.5
ARF6	2297.8	2886.7	1899	2935.3	2103	1922.6	2858.35	2284.6	2711.55	3176.6	2688.05	2744.6	2238.7	2898.05	125.9	582.15	3002.7	2726.75	402.5	4702	3861.4	3127.95	2356.9
ARFGAP1	1311.5	1029.6	971.5	885.5	865.5	875.8	1119.9	1073.1	954.9	903.8	1151	1069.6	1790.1	1128.1	116.7	104.9	837.5	1630.9	178	1270.1	947.3	1356.1	1073.3
ARFGAP2	5098.8	5111.9	6143.4	4884.6	4111.3	4652.2	3918.6	5573.9	3749.5	4070.8	5387.2	3915	5375.6	3982.8	273.6	498.6	5162.3	5815.2	651.4	4465	3161.7	4451.9	5096.9
ARFGAP3	1549.6	1283.8	2489.9	1734	1298.5	1267.1	1882.2	1674	1812.3	1221.2	1377.2	2132.6	1317.6	1712.5	79.1	546.2	1740.4	1861.7	251.4	1639.8	1123.6	1075.2	971.7
ARFGEF1	1929.03	1792.23	1813.8	1978.77	2555.57	2133.1	1812.87	1951.03	1732	1871.8	1549.23	1412.5	1541.37	2270	151.933	385.467	2154.77	2158.8	319.867	2039.6	1697.93	1905.13	1823.17
ARFGEF2	1253.63	915.9	1227	1458	1021.97	1218.53	996.167	1294.6	1120.2	1031.37	1386.1	825.133	929.9	915.7	46	299.133	1214.83	1123.37	197.033	1147.17	1202.97	859.767	1022.47
ARFIP1	923.2	741.5	760.15	952.9	852.85	628.05	712.15	973	852.05	725.9	614.55	768.7	481.2	863.1	42.05	209.1	557.6	829.25	136.5	711	890.4	524.6	374.3
ARFIP2	1827.1	1410.8	1329	1135.9	1760	1026.6	1680.7	1370	1409.8	1277.2	1780.6	1474.8	2004.2	1261.1	163	322.9	1313.2	1483.9	272.8	1424.1	1576.3	1658	1997
ARFRP1	611.65	921.05	449.65	825.15	919.9	620.2	896.35	575.35	729.55	369.05	320.3	469.8	1146.9	911.25	55.9	101.2	900.15	725.25	61.6	1175.05	352.8	1295.85	732.25
ARG1	675.1	159.4	309.9	199.7	324.9	269.2	210.3	415.1	128.1	327.4	565.6	316.9	194.5	209.7	25.8	48.4	164.6	430.2	20.6	471.8	451.3	243.3	278.3
ARG2	1404.05	931.9	966.95	508.85	1071.45	458.8	2514.1	474.6	1972.95	488.25	2200.6	1048.55	5530.35	692	118.7	233.6	642.45	818.25	151.15	924.15	1888.9	537.25	1003.6
ARGLU1	1689.2	3922.5	3528.1	5729.3	3856.6	4374.8	3318.6	3178.2	2459.2	2791.1	2357.5	3786.3	2553.2	3507.2	204	835.4	3914.2	4020.8	735.9	2713.7	3085.8	2925.8	2828.6
ARHGAP1	1426.33	1143.37	1552.67	1935.77	2410.87	2840.27	1463.77	1381.6	1880.53	2104.1	1843.27	2138.77	1491.5	1204.4	88.5667	246.067	1494.7	1341.6	141	1376.5	961.2	1089.53	1118.57
ARHGAP10	1539.6	1144	765.3	939	1008.9	984.1	1020.8	1183.3	1161.5	1012.4	2140.9	1472	1080.4	992.3	63.2	233.1	844.4	1473.6	177.9	642.2	963.5	1515.8	1613.2
ARHGAP11A	150.1	136.7	143.7	151.2	79.5	141.2	99.1	36.5	105.2	118.2	214.8	225.8	83.4	99.8	17.8	52.1	126.4	154.2	29	140.6	260.8	33.5	108.6
ARHGAP12	599.4	784.8	770.6	764	1021.4	1089.4	896	718.3	893.4	956.7	614.2	1054.8	980.6	724.2	46.9	206.2	856.7	851.9	152.7	804.8	623.1	597.5	727.6
ARHGAP15	414.3	248.8	369.4	514.5	684	694.9	608.8	641.8	359.6	683.6	316.5	1179	347.4	601.2	28.8	100.1	449.7	754.2	74.6	285	96.9	271.7	427.1
ARHGAP17	1915.2	2203.1	2585.8	2803.5	3335.4	3910.4	2977.9	2499.3	4418.4	4485.8	2535.3	2439	2896.1	2719.1	169.7	426.2	2232.6	2167.1	331.3	2641.7	2472.9	1693.7	3538.5
ARHGAP19	44.55	131.2	101.35	141.4	125.45	136.15	160.55	115.8	116.15	138.7	201.8	207.9	79.95	114.95	7.25	39.55	133.9	134.75	23.2	150.35	203.1	108.55	234.35
ARHGAP22	101.4	318.4	51.9	96.3	101.4	279.3	255.8	240.4	154.7	254.6	21	161	31.8	273.6	10.3	15.5	206.8	86.7	25.2	113	76.7	104.2	223
ARHGAP24	662.5	315.2	430.9	318.9	537.1	580.4	557.7	727.6	697.5	463.4	475.7	609.5	460.1	615.8	53.6	125.6	585.1	477.2	83.5	564.8	538.5	659.7	295.8
ARHGAP25	502	327.8	354.5	299	377.7	559.65	415.85	305.95	294.15	363.4	366.05	471.3	527.9	214.5	43.5	70.85	340.25	401.3	48.15	365	306.9	466.8	506.85
ARHGAP26	332.467	280.133	244.433	276.467	226.233	181.567	241.867	361.733	229.733	177.333	215.867	222.833	206.2	238.167	14.8333	44.3	239.733	364.333	41.6667	363.6	307.233	340.5	393.633
ARHGAP28	256.55	242.3	131.25	298.45	189.35	246.65	216.5	335.55	349.35	143.6	219.2	185.05	304.05	303.05	15.6	44.3	282.6	175.85	30.8	311.45	117.6	339.6	198.9
ARHGAP29	2022.9	3240.3	2868.3	5461.4	6198	3686.9	3457.4	3525	2035.6	3763.7	2264.3	3467.5	2328.5	3982.9	197.3	881.5	3680.7	4093	613	2438.1	3517.4	3296.9	2975.8
ARHGAP32	518.7	532.6	445.95	538.7	505.4	399.95	291.35	593.4	314.95	541.9	510.8	463.3	303.15	335.85	43.9	111.95	480.5	653.25	62.2	617	481.3	382.55	634.25
ARHGAP33	180.55	331.35	106	185.8	142.95	250.15	201.5	444.25	128.95	259.65	379.9	97.4	388.2	153.75	14.05	28.55	314.4	346.25	46.95	353.3	96.25	500.35	239.3
ARHGAP35	1139.23	608.467	641	605.567	529.533	458.5	671.933	669	530.333	439.967	269.7	238.767	928.567	754.367	67.6333	81.7	1016.4	674.933	68.0667	886.333	298.7	1081.4	466.5
ARHGAP4	38.4	31	37.5	34.5	26.7	61	68.3	48.2	18.7	16.4	28.7	36	51.6	31.6	2.7	11.1	37.3	39.9	7.9	57.2	29.7	69.7	124.1
ARHGAP44	340.8	307.1	497.05	340.45	294.25	296.9	367.2	220.9	167	288.2	361.65	287.6	227.95	398.95	22.4	54.75	335.35	376.7	39.15	592.75	408.4	616	321.55
ARHGAP5	1419.8	1544	1717.8	1847.3	2214.6	2229.3	1521.2	1790.7	1238	2301.8	1342.3	1243.9	1421.2	1750.1	68.3	574.6	2366.6	1733.3	320.7	1641.8	2457.8	1793.8	1087.9
ARHGAP6	578.7	675.75	1133.35	698.95	1326.9	895.8	679.1	390	596.5	524.05	445.1	793.85	444.25	579.95	38.4	206.55	658.9	785.65	132.3	263.4	765.2	429.35	370.25
ARHGAP8	43.25	42.15	99.1	72.75	85.05	146.15	124	161.8	98.15	191.55	159.95	143.9	134.05	88.65	8.85	27.5	72.3	77.3	17.9	151.7	106.6	149.75	136.15
ARHGDIA	1948.62	1441.7	1387.17	2438.93	3133.25	2901.5	2329.25	2375.05	2094.07	1715.1	1180.9	1745.83	3277.35	1525.47	87.55	213.375	1538.9	1788.2	188.125	1943.67	1087.62	2312.65	1350.95
ARHGDIB	2446.8	1962.7	1238.4	3391.1	6671.3	8297.7	2819.1	1087.4	2978.4	4944.8	2917.3	5926.5	2535.1	2597.1	185.4	380.6	1592.6	2112.7	293.7	2071.6	2892.5	1804.5	3207.6
ARHGDIG	174.5	324	297.5	254.7	302.1	300.6	314.7	550.4	296	490.9	325.6	755.6	528.6	273.2	17.8	92.5	186.9	319.1	43.4	307.2	625	300.5	243.3
ARHGEF1	1169.7	839.5	776.6	730.5	755.7	1277.9	1292.7	1113.8	841.5	805.9	768.8	951.9	1194.3	1032	58.8	91.3	1071.9	1029.1	134.1	1360.3	851.5	1400.3	1010.2
ARHGEF10	221.8	162.3	198.5	645.25	461.9	420.85	193.45	282.65	156.95	598.55	214.9	515.05	287.9	236.05	21.1	56.8	248.7	140.75	16.75	207.35	251.8	90.9	417.15
ARHGEF10L	1488.2	2604.5	2823.1	1977.9	2336.9	1633.8	2567.6	3546.1	3051.5	2142.3	3423.4	2581.6	3574.5	2216.3	129.8	449.3	2100.5	1775.7	357.8	2694.8	2344.1	1801.1	2752.3
ARHGEF11	1050.95	775.55	814.95	887.7	1232.4	919.9	944.9	1159.1	885.15	702.8	809.8	705.25	1178.55	834.1	62.45	118.75	946.7	951.5	115.65	1046.9	589.95	1300.6	871.85
ARHGEF12	890.95	1574.78	1409.2	1577.2	1162.97	1966.47	2224.88	1673.05	2140.35	2405.85	1202	2215.22	1741.97	2177.18	113.675	448.875	1826.4	1325.62	170.05	1550.58	2178.43	991.8	1507.83
ARHGEF15	919.45	960.95	748.65	1094.5	1353.75	869.25	1030.45	1124.7	690.65	912.15	834	708.55	802.25	1066.9	116.65	229.45	1045.55	1103.95	124.7	1336.55	1035.65	1417.15	801.45
ARHGEF16	481.5	622.9	217.4	688.8	656.5	87.2	366.6	333.2	539.4	360.9	642	457.6	480.5	537.1	69.3	88.1	636.8	351.9	24.4	969.5	546.3	973.1	434.9
ARHGEF17	192.5	546.9	164.9	954.5	1071.2	1791.5	903.8	1515	816.8	1310	245.7	1225.6	1127.9	699.9	53.2	30.7	792.6	284.5	16.4	810.1	188.7	481.5	1282
ARHGEF18	919.8	1154.5	1108.7	1237.5	1411.2	1469.7	1102.8	1139.9	1055.5	1408.8	768.4	1297.5	1522.6	843.5	57.1	182.4	1206.2	743.2	185.4	1180.4	696.5	803.8	725.4
ARHGEF2	1644.5	1222.05	1548.45	2145.2	2612.2	2898.9	2302.65	1633	2904.5	1923.7	1286.25	3115.4	4420.55	1494.75	134.35	254.65	1724.35	1446.4	193.65	1558.9	1239.6	1918.1	1432.7
ARHGEF26	13.6	183.1	82.5	21.3	63.9	97.9	101.1	78.6	26.5	82.6	186.3	104	71.8	8.8	1.1	8.5	167.4	18.8	3.4	69.8	68.2	62.3	12.6
ARHGEF28	102.5	408.2	461.4	304	428.8	360.3	90.7	883.5	192.3	330.6	861.1	421.1	94.1	241.7	25.4	109.6	401.8	445.3	15	718.1	346.9	126	75.9
ARHGEF3	645.9	685	980.2	984.9	1132.5	1782.3	911.3	948.5	1091.7	1679.1	1275.9	1899.6	944.2	936.3	57.9	163.5	783.8	1195.8	173.4	787.4	889.7	518.1	825.1
ARHGEF38	298.1	204.4	237.1	576.6	554.9	474.9	573.6	693.3	573.1	297.4	563.9	551.2	501.3	606.9	35.4	97.4	786.5	650.1	98.8	753.3	564.5	654.1	594.1
ARHGEF4	83.9	230.6	43	297.3	58.7	30.5	162.6	133.5	58.2	75.3	503.7	175.3	50.1	130.3	3.7	40.9	73.2	120.1	33.5	47.4	420.1	366.7	37.1
ARHGEF4	827.45	873.7	512.35	559.45	495.3	545.3	914.3	853.75	544.45	541.95	425.05	630.25	538.95	612.4	56.4	137	807.55	820.15	122.65	759.5	682.3	841.55	526.4
ARHGEF40	1007.95	1060.05	658.15	813.05	786.35	849.15	999.2	766.65	791.95	1309.1	808.8	1256.05	1217.6	1258.15	68.3	201.6	1199.95	1124.7	175.45	1163.7	1069.4	840.7	1092.95
ARHGEF5	466.3	278.3	252.8	202	390.4	302.9	147	454.9	135.8	502.4	347.5	308.9	152.1	382	24.5	74.9	331.3	282.3	34.2	350.7	406	128.9	227.9
ARHGEF6	3620.6	4335.6	2827.3	4016.6	2342	2550.9	3468.2	4681.9	2536.8	3883.6	2305.3	3077.4	2517.1	6046.5	435.5	1185.9	5531.2	3591	691.7	4929.2	5691.4	5674.8	5185.6
ARHGEF7	2100.75	2464.2	2691	2629.7	3563.6	2673.85	2677.5	2689.15	4147.35	2866.85	2725.4	2666.25	2982.15	2724.5	131.5	418.2	2386.4	3162	427.65	3053.55	1803.45	3059.55	2976.55
ARHGEF9	362	335.05	489.8	440.45	332.1	475.75	303.95	458.4	326	646.3	623.2	779	505.75	381.55	25.7	108.95	373.45	289.2	67.1	683.65	561.55	516.7	367.1
ARID1A	2236.82	3159.9	2488.15	3007.72	2826.8	2836.82	2224.25	3071.82	2882.57	2544.03	2672.57	2549.07	2944.53	2727.45	154.2	560.95	2658.22	2987.5	378.2	2164.57	2325.3	2088.97	2875.12
ARID3A	270.8	149.6	58.5	106.6	206.1	280	100.8	75.5	182.6	70.2	62.4	140.5	209	24.9	7.9	15	278	84.3	23.5	123.6	180.1	153.8	158.7
ARID3B	131	169.3	106.8	95.6	120.6	65	102.1	122.8	76	103.5	87.8	67.4	103.7	122.1	9.2	26.4	92.8	170.7	20.4	105.9	88.2	114.2	103.2
ARID4A	592.1	499.7	505.8	786.5	664.6	748.5	335.3	462.2	641.7	419	531.7	550.1	356.8	407.7	17	125.3	484	712.7	91.3	528.7	630.4	375.1	361.8
ARID4B	938.8	1227.5	1194.6	1329.85	1248.4	1105.1	788.25	1015.7	1038.3	1150.55	1456.6	1281.15	992.85	980.65	70.7	308.8	985.65	1184.3	198.85	1094.95	1151.1	597.8	861.95
ARID4B	902.65	760.05	1506.5	844.75	916.65	1155.45	858.35	795.2	1530.7	928.6	2058.85	1065.85	1172.75	648.05	38.45	197.7	656.05	802.65	118.5	654.6	793.15	640.9	901.6
ARID5A	125.7	448.4	697.1	2038.6	519.5	816.1	2226.9	291.8	2037.9	833.2	500.8	639.5	2483.9	403.2	11.2	19.5	376.1	680	25.9	819.2	100.9	482.5	902
ARID5B	15283.4	3571.3	14916.3	5090.4	6077.6	8267	11402.8	5929.5	5929	4758.4	29930.5	4214	6480.7	7167.5	359.7	674.6	2313.2	5485.1	690.5	3704.9	2261.4	5299.5	8632.2
ARIH1	3176.65	4002.1	2463.82	2908.53	3589.57	2311.38	2690.47	3090.47	1814.45	1954.08	2269.97	1601.88	1981.9	3148.25	189.025	715.625	3464.6	2848.22	521.85	2794.25	2917.18	2714.28	3291.75
ARIH2	3768.8	3185.1	3727.97	2033.15	2437.3	1569.8	2901.9	2583.9	2487.55	1883.88	1841.25	1356.03	2829.5	3029.47	214.45	352.375	3051.03	3615	435.1	2425.05	2150.1	2677.15	3080.35
ARL1	1783.97	1884.83	1619.13	1990.53	1873.47	1537.47	1670.17	1806.47	1569.03	1776.6	1442.2	1463.67	1244.07	2057.33	150.433	458.933	2176.97	1862.53	288.8	1544.2	1780.37	1972.2	1893.37
ARL14	15.1	159.4	10.5	19.1	28.3	20.5	21.2	58	38.8	9	225.2	15.7	35.5	50.3	8	5.7	55.1	15.4	1.6	30.2	30.8	19.8	6
ARL15	207.7	165.1	81.1	282.6	213.8	168.6	22.5	299.2	136.2	125.3	311.2	231.1	90.5	161.1	3.3	16.2	194.8	328.8	14.5	44.3	244.7	28.2	105.3
ARL17A	388.75	448.75	400	444.05	472.95	373.8	189.55	528.4	292.15	507.15	475.7	306.3	198.7	351.95	26.2	92.45	265.2	376.5	46.85	348.05	402.1	380.7	230.75
ARL2	4240.5	4114	5646.3	4160.3	4748.4	4970.7	6152.5	5524.1	6649.4	4153.1	4889.5	3706.7	8653.8	6824.6	527.6	719.4	5798.8	5402	652.1	6163.8	3488.3	6054.4	6965.2
ARL2BP	3126.8	2845.6	2686.3	2357	2717.1	3183	2406.2	3249	2478	2500	3209.9	2571.3	2923.6	2370.4	167.9	625.4	2525.9	2331	450.1	3045.5	3587.2	2786.7	3047.4
ARL3	804.35	602.9	762.5	580.75	645.35	554.3	796.3	797.8	649.95	768.9	975.3	691.95	628.75	766.45	47.4	148.1	485.85	830.65	85.05	639.45	520.65	654.6	826.55
ARL4A	284.6	153.5	106	448.7	396.5	849.5	106.3	76.3	485.5	1010.8	158.4	549.4	371.1	90.2	7.7	17.7	61.2	84.2	17.4	96.7	110.5	99.8	60.4
ARL4C	263.275	210.525	120.45	457.8	559.325	548.175	433.175	288.175	317.825	478.975	137.225	442.525	323.5	244.6	17.925	36.975	118.65	274.375	29.475	267.4	155.85	169.525	185.2
ARL4D	519.6	398.75	379.8	544.6	413.15	514.4	493.4	432.4	366.95	520.05	522.4	575.85	325.05	326.65	44.2	91.25	340.2	254.7	28.6	466.85	469.15	647.3	486.75
ARL5A	10450.4	10432.2	9292.5	7465.4	6776.6	8090.9	7351	7575	5653.9	6994.6	8926.6	6826.8	4149.1	7070.9	493.9	1642.2	8039.9	7561.5	1166.4	5315.1	8210.6	5133	4615.4
ARL6IP1	907.6	1301.8	861.1	1131.7	1038.9	1806.1	1418.2	1020.5	967.8	1602.2	1509.2	1539.7	352.8	1485.1	34.6	424.4	1242.5	1505.8	247.2	1440.5	1137	744	443.2
ARL6IP4	3239.2	3388.6	3663.4	2429.9	2291.95	2262.05	3693.95	3341.05	2745.25	2504.25	3506.75	3005.45	4434.1	3862.1	272.45	551.9	4234.75	3316.55	441.25	3871.15	3775.25	4230.95	3426.2
ARL6IP5	10720.9	12383.4	10350.6	15514.6	13323.4	13934.9	10010.1	10032.8	14340.2	15384.5	12992.9	14096.5	12129.8	12786.5	667.95	3092.35	13954.8	13582.8	1985.65	10260	13943.6	14257.5	19129.1
ARL8B	13445.2	8466	12247.7	8713.2	7399.6	7806.5	7505.8	9109.5	6222.4	6328.5	16921	6407.1	6484.5	7603.1	451.8	1974.8	8284.3	6199.9	1340.8	6808	9779.8	6898.6	8643.4
ARMC1	1705.9	4005.5	3032	2300.9	2178	2502.5	2371.4	3104.3	3370.8	2205.7	1637	2055.4	1486.6	3084.1	133.3	853.1	2625.4	3167.4	427.2	2119.9	3175.5	1993.9	3307.6
ARMC2-AS1	16363	17230.5	16612.6	14048.3	13076.1	14700.8	15271.9	17102	12848	16894	21746.3	17339.7	14611.9	17441.2	1095.6	3657.8	18869.5	13873.5	2530	17017.2	19431.4	17671.9	22081.6
ARMC4	155	224.2	518.1	103.6	316.8	79	168	166.6	124.3	535.3	991.6	391.3	368.9	315.2	15.4	33.2	535.3	378.4	36.4	153.9	397.9	755.3	62.4
ARMC6	425.7	308.7	469.6	489.2	625.2	600.8	499.8	517.6	441.5	423.3	518.2	525.9	704.8	432.7	66.6	33.8	613.1	312.9	28.2	728.3	511.4	1033.9	690.9
ARMC7	606	245.2	1025	623	450.3	1053.2	204.1	404.5	651	856.6	1605.1	1276.8	894	151.7	21.8	324.8	362.9	298.8	50.6	1175.2	1091.6	1249.9	617.7
ARMC8	2272	3271.63	2997.57	2084.53	2538.5	2808.27	1617.63	2038.93	1847.63	2280.3	3120.77	1869.3	1463.33	2529.07	149.5	685.667	2092.07	2016.27	425.933	1501.83	2690.7	1549.8	2042.77
ARMC9	241.4	134.7	78.8	144.233	123.733	115.5	90.5333	144.4	209	178	192.767	224.867	131.767	170.8	3.66667	28.0667	78.5	83.9	35.1667	171.3	173.167	194.7	161.4
ARMCX1	1387.7	3445	5165.6	5757.4	4590.9	4966.4	2957.7	4218.4	5913.5	5957.1	3542.3	6770.3	3897.8	4105.8	196.5	781.5	4267.6	5532.5	619.3	1720.9	3720.1	1935.3	2283.6
ARMCX2	593.7	934.3	708.4	1295.8	977	1069.2	949.2	895.2	1400.7	2724.2	553	2814.7	1146.4	1520.7	54	218.7	917.9	635.4	130.3	919.7	1068	873.6	897.3
ARMCX3	1326.2	1333.3	2468.9	2686.6	2285.1	2624.6	1317.2	1820.7	4039.6	2763.8	1342.7	2469	1788.5	1892.8	62.7	323.3	2196.4	1741.3	197.5	1041.1	1014.5	1066.6	914.9
ARMCX4	55	185.6	214.2	27.5	52.2	94.9	35.1	118.3	50.9	56.8	31.6	125.3	158.5	28.9	4.5	22.2	43	54	10.2	131.2	220	98.9	261.5
ARMCX5	331.4	534.6	610.8	543.4	656.5	344.9	583.6	903.1	738.7	693.8	328.1	541.1	523.4	666.7	46.7	97.7	492.9	507.2	98.3	462.8	457	443.9	256.2
ARMCX6	1361.25	1181.35	1375.9	1681.95	1473.45	2276.05	1446.75	1581.55	2380.15	2579.05	2004.15	3477.5	1599.3	2076.05	97	313.7	1903.9	1378.2	188.1	1252.7	1211.65	1472.1	1460.95
ARNT	662.733	647.5	634.767	517.433	759.467	721.9	721.1	603.833	762.9	372.733	285.9	291.267	559.633	769.467	33.4	62.2667	958.9	578.5	75.7667	817.1	457.7	1072.47	461.367
ARNT2	1313.4	756.7	826.1	568.5	434.5	368.4	392.4	195.5	256.6	280.5	908.5	61.2	412.9	664.4	43	130.6	636.9	435.2	114.1	554.2	701.1	465.6	400.7
ARNTL	672.95	643.75	940.25	1037.6	1122.8	1276.75	650.05	1596.35	400.1	898.1	1373.2	121.95	1062.7	778.95	11.95	56.15	476.25	1137.8	217.25	467.6	267.8	255.7	516.8
ARNTL2	194.6	239.7	141.1	35.6	314.2	313.8	186.5	140.1	197.8	198	178.5	303	267.9	217.6	5.1	89.5	293.3	384.4	32.8	52.8	180.1	79.1	110.3
ARPC1A	2012.8	1943.6	2428.7	2545.8	3260.7	3397	2641.8	2755.5	2212.5	2834.6	2988.5	2365.6	2651	2625.5	187.1	478.3	2225.4	2069.3	267.3	2607.4	2103.3	2194	3683.8
ARPC1B	838	481.8	741.8	2319.1	2141.6	3428.7	1072.8	831.1	1453.4	2614.1	1043.2	2993.4	1497.2	786.9	64.2	140.9	752.1	994.5	123	979.5	654.9	1276.1	1344.1
ARPC2	8378.27	11721.1	8060.1	8227.27	9810.47	7044.73	10883	9078	12428.1	10060.6	13714.4	13337.2	14086.5	10043.4	816.433	2890.87	10033	11388.8	1840.8	10260.2	14268.3	9697.93	10800.8
ARPC3	1999	1726.1	2813.3	2553.1	2610.1	3085	2714.1	2047.4	1846.2	2972.6	2501.9	3876	2483.9	1822.6	106.6	394.3	1792.4	1477	273.1	1766.9	2001.8	1441.9	1463.4
ARPC4	93.25	203.6	286.85	247.55	751.5	697.3	727.2	290.15	289.35	479.4	745.2	536.6	980.4	196.05	12.15	31.1	396.4	180.55	14.05	592.55	579.15	722.5	701.05
ARPC4	605.3	247.4	328.567	353.867	833.067	747.767	414.9	461.1	335.667	407.9	279.667	191.1	643.9	392.167	30.3333	22.9333	610.333	331.667	42.3667	621.867	136.6	857.733	557.967
ARPC5	2053.7	2588	2058	4590.5	4324.5	5346.6	2821.9	2755.3	3268.5	4604.1	2732.4	4396.3	2620.7	2342.1	170.3	447	2017.1	2147.7	271.1	2398.2	2775.1	1522.7	1881.2
ARPC5L	4996.2	4417.4	5358.7	4917.7	6055.5	4787.8	7454.4	6772.6	7834.4	5849.3	9612.9	6309.9	11029.4	4197.1	337.2	1533.6	4142.3	2996.8	756	4957.9	5943.4	4046.7	6622.7
ARPIN	607.1	576.2	202.3	387.2	469.9	307.4	447.3	352.3	344	209.5	402.6	284.7	597	363.1	18.8	97.5	444.8	464.6	43.8	338.1	270.9	515.9	489.5
ARPP19	6728.23	7902.4	7213.83	7608.6	7003.43	6911.83	7818.4	7787.5	8383.97	7881.13	7353.6	6010.47	5095.77	7849.9	538.267	2051.37	8689.03	8121.53	1371.47	8639.1	10212.2	7180.53	8762.57
ARPP21	326.5	346.6	516.3	569.4	1563.4	897.5	310	397.5	530.7	717.9	137	780.5	242.9	195.1	8.1	25.2	181.1	177.2	15.9	117.5	389.1	359.5	114
ARR3	1085.6	475.7	878.2	624.9	415.2	482.3	650.1	609.5	410.4	603.2	810.3	685.3	491.9	552.9	81.8	154.7	631.8	773	163.8	1274.3	694.8	637.9	477.2
ARRB1	284.55	344.775	360.05	480.1	761.425	765.5	463.7	544.525	357.3	761	314.35	456.75	493.875	363.15	41.2	106.325	482.4	399.4	83.65	476.075	321.775	624.6	281.95
ARRB2	261.6	140.5	276.1	443.2	903	1183	636.1	179.4	446.4	223.7	111.5	163.3	581.2	120.4	11.1	22.2	112.3	107	25.5	221.2	151.4	516.6	642.9
ARSA	790.4	282.2	309.8	131.6	441.6	550.7	465.2	457.8	315.2	408.3	119.9	512.4	481.3	409.5	35.6	19.4	429.7	272.5	40.3	112.7	98.7	495.1	474.7
ARSB	300.6	129.1	220.2	296.8	359.9	346.4	229.9	491.7	184.9	228.1	352.8	343.6	269.5	206.9	18.3	49	171.8	286.7	61.1	275.5	330.5	400	100.8
ARSD	377.55	108.3	124.35	40.6	33.1	61.6	157.45	138.1	38.8	34	101.25	95.45	131.15	51.95	21.9	14.95	140.75	139.55	7.25	128.4	70.05	98.15	111
ARSE	552.4	447.1	314.7	474.6	385.5	456.8	386.9	776.1	304.7	446.8	616.4	612.2	520.2	527.1	49.6	143.3	738.7	854.5	117	555.5	559.5	901.8	617.7
ARSF	247.9	57.3	77.5	172.3	195.6	210.2	234.3	54.1	99.1	37.7	188.8	138.6	66.7	148.1	4.6	57.2	132	212.5	6.9	51.6	100.9	53.4	413.9
ARSJ	26.5	152.4	9.3	76.1	44.3	107.5	172.7	264.3	145.4	185.1	53.1	232.6	113.7	128.3	9.3	16.5	56.9	14.7	2.1	11.1	123.8	28.6	19.1
ART1	1317.1	811.4	591.8	352.3	787	503.6	906.9	1040.4	735.4	625	893	556.7	665.6	1307.1	54.4	107.8	1264.7	1278.1	110	1036.1	555.9	1860	679.3
ART3	22656.2	15896.5	21819.9	7697.2	12465.7	6959.7	10941.9	16227.1	8450.5	2489.1	22929.5	3550	6302	14707.7	644.5	4346.2	11626.3	16627.5	3261.2	6506.5	20130.8	10965.1	15015.2
ART4	394.1	362.5	287.2	211.5	262.5	269.4	223.4	480.5	225.8	363	242.8	204.8	241.2	350.3	36.5	38.7	350.8	474.3	26	257.1	282.2	73.8	196.5
ARTN	164.1	199.067	144.7	162.833	104.333	96.1	215.1	258.2	179.067	181.167	220.467	360.8	184.467	280.667	21.6333	76.3	274.933	260.567	41.7	281.633	344.733	142.233	59.2333
ARVCF	1091.45	641.7	368.15	562.55	730.55	538.9	1119.15	509.3	597.1	445	546.8	767.1	1564.15	352.3	92.35	28.65	842.45	577.35	97.65	1309.55	365.6	1219.1	1278.5
ASAH1	6234.65	5233.85	6992.85	6298.75	4422.85	5963.12	5285.52	4746.8	5605.23	7232.88	5800.07	7850.65	4750.93	6921.48	296.175	1761	6928.85	6402.8	836.2	6310.38	7134.12	4270.12	4562.05
ASAP1	755.7	617.5	729.2	1274.1	1249.1	1289.5	1110.1	890	793.1	1026.5	352.5	1074	1093.9	961.4	63.1	148.6	571.6	782.4	106.7	717.8	690.8	978.3	994.8
ASAP1-IT1	467.1	331.7	386.9	402.9	562.9	565.6	66.7	276	74.2	423	714.8	772.7	426.3	285.1	53	115.7	393.3	556.2	57.9	97.9	466.2	293.8	308.5
ASAP2	742.4	825.8	504.6	1388.6	1363.3	1280.2	668.1	604.5	718.7	1502.6	512	1324.9	770.5	757.2	46.3	142.4	809.8	750	104.2	705.2	862	678.1	675.1
ASAP3	1816.1	842.05	1562.55	1091.65	1198.3	1186.05	1735.65	1953.9	1272.65	1509.75	1556.75	1316.15	1287.6	1159.75	89.1	149.6	987.6	1319.9	197	1952.6	1233.25	1447.4	1406.8
ASB1	1210.5	1112.95	1818.85	933.3	1017.25	1177.75	1158.55	1202.55	938.55	1222.65	1426.3	1331.4	1159.8	1368.85	91.25	247.25	1304.55	1489.4	215.1	1327.1	888.3	1450.45	1389.55
ASB12	543.5	293.25	229.4	441.45	350.8	393.65	287.2	657.25	343.3	502	498.5	400.2	86.6	417.3	37.5	126.4	288.8	448.45	59.55	511.9	467.2	485.4	261.75
ASB13	1005.4	844.6	984.8	1171.9	1459.4	906.9	1843.5	938.2	1140	828.8	966.6	865	1343.7	1471	62.3	69	1463.6	1347.7	77.3	513.3	748.9	937.7	720.9
ASB4	546.733	888.2	334.567	482.4	436.467	208.733	282.4	410.633	322.967	227.833	205.9	265.667	162.1	539.433	32.3	89.6667	573	366.667	89.8333	571.067	417.867	493.6	449.567
ASB6	78.1	453.7	204.6	361.7	381.6	383.4	214.7	122	339.7	332.6	214.7	385.5	48.5	87.8	18.2	70.3	126.8	197.6	64.6	548.1	318.9	234.4	154.9
ASB7	228.5	66.5	151.9	209.8	171.7	259.9	123.2	156.7	306.7	248.4	231.6	126.3	56.2	385.3	9.3	17.4	405.7	215.7	23.7	298.6	80.2	124.3	91
ASB8	5610.4	2880.9	3907.8	2253	4792.3	2255.4	3364.6	2621.2	1265.1	2481.6	2020.6	2604.8	1093.8	3889	401.4	627.1	3662.3	3273.6	525	3828.6	2398.6	2482	2647.6
ASB9	329.3	229.4	260.2	276.5	304	420.8	95.1	214.3	297.2	601.2	319.6	401.3	278.6	252.8	18.1	163.9	119.7	215.1	57.5	286.3	579.9	154.3	281.9
ASCC1	1610.2	1359.4	1709.9	939	1342.7	1343.9	1249.2	1497	2532.4	1774.2	1459.3	993.7	833.9	1119.7	71.1	327.2	943.3	1481.1	97.6	1058.1	1907.1	987.1	1644
ASCC2	1260.4	1110.2	1596.1	688.3	1210	1179.6	1625.4	1170.9	1307.6	1012.3	1864.7	730.1	2347.2	1249.2	123	244.1	1188.2	880.6	106.1	1539.5	1099	1870	2247.9
ASCC3	733.9	835.3	1217.2	1341.7	1606.1	1366.9	1307	1748.7	1347	1840.7	1002	934	1279.9	880.3	52.9	258.5	1422.8	974.8	172	733.3	1211.9	666.4	1133.9
ASCL1	151.325	91.025	106.5	151.45	91.725	110.725	223.225	193.275	123.025	126.075	260.2	284.025	67.25	303.075	12.15	32.9	181.35	200.4	37.975	170.5	169.1	153	93.95
ASCL2	7.1	6.2	5.9	8.2	4.7	3.6	3.5	9.6	5	12.6	3.1	6.7	2.8	2.4	0.5	4.2	5.9	7.1	1	10	5.7	12.3	6.8
ASCL3	582.9	374.7	304.6	218.5	356.5	262.7	414.8	706	395	368.5	469.4	417.2	284	311.6	31	70.5	150.3	217.3	71.3	509	491.1	696.3	110.2
ASF1A	1346.9	2554.05	1772.35	1814.95	1380.3	1059	1701.25	1572.25	3169.95	1384.55	1448.3	1886.35	1772.8	2288.05	105.05	654.85	2438.2	2224	367.95	2132.9	3040.25	1848.6	2117.45
ASF1B	816.6	474.6	700.5	732.3	542.8	748.5	94.7	560.5	675.2	1728.2	1096.5	1263.7	116.6	734.9	88.5	154.9	641.4	727.5	96.6	1167.8	1209.4	139.1	207.7
ASGR1	142.2	26.5	125.7	111.8	131.6	31.8	162.8	185.7	200.7	99.2	195.7	69.4	47.3	25.2	1.7	15.7	30.5	166.3	3.8	79.7	17.4	131.7	45.4
ASGR2	179.7	85.6	74.6	86	80.9	112.3	44.4	76.7	64.4	51.6	87.3	82.4	118.2	89.8	8.1	11.3	43.5	111.6	11.7	82.7	57.8	62	63.7
ASH1L	971.4	728	692	956.6	894.1	622.2	751.5	1177.5	848.9	636	1189.6	740	1002.2	833.5	89.3	183.9	832.9	1123.8	116	1072.4	764.9	1319	1484.8
ASH2L	3745.7	3703.6	3414.4	4652.4	4233.4	3923.1	4901.1	3791.2	4479.2	4448.4	5697.5	5099.4	3284.2	3879.3	296.8	905.8	3265.1	4659.9	533.5	4075.3	5501.5	3268.5	3487.6
ASIC1	457.75	172.75	194	177.15	377.75	292.85	171.8	374.55	338.9	105.15	457.85	188.8	104.6	169.65	16	64.35	176.15	256.95	12.25	87.25	219.4	115.25	325.7
ASIC2	412.8	101.2	260.4	75.8	96.9	58.1	75.2	152.7	60	72.2	101.1	89.7	204.8	132.6	12.2	13.6	202.4	132.8	51.9	291.6	140.5	423.1	125.2
ASIC4	214.6	163.2	97.7	133.1	284	37.4	76.6	201.7	338.7	98.3	288.2	211.4	168.8	146.6	16.5	170.2	72.2	72.7	21.4	130.4	436.7	241.8	389.8
ASIP	236.9	207.3	179.6	190.7	225.8	74.6	99.1	530.7	132.9	120.5	277	107.9	35.6	253.4	22.1	9	369.2	402.9	51.1	70.1	41.7	49.8	182
ASL	421.6	360.4	422.9	618.1	711.7	628.2	395.5	651.4	334.3	490.1	806.5	514.8	576.2	511	38.9	94.1	294.9	636.6	69.8	530.7	515.6	565.7	436.3
ASMT	26.4	182.6	86.75	68.4	25.6	45.95	89.45	47	62.1	63.05	230.65	156.5	63.05	66.1	8.15	24.15	222.05	122.4	17.05	45.55	98.4	101.15	137.15
ASMTL	978.933	1041.33	921.433	947	1727	1020.73	1063.3	945.967	989.8	1224.37	1141.97	3243.5	735.033	1091.03	82.9333	157.467	1022.7	1056.07	126.2	1259.43	1018.4	1358.07	948.8
ASMTL-AS1	18.4	16.6	19.5	14.1	11.9	12.2	15.1	25.8	16.6	14.4	16.9	16.6	19.3	17.1	1.2	3.3	18.9	21	2.8	24.2	30.1	29.1	19
ASNA1	2317.3	2014.9	2432.3	1519.3	1805.7	1926.7	2179.3	1894	2221.1	1296.5	1300.5	1018.8	2962.9	1961.7	191.6	180	2142.7	2240.2	363.4	2346.7	935	2334	1686.4
ASNS	391.6	499.2	1578.2	1180.2	924.7	1679.3	2610.5	268.7	5151.9	745	1123.2	1324.7	6000.5	60.3	28	56.9	504.8	342.1	8	508.8	266.8	338.2	326.6
ASNSD1	4863.5	4265.9	4798.9	4175.9	4941.4	3793.8	4229.5	4305.1	5298.3	4268.3	6316.3	4677.8	4307.4	4569.1	235.7	1248	4500.1	4373.1	780.2	3463.2	6340.8	3398.3	4738.7
ASPA	815.3	1173.5	765.6	1132	1246.6	797.3	1234	1042.6	742.6	1133.6	704.8	1186.7	796.9	1529.2	134	345.8	1082.2	1485.3	194.9	1291.3	1415.6	749.8	1485.4
ASPH	1275.9	1273.03	787.675	1017.83	911.025	913.925	835.325	940.1	1235.67	1147.2	966.6	764.2	884.925	803	56.65	226.3	1200.92	934.45	154.875	944.25	917.75	1249.03	1016.98
ASPHD1	49.7	55.1	34.1	27.1	32.2	21.5	40.1	63.7	37.6	41.1	29.3	28.9	54.3	31.6	2.8	5.8	36.6	38.6	5.9	79	25.3	75.8	60.4
ASPM	12.8	10.5	40.8	448.7	403.5	502.4	16.2	17.9	142.6	182.2	247.7	260.5	15.7	11.9	1.2	21.7	11.4	46	9.3	18.5	18.4	12.7	4.8
ASPN	631.7	1115.4	487.4	3149	1252.4	2012.4	2246.6	871.4	1277	5184.5	557.2	7661.1	2859.5	786.3	119.1	174	932.9	1407.8	163.1	944	1541.8	1204.7	1241.8
ASPSCR1	1013.4	677.3	1570.1	501.9	826.2	766.8	865.5	918.1	1033.2	353.2	564.1	472.9	1498.4	734.2	53.3	22	646	776	108.8	698.7	99.2	917.7	751.8
ASRGL1	269.5	333.6	662.6	828.8	1321.8	677.4	1023.6	453.5	659.8	711.2	317.8	296.8	989.1	289.7	16.9	132	351.7	224.6	30.3	757.2	748.8	904.9	1148.7
ASS1	4729.7	1059.5	2314.5	2918.7	2776.3	5614.7	2147.2	2790.5	2202.8	4621.8	3119.7	5682.3	5913.1	2816.7	166.9	467.4	1912.6	3097.5	389.6	4399.1	1718	2311.1	4317.8
ASTE1	110.4	155.9	369.8	94	295.1	364.4	45	217.4	232.2	267.1	560.7	356.8	65.3	428.7	18.8	73.4	285.3	281.1	48.6	213.3	256.5	112.1	285.9
ASTN1	43.4	41.5	40.7	102.9	160.2	155.4	116.7	81.4	50.1	47.3	68	124.5	41.4	66.9	15.2	34.8	46.8	156.2	16.9	61.4	180	74.4	217.8
ASTN2	513.45	508	390.5	515.45	450.95	434.7	441.65	660	432.2	368.25	350.6	403.65	418.25	316.05	22.6	98.5	314.45	577.4	94.7	262.5	385.35	64.35	477.85
ASUN	1858.1	1172.4	1855	1596.5	1725	2106.7	1418.1	1386.9	1900.3	1699.4	1893.3	1999.5	1912.7	1189.6	99.8	356.5	2097.9	1299.5	218.7	1173.5	2267	1762.2	1117.9
ASXL1	1950.5	1745.6	1890.83	1968.87	2139.37	1880.97	1838.47	1583.1	1558.47	1480.37	1741.07	1453.03	1953.2	1831.27	127.1	374.733	1790.37	2109.8	307.867	1603.9	1820.63	1907.5	1990.67
ASXL2	5362.9	5813.6	4825.2	4302.5	3767.1	4153.8	4663.1	6394	6024.5	5938.9	8562.5	7862.5	6423.2	4404.6	333.7	1687.6	4468.7	6655.8	1047.9	5255.8	6064.7	6306.8	8338.3
ASXL3	492.4	53.2	50.8	50.3	210.6	34.6	45.2	264.1	65.9	262.3	130.9	95.7	120.5	49.7	2.4	33.9	147.5	62.3	25.8	536	151.9	201.2	67.4
ATAD2	191	89.4	320.2	286.7	339.6	458.8	175.8	92.3	161.3	210.3	357.6	187.9	24.4	126.6	10.2	68.3	236	42.2	20.9	271.4	192.9	294.8	24.3
ATAD2B	563	606.6	708.5	769.2	516.1	688.2	482	476.7	728.8	828.4	691.8	759.2	321.6	318.7	31.6	120.7	530.2	513.3	69.5	415.4	433.2	435.5	255.3
ATAD3A	885	898.9	960.5	708.6	528.3	505.4	1034.1	820.2	813.4	765.3	621.3	517.2	976.7	875.9	23.3	99.2	1227.5	971.7	102.1	992.6	312.6	1276.9	669.3
ATAD5	427.6	234.9	279.7	204.6	284.2	294.8	407.7	322	187.6	341.8	423.4	197.8	357.8	198.9	34.7	61.7	446	387.2	46.2	606.5	430	496.5	330.3
ATAT1	1245.8	930.3	608.2	900	700	939.4	694.8	1230	796.9	922.1	825.3	1081.1	1240.7	860.5	83.1	255.2	1039.4	1255.8	161.5	949.3	640.7	1289.2	1006.7
ATF1	1763.6	3486.4	3351.2	3200.9	1991	1617.5	2025.8	2129.4	2655.3	1853.8	2396.9	2306.8	1761	3410.8	107.1	839	2630.4	2400	492.3	1887.5	2596.6	714.7	1415.3
ATF2	1035.6	1066.7	989.45	1395.55	946.55	828.6	1062.05	970.9	1247.4	746	608.55	814.15	649	1291.6	63.75	353.05	1325.35	1180.8	215.4	1251.55	1305.85	871.35	1062.3
ATF3	537.4	1025.7	1810.8	2861.9	1857.4	5454.7	11808.1	784.3	4913.4	4396.2	862.7	2863.6	8469.5	1294.8	62.6	243.4	1652.3	797.9	116	3280.3	1056.8	1917.2	1225.5
ATF4	28250.7	27528.4	23803.6	18861.7	14160.2	14090.3	29796.6	18233.6	23239.2	18438.5	26316.7	18238.9	33356.8	26375.5	2008.5	5636	38297.2	27867.8	4657.5	27343.1	26126.9	32557.1	32037
ATF5	437.267	289.6	608.233	434.933	435.567	586.7	1554	423.733	1116.43	533.467	412.567	804.633	4324.67	371.833	43.2333	61.5667	387.4	421.133	51.2667	648.367	400.067	773.167	349.4
ATF6	769.5	729.85	889.35	616.45	827.4	646.9	585.45	603	1149.3	491.05	675.7	574.95	881.95	454.85	50.15	97.55	921.95	960.9	72.05	517.75	554.95	400.2	582.85
ATF6B	222.8	239.4	368.85	350.25	405.45	315.55	478.25	446.3	471.9	292.3	549	411.65	514.15	394.25	19.95	103.95	387.15	584.75	67.85	482.8	339.3	684.6	448.45
ATF6B	197.4	195.1	146.8	190.5	119.5	63.2	249.9	219	175.8	299.7	176.3	220.4	198.8	171.3	26.4	22.5	176.8	74.9	24.4	305	259	141.1	161.8
ATF7	232.7	619.1	325.4	476.9	493.1	408.7	455.3	512.7	399.1	259.6	438	382.1	308.2	656.2	25.6	111.9	598.9	602.1	39.2	707.5	477.1	528	301
ATF7IP	847.7	932.15	1059.35	1706	1427.45	1111.2	1085	849	1825.15	976.9	1194.45	1215.35	1484.25	1068.5	77.6	188.85	1244.35	1003.2	94.95	836.05	869.1	1128.25	1103.65
ATF7IP2	140.4	131.9	376.1	93.7	255.6	141.7	455	111	285.6	601	132.3	105.6	126.7	236.2	10.3	83.4	106.6	110.9	17.2	100.4	469.2	494	179.3
ATG10	632.8	145.3	295.6	368.8	300.4	452.6	358.4	406.4	328.3	645.6	545.3	428.5	306.6	92.6	62.6	146	262.8	300.8	85.6	743.9	449.2	433.5	40.8
ATG101	1074.9	937.1	1169.6	898.8	1107.4	959.9	1164.3	692.8	1300.6	1167.9	1389.2	1901.4	1550	1289.5	79.8	128.8	1066.7	1050.4	201.8	899.8	1099.9	674.8	639
ATG12	610	697.2	733.333	794.1	774.533	733.7	452.1	331.667	631.267	502	515.3	450.233	588.133	399.567	25.2667	93.1	615.3	513.633	70.6	467.9	466.9	356.867	420.567
ATG13	1588.8	1067.1	1525.57	1063.3	1164.43	1470.57	1125	1235.9	1334.87	980.233	1314.67	1055.67	1592.57	1145.87	77.2333	207.467	1223.5	1328.33	163.133	1303.93	730.433	1784.33	1235
ATG14	2370.3	3629.9	3354.8	3370.6	2830.2	2443.6	3399	2702.7	2933.5	2674.7	2201.8	4015.2	2870.1	3393.6	181.8	1052.7	3890.4	3450	646.8	2697.8	4508.6	2553.5	3800.4
ATG16L1	316.6	152.6	63.3	36.5	220.8	223.1	32.7	65.8	22.5	22	216.2	55.3	43.2	38.6	8.4	27.9	174.1	243.8	4.9	176.4	45.1	274.8	95.5
ATG2A	1341.7	1331.1	1464.9	1275.6	2685.2	1169.7	1299.8	1379.5	1516	1233.9	1358.2	1556.5	1419.6	1383.5	109.3	200.3	894.2	1488.8	163.6	1022.8	831.4	1731.2	1731.3
ATG2B	1122.4	898.9	572.7	473.3	602.5	602	492.3	644.8	714	578.1	584.6	466.3	454.1	614.1	46.3	144.4	375.7	594.2	86.2	869.3	739.1	296.9	470.5
ATG3	1083.5	1250.1	1121.65	1462.05	1584.2	1543.15	1148.9	1110.2	1479.25	1472.2	1437.35	1389.7	1047.45	1027.9	72.4	320.7	1261.05	1027.85	169.05	985.2	1355.45	608.15	794
ATG4A	2140.5	2522.5	2213.6	2465.3	2419.8	2181.4	2412.2	2847.1	2830.4	2067.4	2434.5	1600.4	2900	2033.2	154.7	470	2200.1	1992.8	245	2663.2	2612.4	2409.6	3184.3
ATG4B	1145.63	969.967	1166.03	1344.77	1670.03	1410.87	1015.73	1388.7	1199.4	1217	1023.47	1004.6	1311.2	1031.27	70.3667	81.4	1185.2	1119.37	137.633	809.167	691.067	994.867	759.567
ATG5	1607	1480.07	1686.5	1501.8	1426.7	1452.97	1554.47	1312.77	1734.87	1209.5	1360.57	1369.43	1737.33	1597.27	107.867	343.067	1441.4	1266.87	215.8	1688.7	1916.17	1432.8	1708.63
ATG7	981.8	696.8	957.1	747.1	920.3	748.9	748.3	503.3	1192.4	1109.1	1186.2	704.9	949.6	761.4	47.1	126.3	630.2	1029	109.9	677.8	690.2	1003.9	548.6
ATG9A	4246.3	3491.1	4881.6	3131	4738	4206	4619.9	4035.8	4271.8	3267.4	4806.8	3923.1	5220.4	4144.3	265.7	455.1	3419	4137.8	636.5	3670	3968.4	4272.8	3989.6
ATHL1	51.7	289.9	133.5	254	254	167.8	303	277	224.9	199.8	288.7	348	24.6	458.4	3.9	92.2	409.5	215.5	23	82.8	191.3	521.3	130.9
ATIC	3817.7	3077	3921.4	3508.3	4992.1	4400	5122.5	4607.4	4029.4	2758.1	3730.1	3694.8	4894.9	2609.9	374.1	992.8	4537.6	3647.5	904.2	4734.5	3931.3	2555.4	3377.7
ATM	516.633	574.633	531.433	582.267	559.967	755.7	412.133	826.867	500.267	673.2	439.767	573.6	453.867	542.967	31.3333	134.833	571.133	600.933	91.7333	528.1	626.1	355.167	435.1
ATMIN	2214.75	2065.3	2393.95	2056	2096	2216.95	1425.8	1971.8	2338.75	2044.9	2141.95	2142.55	2025.1	2013.45	149.1	530	2354.5	1903.7	307.9	2344.9	2140.1	2235.15	2260.1
ATN1	734.967	794.567	669.6	599.567	1347.2	762.433	966.367	1112.47	548.6	773.467	709.267	725.5	990.533	460.633	40.4667	109.967	620.267	673	73.1333	1108.2	613.6	1069.13	666.333
ATOH1	49.3	69.4	26.7	42.1	51.7	35.7	87.7	116.1	37.5	30.8	31.4	42.8	33.5	364.6	5.6	15.9	163.4	74.8	9.5	68	50.7	141.1	73.3
ATOX1	898.3	385.7	703.5	380.9	779.9	1399.6	135.7	516.9	284.7	1148.3	2517.7	1754.9	1580.6	701	47.5	48.6	182.5	246.5	27	882.4	1026.5	1121.8	836
ATP10A	248.1	185.7	271.4	300.05	263.2	227.8	431.7	275.3	318	340.2	319.8	497.35	402.85	232.7	17.35	64.05	363.2	216.15	47.1	166.1	91.6	242.7	369.2
ATP10B	582.75	430.5	406.7	435.85	388.65	362.45	799.4	807.85	421.5	587.85	660.2	586.95	372.6	770	48.1	130.1	553.25	782.05	89.15	809.7	722.45	466.3	486.45
ATP10D	258.6	371.1	520.9	627.2	638.6	838.4	411.4	504.4	541.9	931.4	434.7	697.3	626.6	404.9	19.8	84	423.4	317.5	41.3	268.9	313.1	124.7	258.8
ATP11A	423.267	480.333	302	304.2	433	305.2	325.933	270.8	265.8	101.6	156.167	137.233	281	398.533	15.4667	37.5333	272.8	302.833	32.2333	331.067	145.6	446.667	246.567
ATP11B	1016	777.3	1020.6	849.4	527.1	716.1	625.2	498.1	767.5	911.4	330	1081.6	559.8	636.5	59.2	196.5	832.6	444.4	64	494	841	351.8	690.9
ATP12A	100.3	502.1	292.5	177.1	287.4	282.4	330.6	393.3	244.4	182.4	96.7	407.8	247.6	286.3	15.2	67.6	270.9	437.6	17.5	111.3	208.7	223.4	230.2
ATP13A1	1247.8	1244.4	1110.4	1327.8	1208.6	1025.7	959.2	1190.2	1265.3	1062.7	1042.9	1003.7	1282.8	1060.6	69.1	135.9	877.1	1725.4	172.5	862.8	723.2	1167.2	658.3
ATP13A2	67.8	66.8	90.3	190.3	313.9	249.2	83.6	88.8	198.5	38.4	30.1	60.7	188.2	102.5	4.3	9.4	50.9	105.7	5.5	325.1	22.4	628.5	369
ATP13A3	700.8	626.8	720.35	986.65	748.55	1338.45	678.3	651.5	1107.95	1230.15	519.45	986.95	358	545.8	31.4	111.35	599.45	659.15	99.25	641.3	837.9	580.4	448.45
ATP1A1	3307.6	1804.7	2818.3	4638.2	2263.9	6680.2	3421.3	2673.6	5077.8	4447.7	6250.9	5947.9	5308.4	1903	94	212.6	1832.2	2264.5	190.2	1597.7	849	1666.4	2646.4
ATP1A2	35328.7	30784.8	33960.4	18514.8	22464.8	19316.8	24108.8	35976.8	21845.7	15952.1	28017.7	16564.5	31847.5	26117.8	1595.5	4742	28186.6	36693.2	4488.45	28158.2	26008.2	29295.3	37320.8
ATP1A3	349.9	129.6	370.3	60.3	104.6	293.5	70.4	265.5	264.2	295.6	297.1	139.9	95	195.8	18.6	37.9	431.4	359.6	42	332.8	462.7	251.2	42.2
ATP1B1	31573.8	26859	18952.8	13893.8	14062.9	29186.2	20950.8	47995.1	16617.7	14758.6	24362.7	13477.5	18490.2	16126.6	1171.3	3875.95	18417	18886.8	1955.6	21817.2	21979.2	34216.7	29655.5
ATP1B2	558.3	220.2	460.2	344.1	418.9	128	266.9	509.5	182.4	78.1	131.4	158.3	389.6	265.7	12.7	82.8	139.4	481.3	11.7	446.3	188.4	927.5	488.6
ATP1B3	2989.1	2114.8	3246.9	6653.9	4610	6498.2	2631.9	3312.6	3533.8	7022.6	3166.1	8820.4	2933.4	1933.1	194.7	571.6	2371.9	2244.2	340	2639.5	3001.8	1889.5	1808.3
ATP1B4	553.6	1585.5	1794.6	1293	791.2	1112.8	1164.7	1074.7	1738.2	2192.9	1216	1891.7	2672.1	1090.3	84	288.2	1486.6	2361.9	206.2	2450.3	1661.2	2371.7	2440.2
ATP2A1	96059.2	83754.9	66040.7	40680	37445.8	41270.7	89920.6	100704	59977	31874.2	56502.1	49092.9	131431	94621.5	6340.2	14667.7	94886.8	99899.8	13288.1	72613.3	76944.1	153294	156260
ATP2A2	20838.2	17061.9	15796.5	13025.2	9756.3	15087.9	20630.3	28701.5	14301.5	18300.1	21815	18682.3	20893.4	25557.1	1566.9	4142.3	24376.2	24719.1	3417.7	31785.1	20925.6	45215.5	44014.9
ATP2A3	62.825	91.275	48.2	118.375	157.625	196.825	217.25	69.55	139.75	136.5	66	159.325	53.6	66.8	18.55	49.825	174.35	200.55	24.5	95.575	131.4	201.825	194.675
ATP2B1	826.1	975.733	885.467	1406.13	1162.43	985.9	961.033	748.233	1152.47	1250.37	682.867	1154.17	589	817.933	56.5	247.033	1252.83	941.367	177.933	857.167	1158.9	626.367	637.567
ATP2B2	816.867	3702.2	627.867	828.3	935.567	326.067	1710.43	707.833	1052.03	368.4	270.733	675.167	778.6	1922.13	134.633	490.267	2276.8	2800.63	459.933	1353.7	2363.27	2117.03	2643.57
ATP2B3	41.5333	59.4333	53.3333	105.433	33.1	50	31	114	82.3333	42.8	74.5333	59.0667	57.6667	44.0333	5.7	11.9667	79.8667	67.7667	8.8	186.967	151.433	66.1	66.0333
ATP2B4	1535.7	1663.33	1274.87	2279.37	2143.9	2847.2	1687.6	1625	2345.03	2709.53	942.833	1722	1648.9	2068.87	117.633	432.2	2043.8	1752.93	302.467	2171.7	1866.03	2265.57	1962.13
ATP2C1	882.325	912.625	950.875	766.85	839.375	699.5	849.525	433.075	790.975	701.75	848.9	914.175	616.225	740.325	68.625	186.875	780.675	938.825	150.95	656.475	1087.25	484.525	580.35
ATP2C2	152.45	206.55	167.9	151.05	132.35	106.05	254.4	173.55	182.5	188.9	248.3	158.25	191.7	258.15	15.25	53.9	190.2	161	22.85	323.85	233.65	156.55	185.45
ATP4A	264.8	134	224.4	117.7	258.9	114.4	303.2	438.4	356.5	398.6	563.1	258.3	305.4	183.1	19.7	46.4	274.4	378.3	54	510.8	609.1	130.5	93.1
ATP4B	75.9	404.3	220.1	18.6	169.8	254.2	204.9	196.3	326	283.1	217.3	206.3	19.1	39.8	20.9	40	151.5	263.1	35.4	430	178.4	252.6	318.2
ATP5A1	44902.8	42411.9	39423	27372.4	22845	34388.4	46552.1	57718.2	35218.8	36129.7	43486.5	42902.1	45494.3	52885.1	3504.8	10107.2	49919.4	46087.7	8043.4	59673.8	50862.4	61674.9	68314.3
ATP5B	37084.5	44961.6	35248.3	26784.9	24473.1	32481.2	48261.8	55977.6	37757.7	33637.1	48146.7	35067.4	57539	45928.3	3914	12358.2	44760.9	37671.3	8083.6	69629.4	55855.5	88364.5	82658.3
ATP5C1	21045.5	23222.6	20152.3	16145	13896.1	17957.5	17090	26118.5	18117	16900.7	25667.4	23769.2	21872.8	20875.5	1860.62	5531.65	23814.3	20537.2	3346.95	20138.3	24799.7	29515.6	25362.2
ATP5D	6684.85	6373.2	8812.35	5387	4060.65	5300.1	9255.25	9122.8	5128.8	4058.15	4049.2	3524.2	9392.2	7333.2	529.4	812	8153.45	8416.95	1156.1	9350.05	4837	12300.4	6905.25
ATP5E	11457.1	13280.7	16197	9383.8	10054.6	10116.2	12420.5	13756.7	11436.7	9339.5	17003.3	14362.5	11071.3	14878	951.6	3461.1	12211.4	11426	2154.2	14093	15304.1	11069.7	11663.3
ATP5F1	24117.9	21622.2	23836.9	21687.8	18330.6	24628.8	22735	32412	24142.5	24849.1	27203.4	27529	22914.7	26999.4	2109.3	7172	32706.6	27163.6	4064.5	27386.4	27615.2	32197.3	27059.5
ATP5G1	6210.4	6962.4	5983.7	7922	4288.6	4315.6	7279.8	7108.9	6370.4	5962.5	6447.9	7083.2	4392	8208.2	743.8	2191	8383.8	7679.9	1260.9	8927.2	9681.4	9837.9	7354.1
ATP5G2	5956.8	8861.5	9110.35	8101	4435.2	6079.05	10328.8	7908.2	9093.4	6419.15	7929.05	7684.2	9416.8	12695.5	587.55	1392	8376.45	11424.9	1455.5	9192.05	5108	12655.3	10653.1
ATP5G2P1	679.3	646	590.4	462.7	216.7	401.7	461.1	494.4	488	361.4	444.5	553.6	668.9	803.2	115.1	219.5	581.2	567.1	140.1	673.1	852.4	810.7	504.3
ATP5G3	17079.8	26658	18686.2	18287	11668.1	18137.8	19875.7	21707.7	16399.7	17007.9	21113.3	23729.4	19021.2	29200.6	1768.8	5858	27345.7	16431.6	3574.8	26455.8	26925.4	38293.3	28246.1
ATP5H	32311.6	35935.2	38668.3	28302.8	21714.8	25336.5	38578.7	38499.5	34409	28490.6	44438.2	33377	41590.7	42612.8	2999.1	9541.8	38481.3	35087.8	5612.3	39838.6	36576.8	45988.4	57083.6
ATP5I	8785.5	12812.9	10082.4	8972.75	5372.1	7684.55	12664.6	7196.45	6362.8	8831	8208.7	10033.8	7587.4	14212.1	1038.4	2754.5	13675.9	9965.75	1588.05	13420	14425.6	14474.5	13404.9
ATP5J	18895.3	21609	18507.7	17176.9	12279.3	14923.2	21663.6	27004.3	15403.9	17163.5	20834.7	19220	16343.9	25833.5	1603.1	6462.6	25213.7	18568.2	3387.5	26223.8	25408	29239.8	25286.4
ATP5J2-PTCD1	1478.8	1113.6	1145	1014.7	1237.4	1123.7	1394.6	1038.2	931.1	1238.8	1503.6	1190.6	1428.1	1228.5	75.8	246	954.4	1157.8	108.8	1285.8	989	1558.5	1858.9
ATP5L	15896.3	13628.8	14980.5	12634.5	9475.02	12914.9	14294.1	17570.8	9906.98	13814.7	19486.1	15044.4	16670.2	18536.6	1108	4019.97	18934	13733.5	2414.97	18287.6	19007.2	21726.6	20043.5
ATP5O	14630.6	16858.8	13221.4	13956.8	10587.6	11336.8	19436.8	18093.9	11440	13711	17501.3	14255.2	16068	17154	1281.4	4170.4	20332.5	17315	2873	21044.7	22582	27360.2	19221.3
ATP5S	2032.9	1665.63	2537.7	2059.33	1877.2	1054.83	1740.27	2288.9	1876.67	1322.9	2006.53	1347.9	1176.63	2565.77	157.533	484.9	2545.87	2081.4	381.133	2091.03	2657.1	2097.77	1735.47
ATP5SL	1635.35	2368	2153.25	2420.75	1827.2	2040.9	2265.8	2447.35	1746.4	1981.2	1832.45	2588.45	2327.25	2856.95	202.65	754.8	3781.8	2073.3	324	2873.4	2916.95	2418.1	2920.85
ATP6AP1	2580	2809.7	3707.3	3090.7	5186.7	5036	4963.6	4516	5132.6	4358.3	3821.1	4120.2	5626	2592.5	214.2	521.2	3406.4	3694.3	637.1	3368.5	2857.8	2572.9	2879.4
ATP6AP2	1212.63	1502.4	1459.03	2515.2	2397.93	2526.27	1463.63	1906.57	1866.6	2333.77	1377.23	2317.53	1202.5	1525.5	90.2333	361.333	1522.77	1376.37	253.367	1529.77	1686.07	889.133	1124.97
ATP6V0A1	4052	3430.05	3987.2	4018.25	5101.05	2220.6	3499.15	4175.4	2911.1	2244.2	1914.6	1279.95	2938.95	2654.7	131.35	380.95	2986.75	2888.85	330.45	3196.35	1322.3	3224.15	1897
ATP6V0A2	619.4	445.45	573.05	575.1	619.3	574.85	452.8	436.35	688.15	490.95	437.25	433.6	447.35	423.45	27.15	83.8	440.85	416.1	45.3	473	408.45	336.75	359.2
ATP6V0A4	243.4	174.7	156.4	161	156.8	199.2	68.5	307.1	171.1	287	320.4	232.1	119.4	216	18.1	39.4	274	328.1	27.6	79.3	229	295.6	392.8
ATP6V0B	3777.6	2982.4	5598.9	3952.6	4000.6	5013.2	4920.2	4694	5857.1	5094.1	6798.1	5454.1	8452.2	3740.8	318	785.2	3712.6	3833.7	589.9	4511.7	4565.2	3844.7	3831.5
ATP6V0C	8621.8	8076.35	7898.4	6129.6	7733.65	8128.7	7475.2	8838.8	7336.95	7204.55	7619.6	6304	8490.5	8746.25	615.75	1265.25	7379.15	8452.75	1258.1	8030.2	6188.2	7875.65	5642
ATP6V0D1	5066.6	5542.9	8160.4	7757.6	10538.8	8861.4	9225	8718.2	10169.1	8420.9	7679.3	7029.2	11344.8	8015.4	667.7	861.4	7677.8	6995.8	1165.1	7517	5525.4	7680.1	9413.1
ATP6V0E1	4029.22	3513.07	4555.22	3593.9	4322.65	5156.2	3515.67	4153.13	3681.87	4658.82	5151.5	4790.93	3037.93	3156.67	259.783	809.367	3137.2	3117.38	552.283	3375.88	4435.25	2478.2	3070.48
ATP6V0E2	444.4	928.7	1167.7	828.8	808.5	906.7	1344	1114.1	1397.6	997.4	763.1	1265.4	1569.5	1148.1	71.6	236.9	946.4	1073.7	116.2	1347.1	896.1	1528.3	1314.8
ATP6V1A	1770.45	2000	1890.65	2122.45	2138.95	1954.25	2073.55	2080.45	1556.15	2283.5	1459.55	2012.65	1241.15	1521.6	89.65	297.75	1733.7	1704.95	297.7	1179.1	1629.3	1098.65	1238.8
ATP6V1B1	23.5	11.4	38.5	28.3	128.8	211.2	12.3	25.9	38.7	26.9	68.6	27.9	73.1	37.5	4.6	8.9	17.9	39.3	2.6	28.5	42.1	119.4	90.3
ATP6V1B2	4619.1	5119	5269.8	6935.1	6145.3	7616.3	4722.9	6228.2	4530.7	5701.5	5460.1	4680.8	5149.5	4769.4	310.8	1074.8	5592.9	5632.5	658.1	4281.3	5162	4323.2	6036.2
ATP6V1C1	909.967	1366.73	1426.63	1672	1292.57	1495	1240.37	1055.23	1310.4	1173.17	984.667	1098.67	674.067	980.833	98.4	315.767	1302.17	957.2	166.833	1164.53	1164.6	743.8	959.9
ATP6V1D	3313.83	3390.73	3718.97	3392.7	3721.37	3041.13	2620.4	3473	2776.13	2668.13	3370.03	3229.07	2940.93	3273.17	242.733	757.8	2913.63	2421.97	391.567	3161.47	3663.53	3009.87	3783.93
ATP6V1E1	7944.3	6339.4	6106.2	4849.8	7170.2	5920.9	7540.4	7955.7	5921.2	5045.9	12710.1	8298.3	6735.5	6037.5	476.4	1018.4	5398.9	4846.2	924.8	4664.9	6150.6	4522.8	6689.2
ATP6V1F	5736.8	7290.4	5585.9	6250.2	5117.1	9842.6	9248	9041.1	5576	7750.5	5639.4	8724.8	5749.1	7140.9	717.5	1600.8	8495.2	4925.6	1213.6	7702.5	10147.2	9325.3	7500.5
ATP6V1G1	7377.6	8234.4	8807	3929.2	7302.1	3640.5	3736.7	5317.7	6063.3	4126.2	7226.2	3217.6	4610.5	7070.2	301.5	1392.4	6626.4	8013.4	940.7	7753.1	5772.5	5456.5	6477.4
ATP6V1G2	355	491.4	716.6	440.8	396.6	544.9	264.5	552.8	397.1	672.3	860.1	427.6	282.2	372.7	40.1	122.6	489.9	654	85	603.9	604.7	290.7	389.4
ATP6V1G2-DDX39B	4568.4	5677.7	6422.95	5717.5	7484.75	6088.45	6686.3	7064.9	5993.35	6229.5	7858.55	5702.75	6473.05	6758.55	403.5	1303.85	5395.1	6967.6	864.45	5405.05	5637.5	6424.15	7548.55
ATP6V1H	1704.1	1899.1	3246.1	2048.6	2305.6	1746.5	2011.1	2013.7	2323.7	1965.3	2653.9	2457.1	2657.4	2794.6	197.4	704.3	2177.9	2443.1	295.4	2514.8	3695.5	2063.5	3016.5
ATP7A	504.5	703.65	418.1	374	596.35	443.95	266.05	579.9	378.6	360.95	558.5	390.5	279.05	414.95	21.55	74.5	509.25	525.65	80.7	424.85	441.6	365.8	346.85
ATP7B	615.8	580.9	722.7	742.5	703.1	526.8	388.9	626	497.3	524.6	761.2	565.9	363.1	501.4	47.4	196.6	592.1	819.7	86.2	556.3	511.1	683.9	561.3
ATP8A1	3016.4	4903.45	2779	2475.7	1989.3	788.5	2357.7	1450.7	1706.35	985.85	1801.55	647.15	982.8	2417.8	163.9	823.35	2752.6	2682.35	626.25	2039.75	2949.45	2301.25	2181.5
ATP8A2	297.95	187.4	171.5	185.85	138.75	49.35	140.95	137.55	256.1	120.6	117.65	176.75	37.65	214.6	14.2	67.55	108.95	334.95	35.65	263.6	129.25	127.5	207.8
ATP8B1	1003	793.2	941.2	1104.7	775.5	770.6	902	391	770.9	670.6	494.8	662.4	488.8	488.6	58.1	167.7	750.5	1408.9	90.6	896	521.1	710	646.8
ATP8B2	207.1	480.2	485.2	169.3	289.5	387.8	14.9	203.3	224.8	459.3	620.7	540.7	435.9	166.9	38.4	42.8	365.3	328.2	34.9	614.6	436.3	286.5	425.7
ATP8B3	41.4	20.9	14.5	34.4	17.2	8.5	15.6	35.9	9.3	20.9	162.9	56.3	35.2	43.8	2.3	9.5	14.5	29.2	4	35.1	36.3	47.1	24.4
ATP8B4	216.3	245.6	216.3	363.9	367.9	484.2	118.9	166.8	303.5	426.2	323.7	407.8	85.8	99.1	17.9	54.3	158.2	335.6	43.9	305	256.3	238.2	37
ATP9A	706.5	362.3	604.2	1340.25	737.95	1623.9	876.4	598.5	2528.5	1861.45	445.65	2824.65	1500.3	592.95	43.3	60	632.75	402.3	45.4	681.4	643.25	676.7	437.1
ATP9B	546.65	430.15	436.1	438.35	358.65	347.5	441.25	455.95	241.45	534.75	586.4	343.7	245.45	421.45	21.7	101.45	558.4	600.7	85.2	483.2	622.5	273.25	179.3
ATPAF2	508.55	429.85	452.55	241.2	411	334.35	538.5	482.75	537.9	325.65	456.4	406.15	450.65	473.25	38.1	43.95	571.05	321.3	51.75	462.2	365.85	380.5	609.9
ATPIF1	4510	5342	6210.3	5879	3207	3028.7	4828.7	6608.6	6624.3	6167.9	5176.4	5423	5672.3	9300.3	586.7	1166.4	6237.4	6486	753.4	8283.4	6832.1	6019.4	7924.3
ATR	802.25	555.1	599.6	679.65	692.8	733.1	463.55	496.45	575.25	653.5	735.8	641.8	435.45	382.25	20.8	140.15	386.05	574.95	74.7	490.35	469.75	520.9	450.05
ATRAID	8965.3	11015.2	10079.7	8187	7622.9	7372	9597.8	10592	8315.5	6800.3	13182	10046.9	10516.5	10162.4	792.1	2196.9	12229.5	7315.8	1556.9	7893.1	10501.8	9229.8	9080.6
ATRIP	1510.35	769.45	2423.45	1226.25	1669	996.5	2180.65	1355.7	2282.9	962.8	1835.55	1315.05	3199.25	1087.55	128.15	213.9	1512.45	960.9	175.3	1097.65	828.25	842.75	1596.45
ATRN	920.05	969.8	1090.25	822.15	912.1	879.75	1045.15	1370.8	885.2	865.6	705.85	832	920.95	1181.55	96.75	272.6	1190.05	1026.85	147.65	946.45	1134.55	865.75	1014.15
ATRNL1	405	539.9	311.35	399.4	312.25	278.55	257.6	474.65	253.5	300.2	288.3	372.4	306.15	331	40.2	84	376.95	381.15	77.2	320.25	402.75	356.65	124.65
ATRX	1519.08	2318.5	1860.25	2297.47	2168.95	1850.53	1283.9	1980.45	1469.08	1925.3	1163.12	1537.35	789.075	2218.57	134.725	594.775	1785.1	1921.1	389.475	1502.75	1660.72	1362.05	1423.97
ATXN1	2204.35	4542.65	2024.45	2837.1	3178.55	2020.85	2195.15	1707.45	2393.1	3311.95	1313.35	3523.6	2350.25	4226.3	233.05	1408.6	3574.05	2881.25	542.45	2417.1	4095.5	1581.25	3051.85
ATXN10	5780.2	5139.6	6664.15	6360.25	7012.35	7950.15	5918.65	7135.85	7834.95	10338	7637.2	8624.85	10347.3	6606.5	399.25	1596.2	7722	6984.9	1090.55	6362.1	6755.55	7274.7	9808.25
ATXN2	1828.9	1240.1	1027.2	909.3	873.2	328.4	2069.1	1374.4	952.3	655.3	1236.6	1036.9	1757.9	1233.4	35.4	274.8	991.2	768.3	179.3	1153.1	951.9	1449.2	2905.8
ATXN2L	266.9	180.35	152.7	288.7	158.95	212.3	189.85	249.8	222.15	199.85	139.8	90.4	297.25	171.1	11.05	51.8	201.4	359.8	25.9	205.7	60.45	504.95	344.5
ATXN3	232.825	224.95	247.475	186.125	233.975	181.6	152.525	138.625	169.55	160.075	283.3	221.8	138.375	195.425	13.5	47.1	146.85	208.05	22.15	243.3	187.35	167.9	171.15
ATXN3L	592.6	304	395.9	209.4	130.4	173.6	297	267.2	254.2	292.8	349.4	240.4	15.9	436.5	36.8	127.8	379.6	246.9	39.9	368.2	654	233.5	227.5
ATXN7	1014	1484.85	1125.05	1473.25	1273.45	840.15	1133.75	1147.6	1582.05	1244.4	936.8	1012.45	974.8	1064.45	83.05	391.45	1348.35	1330.45	322.35	1239.2	1442.5	983.7	1203.75
ATXN7L1	54.65	79.75	82.8	31.9	39.75	37.6	51.2	52.5	79.2	48.4	68.95	37.75	54.4	39.6	3.05	8.25	47.75	55.1	7.8	73	59.7	83.95	56.4
ATXN7L3B	3031.7	4061.85	2117.7	2295	3029	2821	3786.6	2746.35	3026.85	2449.8	1980.3	2151.45	3063.4	4538.35	272.9	535.05	3570.25	2555.8	461.3	2804.95	2255.7	3702.55	3041.75
ATXN8OS	657.5	879	80.7	477.4	391.7	567.7	609.2	741.6	63.2	648.5	669	500.8	112.9	747.2	89.7	154.7	663.4	825.3	40.2	834.9	681.6	324.4	47.8
AUH	2806.1	3695.2	2457.6	3240.1	1950.3	2846.9	2503.7	2620.7	2386.4	2631.4	2960.1	1485.2	1847.5	3488	223.4	794.3	3593.9	2738.2	423.2	2602.1	3529.2	2605.6	3457.5
AUNIP	861.4	818.8	449.8	598.6	827.3	679.7	590.5	779.7	364.6	545.4	155	480.6	424.4	527.8	39.1	62.1	724.8	1326.8	92.2	553.4	404.7	875.7	807.4
AUP1	2225.4	1685.5	1653.7	781.8	1506.3	1525.8	1875.2	807.7	1560.6	1183.2	1744.7	1280.6	2013	1338.6	102.4	246.5	1555.6	1250.8	239.3	1489.7	1035	1577.2	1992
AURKA	452.9	276.333	348.933	622.9	741.067	460.367	309	457.367	359.467	437.9	612.533	550.2	406.7	394.2	31.6333	76.4	412.367	332.867	46.7	531.367	473.133	478.7	350.833
AURKAIP1	8969.1	6558	7553.3	5926.5	5359.5	6243.2	8904.4	8969.4	8426.6	6474.6	9141.5	7488.9	10474.5	7911.9	599.5	894.3	8674.2	7708.4	1129.6	9394.7	6550.6	12797.8	9292.1
AURKAPS1	1961.73	2085.5	2164.37	1529.1	1665.33	1642.23	1725.53	2149.97	1668.7	1520.73	1969.43	2056.53	1861.67	1841.77	125.867	487.533	2115.8	1895.7	345.867	1728.57	1991.9	1361.6	2433.77
AURKB	537.5	237.3	288	136.7	181.6	522.6	356.2	285.1	207.8	340.8	33.8	267.9	295.6	192.9	15.9	87.7	181.1	299.6	4.4	479	61.5	326.7	239.3
AURKC	807.6	631.1	374.6	387.8	477.4	543.1	581.6	808.7	483.8	533.4	417.7	338.4	776.5	589.2	48	118.9	488.3	690.6	85.8	406.2	597.6	584.5	575
AUTS2	2318.4	2490.4	2896.4	4263.3	2514	3796	7034.2	6477	5834.7	4839.8	4752	5518.8	7850.1	5992.6	155.3	540.7	2057.7	5388.7	458.1	3144.4	2080.9	3586.7	8537.4
AV8S2	131.6	189.2	50.4	73.7	48.8	128.3	147.1	195.9	101.7	247.1	328.7	214	140.6	76.9	20.8	69.1	147.3	171.4	16	264.2	282.1	60.6	142.3
AV8S2A1N1T	177.5	189.7	179.5	244.9	12.1	99.5	104.8	27.2	44.8	117.3	361.4	159.4	35.1	171.8	17.2	39.8	23.7	163.5	4	194.6	179.3	151.1	126.3
AVEN	1393.5	1323.9	2229.1	2186.7	1819	1974.9	1918	1976.8	2476.7	1765.1	2692.7	2549	1579.3	1397.7	117.2	423.3	1858.3	1292.8	171.7	1593.1	2143.1	1710	1374.8
AVIL	514.4	591.8	718.5	514.45	533.8	524.3	319.35	434.6	178.1	759	380.35	356.75	342.9	616.95	34	147.65	600.7	316.05	139.05	424.15	522.1	329.05	720.65
AVL9	463.7	595.3	697.867	688.767	647.7	498.867	408.1	586.3	877.867	491.4	732.6	675.5	620.667	496.633	27.0333	142.8	440.933	557.2	71.4	544.6	686.733	238.933	302.433
AVP	100.2	309	63.6	61	85.5	126.2	314.7	387.7	151.2	132.4	84.5	142.3	417.1	54	22.5	45.6	74	192.7	12.1	113.1	236	623	216.8
AVPI1	1546.3	1328.4	1190.7	1669.7	1979.4	1530.5	1498.3	1747.7	1313.3	1599.1	1432.6	2275.6	1432.1	1635.3	107.4	325.6	1177	1818.4	243.8	1521.1	1586.2	1098.9	1069
AVPR1A	96.4333	73.7333	67.8667	99.9667	156.433	67.0667	86.7333	127.533	58.2333	75.3667	177.4	87.9667	74.6667	93.5	7.2	51.4333	79.6333	119.867	18.6	197.7	74.4333	219.2	100.133
AVPR1B	313.1	435.9	366.1	188.5	230.2	562.9	297.6	381.6	303.4	242	317	822.1	159.2	641.2	20.1	62.9	300.7	360	91.3	239	338.2	192.7	185.1
AVPR2	180	60.25	51.35	43.95	78.05	68.65	54.3	47	60.1	30.75	61.65	149.4	53.8	118.5	4.65	19.3	66	40.5	8.85	43.55	71.65	68.1	35.1
AXIN1	1101.8	1142.1	473.8	740.8	1198	943.4	979.7	217.8	480	1087.2	1526.5	1106	638.7	246.8	36	285.1	889.7	358.6	110.5	1457.3	192.7	2062.1	275.7
AXL	876.55	776.55	688.1	1168.1	1200.25	1506.15	951.2	1117.2	611.85	1705.1	541.7	1668.05	943.25	791.05	59.3	160.35	988.05	945.65	154.6	1237.75	757.5	1291.4	1349.45
AZGP1	25.8	108	47	72.4	33.8	15	32.6	165.8	39.8	236.5	148.7	10.1	17	195.3	4.6	25.5	100.8	88.8	5	40.9	181	88.9	82.4
AZGP1	632.7	623.6	330.4	335.5	261.9	342.2	348.1	300.6	361.2	224.6	40.7	150.5	606.3	535.5	50	43.7	285.7	366.7	37.6	1175.9	201.8	1390.5	239.3
AZGP1P1	91.6	234.1	80.2	215	194.3	164.6	260	545.4	300.1	221.2	365.3	362.5	89.6	321.1	14.9	56.9	357.7	167.7	86.4	352.4	390.7	545.2	320
AZI2	689.9	1177.5	821.4	1077.3	177.7	485.7	761.6	1116.1	974.4	512.1	667.8	784.6	412.7	836.6	27.5	232.3	355.2	1113.6	124.4	536.5	546.6	518.5	335.2
AZIN1	3014.55	4396.35	4501.2	4141.7	3995.45	3898.25	3544.7	3299.1	6372.5	5372.6	2095.7	5246.45	5309.75	4122.45	171.55	798.95	3424.6	3057	683.8	3177.45	3390.4	2957.05	3540.2
AZU1	50.4	69.8	62.6	38.5	73.5	49.4	30	302.9	138.5	185.7	98.9	77.6	23.7	183.5	3.7	8.3	313.7	261.5	21.3	225.9	149.5	144.2	126.2
B2M	41390.7	41439.6	54120.2	35167.1	31218	47241.3	65397.8	40720.3	66805.9	54898.8	74148.8	68004.6	94591.9	44578.3	2810.5	8315.95	34170.2	47427.8	6225.4	43208.8	37965.3	39672.2	43047.9
B3GALNT1	68.1	115.2	105.35	212.9	163.3	180.3	59.05	78.7	137.5	181.3	203	198.6	85.65	169.75	12.8	52.25	83.6	161.45	19.1	168.65	145.65	103.7	116.95
B3GALT1	50.2	34.5	19.5	78	167.5	23.6	30	26.2	119.5	19.2	64.4	11.4	54.2	21.1	2.6	8.8	14.6	17.5	6.3	85.5	16.6	60.7	70.9
B3GALT2	60.25	20.7	24.45	4.3	49.85	42	29.95	50.15	29.75	69.5	95.1	37.1	64.1	18.3	2.1	3.85	77.85	22.4	0.65	23.9	32.05	55.05	62.75
B3GALT4	309.2	208.25	283.85	172.35	118.45	319.5	341.6	103.9	101.9	301.1	345.55	352.45	115.05	123.25	12.75	81.3	196.5	151.65	16.9	192.65	199.7	73.4	155.3
B3GALT5	353.9	552.8	421.6	214.4	223.4	248.4	304.8	405.1	361.4	375	560.8	422.7	50	291.2	32.6	59.4	394.4	475.4	51.6	228.1	346.4	53.3	221.5
B3GAT1	644.2	85.6	223.8	31.4	234.2	573.3	126.5	183.4	285.3	209.4	146	533.8	79.6	159.7	36.2	173.1	40.7	779.3	118.1	447.9	638.8	160.8	125.9
B3GAT3	245.55	93.25	141.4	192.75	108.95	241	217.6	288	164.75	484.75	264.25	271.45	367.4	84.8	9.15	28.3	160.95	220.45	9.65	119.05	53.75	282.15	112.5
B3GNT1	3313.9	2136.7	1732.8	1902	1636.5	1952.6	2949	2871.4	2005.9	1986.7	2341	1303.3	1691.1	2583.2	202.9	486.7	1933.4	2691.6	415	2726.9	3182.3	2429.7	2260.5
B3GNT2	597.7	716.1	616.6	1071.4	1091.4	673.8	755.1	625.6	697.9	749.7	545.9	765.5	456.8	704	54.6	174.1	607.9	452.5	119.1	570.1	847.3	389.2	575.1
B3GNT3	402.2	137.4	75.2	65.7	211.7	45.3	84.8	354.6	50.6	56	513.1	61.7	162.2	300.2	9.4	16.8	183.8	111.1	20	391.2	245	106.2	781.8
B3GNT4	630.1	619.5	266.2	570	609.3	345.7	416.2	642.2	262.8	400.8	402.4	368.6	445.6	585.8	42.5	124.7	740.3	652.1	104.7	535.4	303.7	972.8	568.3
B3GNTL1	343.8	263.7	220.2	254.8	241.5	145.1	196.35	293.05	211.95	189.85	266.05	255.65	311.85	279.25	15.95	61.85	233.05	328.35	44.05	434.9	233.3	363.4	332.65
B4GALNT1	990.3	645.9	745.5	727.1	500.7	495.9	651.7	841.9	542.4	390.1	318.1	495.5	514.7	826.6	28.2	112.2	778	628.2	115	142.4	562.7	205.3	384.7
B4GALT1	471.95	287.225	103.1	421.475	363.075	367.625	388.95	382.45	399.825	497.025	561.825	362.4	690.6	537.1	49.975	89.325	376.2	298.05	63.125	498.4	438.475	656.1	604.3
B4GALT2	1910.6	1709.9	1478.9	1433.7	1816.7	1561.8	1873.5	1738.7	1442.7	1172.9	1012.4	1156.4	2187.8	1619.6	121.6	201.2	1838.3	1771.8	192.8	2251	1100	3088.5	1729.3
B4GALT3	1654.9	1056.4	1117.2	1302.3	1175.1	1089.2	1052	806.1	1281	1058.5	1353.4	779.9	1762.9	899.8	109.1	207.2	1089.4	866.1	138.3	1235.1	979.6	966.3	1390.8
B4GALT4	115.15	306.25	238.1	215.8	190.65	218.2	268.6	379.75	396.95	336.8	352.15	318.75	250.7	144.05	4.5	73	303.35	185.9	39.2	155.75	304.05	78	340.9
B4GALT5	3453.4	3413.05	4584.5	7162.2	4782.85	5052.15	3548.7	5770.9	6710.4	7124.65	3670.25	4366.3	4621.65	4092.7	238.25	656.75	4196.75	3912.85	535.85	4865.75	3114.4	4093.65	3685.1
B4GALT6	276.95	476.45	553.1	379.2	459.1	333.25	431.95	515	384.55	478.35	303.85	240.05	256.85	613.95	16.65	158.1	371.25	196.6	89.85	637.45	808.45	238.7	235
B4GALT7	557.5	391.1	584.25	407.45	632.7	449.2	436.6	534.4	455.8	578.85	537.45	596.95	669.2	326.25	41.9	81.3	353.15	325.75	61.55	643.65	501.8	644.9	579.2
B9D1	207.967	42.1667	275.5	159.833	212.867	159.3	322.5	313.067	285.5	190.5	376.833	275.567	297.367	277.267	20.7667	51.0667	179.667	404.8	45.0333	213.4	229.733	117.833	261.833
B9D2	213.7	161.3	59.1	29.9	36.9	67	22.6	32.8	31.3	186.6	184.5	151.5	74.4	121.7	10.2	33.7	199.6	79.5	25.1	463.3	122.2	59	75.9
BAALC	306.1	224.3	156.5	267.3	452.3	187.9	205.6	297.3	240.6	275.2	350.9	286.5	82.1	183	25.3	96.4	303	329	44.7	262.8	425.7	246	47.6
BAAT	51.8	54.2	56.5	62.7	39.1	55	35.7	40.2	29.2	35	33.4	62.6	42.6	47.4	7.8	16.2	34.3	83.4	8.3	117.8	97.1	42.8	64.3
BABAM1	2477.7	3257.4	3582.2	2906.9	2986.2	2812.2	4316.4	4592.3	2901.6	3277.6	3058.2	3570	3850.7	3058.4	255.9	765.1	3235.5	2379.4	380.6	1753.6	4036.5	2813.5	4465.9
BACE1	854.6	521.2	671.3	788.2	600.9	1276	958.6	429.1	528.2	950.8	725.5	1273.6	1351.8	668.5	19.5	107.7	603	684.7	81.2	752.2	822.3	532	465.7
BACE2	711.2	889.6	556	1375.3	1967	2014.7	851.1	825.1	939.5	1527.2	852.3	1875.6	1172.4	577.5	56.5	123.3	552.7	815.7	78.3	804.1	634.7	501.3	559
BACH1	2205.9	2586.3	2772.8	1139.3	2296.8	1334.4	2363.7	2982.7	3224.3	1158	1042.4	1677.1	1029.1	2171.5	143.1	471.8	1296.7	1733.6	339.6	2383.8	2024	2571.2	1131.4
BACH1	766.8	353.9	409.8	375.3	308.5	220.6	412.5	396.7	421.3	305.9	339	385.5	295.3	371.6	27.1	55	358.3	292.6	30.1	540	329.2	477.7	273.5
BACH2	745	1255.2	828.7	845.6	1220.3	849.1	834.1	682.8	1213.9	934.1	514.4	821.2	792.9	708.1	51.7	214.9	643.8	706.1	126.9	619.9	1220.9	631	795.2
BAD	856	555.15	646.65	452.65	597	610	741.45	705.05	565.6	709.4	243.95	521.55	1225.45	814.35	93.6	85.95	785.55	696.7	123.15	852.9	511.25	863	356.9
BAG1	5730.85	4343	6775.9	4521.2	4045.3	6270.5	6870.35	9578	4287.5	4570.45	7880.2	4193.35	6706.2	4454.4	473.3	1382.1	7280.3	5847.85	782	7402.35	5251.35	9085.1	5615.15
BAG2	2655.5	3718.3	3249.5	4137.2	2179.1	2525.8	2367.1	3042.4	4397.7	3185	1670.5	3651.2	2708.4	3168.8	163.6	728.6	3437.9	2495.3	513.7	2639.6	4388	2567.1	3368.3
BAG3	27081.1	19831.5	20044.4	15841.9	14989	26134	19865.7	26999.4	23829.1	22645	28614.5	17839.5	14379.2	19280	1338.2	4044.1	24398.1	16110.4	2549.1	21883.1	19909.7	21922.1	19360.3
BAG4	184.9	167	125	222.3	255.1	211.5	184.9	30.9	194.2	181.6	126.1	251.1	153.2	289.2	8.5	41.5	249.6	237.4	4.6	255.6	234.7	261	202.5
BAG5	1154.2	1324	1247.35	1499.05	1871.45	1686.15	1215.1	1961.5	1541.2	1778.05	2305.5	1654.4	1497.65	1272.6	88.3	295.45	1439.65	1662.85	272.6	1345.35	1355.9	1339.9	1525.2
BAG6	9737.9	6952.23	10189.4	6379.7	8218.53	8877.47	8818.97	9141.4	7959.83	7644.2	11993.2	7863.8	12973.6	9720.37	849.033	1717.13	10310.9	10730.4	1192.53	9865.9	8261.23	10398.6	9686.93
BAGE	191.2	87.4	100.8	99.6	93.1	67.3	100.1	84	72.7	203	221.1	177.1	166.4	57.4	1.7	37.3	90.3	152.7	20.6	142.9	151.4	67.6	16.4
BAHCC1	79.2	448.1	373	536	237.3	186.4	532.7	405.5	247.1	710.1	87.5	353	461	421.1	6.2	40.7	385.8	226.2	18.4	126.7	50.4	256.8	137.5
BAHD1	161.8	451.9	512.7	532.6	282.5	460.7	525.5	463.8	636.3	828.1	438.4	616	705.6	445.4	10.3	25.2	310.3	353.7	40.8	201.3	316	426	906.8
BAI1	126	112.3	67	109.4	56.4	79.5	105.1	52.1	72.4	127.7	104.8	246.3	117.7	37.4	3.7	27.5	54.8	34.4	3.4	192.7	190.4	182.6	42.2
BAI2	66.6	305.7	317.7	326.3	190	242.1	303.5	374.4	156.2	310.9	64.4	335.7	609.5	286.8	35.2	94.5	300.4	585.1	66	391.9	454.6	216.2	432.7
BAI3	222.3	99.15	148.1	94	122.6	98.9	23.95	171.45	111.2	122.95	323.15	154.9	109.1	101.65	12.9	51.15	123.9	176.75	25.75	241.55	324.3	117.4	135.1
BAIAP2	154.7	189.5	203.775	126.1	117.7	292.5	157.25	317.95	122.9	197.725	265.625	245.325	305.925	160.425	10.9	45.675	201.5	338.575	24.2	173.85	152.075	270.9	151.45
BAIAP2L2	228.6	294.1	180.4	150.1	192.2	134.7	225.1	126.9	169.1	257.9	423	152.8	147	208.8	23.7	42.3	153.4	99.8	37.5	303.5	480.1	129.4	28.4
BAIAP3	100.7	95.6	66.8	49.75	45.35	52.7	142.35	78.45	52.35	127.95	51.8	65.1	264.3	141.65	29.65	28.65	112.7	133.8	9.95	65.65	66.65	278.7	75.75
BAK1	354.5	472.9	717.6	465	621.8	864.1	1131.5	809.5	650.2	739.8	463.3	1039.4	965.5	521.9	49.9	95.5	705.1	958.2	95.6	236.8	453.6	266.2	154.4
BAMBI	727.5	534.8	482.4	484.7	376.3	573.4	851.8	605.1	567.8	431.8	623.9	1099.3	1185.4	436	49.6	122.6	652.9	609.3	85.7	1328.3	733.4	648	842.1
BANF1	7965.7	10202.4	12061.6	12678	11722.9	8937.5	17125.5	13768.9	10856.6	11522.9	10814.4	9657.2	16522.1	17436.9	1086.6	2148.6	18124.6	13962.2	2140.3	14650.3	11377	18991.5	19690.9
BANK1	34.1	23.8	114.3	154.7	82.7	81	40	173.1	78.1	192.1	20.1	71.4	99.1	151.1	14.1	12.5	13.2	104.8	18.4	142.5	83.4	212.7	89.1
BANP	1085.8	1210.7	729.8	1369.3	870.5	816.5	1224.5	891.4	1181.9	855.1	802.8	1207.4	1162.2	970.9	72.8	166.5	1434.8	1475.7	175.3	841.3	920.7	591.4	1764.2
BAP1	3548.1	2872.7	2276.3	2036.5	2435	1907	1937.2	3675.7	1931.8	2020.2	3225.6	2275.5	2608.9	2124.9	148.1	396.3	2983.8	3440.9	333.6	3402.9	2305.3	2419	1726
BARD1	354.2	731	646.8	398.5	537.6	308.3	326.6	201.5	781.4	511.7	437.2	532.1	1678.1	641.9	58.2	276.8	617	1902.2	192.8	618.9	755.9	498.9	754.6
BARX1	202.1	104.3	38.5	22.2	174.2	30.3	119.1	272.9	54	9.1	110	13.8	20.7	19.1	5.3	5.5	92.9	188.5	2.6	41.3	21	52.7	155.8
BARX2	87.3	54.3	49.3	42.3	354.8	35.7	187.1	243	67.9	58.4	44.1	76.8	34.4	63.3	19	30	67.3	104.5	10.7	46	48.2	88.3	60.9
BASP1	1428.1	1293.7	817.8	1551.6	1324.7	2243.4	1648.5	1869.6	1632.6	3150.5	1334	4345.3	1065.2	1528.6	61.8	195	890.9	1669.9	194.3	1544	810.9	937.4	959.3
BATF	411.9	330.3	197.4	179.8	375.5	502.6	127.7	240.6	79.6	507.7	147.7	585	629.9	156.1	13.1	68.2	158.7	184.2	20.8	944.5	564.1	199.2	693.4
BATF3	690.1	102.9	306.3	799.9	1020.3	90.9	500.5	115.7	140.3	343.6	155.2	312.3	576.5	125.5	34.6	61.5	181	147.1	16.1	418.2	473.3	257.5	320.2
BAX	51.65	29.55	79.15	111.2	91.45	278.35	140.45	142.85	188.45	166.5	85.75	156.85	288.5	102.75	7.15	25.9	55.25	51.85	5.5	186.9	114.95	242.1	272.7
BAZ1A	599.65	494.75	637.6	1089.05	768.8	926.3	513.25	504.8	804	893.3	817.45	795.7	525.55	356.75	20.1	94.15	377	388.6	51.45	519.15	537.05	206.15	506.9
BAZ1B	640.2	700.067	585.767	583.367	910.033	616.433	815.433	898.7	756.2	717.533	745.533	734.367	996.967	699.367	51.9667	116.967	682.7	647.2	105.667	1048.37	635.733	1218.7	975.833
BAZ2A	699.975	585.05	535.975	552.325	843.1	614.15	406.075	603.775	483.2	510.275	542.05	618.8	640.9	542.05	42.95	111.875	561.225	747.025	57.5	735.75	409.9	942.425	623.35
BAZ2B	811	1160.5	1537.9	1416.3	1465.4	1568.4	1191.8	1055.3	1138.4	1641.6	1180.5	1503.3	1020.2	1742.5	73.5	336.3	1612.5	1261.1	268.6	807.9	1243.8	1092.8	1389.1
BBC3	1271.5	820.1	598.7	730.1	767.6	691.7	1091.4	1272.6	1190.3	736.3	491.7	394.8	1043.3	873.3	74.5	142.1	633.7	1354.6	97.4	1551.7	676.8	1273	1401.4
BBIP1	1126.25	877.8	1039.05	1093.95	909.35	1181.9	855.6	913	976.4	1058.7	840.95	1104.15	760.95	1084.25	65.3	247.45	920.15	837.8	136.55	815.2	1056.6	850.65	762.15
BBOX1	248.6	76.2	40.3	18.6	25.3	111.2	20.9	91.6	135	11.2	276.7	32.8	35.4	15.3	2.5	35.3	42.3	61.8	3.5	47.7	37.7	78.1	7.7
BBS1	1975.3	1331.4	1082.7	1323.7	1709.1	1116.4	1093.1	1668.3	854.3	1385.4	1520.5	1330.2	1179.9	1423.2	139.6	276.5	1687.4	1183.5	207	1290.7	1089.2	1513.8	1419.3
BBS10	361.3	287.5	626.2	274.5	546	472.1	310.5	374.7	488.1	527.7	613.9	677.1	222.6	335.2	34.5	280.1	366.3	567.4	79.8	317.2	825.7	145.5	207.4
BBS4	412.9	521.4	524.95	325.65	490.85	428.1	513.25	547.5	497	519.9	1268.8	355.5	555.95	456.3	42.9	136.15	412.8	433.8	62	552.15	788.65	511.85	514.25
BBS7	143.2	23	183.3	245.4	149.4	53.6	137.8	192	54.5	241.7	268.6	18.9	26.9	124.4	10	27	234.1	143.3	3.8	49	191.7	12.5	190.3
BBS9	243.125	262.025	220.625	344.225	236.4	211.025	315.2	192.4	169.05	208.25	194.85	376.825	158.75	167.625	15.425	51.125	267.075	242.275	24.925	232.1	290.2	172.825	188.225
BBX	1542.35	1920.5	1395.3	2162.75	2491.1	1727.55	979.6	1012.9	1062.2	1718	786.65	1118.75	1172.45	880.3	61.65	210.15	1039.2	1466.9	149.85	1021.45	944.8	893.15	973.75
BC069004	692.1	526.4	356.8	251.5	331.6	292.3	212.1	286.5	369.9	268.2	768.5	270.9	313.2	296.1	37.2	121.1	274.4	394	71.8	504.9	416.7	709.2	463
BC069739	164.8	101.3	128.2	211	203.2	48.9	100.7	76.2	68.6	177.1	59.6	111.8	120	61.9	9.5	33.4	120.6	106.4	18	98	162.4	33.4	33.5
BC069756	323.2	532.9	302	201.1	246.2	294.4	488.6	370.8	170.3	320.1	407.6	430.9	343.3	520.4	57.5	164.9	532.5	420.2	67.6	483.1	662	455.4	361.7
BC069776	806.7	670.6	518.8	560.8	600.3	295.6	328.2	651.1	517.2	409.6	570.8	635.5	358.6	497	46.7	160.1	396.8	863.7	104.8	525.5	827.9	451.2	398.2
BC069782	191.9	53.6	12.8	128.1	108.5	20.8	43.9	170.1	8.1	43.4	34.8	74.4	36.3	22.8	9.3	26.7	92.2	28.7	4.3	47.9	17	176.8	107.6
BC069804	318.5	207.9	423.6	407.4	351.4	278	365.4	633.6	404.8	431.1	326.1	437.7	175.9	249.1	33.2	95.9	329.5	825.2	80.9	42.3	313.3	251.9	272.2
BC113958	302.2	198.2	284.9	88.9	88.3	146.4	230.6	418.5	173	172.5	204.2	170	22.4	173.1	31.2	55.1	189	143.3	33.6	229.7	40.4	554.9	34.6
BC127192	34.3	22.3	26.3	29.7	37.2	22.5	46.5	81.6	17.3	70	108.2	39.9	25	26.1	15.8	7.3	41.6	44.3	4.7	47.9	45.3	37.4	34
BCAM	544.3	1029.95	619.7	797.1	1709.55	959.05	1196.75	1195.1	541.75	891.95	240.3	898.8	509.85	821.15	76.6	192.95	827.75	835.05	109.65	1031.1	539.2	1052.3	786
BCAN	683.867	572.633	535.833	506.6	449	479.833	594.967	341.267	455.7	487.967	624.5	505.833	460.4	602.233	52.7	72.6	654.133	587.833	96.7667	557.8	464.767	572.6	747.633
BCAP29	1164.6	1231.1	1520.9	1064.1	676.4	1165.1	1291.6	1356.5	1896.4	999.2	1224.4	785.5	876.4	937.7	83.1	383.3	957.9	1026.5	163.1	985.4	1515.3	717.7	856.7
BCAP31	1224.5	1741.1	2193.7	1941.6	2471.1	1724	1504.8	2249.6	1861.5	2505.4	2906.8	3110.6	3576.4	1599.8	83.9	232.7	1948.6	1599.6	225.4	1153.2	1304.4	2123.8	2376.6
BCAR3	655.6	618.3	733.2	976.5	670.4	617.5	640.4	1026.5	701.9	607.3	380.6	503.3	1205.1	1335.2	65.1	216	853.3	505.3	102.3	833.3	654.9	828.1	1478.1
BCAS1	323.2	234.1	288.8	302.2	160.8	305.7	109.7	62.9	176.1	175.4	268.6	253.5	60.2	59.3	24.2	22.4	174.1	433.2	25.7	327.8	200.2	460.8	75.9
BCAS2	1737.2	4174.8	3400.8	2802	2477.6	3136.6	2942	3053.6	4882.7	3409	3190.6	2604.7	3420.6	6842.6	334.3	726.1	3396	4555.1	695.5	3312.4	3100.1	3131.5	5243.3
BCAS3	1094.6	1148.1	1152.4	736.5	1169.9	1041.8	1033.8	1270.5	857.1	721.7	1023.4	944.6	1281	1210.5	94	236.5	1210	885.6	165.6	745.7	1002	1287.8	1453.3
BCAS4	113.7	330.5	348.7	498.8	297.4	424.1	116.1	355.4	237	317.2	71.8	432.5	296.9	472.2	15.4	84.4	562.5	231.9	53	395.1	159.8	125.5	280.6
BCAT1	146.7	107.35	88.9	165.85	378.6	411.5	148.4	152.5	131	141.25	213	176	61	61.1	7.65	31.75	145.15	155.35	17	131.3	128.9	117.65	46.35
BCAT2	1496.95	703.15	828.7	687.4	812.55	646.1	776.2	787.5	667.05	706.55	818.25	681.05	778.2	869.15	100.15	167.8	1282.6	1088.9	120.2	1115.05	1337.15	1045.85	1262.9
BCCIP	1265.5	1471.1	1532.6	1166.2	872.6	850.9	1358.4	843.3	1133.6	831.9	1292.2	668.6	1494.3	1456.8	85.2	385.7	1181.2	910.4	170.4	1086.3	1670.9	2237	1812.1
BCHE	309.4	454.8	249.3	530.6	455.8	239.6	244.6	200.1	301.8	437.3	198.4	616.5	134.3	509.6	38	173.2	412.6	420.2	60	367.3	583.8	116.8	152.3
BCKDHA	1502.3	1917.5	2115.3	2316.8	2763	1824.8	2379.9	2324.8	2289.5	1779	2012.5	2159.1	3321.9	3027.7	256.6	456.7	2359.1	2027.3	241.6	3031.3	2172.9	3690.6	3015.8
BCKDHB	245.05	350.95	360.55	312.7	301.35	281.95	426.75	332.4	214.8	235.7	219.9	232.05	257.85	325.8	38.55	110.65	441.05	374.85	40.15	641	374.85	486.5	358.5
BCKDK	2257.9	2358	1757.6	1622.9	1586.5	1866.1	2945	2067.6	2102.4	1875.5	1447.7	2255.8	3804.8	2106.1	210.5	460.4	3457.7	1893.1	234.4	2797.4	1838.4	4638.2	2702.5
BCL10	374.6	459.2	373.7	1724.7	1326.8	931	666.5	690.2	851.7	1243.1	1010.6	1235.4	623.6	682.2	24	147	550.8	443.5	97.5	622.1	841	221.1	552.9
BCL11A	379.567	423.867	327.533	388.767	189.1	363.433	331.433	567.533	238.9	403.4	706.867	288.267	236	433.967	31.9	134.9	461.2	432.533	48.9	394.833	502.1	269.067	171.9
BCL11B	218.1	374.6	289.5	272.1	304.2	281.7	90.1	509.7	214.7	283.3	518.4	294.1	190.5	292.1	21.9	55.9	203	452.6	51.1	216.4	245.9	212.2	171.8
BCL2	687.25	1026.7	551.75	533.35	723.025	369.325	875.65	439.375	361.35	449.55	380.925	432.425	504.4	1104.38	103.375	238.075	886.975	1185.7	217.925	910.625	984.825	931.3	776.85
BCL2A1	87.6	162.2	180.1	215	231.3	193.3	107	269.7	270.5	304.2	159.1	277.2	116.6	167.6	17.2	37.9	12.6	280	3.8	110.4	182.3	25	129.6
BCL2L1	550.233	680.367	752.533	676.067	828.7	1193.33	691.2	626.267	841.233	574.9	642.7	828.167	815.833	584.067	27.0333	81.1333	539.367	359.633	61.6667	670.9	306.633	668.967	482.767
BCL2L10	229.4	38.9	154.7	74	43.7	42.4	38.9	90.8	93.6	49.2	41.3	44.5	100.9	147.6	1.7	25.3	44.6	80.7	4.4	93.8	61.3	36	271.5
BCL2L11	122.75	105.15	188.7	157.05	107.8	190.95	129.7	202.55	156.15	101.85	95.6	132.4	124.05	77.45	2.4	36.5	122.25	120.25	16.3	134.75	128.75	202.4	176.5
BCL2L13	4837.9	5761.7	5828.5	4992.9	4936.9	4854.4	5759.7	6665.4	5778.3	3877.6	5650.9	4006.1	5673.1	5505.4	279.8	1362.6	5549.2	4892.9	853.2	4816.7	5632.4	4720.2	4094.3
BCL2L14	247.7	363.3	560.2	335.8	334.5	401.6	400.7	726.6	390.5	461.5	561.7	683.4	231.3	886.1	53.6	184.6	681.4	742.2	68	689.1	688.1	677.6	579.8
BCL2L2	1193.8	1220.9	1537.8	1718.5	1572.8	1691.8	1211.7	1539.3	1196.3	1686.6	2524.8	1521.9	1186.8	1272.1	82.2	284.6	1437.7	1206.7	180.3	1717.8	1414.9	1336.6	1298.7
BCL2L2	6751	6246	6250.6	6540.4	6642.2	7076.4	8116.9	8567.2	8573.1	7410.5	6847.3	6376.4	9761.2	8427.1	493.8	1170.5	8393.4	7711.2	992	6657.8	4337.6	7890.7	7364.5
BCL2L2-PABPN1	1128.7	1340.4	1298	906.7	2775.4	1747.6	1481.8	1454.1	1335.4	1531.9	1602.1	1559.1	2286.9	1135	99.9	190.5	1027.7	1069.7	220.1	1643	1273.2	1481.7	1235.6
BCL3	408.1	662.8	438.65	1231.9	873.4	880.5	728.75	850.45	469.6	967.35	424.35	870.55	1070.3	627.2	43.4	65.85	829.35	570.8	81.85	949.85	616.7	584.45	507.95
BCL6	9787.45	10916.2	13028.1	11945	11143.4	7900.95	10786.1	11114.2	10025.5	7756.7	8345.5	5753.1	5629.45	11582.6	841.05	1857.65	6572.8	15433.2	1750.55	11897.4	7243.65	12398.2	16579.8
BCL7A	596.95	616.15	814.1	686.4	746.95	672	919.25	854	559.5	519.7	540.9	459.1	979.5	1018.9	38.75	166.1	833.7	735.45	76.75	1184.85	738.2	668.4	1038
BCL7B	3952.8	4275.1	4254.6	2582.1	3198.4	3188.9	4320.8	2808.9	3017.3	2920.3	3674	2161.9	3384	2917.8	141.6	494	2807.1	2553.5	388.7	3365.8	3746.1	2785.7	2727.9
BCL7C	351.3	627.1	771.8	258.3	1058	736.8	1135	1253.6	1252.9	713.4	137.8	182.2	1363.8	1197.7	68.5	22.6	1243.1	962.9	90.7	1336.2	150.2	1406.1	568
BCL9	668.6	570	486.3	645	391.4	286.7	375.2	645.7	414.3	499.6	216.2	454.3	551.2	421.4	32.9	68.6	482.1	768.7	78	444.3	417.9	499.4	335.2
BCLAF1	3443.22	4162.68	2991.22	3458.68	3269.28	3186.8	2480.9	2362.47	3877.35	3140.18	1976.95	2665.57	2133.68	3475.05	166.35	865	3622.93	3848	622.45	2992.8	3695.53	2392.85	2661.35
BCMO1	158.5	119.1	37.5	182.7	161.5	77.4	154.9	579.9	198.7	137.5	165	158	100.6	69.3	5	57.6	82.7	226.8	5	253.1	96.4	53.2	96.4
BCOR	364.5	487.6	346.6	468.3	316.2	291.4	468.2	413.7	390.1	528.5	327.1	344.7	269.8	632.2	24.3	194.3	522.5	666.2	93.8	414.8	542.8	153.7	365.2
BCORL1	852.1	837.5	685.3	590.4	602.4	637	627.6	884.6	465.8	648.1	622.1	850.8	782.8	806.4	45.6	151.4	821.2	1022.4	127.2	533.4	552.9	1122.6	720
BCR	529.5	286.25	375.1	440.8	521.7	618.05	546.05	416.95	316.95	703.65	230.65	663.05	489.5	518.9	32.7	115.1	415.6	553.8	42.35	532.5	373.65	381.25	362.95
BCS1L	2485.7	1815.2	1995.7	1501.9	1888.4	1700.7	2296.5	2412.4	2593.4	1747	2188.3	2463.6	3484.4	2327.5	185.3	413.2	2329.2	2666.7	310.7	2844.1	1801.7	2920.6	2346.1
BDH1	526.5	723.8	859.7	1003.9	587.4	752.5	1596.7	1167.4	516.4	539.4	1080.5	812.8	257.6	1646.9	183.8	238.3	1427.7	2136.6	173.2	1674.9	924.3	1945.8	1949.2
BDH2	1481	1520.5	1512.6	1625.3	1736.7	2610.6	1232.4	2277.7	1433.9	2428.1	1684.3	2507.7	1386.9	1838.3	109.3	433.6	1492.2	1478.7	189.4	1492.3	1239.7	1237.7	1799.1
BDKRB1	251.5	544.7	314.7	367.5	196.5	285.6	143	227.6	412	279.9	464.8	412.3	270.2	107.1	41.7	92	329.7	365	41.5	484.1	475.5	435.2	127.5
BDKRB2	334.2	342	103.3	377	501.8	409.6	241.4	317.1	233.8	550.9	223.8	758.7	371.1	149.5	33.3	65.8	442	312.8	37.5	652.1	165.6	419.9	291.1
BDNF	70.8	48.7	349.6	38.1	27.3	370.8	190.4	384.2	227.4	193.7	205.7	204.3	208.8	462.2	16.1	87.1	191	132.1	37	321.8	203.1	150.3	313
BEAN1	829.3	342.8	464	320.6	278.9	458.1	309.1	517.2	282.5	548.8	639.3	718.8	143.4	286.2	36	111	358.2	837.4	34.5	541.9	676.2	286.9	149.8
BECN1	4260.8	4353.65	4459.25	3345.8	3437.75	2993.15	2954.7	3586.95	3200.3	2900.3	4749.15	2508.95	2449.55	3534.2	248	827.6	3766.1	3821.7	478.65	4147.35	4797.2	4338.9	3772.8
BEGAIN	218.1	315.5	481.4	324.8	209.9	259.4	743.3	327.4	348.5	344.5	269.1	501.3	1188.3	121.7	8.5	39.2	312.6	393.4	54.2	157.8	111.3	370.6	65.7
BEND5	655.8	572.6	557.4	375.8	389.5	331.5	542.4	655.5	558.7	417.1	535.9	554.6	439.6	447.5	66.4	95.3	650.8	752.8	80.9	743.2	666.4	614.2	647.7
BEST1	234.2	257.7	124.2	272.3	117.6	364.2	226.4	94.4	173.6	93	296	120.5	535.6	245.2	12.4	48.8	286.5	266.6	26.9	362.4	178.8	629.1	124
BEST2	153.4	156.6	260.3	366.4	279.6	220.8	511.5	322.9	89.2	52.4	260.6	234.3	230.6	149.4	84.9	77.3	140.1	157.7	24.5	307	418.4	365.3	125.2
BET1	677.3	1052.3	1114.1	1386.6	1157.8	810.7	923.5	784.2	1214.1	1060.7	684.6	1166	952.5	1127.9	65.7	338.1	1058.3	955	169.3	761.8	1418.4	584.8	1068.8
BET1L	448.3	234.4	281.5	255.7	263.7	421.7	32.9	312.5	298.6	79.4	385.6	182.5	171.2	287.6	15	53.8	289.7	286.4	5.1	284.1	276.4	340.5	108.1
BEX1	827.9	404.6	608.9	488.5	314.3	391.6	618.9	703.6	468.6	802.6	1032.7	928.8	153.5	790.4	65.5	330.3	369.4	1437.3	136.9	1196.6	1149.5	713.8	384.1
BEX4	206.6	356.2	277.9	567	665.4	536.1	335.1	388.3	301.1	704.1	168.5	963.2	302	339.1	46.5	74.4	188	249.3	42	233.8	262.9	172.9	270.5
BFAR	1894.1	1883.5	1813.1	1563.3	1811.2	1746.6	1459.8	2022.4	2079.3	2210.1	2649.1	1834.3	2134.1	1791.7	100.9	381	2785.8	1819.9	383	1816.7	2271.2	2027.1	1880.5
BFSP1	65.5	46.6	17.6	154.1	38	34.8	54.4	57.2	21.2	23.8	46.6	33.9	47.2	62.4	4	10	172	65.1	11.2	18.9	43.1	88.5	206.7
BFSP2	69	38.6	21.7	22.6	355.7	21.5	32.3	59.3	43.5	61.5	246	54.8	59.6	222.6	3	16.6	39	124.5	8.4	76.4	35.8	89.5	92.1
BGLAP	308.5	363.6	509.7	364.7	305.5	309.8	527.9	580.5	302.2	566.6	452.6	838.1	551.1	619	27.6	116.5	597.4	474.5	69.5	600	668.6	490.1	1205.2
BGN	362.633	480.333	560.9	1175.67	962.833	1399.2	747.6	601.9	777.733	1391.33	505.8	980.3	784	509.8	79	81.5333	643.867	604.033	81.3	860.867	411.367	529.867	511.5
BHLHB9	309.9	552.4	130.7	212.7	318.1	333.3	397.6	60.8	531.4	184.7	377.9	642.3	238.3	517.8	24.9	113.9	468.2	469.1	35.8	433.7	65.4	405.8	97
BHLHE40	737.15	4050.1	2609.6	7406	4887.3	3252.35	8136.75	4802.15	2968.35	4326.7	2453.8	4513.95	7346.15	4558.85	192.7	1258.45	4555.7	4079.2	663.7	6106.1	4554.9	6592.15	8475.25
BHLHE41	2316.4	9362.8	4290.9	4021.7	2815.2	4054.3	7142.6	4275.3	4798.7	3855.3	2299.8	4329.6	6408.8	15070.4	397.1	3340.6	10081.3	8312.1	1573.2	6975.1	10533.7	5133.6	6365.2
BHMT	1100.7	728.8	243.6	442.3	519.6	638.4	584.9	261	280.1	853.8	662.9	560.2	130.4	488.1	18.5	57.4	486	786.3	64.8	901.1	1129.3	667	140.1
BHMT2	1693.7	847.8	2062.3	1320.8	1161	459.8	1195.1	1770.2	734	1079.8	1601.2	566.7	506.7	1003.5	88.5	256.5	1877.8	1158	219.2	679.5	740.6	389.4	2362.5
BICC1	741.95	423.65	619.25	747.1	720.9	564.4	426.4	762.55	528.05	673.55	828.95	869	235.5	710.6	44.9	212.7	890.35	581	106.05	521.95	561.45	321.25	396.05
BICD1	527.05	128.5	312.1	360.2	330.6	476.15	175.8	207.25	394.85	432.45	272.75	244.45	88.95	325.35	21.9	48.25	464.85	492.1	37.8	372.3	184.65	310.4	250.2
BICD2	1866.1	1793.47	1202.63	1302.1	2109.83	1259.33	1046.37	1113.67	846.167	1221.2	1233.3	1213.57	901.6	1312	78.5333	386.433	1750.57	1245.8	279.9	1213.43	2160.7	1011.4	1374.3
BID	628.7	70.35	494.95	517.55	510.65	939.5	444.6	732.55	507.8	952.65	596.7	841.65	382.15	208.15	16.75	72.15	226	232.05	32.85	303.7	315.85	226.95	285.1
BIK	104.6	55.3	58.2	70.2	43.6	53.2	61.1	106.3	52.4	101.2	52.1	139.6	123.3	87.9	6	47.8	78.6	65.6	8.1	173.5	123.9	179.2	123
BIN1	23897.1	36963.1	26628.6	20328.2	18594.1	30313.8	33757	29872.4	27779.5	27383.3	29387.2	28435.9	40000.1	33846.3	2128.96	4183.66	34498.1	30776	3947.82	34901.3	23518	44828	41963.3
BIN2	110.1	46	47.2	138	127.4	134.8	140.2	115.6	54.8	102.3	76.3	125.2	52.9	64	5.3	23	85.9	57.5	9.3	63.3	52.4	72.8	80.6
BIN3	937.8	943.6	933.3	1386.8	814	1415.3	713.2	1157.8	947.5	1088	1542.4	1343.2	1513.5	826.1	52.7	107.6	803.1	823.4	146.5	704.7	584.3	946.2	584.1
BIN3-IT1	322.7	213.6	90.5	299.3	319.7	275.7	108.1	369	329.6	198.2	219.9	232.2	346.7	411.9	8.7	63.1	137.5	379.5	36.9	604.6	211.4	115.5	383.8
BIRC2	3901.6	5922.2	5148.1	6544.2	5111.8	6487	4590.7	4582.1	6216.7	5515.2	4334.3	5962.4	4759.2	5154	315.1	1239	5040.5	4693.8	791.7	3643.1	5594.8	3642.8	4337.9
BIRC3	127	112.3	195.6	349.7	618	479.1	319.2	143.5	395.4	561.8	460.5	364	271.9	60.8	7.9	41.1	101.2	338.3	36.5	209.2	92.9	24	113.4
BIRC5	489.567	300.367	360.3	396.567	269.833	446.967	235.5	442.867	295.1	345.4	515.1	355.2	321.5	350.633	24.8667	72.6	377.133	369.167	51	325.933	322.133	236.367	240.833
BIRC7	506.5	204.2	373	243.2	229.9	40.1	187.7	305.3	141.4	143.7	299.3	340	357	209.8	23.7	53.2	207.3	326	35.7	458.3	270.4	564.4	345
BLCAP	22136	21202.1	20628.1	23151.8	23992.2	16561.9	20779.2	20106.1	24492.2	21108.6	20520.7	18481.3	18910.9	22534.2	1064.3	4382.7	18430	20102.7	3557.5	21924.6	21799.4	23608.8	22113.6
BLK	254.25	252.65	118.15	193.25	130.5	177.95	74.9	304.55	264.2	196.7	187.1	94.1	169.8	299.45	21.8	53.75	278.25	432.8	37.55	228.45	109.75	276.4	242.55
BLM	750.4	552.2	611.8	652.2	361.8	796.3	354.6	930.5	363.7	468.9	1231.1	354.8	250	520.5	25.5	108.3	319.4	608	113	281.7	308.6	834.9	431.3
BLMH	1810	1778.1	1702.6	1434.2	1562.9	1653.3	1489.4	2186.1	1479	1651.1	1379.5	1686.5	1080.8	1586	131.3	186.5	1511.8	993	189.5	1181.1	1553	1410.6	948
BLNK	384.9	252	217.5	382	499.1	523.5	306.5	263.4	402.2	598.8	384.2	736.7	237.8	168.3	22.9	77.8	269.8	405.8	29	215	279.4	142.8	176.2
BLOC1S1	5315.1	5816.9	7287.9	3988.2	6270.5	4066.1	5955.2	6462.2	4367.4	4546.8	12677	3974.3	5810.5	4736.9	709.5	1342.7	5438.1	7415.6	738	4946.6	5117.7	6618.1	6260.3
BLOC1S1-RDH5	444.4	476.8	849.4	751.6	358.6	1255	971.3	794.9	874	1659.1	898.6	2070.1	1260.8	1126.5	84.1	186	1189.3	467.3	118	1685.4	890.6	907.3	1853.5
BLOC1S5-TXNDC5	2886.2	2382.8	2396.3	4849.1	4335.6	5127	3153.4	2688.6	4596.4	5215.9	3358.1	6555.4	2632.7	2557.2	193.4	661.3	2094.1	3043.8	378.8	3091	2919.4	2218.5	2742.6
BLVRA	2258.82	2245.15	2351.88	3176.03	2393.07	2197.28	3111.68	1891.58	2085.25	2344.32	3061.4	2581.43	2187.55	2049.88	140.85	466.95	2305.25	1592.17	346.525	1763.6	2252.43	2125.6	2058.4
BLVRB	4331.5	2819.9	2589	3932.5	4043.2	2637.2	4447.2	3837.9	2856.5	1844.8	6440	2419.8	3511.8	3643	253.5	569.1	4685	3593.4	497.2	4553.3	3445.4	4152.2	6259
BLZF1	166.467	172.467	197.7	276.267	174.767	131.633	180.867	155.3	202.8	123.933	118.467	157.367	131.433	153.033	8.53333	57.2	172.533	125.433	27.1667	131.267	189.3	89.6333	150.333
BMI1	3697.6	5691.5	4982.4	5673.1	3623.2	3275.6	4634.5	3525.1	3763.5	4036.2	2615.1	3602.2	2608.8	6290.2	290.7	1487.8	7309.5	4296.1	995.3	2459.7	4336.4	3511.5	3690.2
BMP1	445.275	245.9	326.325	598.8	446.4	665.425	429.175	547.7	547.175	731.5	213.45	782.625	501.725	362.85	24	54.025	383.125	343.625	58.6	436.5	144.95	378.775	268.9
BMP10	619.1	560.4	422.5	358.3	402.9	399.5	259.4	492.9	310.3	332.8	539.3	462.4	199.3	599.3	25.7	168.6	442	460.9	86.7	243.8	478.2	142.9	353.8
BMP15	477.6	333.6	292.5	423.3	297.5	344.3	344.1	615.9	217.2	757.9	817.9	381	444.2	339.7	17.5	96	444.7	525.8	95.3	431.3	397.7	249.6	416
BMP2	412	428.8	329.55	324.65	396.7	415.1	275.9	266.1	239.75	562.75	385.35	377.45	210.9	265.7	22.9	102.25	293.45	362.25	64.55	387.65	487.95	352.35	322.85
BMP2K	141.8	197.575	125.525	119.125	149.5	133.2	97.6	158.15	214.675	120.975	122.15	223.025	135.3	88.05	5.4	33.95	110.9	98.825	11.05	113.425	143	15.45	126.65
BMP3	582.5	214.3	49.1	348.3	56.8	376.9	221.6	662	143.4	271.6	437	459.6	414.3	56.9	28	115.2	328.9	524.8	70.2	710.4	399.2	321.6	327.4
BMP4	56.8	47.1	38.8	36.3	36.4	33.7	52.8	76.9	37.3	45.2	40.1	46.9	50.2	68.5	6.2	8.7	49.7	51.4	8.1	56.7	42.5	66.7	41.3
BMP5	699.85	511	569.9	650.8	571.35	526.75	543.6	551.25	561.1	520.85	545.25	620.45	407.2	678.8	53.3	142.2	581.9	609.4	88.6	502.9	530.7	474.55	299.5
BMP6	507.45	308.55	254.75	350.7	329.9	257.15	333	330.8	264.35	200.45	269.7	170.9	345.6	309.85	6.3	49.95	405.75	404.15	66.8	258.65	314.75	381.8	367.6
BMP7	424.7	560.875	394.975	298.975	391.025	424.575	496	358.025	248.85	351.675	369.85	431.325	422.975	622.15	45.05	100.675	258.6	619.325	55.1	786.375	381.3	484.525	428.825
BMP8A	157.567	100.6	98.9333	110.933	227	87	105.967	122.733	84.1667	120.767	159.467	80.7	56.4	111.333	9.33333	17.9333	133.3	115.867	17.9333	88.2667	44.7333	90.3	46.5
BMP8B	354.7	378.1	227.7	302	201.35	222.65	224.95	393.35	255.05	189.9	361.95	275.6	279	341.8	27.75	57.4	384.5	516.85	43.6	313.7	305.9	394.45	193.3
BMPR1A	1633.95	2013.95	1340.15	1279.6	1143.1	1421.95	2180.7	1867.7	1798.5	1222.25	1189.05	1861.35	1426.2	2578.95	101.5	591.35	2393.9	2576.4	364.6	1893.55	2891.1	1231.4	903.1
BMPR1B	167.5	661.5	234.8	256.8	167.3	372.5	86.1	523.9	472.5	331.8	182.3	267.2	70.6	899.9	65.2	149	205.5	446.6	75.1	589.9	582.7	444.9	73.7
BMPR2	434.75	462.2	527.8	447.65	583.75	538	521.45	198.5	841.15	338.05	366.75	526.5	582.9	598.2	51.65	119	583	362.9	60.55	765.95	506.65	762.75	672.45
BMS1	2443.4	1847.3	1928.4	1665.3	1517.9	1762.6	1985	1924.4	1063.8	1743.9	2970.1	2466.3	1684.7	1860.4	106.2	476.2	2692.9	2450.2	346.4	1390.8	1549.5	1582.9	1413.6
BMX	38.3	133.9	52.7	89.7	225	274.9	42.8	132.6	81.8	304.4	30.8	102.1	200.9	78.3	4.6	27.4	43.9	93.9	16.2	73.8	45.2	41.5	41.1
BNC1	27.8	501.6	23	197.3	216.1	166.6	38.6	177.5	174	275.5	279.1	442.4	11	245.7	31.9	97	280.9	324	39.3	80.4	185.4	350.1	156.2
BNC2	1451.9	1035.1	998.2	1052	1348.3	1039.5	1120	1554.9	800.9	1075	1191.7	1234.5	781.3	1438.2	123.9	230.1	1449.5	1497	244.5	1329.5	971.7	849.1	818.8
BNIP1	774.733	404.233	775.267	389.167	503.2	394.7	546.867	574.1	630.767	505.867	588.5	398.633	529.2	538.233	48.3667	102.033	650.033	411.567	94.8333	386.6	682.233	613.333	464.167
BNIP2	1039.4	1553.1	1511.3	1726.4	1388.6	1278.6	1265.8	1676.8	2026.7	1195.1	1636.6	1288.4	926.6	1234.3	87.8	283.3	1119	1533.8	161.8	775.6	1347.7	836.7	1029.5
BNIP3	12813	7332.55	9213.65	6075.3	8027.2	5255.75	6302.05	8405.15	5599.6	6552.65	10220.9	4856.75	7419.75	8276.4	469.45	1461	6712.9	6476.5	847.7	7971.95	8867.1	6387.15	9156.45
BNIP3L	2049.3	2445.4	2324.85	2352.65	3324.6	2646.7	1638.7	2061.9	1947.25	2427.9	2055.25	1870.15	1401.5	1889.6	136.15	337.1	1643.35	2365.4	264.4	1961.7	1785.4	1702.65	1751.7
BOLA1	794.4	863.2	758.1	667.2	701.9	479.7	919	810.1	580.1	601.7	636	724.6	798.3	680.1	60.9	220.2	821.6	789.9	93.5	1045.4	998.6	839	932.6
BOLA2	740.1	780.267	859.867	795.367	905.867	1256.9	1143.77	849.467	875.233	900.233	2274.77	1788.43	1118.47	576.333	72.6	267	1179.67	953.033	129.267	990.733	907.5	685.467	769.067
BOP1	1368.6	913.85	1300.4	935.15	1514.4	1209.2	1077.15	1016.95	1269.05	803.4	996.2	767.2	2138.85	1192.8	79.65	123	1041.5	1140.4	121.2	1269.3	675.35	1709.5	1152.2
BORA	732	284.9	464	499.6	466.6	431.1	434.4	561.1	582.3	297.1	504.1	455	327.3	403.1	28.3	101.1	353.2	600.3	85	501.6	477.8	379.6	448.1
BPESC1	164.3	7.1	9	9.3	20.1	3.9	4.4	78.3	6.9	13.3	22.9	16.7	13.7	30	1.7	1.2	7.1	10.5	3.1	29.6	16.1	42.6	53
BPGM	505.7	1274	454.5	914.4	567.7	463.1	729.6	640	812.6	475.4	528.3	710.5	612.8	763.8	98.1	300.6	823.6	822.8	207.1	693	1461	675.6	700.3
BPHL	294.8	416.4	213.2	375	628.3	362.2	551.8	400.5	356.9	639.3	346.4	852.9	608.4	763.9	32.6	62.5	654.1	412.3	68.5	448.5	477	755.6	518
BPI	139	68.5	67	58.5	56	38.3	93.8	134.9	67.2	53.2	77	180.5	92.1	70	6.9	24.7	30.2	60.6	10.6	123.1	105.9	107.1	59.5
BPIFA1	516.3	928.4	520.4	892.2	884.6	655.7	887.3	1457.4	561.5	557.5	700.6	866	556.9	949.8	76.2	188.4	878.3	1019.4	159.5	897.2	828	662.9	494.4
BPNT1	58.8	184	144.1	164.6	87.9	90	43	305.7	189.7	160.5	303.5	218.3	21.6	120.5	15	38.5	256.3	217.4	36.3	297.9	252.4	24.2	20.7
BPTF	2255.3	1880.6	1316.1	1706.7	2675.25	2761.75	1274.15	1149.2	1462.55	1655.45	1312.25	1131.9	1213.45	1034.6	76.25	244.65	1173.7	1799.25	222.65	1389	1184.9	1499.6	1221.6
BPY2	57.1	35.2	14.6	27.1	18.3	11.9	17.6	31.6	18.1	14.7	28.7	32.9	14.8	21.5	1.6	10.1	22.6	45.3	3.7	17.9	22	25.2	125.1
BRAF	570.3	779.4	685.8	475.8	307.3	544.3	333.9	714.8	593.7	750.2	1179.7	628.1	833	510	33.5	143.7	235.9	500.2	59	615.4	442.5	462.9	144.2
BRAP	801.025	647.25	734.475	471.15	643.125	641.025	509.275	628	598.35	476.775	768.5	390.35	670.35	551.6	50.225	118.825	556.575	581.075	89.05	530.125	620.075	604.725	747.675
BRCA1	181.35	192.1	241.2	269.7	228.6	121.2	298.7	348.25	241.5	299.2	484.75	275.35	288.6	368.85	32.15	74	436.4	257.8	56.55	400.55	440.4	231.6	363.15
BRCA2	293.7	56.65	129.5	130.45	53.25	100.85	19	113.65	85.6	169.5	52.75	115.8	73.75	37.8	6	22.8	63.55	78.6	12	72.5	105.2	8.1	15.4
BRCC3	709.05	710	672.75	557.2	941.6	492.2	492.3	836.55	701.35	522.3	540.05	476.1	516.2	709.1	43.65	241.7	833.6	800.4	123.35	823.25	729.1	516.75	808.15
BRD1	1142.95	1729.55	1794.25	1358.4	1641.65	1526.4	1010.1	1752.35	1283.75	1591.1	1441.25	1440.85	1039.6	1451.4	101.75	414.3	1147.85	1640.2	258.8	1467.15	1711.7	1208.7	1501.7
BRD2	3322.23	3146.6	2620.1	3090.13	3904.53	3707.7	2634.47	2690.43	3612.07	1776.7	2101.43	1651.33	4511.93	2096.5	155.9	107.9	2419.07	2800.77	238.233	2341.9	1244.87	3179.1	2868.53
BRD3	4703.9	4189.7	3636.65	2893.6	3327.3	2802.05	2003.8	2798	3342.25	3472.65	2604.55	2626.8	3591.65	2672	182.7	437.1	2976.1	5112.45	394.9	3428.7	2137.6	2674.75	2167.9
BRD4	3428.75	2295	2256.8	2233.25	3108.15	3114.55	2111.75	1914.65	2209	1831.85	1892.75	1921.35	4448.2	1707.15	91.25	162.45	1387.6	1940.05	244.6	2184.55	951.85	2598.35	2218.55
BRD7	2194.9	2557.5	2811.5	2268.1	2650.6	1910.4	2784	2606	2722	2643	3053.8	2344.1	2758.8	3089.2	198.8	837.9	3076	2329.3	368.1	2933.4	3242.3	2704.3	2876.7
BRD7P3	97.4	109	27.2	76.1	60.9	59.2	102.8	145.9	32.1	54.8	35.3	30.8	56.6	71.4	6.6	17	31.3	61.6	4.9	122.4	21.3	114.5	45.3
BRD8	1040.75	961.5	1111.3	1057.2	716.35	1108.75	826.2	750.95	883.75	978.65	1199.85	1043.55	937.3	931.15	78.1	157.8	823.4	1269.7	139.75	991.65	1037.25	807.55	1255.2
BRD9	1817.5	1543.2	2232.2	1789.6	1464.1	1833.2	2046.4	1781.9	2014.6	1842.5	2675.3	1912.2	2434.6	1947.1	158.3	303.4	1826.1	1990.9	238.4	2521.2	1218.7	2748.8	2699.6
BRDT	187.5	179.3	95.7	25.5	154.5	7	83.1	44.2	112.1	115.6	123.4	95.6	17.6	61.6	10.7	3.5	57.5	89.8	12.1	30	73.1	22.3	22.6
BRE	2665.2	1947.6	2432.23	2108.2	2599.63	2611.73	1757.27	2170.37	2164.6	2413.43	4507.1	3273.57	1965.5	1560.73	148	477.133	2024.47	1825.1	264.3	1641.43	2052.8	2051.5	2462.8
BRF1	169.667	195.633	154.133	149.6	80.5333	148.633	195.967	222.2	66.8667	159.367	93.8333	68.1	278.567	146.433	9.06667	21.4	166.033	96.8333	11.7667	229.633	171.067	135.667	140.133
BRF2	2133.25	2156.35	2147.1	1812.8	1783.45	1587.2	1835.15	1880.45	2086.75	2353.3	2031.95	1507.9	2132.55	2385.55	147.2	455.85	2226.3	2096	331.75	2053.85	2577.45	2011.65	2619
BRINP1	235.8	259.4	417.6	305.3	259.7	363.7	286.1	483	71	375.6	625.9	522.6	404.6	356.5	14.7	82.8	406	572.8	104.4	526.3	372.4	273.9	389.1
BRINP2	318.4	49	206.1	53.8	71.1	51	51.9	57.8	50.9	73.4	89.5	65.9	48.1	218.6	6.3	22.9	249.6	238.6	10.2	68	59.2	153.9	64.9
BRINP3	10.5	11.9	6.4	76.7	8.7	16.6	12	19.4	12.5	16	32.9	17.5	24.2	13.6	1.3	1.7	13.7	14.1	0.9	11.9	22.5	14.2	13.8
BRIP1	58.9	108.3	124.7	87.3	82.5	97.7	27.6	116.5	58.9	44.5	112.6	58.4	20.8	50.4	3	15.4	142.1	29.3	4.4	65.7	57.9	12.5	42.1
BRIX1	292.3	192.2	303.8	354.8	381.1	326.2	287.6	262	261.5	398.8	298.8	224.3	133.5	131.3	15.8	77.7	58.4	233	31.5	308.2	269.9	58.3	280.8
BRMS1	1589.4	913.3	2204.8	1073.5	1197.5	1450.3	1169.2	1372.6	1559	1337.1	1799.7	1418.9	1832.7	941.3	80.8	180.7	1291.4	1101.7	140.4	1733.3	688.6	1446.8	1110.9
BRPF1	722	671	393	520.4	413.6	547.8	629.6	644.9	693.4	568.9	747.5	739.3	666.9	460.5	47.5	160.5	581.3	458.8	121.2	804.7	789.9	567.1	977
BRS3	288.2	264.2	184.3	192.1	132	247.8	300.8	572.2	81.6	214.4	293.4	315	203.6	262.7	25	96.2	256	221.8	38.4	335.5	198.3	420.7	201.5
BRSK2	28.2	79.1	31.9	187	42	36.7	32.2	29.3	154.1	19.6	26.2	71.7	33.7	226.1	3	29.7	362.4	212.8	61.8	203	72.6	53.8	46.3
BRWD1	501.4	734.15	316.5	695.8	420.2	617.3	443.05	572.6	946.9	629.3	313.1	722.6	571.55	635.65	22.85	145.7	603.85	565.2	108.5	702.25	695.1	567.45	452.9
BSCL2	668.1	303.7	717.4	685.9	646.3	821.9	656.6	205.8	531	613.7	992.3	1071.4	706.3	155	5	29.7	586.9	114.6	16.8	382.2	836.8	130.7	1370
BSDC1	1190.25	1338.85	1425.95	1187.05	1759	1167.7	1400.05	1286	1686	1098.4	1151.15	1214.85	1300.05	1760.75	91.8	204.25	1457.55	2111.3	230.25	1350.4	1101.2	1708.65	1759
BSG	3639.4	2998.7	3115	3611.3	4762	2856.6	3360.8	6346.4	2403.3	1328.3	647.2	1004.2	3917.6	6242.4	308.3	102.8	5829.4	3974.4	586	5468.3	735.7	4974.6	2212
BSN	127.6	98.9	95	108.5	91.8	87.3	99	83.1	72	67.4	133.7	48.3	65.6	45.8	7.7	22.5	113.1	115.7	14.9	174.6	102.7	88.1	82.2
BSPRY	549	316.6	75	293.4	223.2	274	228.2	318.7	368.8	175.5	311.9	310.3	209.8	457.7	22.5	11.6	295.5	439.7	91.1	92.9	148.7	343.4	291.5
BST1	32.4	305.5	117.9	45	27.2	230.8	56.8	83.6	192.5	305.5	35.4	262.3	47.3	238	5.9	11.8	34.5	43.8	5.7	64.7	163.1	38.9	234.2
BST2	802.7	332.2	1118.2	2350.6	1441.5	766.1	1386.2	710	1783	2130.5	1108	3778.2	4320.3	758.5	37.3	36.4	757	463.7	115.8	718.4	1010.2	1221.8	1611.9
BTAF1	708.9	860	1200.7	1065.4	1104.2	914.7	776.7	761.5	1255.5	1174.6	1187.6	850.3	674	684.7	47.8	220	721.8	1166.5	182.8	667.1	933.2	627.6	603.6
BTBD1	18421.9	18217.5	27805.4	13698.2	9542.8	9578.2	16398.1	17960.9	13495.1	13951.1	21369.9	13533	12753.5	21713.1	1178.5	5271.8	19971.5	21092.7	2651.5	16609.3	23765.7	17571.6	20481.3
BTBD18	65.1	48.5	27.6	23.1	146.1	20.2	24.8	189.1	190.5	425.5	364.6	43.5	14.4	25.6	2.3	28.3	53.3	371.7	3.2	34	131	60.1	29.5
BTBD2	2834.1	2176.1	1708.1	1759.3	2656	1983	2596.9	2268.1	2115.1	1459.8	84.7	559.3	2544.2	2433.1	120.3	27.5	2824.4	2462.8	263.6	2004.3	268.5	3468.4	1537.4
BTBD3	1943	2394.3	1424.6	2610.4	1664.6	1111.9	1931	1003.8	1398.4	1232.8	1259.3	1963	1525.4	1927.6	89.4	529.9	1770.7	2145.6	375.6	1428.1	2489.4	1264.9	2101.7
BTBD7	74	67.55	65.9	138.35	66.25	182.15	114.4	247.75	147.5	189.5	217.2	108.1	33.6	124.35	15.4	20.65	284.45	218.2	32.3	106.1	208.25	193.7	154.35
BTC	17.7	24	116.2	169.6	52.2	70.8	45.3	36.1	266.9	237.5	138.6	121.5	155.2	23.8	4	55	79.8	59.2	14	165.2	153.3	20.9	151.2
BTD	281.567	320.367	451.3	325.5	413.9	425.167	399.567	281.067	391.7	466.067	337.767	620	365.167	340.367	21.0333	89.9667	294.2	373.2	23.2333	392.733	436.233	373.9	395.667
BTF3	24488.2	22280.9	19761.3	14081	16397.4	20417.3	18770.7	21375.8	18978.7	20146.7	27737.9	21040.5	18459.1	19509.8	1369.7	5263.67	21988	25693.5	3552.63	20081.5	26937.5	16249.6	20938.7
BTF3P11	71.2	39.9	4.4	22.6	7.1	18.9	5.5	218.8	95.6	48.8	44	9.3	32.4	4.9	7.1	29.8	4.3	36.6	1	43.2	5.6	10.7	5.9
BTF3P12	330.1	195.9	145	27.6	166.4	253.7	170.9	256.8	248	181.5	251.9	233.4	296.5	215.2	21.2	48.6	205.5	52.6	23.1	38.8	314.6	286.3	237.4
BTF3P13	107.3	313.9	125.7	142.6	133.3	153.4	169.3	228.3	147.9	253.1	128.1	217.6	40.8	251.1	15.9	77.5	160.9	361.4	31	176.4	140.6	100.6	61.1
BTG1	2521	1815.9	2225.35	2776.15	4563.85	7319.85	2589.05	3216.7	3741.45	5368.8	2829.35	3642.95	3481.5	2192.8	140.65	453.1	2468.55	3049.3	308.5	2228.45	2447.6	2407.7	2058.95
BTG2	9795.5	4703.75	9607.8	10277	4793	3669.25	11084.5	5701.45	8420.7	4245.6	4493.9	2979.9	2825.65	7902.8	315.35	798.7	3432.7	6627.3	571.95	10048.6	6393.35	6950.55	4061.6
BTG3	429.533	447.733	435.367	920.267	674.733	907.833	294.367	573.067	563.3	1007.07	674.367	1959.97	574.767	452.733	30.1	86	306.433	442.633	65.8	544.933	480.3	389.3	408.7
BTG4	461.7	249.3	255.8	77.3	56.2	131.6	166.6	130.8	216.7	195.7	290.5	181.3	170.3	471.7	30	33.9	254.2	158.7	13.2	59.2	89.6	152.7	64.5
BTK	182.9	97.2	118.5	341	285.7	323.1	223.4	271.6	259.7	69.4	123.6	288.4	185.4	198.3	16.2	61.9	155.3	176	15.6	293.2	113.9	369.6	343.3
BTN1A1	449	279.8	223.2	471.1	261.4	181	263.8	244.8	235	299.5	316.2	346.9	363.5	314.5	50.2	69.5	414.9	355	74.6	439.5	341.6	287.8	44
BTN2A1	1114.77	1131.53	1390.37	1423.17	1497.37	1727.97	1828.27	1222.73	2195.37	2020.07	2070.47	2334.97	2393.73	1076.9	80.6667	264.967	1426.6	984.367	202.667	1547.1	1561.83	1199.47	1416.67
BTN2A2	429.8	408.6	365.45	440.3	565	467.45	577.45	338.65	544.2	512.8	398.35	636.7	597.75	389.3	35.7	91.65	489.15	458.45	46.15	466.5	417.7	304.05	350.75
BTN2A3P	432.4	461.5	535	437.8	383.2	351.7	428.3	296.8	368.7	336.3	317.9	412	62.9	234.3	36	119.2	510.3	675.8	46.9	313.9	754.6	362.6	106.1
BTN3A1	823.15	577.65	401.65	1350.55	2241.45	1118.55	1144.05	717.8	1284.15	1169.2	666.3	1007.3	1197.1	761.3	54	99.25	700.6	574.9	79.7	663.5	689.55	616.5	709.05
BTN3A2	380.25	267.65	425.35	1135.85	1299.85	1545.3	864.45	169.8	1651	1682.95	912.65	1412.95	1771.35	381.45	33	92.95	247.75	452.85	64.7	423.1	262	179.1	679.65
BTN3A2	1101.3	960.1	2256.4	4566.3	5678.1	5501	3408.9	1108.6	5510.7	6209.6	4270.9	6087.6	5117.6	1628.9	88	410.8	1391.8	1878.2	178.7	801.4	1556.5	1228.6	1179.3
BTN3A3	319.35	95.55	271.05	384.2	1062.4	701.3	477.95	124.15	693.25	885.15	447.75	674.2	744.15	222.4	13.1	63.55	178.1	159.55	33.55	184.3	318.75	151.1	188.05
BTNL2	97.8	41.4	66.2	32.2	60.5	77.5	273.3	137.7	64.2	71.1	87.9	214.8	76.8	130.6	11.3	23.7	115.1	196.7	45.1	94.8	78.6	75.7	120.2
BTNL3	1837.4	584	906.1	919.6	718.5	421.7	760.9	1323.1	701.5	566.3	1051.2	883.2	720.6	1277.2	113.4	206.9	996.3	1437.1	135.6	823.4	1039.3	1224.4	1030.6
BTNL8	124.8	35.1	47.1	79.9	33.8	87.3	28.9	211.7	28.7	179.2	409.4	203.9	86.5	48.3	3.8	12.6	43.7	294.6	45.6	120.1	106	44.4	23.7
BTRC	659.267	650.333	483.4	410.867	431.567	364.8	422.7	579.033	657.967	484.367	455.033	390.733	365.933	534.167	32	76.1333	645.967	573.867	72.8	602.567	474.267	395.033	300.767
BUB1	41.78	62.32	61.78	131.42	78.32	106.98	68.28	134.28	91.76	146.7	94.26	120.68	92.34	58.18	4.22	19.64	91.06	78.72	5.98	63.68	95.42	43.5	94.78
BUB1B	133.5	174.8	239.9	423.9	285.5	310.7	258.8	277.2	102.9	254.4	325.1	542.5	321.1	201.7	12.6	67.7	113.6	45.8	36.1	53.1	341.4	203.4	211.7
BUB3	1318.42	1845.85	2229.5	2214.07	2562.4	2122.75	1898.5	1849.7	2388.5	2193.68	2031.92	1768.9	1504.65	1917.78	104.525	547.925	1675.08	1982.45	317.35	1744.75	2368.03	1678.17	1943.38
BUD31	581.5	616.65	835.2	866.75	565.05	886.1	960.65	540.7	1089.65	900.65	1143.95	1319.05	1204.35	713.95	55.3	114.2	491.45	469.55	75.45	873.25	760.45	700.85	950.05
BV03S1J2.2	53.7	171.4	30.8	33	39.2	25.7	43.7	29.6	29	28.2	41.2	30	106.8	148.4	6	7.1	17.9	51.3	24.1	100.3	89.7	76.5	75.8
BYSL	1574.6	939.7	1292.4	957.4	1135.7	1332.7	1210.6	1079.2	1608.2	892.7	1841.2	1040.6	1428.2	963.9	69.5	192.1	798	1096.7	182.4	974.6	809	1307.5	1296.1
BZRAP1	405.5	501.4	635.7	493.5	474	421.4	436.3	506.2	379.3	463.7	675.3	513	465.5	659	69.2	172	655.5	918.2	81.1	680.6	723.1	342.8	512
BZW1	3177.35	2742.4	3166.8	3610.25	2722.2	5013.45	2574.15	2733.45	3494.1	5006.45	5765.25	3535.65	3365.6	2168.4	143	464.7	2534.45	2260.55	359.35	2445.75	2675.8	2047.95	1619.9
BZW2	20661	20574.4	19455.4	17780.9	12561.6	14637.7	30990.7	21897.4	23976.3	19060	16707	18336.2	18694	27016.2	2312	6817.5	32819.8	31534.8	3637.8	30831.8	31972.7	35060.7	33280.6
C10orf10	1947.4	1010.3	1128.2	1700.25	1689.15	2262.8	1967.4	1445.15	1698.7	1623.8	1217.8	1942.7	1150.2	1418.5	122.95	209.5	1311.35	1906.4	209.25	2109.25	772.7	1706.9	585.35
C10orf12	166.35	101.25	153.65	43.5	73.35	83.4	118.85	193.05	36.25	126.55	203.55	216.3	46.05	105.75	14.4	38.25	212	108.65	24.75	202.5	96.4	160.65	138.05
C10orf2	626.1	497.3	473.2	462.6	540.9	541	654.2	563.4	453.6	347.4	1072	690	1016.4	584	33	104.2	466.7	389.2	52.1	529.5	626	1141.3	893.8
C10orf76	1044.8	847.2	630.8	316.05	299.45	646.5	762.85	378.2	582.25	321.3	1055.15	303.9	718.45	636.6	90.1	195.55	995.4	561.25	190.95	485	822.75	1132.4	1144.95
C10orf88	360.6	644.5	651.8	628.2	574	554.5	617.6	653.6	495.6	454.8	668.8	790.6	550.2	611.3	46.2	174.4	559.9	566.6	102.6	602.9	972.2	349.1	528
C10orf95	101	35.6	38.9	54.4	62.6	28.8	44.7	66.5	30.7	28.1	76.7	42	26.6	65.4	3.5	19.6	38.8	52.6	5.1	69.4	38.8	89.8	72.7
C11orf1	227.5	91.8	139.5	84.4	36.7	114.6	54	174.4	138.9	157.9	162.6	70.4	107.1	126.8	9.8	34	58.9	123.2	19.5	194.7	167.5	16	41.5
C11orf16	134.5	132.3	166.3	50.9	90.9	162.5	94.6	120.9	100.2	124.3	140.4	215.4	92.1	160.7	20.6	51.2	176.6	119	30	148	158.3	106.5	134.4
C11orf21	462.1	345.9	357.6	385.6	401.8	386.4	405.5	510.4	464.9	509.7	445.3	480.3	339.4	489.9	49.7	88.5	460.3	536.3	46	613	382.6	387.5	486.1
C11orf24	622.1	587.85	1071.7	1110.4	590.5	1055.35	1224.15	943.15	1039.6	1397.25	1064.15	1843.2	1008.4	878.15	60.9	248.95	1244.2	914.9	142.7	1286.1	1460.55	876.5	959.85
C11orf30	272.6	155.2	140.9	105.5	133	81.1	130.1	223.3	136.6	118.6	413.7	236.8	109.7	185.1	20.6	75.3	177.9	270.2	33.4	172.2	261.6	66.4	277.3
C11orf48	1482.7	358	1605.3	1000.7	963.5	689.6	1110.5	650.4	896.8	1174	2086.6	1400.1	1209.5	601.6	30.5	133.8	482.4	470.5	87.1	455.4	599.7	435.6	942.4
C11orf49	121.9	93.2	635.5	697.3	387	511.4	432.4	214.6	717.2	522.5	491.3	735.6	761.2	393.1	14.4	36.3	186.3	160	35.3	478.9	123.3	203.4	484.3
C11orf57	969	909.4	887.7	623.5	715.1	908.7	761.1	566.9	892.8	860	1252.9	1078.2	1081.2	718.7	61.4	176.4	718	986.3	108.9	808.1	959.7	770.7	769.6
C11orf58	4922.75	6609.95	7278.2	5970.1	5700.75	5001.05	4975.65	5819.5	7322.3	5746.9	7087.35	6735.75	5192.75	5439.4	366.3	1688.25	5480.6	4815.55	992.1	5478.2	7191.8	4544.15	5340.85
C11orf63	385.3	150.5	269.5	78.9	287.7	124.7	96.3	130.8	125.9	131.2	122.7	131.6	140.4	58.5	7.3	59.3	87.5	282.8	25.8	72.5	374.7	78.7	29.9
C11orf68	2508.4	2708.5	1927.1	2910.3	2875	2752.8	3400.8	3075	2417.4	1621.7	2031	1850.3	3233.8	2040.5	131.9	280.3	2855.4	2883.4	411.9	2782.8	1866.6	2748.4	2434.2
C11orf71	947.1	1973.7	1801.3	2090.4	1953.6	1275.1	1641.6	2053.1	1894.8	1540.8	1467.6	1941.9	1176.6	1327	115.6	404.9	1969.9	2243.3	272.1	1867.6	2520.4	1106.6	1042.7
C11orf73	1120.1	1679.6	2096.7	1361.3	747.5	836.1	662.9	1540	1348.9	930.8	1205.8	1160.5	1005.1	1447.3	85.6	456.7	1197.1	1122.1	222.3	759.4	1623.3	798.7	794
C11orf80	18.9	14.3	17.2	28.9	8.9	9.5	11	29.5	10.5	10.7	14.2	27.2	18.4	30.6	1.6	17.2	21.2	21.6	5.9	22.4	87.9	66.8	35.7
C11orf95	1450.8	1927.8	1159.8	1305.7	1190.9	1093.7	1138.2	1806.1	868.8	1715.7	1078.8	2331	1408.7	1430.7	123.3	361.9	2008.7	1905.1	244.9	1768.8	2066.7	830.6	1860
C12orf10	2627.4	2246.3	2593.6	1414.2	3173.6	1979.5	1760.8	2721.9	1588.1	1431.5	2967.7	1560	1863.9	1563.6	141.7	259.4	1417.6	1882.5	255.3	1605.2	1386.8	1535.6	1521.8
C12orf29	709.3	699.4	619.6	602.9	718.8	800	486.1	564.6	537.8	673.5	877.1	474.2	651.4	590.2	38	152.7	706.2	433.4	76.1	382.9	741.5	359.7	635
C12orf4	1636.2	1714.4	1833.5	2074.5	1702.1	1792.7	2016.4	1829.4	1981.6	1447	1611.9	1241.2	1176.5	1805.7	112.1	322.4	1710.4	1933.1	231.5	1337.9	1553.1	1265.3	1343.9
C12orf43	824.3	766.4	856.8	658.9	801	752.9	647.5	913.7	635.5	604.1	694.2	825.3	963.6	714.1	52.5	188.2	1009.8	690	97.9	615.2	1170.5	627.4	456.4
C12orf49	1025.8	574.4	530.2	642.1	750.2	839.2	487.9	578.2	509.4	609	1295.4	688	723	607.8	64.8	104.1	672.2	1039	134.6	613.4	815.2	776	571
C12orf5	885	1126.9	1021.2	1372.5	773.4	829.8	1200.7	862.4	1248.2	997.1	1054.3	875.9	1176.9	1065.7	41.3	294.9	1066.9	408.9	151.5	959.7	1329.1	1011	858.3
C14orf1	360.633	491.4	852.9	705.533	756.367	297.6	584.933	707.9	691.633	441.167	448.533	461.9	683.233	825.233	49.7333	106.467	736.233	576.333	107.467	424.567	546.067	407.7	798.167
C14orf105	5.9	8.2	83.1	14.7	14.7	5.5	2.4	28.9	9.1	26.6	62.3	7.3	3.5	4.3	0.6	6.9	8.2	12.3	8.7	5.4	15.6	3.8	4.9
C14orf132	1469.4	382.3	1268.2	638.7	491.4	923.6	397	541	967.6	1705.4	642.9	2216.8	1471.3	462.2	6.4	209	1361.7	462.1	55	262.6	650.8	248.9	377.4
C14orf159	3513.1	3918	5688.2	3765.7	4851.4	2441.5	4454.4	3780.4	3217.8	3935.6	5886.1	3895.8	5860.5	5195.5	362.2	1157	6387.7	3983.5	622.2	5814.6	5643.2	5467.1	7755.5
C14orf166	14923	15345.9	15065.2	13926.3	12712	11898.3	12988.2	14756.1	14042	13876.8	20307.8	14556.8	15381.8	13208.2	911.3	3071.2	14443.1	13240.3	2058.9	12675.4	16399.1	13724.3	18957.6
C14orf169	1062.3	1053.5	961.9	1267.7	1467.5	1083.3	818.1	916	1148.4	999.7	1043.9	1254.7	1173.6	918.8	67.7	185.2	1124.6	955.6	141.3	886.6	982.4	995.5	966.6
C14orf2	16911.2	17708.2	17241.8	16071.5	11413.1	13882.1	18242	23074.5	13325	15297.5	19971.3	19113.9	11389.7	22277.5	1559.9	5112.7	22500.7	17056.5	3245.25	21192.2	24463	22701.7	25736.5
C14orf79	98.7	195.5	90.5	40.3	82.7	71.6	85.8	226.4	32.2	61.9	118.5	80.3	93.4	84.5	6.8	57.4	91.4	38.6	9.9	208.2	61.3	80.6	55.1
C14orf93	328	236.9	416.3	393.7	388.9	255.5	228.5	525.8	241.8	226.2	331.2	325.3	375.2	316.3	27.3	96.9	259.4	514.7	43.5	331.1	348.7	365.2	331.5
C15orf39	651.833	592.2	475.133	518.633	390	424.933	512.9	645.3	498.267	609.567	634.233	635.767	525.233	508	43.7333	117.7	558.233	745.367	97.2	842.067	591.533	546.5	555.2
C15orf49	160.6	118.2	107.3	241	113.9	85.3	357.9	136.8	66.7	91.1	297.2	83.6	128.3	548.4	9.2	34.3	137.6	94.9	27	420.2	106.5	541.8	60.6
C16orf3	460	186.1	281.6	187.5	198	221.3	62.4	242.1	349.3	452.7	528.1	687.7	244.8	141.5	42.7	122.1	84.1	116.5	20.2	465.9	673.5	71.8	133
C16orf45	7493.7	3347	6439.5	1671.6	2411.5	2230.2	3542.1	3432.4	1983.9	1839.5	5010.3	2930.1	2801.6	3367.1	174.3	791.2	3767.4	2747.4	366.8	4070.7	4169.7	3738.1	3500.7
C16orf58	121.3	245.5	271.2	279.45	337	349.5	343.1	289.05	297.8	491.45	219.15	306.65	307.75	259.8	21	20.8	166.3	181.25	27.45	204.95	201.1	375.5	226.15
C16orf59	74.5	82.2	60.8	52.1	67.8	56.5	69	84.2	58.1	48.2	56.4	29.7	48.8	68.5	6.6	19.3	84.4	113.6	10.6	109.2	75	118.2	82.3
C16orf62	803.9	1122	980.5	975.7	967.6	945.3	1246.5	1104.8	790.4	1107.7	1112.2	1241.7	1167.8	974.4	70.6	221.4	1098.1	972.7	129.4	1496.3	949	1546.7	1677.5
C16orf70	39.4	30.2	16.1	19.5	20.6	15	32.2	38.8	17.7	13.6	18.8	30	20.4	16.7	1.4	5.5	22.3	22	3.7	27.7	17.1	45.3	26.1
C16orf71	37.1	17.9	24	49.6	29.9	55.4	27.8	32.1	33.7	30.3	38.1	16.3	19.7	21.6	4.7	8.4	26.1	39.8	4	327	25.7	40	21.5
C16orf80	1169.7	1428.8	1373.5	2478.8	1889.3	2890.1	2118.1	1217.1	2416.9	3987.7	1064	2522.5	2277.3	1425.7	104.9	406.6	1401.5	1499	242.8	1521	2031.6	1248.4	1533.3
C16orf95	395.7	474.95	471.9	489.4	398.05	313.3	438.1	346.5	385.1	463.45	596	590.55	589.2	330.05	21.6	50.75	250.4	283.3	48.45	406.35	277.95	304.1	683.6
C17orf53	151	175.9	211.8	65.2	48	181.4	296.6	90.5	66.7	134.4	276.3	199.6	100.7	367.8	9.4	50.6	273	96.1	30.8	242.8	286.3	148.9	104.6
C17orf59	297.9	249.4	699	304.2	177.1	424.1	666.8	279.4	563.5	401.2	693.4	652.8	902.5	769.7	12.3	60.2	838.1	305.5	88.9	571.8	635.2	1183.3	801.1
C17orf62	586.5	149.9	384.6	555.3	399.7	786.3	475.3	446.9	585.4	954.7	229.3	1005.4	345.5	328.7	12.6	71.2	246.6	429.8	37.5	555.8	370	93.1	310.8
C17orf70	705.8	584.4	464.1	599.1	575.7	771.6	488.4	633.6	712.8	703.7	793.4	1085.9	805.7	545.7	37.1	62.7	596.2	823.9	87.1	321.2	579.1	490.5	517.8
C17orf75	200.4	232.6	224.4	287.9	175	197.3	146.2	367.3	227.6	148.6	202.5	174.2	284.8	245.6	15	56.3	319.8	263.9	34.5	215	301.3	171.5	247.7
C17orf80	519	508.4	247.6	455.3	415.7	342.8	241	316.9	600.5	232.6	58.8	60.8	85	450.5	32.7	69.5	494.2	332	19.6	434.2	91.1	631	695.9
C17orf85	1105.3	1228.8	1341	1821.3	1473.3	1552.8	1040.5	1121.4	1224.9	1447.7	1446.9	1202.4	896.7	900.3	62	278.8	1215.6	1121.2	169.5	1074.2	1390.6	918	1303.1
C18orf25	670.6	612.65	469.3	498.7	456.8	503.25	530.75	677	1152.65	275.65	338	300.45	661.95	731.45	29.25	53.35	622.15	631.15	99.2	762.25	448.8	719.4	461.55
C18orf32	26289.9	24170.6	23459.8	19440.6	17322.4	26077.6	30245.8	20682.3	27037.1	27569.7	38551.4	33685.7	31504.5	30522.2	1937.83	6155.2	29922	27977.7	3790.9	24292.4	27523.4	32621.2	34851.5
C18orf8	1867.4	1052.1	1136.9	1144	1127.3	1183.3	1192.4	1438.1	833.2	913.8	1188.4	1344.7	1027	1125.1	57.5	229.9	1006.6	855.7	150	755.7	863.6	847.3	760
C19orf10	1040.85	1019.5	860.75	1326.2	1275.4	1405.9	1099.55	991.8	1110.6	1229.35	886.55	1320.45	1642.3	1007.5	90.25	155.1	838.35	1026.05	110.45	1964.2	905.6	1826.65	1286.55
C19orf24	1166.3	632.3	584.3	628.4	421.9	897.6	825.1	580.5	848.2	601.3	790.3	662.1	797.9	846.3	68	91	668	809	98	722	642.6	1103.8	534.4
C19orf26	31.6	18.4	8.9	30.6	6.6	26	13.4	24.3	24.1	8.8	171.9	16.2	10.9	26.1	2.4	6	22.3	16.8	5.1	38.8	48.9	31.5	18.3
C19orf40	289	183.8	429.6	266.4	237.9	213.2	313.1	199.6	316.2	282.3	460.2	345.3	393.4	107.8	27.5	49.5	344.3	469.3	53.8	488.5	415.6	459	564.9
C19orf53	6586	6383.7	6123.6	4968.9	6780.8	5530.2	6946	5051.7	5032	4481	6403.5	4769	7730.8	5656.6	468.8	1105.7	5704.4	6407	1072	5508.3	5154.1	5540.1	6088.8
C19orf54	1256.9	1110.4	1637.3	1055.6	1443.8	1256.4	1262.5	1685.2	1070.4	1652.7	1688.4	1607.4	1210.1	1533	117.4	492.4	1478.7	1199	187.4	1940.5	1997.7	1346.2	1187.6
C19orf57	315.9	235.4	88.6	194.6	322.6	187.8	105.3	613.5	128.1	103.7	116	113.9	197.1	402.5	8.2	67.7	150.5	183.8	51.5	218.6	117.3	642.1	701.7
C19orf60	2930.9	2883.6	2743.3	1612.3	2350.7	1350	3018.9	2401.35	2128.1	1901.9	3276.3	2992.4	2050.95	3091.15	194.5	575.5	2631.4	2774	362	3648.75	2790	3918.45	2857.75
C19orf66	1080.3	782	1227	2659.5	1790.9	1040.75	2360.1	811.9	1961.95	1702.05	1579.7	2240.8	2427.3	284.25	57.55	122.05	662.15	657.9	99.4	562.2	859.6	730.8	635.6
C19orf73	105	31.5	136.8	51.4	197.7	62.3	53.4	61.9	56.3	26.2	91.4	141.8	94.6	156.3	5.1	32.6	44.4	61	7.3	155.6	211.4	42.6	91.6
C19orf80	77.2	79.9	68.7	107.2	119.1	90	61.3	94.3	33.8	593.7	90.5	44.4	42	55	12.2	40.9	39.4	63.4	6.3	84.1	47.2	37	24.2
C1D	1353.5	2692.7	2900.6	2575.2	1890.5	1163	1699.2	1865.9	2074.3	1746.2	1674.7	2114.6	1304.4	2350.5	159.9	820.7	2260	2356.2	354.5	1144.9	3387	1289.6	1151.9
C1GALT1	421.3	390.8	288.8	444.8	343.5	424.5	322	390.5	433.6	193.3	356.2	308.7	423.6	246.3	23.3	69.8	314.9	357.5	52.8	390.4	204.9	241.8	282
C1GALT1C1	649.6	1145.7	771.5	724.4	809.1	844.1	798.7	467.2	775.5	729.8	805.8	1080.3	885.2	866	64.4	228.9	1006.1	607.1	132	730	1228.1	628.4	755.4
C1QA	1420.5	656.7	1822.2	2901.7	6155.6	7094.8	3524.6	791.1	5035.4	4579.5	798.1	5258	2915.2	840.8	44.4	13.2	583.2	762.3	90.4	1152	87.9	778	730.3
C1QB	1323.5	739.2	2832	2310.3	4767	6114	2771.8	942.8	5730.4	4915.1	2075.9	5742.9	2450.1	864.9	43.7	106.9	654.3	900.3	93.9	1388.9	593.2	669.6	810.4
C1QBP	2831.05	3349.25	3973.2	4263.7	3775.8	3660.4	4040.5	4943.65	4213.6	4508.95	4012.5	4584.05	3224.25	3894.25	305.2	1301.6	5027.55	4050.7	702.3	4214.65	5832.2	3945.05	4477.75
C1QL1	476.4	323.55	255.1	364.85	269	389.95	323.25	608.15	321.2	323.5	344.7	381.6	391.4	520.6	44.9	81.5	390.25	467.5	62.65	677.25	349.8	472.2	516.2
C1QTNF1	1843.9	1391.3	1114.6	1583.6	1941.7	1437.5	1380.4	1811.5	1151.6	1493.1	804.8	1458	1265.4	1596.5	143.9	291.3	1527.4	1609.5	205.1	2420.6	1501.7	1921.8	930.8
C1QTNF3	218.9	390.6	287.3	696.9	463.2	312.4	467.6	373.7	362.6	1122.7	286.6	882.7	939.1	485.8	26	168.6	420.3	852.4	79.1	830.5	580	214.7	568
C1QTNF9B-AS1	307.7	602.9	92.7	168	92.9	250.6	221.5	497.7	131.3	103.3	491.8	621.7	95.8	125.1	43.6	142.2	608.1	517.9	47.8	492.6	494.2	116.6	91.5
C1R	2434	1735.4	2384.2	7845.6	4335.4	7664.3	3967.8	2349.1	4940.1	6702.1	1560	6430.9	6370.1	1549.2	153.4	121.4	1312.4	1712.2	217	3652.6	703.4	3332.8	1040.6
C1RL	210.2	229.1	376.7	1099.7	1033.3	849.2	479.2	484.2	546.6	1077.2	143.2	771.7	394.6	443.2	14.1	64.7	289.4	364.9	37.5	349.2	339.2	150.4	204.5
C1S	3059.4	3703.9	4460.9	13149	10249.2	16659.1	7081.9	4891.4	10608.7	16575.4	7256.8	16663.4	11383.7	2703.2	204.6	568.3	2971.3	3465.4	627.3	5416.6	3093.9	4831.6	6936.5
C1orf105	758.6	516.9	398	1955.8	927.8	1701	880.2	1320.9	1266.6	2237.2	1023.7	2520.1	656.5	610.7	45.6	159.5	714.2	1232	127.6	656.7	350.2	1143.4	656.3
C1orf106	176.9	331.6	83.1	177.1	248.2	243.7	149.2	129.1	51.3	235.3	50.6	446.7	386.1	237.3	41	74.9	370.8	612.5	46.1	64.2	183.8	561.4	174.4
C1orf109	507	382	518.1	537.5	423	553.2	467.3	293.2	714.4	1060.6	563.7	644.8	435.2	380.5	22.9	227.8	462.5	558.5	99.2	431.9	1100.3	225.4	192.3
C1orf112	20	9	21.2	60.9	135.1	160.4	7.1	16.8	13.7	28	90.2	157.7	148	19.1	1	5.8	17.5	11.3	5.5	13.3	28.2	13.4	12.6
C1orf115	1331	1211.7	1098	884	1308.4	1218.1	1351.2	1048.5	984.3	1487.2	614.9	1024.2	779.5	1357.3	58.4	874.4	2049.8	954.4	255	1571	2047	1362	1012.8
C1orf116	54.55	56.4	55.05	35.8	33.95	27.4	44.8	66.05	25.1	44.9	53.6	57.05	31.05	54.35	3.1	12.65	42.35	68.8	6.35	44.2	44	47.2	19.8
C1orf123	2108.2	2951.6	3608.3	3415.2	3761.3	3152.7	4121.5	4008.1	2727.7	3089.6	3321.4	2480.9	4665.6	3678.1	253.5	746	3504.3	4043.1	354.9	3594	3362.8	3767.1	5912.3
C1orf159	246.9	324.4	325.5	385.2	270.3	288.3	358.6	438.1	262.2	191.8	229.8	210.8	337.5	232.7	21.2	41	368.8	421.6	29	402.5	186.3	227.2	375.3
C1orf174	1145.6	950.4	996.8	1379.7	1483.1	1000.7	916.1	881.1	934.1	1214.9	1180.1	1441.2	1056.6	1058.9	89.1	296.7	1122.6	1141.8	178.9	1027.6	1438.7	755.2	1034.2
C1orf186	576.3	282	112.5	154.8	155.6	183.35	86.75	347	147.25	207.3	253.3	244.45	149.4	125.15	28.75	96.5	195	223.55	23.65	187.25	301.8	212.75	274
C1orf21	1553	2008.9	2046.9	1353.9	1503	1289.7	1942.4	2432.1	1474	1842.1	2011.9	1359	530.7	2496.2	152.5	445.1	2894.5	2250.6	352	3337.5	3114.2	3209.3	2030.6
C1orf216	1071.9	1181.2	1279.2	1220.9	1270.4	1077.2	1326.3	1408.6	1295.7	1421.8	1211.6	1513.7	1200.9	1559	72.3	187.1	1249.3	1514	156.4	1660.6	1353	1065.6	1385
C1orf27	1553.1	1369	1232.9	975.7	973.4	1301.3	411.2	607.6	761.5	729.3	881.3	530.1	861.5	437	34.5	114.1	596.4	447.4	87.6	331.6	480.8	736.5	547.1
C1orf35	852.1	551.8	487.9	238.1	315.8	411.4	1028.6	380.6	539.5	330.6	463.7	549.6	930.3	653.8	47.5	94.1	598.9	541.2	80.3	675.5	473.1	1299.5	496.2
C1orf50	798	575.9	633.1	602.6	761.3	411.8	630.8	613.9	713.2	695.4	1236	967	738.1	665.8	79.4	97	534.9	650.3	85.8	809.8	524.1	732.9	714
C1orf50	941.3	888.8	652.8	850.4	772.8	540.1	861.5	1012.9	738.2	698.7	877.8	905.5	821.4	908.4	57	197.2	715.8	652.6	116.7	873.2	760.8	633.6	717.1
C1orf54	1126.8	971.6	981.8	1446.7	2157.9	1588.8	1954.5	944.6	947	2063.5	855.3	2466.5	1109.1	897	89.4	192.6	1016	994	145.8	1112.4	1351	899.2	1083.6
C1orf56	445.3	421.9	302.5	436.7	333.8	215.3	56.5	411	301.4	354.4	129.8	260.4	49.7	403.4	18.7	61.5	144.7	316.6	25.5	266.8	489.6	96.4	38
C1orf61	422.1	555.35	597.5	220.8	402.8	422.9	583.05	677.6	622.95	544.4	665.2	560.65	542.65	523.95	57.25	148.15	569.55	759.2	97.5	734.9	608.45	510.3	192
C1orf68	191.85	178.45	127.35	102.35	170.25	114.45	102.3	148.5	94.9	121.6	373.95	173.25	83.8	192.25	11.35	31.05	87.65	128.55	19.05	176.4	146.05	270.7	192.9
C1orf95	670.6	629.7	561.3	1179.6	1353.3	867.9	786	633.5	635.1	1117.9	886	812	389.1	654.7	73.6	139.1	871.9	904.7	99.3	664.6	834.1	973	356.1
C2	366.6	353.2	460.9	812	989.2	1063.8	733.1	675.1	1069.8	1179.9	573.8	1189.8	1330.6	493.2	36.5	65.2	445	511.4	60.4	680.3	297.2	493	841.9
C20orf195	23.2	33.9	23.2	23.7	60.3	13.6	15.4	140.2	21.6	188.9	15.7	64	65.2	106.5	1.7	12.1	24.3	53.9	12.1	61	37.1	100	68.1
C20orf24	22693.7	19039.7	17373.9	12596	14682.6	13264.4	15766.6	13482.5	11274.6	9063.8	31229.2	13394.1	9108.6	13095.4	1139.3	3630.4	13341.2	9972.7	2240.4	13609.5	19189.8	12969	13241.6
C20orf27	282.5	391.5	371.45	312.9	560.35	483.75	595.1	251.9	465	387.1	96.65	322.3	636.65	491.45	29.65	46.15	609.1	405.5	41.8	457.65	327.8	432.45	407.1
C21orf2	396.167	252.067	280.8	178.433	198.667	322.333	438.233	282.667	235.567	228.867	348.5	195.7	331.167	404.967	23.0333	59.8	429.167	359.1	44.4333	517.933	347.667	646.333	471.733
C21orf33	3284.4	3233.55	3426.1	4037.1	2744.25	4019.8	5081.55	3754.8	2286.4	3735.75	2988.15	3676.35	6510.65	5048.9	347.5	713.8	5019.7	2836.15	530.25	5822.2	2647.85	6874.5	8357.95
C21orf59	2024.7	1308.9	1220.9	1519.4	2119	1401.6	1490.6	1655.2	1692.5	1142.6	2713.9	1648.7	2004.1	1580.2	101.7	297.3	1075.4	1256.1	158.4	1857.9	1841.8	2287.1	2424
C21orf62	559.3	438.1	255.2	296.7	36	239.9	453.8	393.2	349.4	153.7	427	299.8	149	461.8	29.9	95.1	451.9	109.1	67	151.3	280.7	600.4	671
C21orf91	332	342.1	80.4	547.1	462	463.2	199.6	468	549.8	404	332.8	500	481.4	314.1	21	60	464.3	364.8	28.4	532	375.4	31.1	60.1
C22orf24	1038.6	922.9	949.1	661.7	661.9	695.8	1737.5	886.5	683.2	1478	906.4	1270.4	848.2	1091.2	65.7	198.9	1613.7	1145	146.1	1360.6	1035.5	1061.8	913.7
C22orf29	102.3	67.7	171.1	245.2	479.2	302.1	227.4	115.2	88.3	192.3	280.6	222.2	263.9	373.5	7.5	14.4	79.7	115.5	7.3	114.3	189.2	76.3	117
C22orf31	396.8	348	248.5	369.4	203.3	291.1	151.6	677.2	50.9	78.2	179.9	335.2	397.9	328	27.8	88	402.1	88.4	27.7	374.9	171.1	520.1	537.9
C22orf46	65.9	22.1	56.8	125.3	37.4	111.6	47.3	145.3	114.3	220.8	88.9	95.3	31.3	133.1	4.5	9.2	61	109.5	9.2	271.7	87.9	178.5	58.5
C2CD2	241.9	705	824.7	1088.6	1127.3	1123	578.9	1017	933.1	1953.3	1024.6	1215.1	644.2	576.2	30	152	380.9	193.3	91.7	1023.3	694.8	494.4	585.9
C2CD2L	533.3	540.05	535.95	511.6	695.15	592.95	397.8	344.35	485.75	566.85	233.5	392.45	280.95	441.8	32.6	82.6	635.3	642.35	84.55	497.4	364.3	419.2	192.35
C2CD3	1354.85	570.75	1102.95	619.05	635.8	990.05	460.25	633.05	500.65	667.2	1230.4	847.95	626.45	516.45	31.25	128.55	491.1	769.5	89.45	375.45	628.65	319.75	483.35
C2CD5	566.4	1222.3	1248.7	1452.6	1507.8	1285.2	702.3	1101.6	1494.6	1211.5	759	1648.4	914.7	1124.9	53.4	236.8	1021.6	1099.2	140.6	458.5	704.9	439	977.9
C2orf27A	253.7	268.6	296.8	249.6	282.2	325.6	490.3	643	161.2	222.1	91.3	433.6	623.5	444.3	15.2	76	355.3	446.1	56	312.7	236.3	1138.8	194
C2orf42	805.8	836	957.7	1156.1	976.1	991.1	726.3	820.7	840.9	1388	1033.4	766.9	758.4	706.6	59.1	181	672.1	598.4	103.4	972.6	888.5	857.1	886.4
C2orf43	391.867	218.5	242.633	401.3	351.333	382	256.433	501.033	229.667	381.833	328.633	287.033	145.667	190.833	17.6667	38.0333	249.967	383.467	41.9333	356.5	142.1	388.667	193.2
C2orf44	617.6	581.4	568.7	646.5	586.8	429.9	474.7	685.9	538	640.1	694.6	706.6	493.7	667.8	49.2	181	719.9	532.3	99.4	379.9	676	452.9	441.5
C2orf47	2003.5	3090.4	3364.7	2804.1	2097.4	2495.7	2989.7	2334	3138.1	2204.1	3517.2	2978.5	4443.2	3165.4	218.7	740.2	3072.7	2565.4	451.5	3056.6	3789.5	3125.5	4482.8
C2orf49	1415.7	1577.1	1166.7	1235.9	1563.5	1137.9	1134.7	804.5	1546.5	867.5	1566.4	849.6	833.4	898.8	84.7	178.1	964.3	920.9	171.9	728.5	1044.4	708.9	732.4
C2orf54	354.5	568.6	270.8	356.1	273.4	177.6	163.5	466.7	203.6	306.5	385.3	283.6	216.1	404.9	26.8	75.3	395.1	441.8	37.7	185.4	125	523.4	350
C2orf68	614	723.35	483.4	599.65	603.85	492.5	810.65	513.45	398.3	475.5	394.4	831.45	973.75	637.1	41.45	174.15	826.1	635.5	117.45	705	517	835.5	887
C2orf72	205.5	119.9	79.55	169.25	61.6	130.15	52.3	232.7	101.7	40.4	79.85	146.95	49.6	195.55	9.6	24.7	125.05	141.95	17.8	320.95	201.2	301.05	255.4
C2orf83	202.5	293.9	181	94.2	153.4	70.7	31.3	182.7	156.8	20.7	58.5	154.6	57.9	53	5.7	28.1	117.7	43.4	13.8	328.2	24.7	100.9	52.6
C3	2236.2	3673.8	3656.4	6515.7	6640.9	12407.1	3038.9	3183.2	6479.6	15710.2	3128.6	9431.8	2032.9	3014.8	121.7	624.9	2020.6	2782	478.2	4825.3	1735.1	2524	2633.5
C3AR1	654.7	602.5	401.4	1397.4	1382	1548.9	920.8	422.6	1403.9	2523.8	579.7	1897.7	1379.8	302.2	22.3	56.9	388.3	420.3	70.9	471.4	196.5	320.1	536.3
C3orf14	595.2	389.9	533.1	497.5	574.3	630.7	426.7	597.8	523	646.4	626	991.6	330.1	500.7	34.8	90	333.4	441.9	42.3	673.6	501.6	289.2	168.6
C3orf18	452.3	472.4	595	540.5	416	810.7	692.3	683.2	275.6	565.8	703	725.1	856.1	741.8	100.5	167.9	695.8	818.2	59.6	909.9	187.8	1459.6	1076.1
C3orf27	68.1	33.8	51.8	48	25.9	51.8	31.4	60.4	31.8	41.2	27.7	47.8	29	37.7	4	10	41.3	42.8	10.4	42	38.8	40.3	38.7
C3orf36	98.3	190.1	172.1	177.7	22.9	115.4	22.3	264	43.1	121	157.5	35.2	326.7	47.2	3.2	85.8	59.1	138.7	18.2	126.9	62	250.9	46
C3orf52	246.6	15.3	320.9	275.4	113.5	389.5	129.8	241.4	185.5	426.1	356	309	73.7	159.3	8.8	33.2	113.3	44.4	16.7	315.9	162.8	53.3	96.5
C3orf62	1929.8	2173	2602.2	2223.5	2434.7	2283.8	2487.8	2183.6	1156.3	1788.7	1924.1	2836.4	2738.8	2162.2	217.6	338.2	1695.6	2165.8	294.7	1792.8	1846.7	2445	2678.3
C4A	613.5	782.55	838.75	4341.3	2004.5	3219.85	3499.7	1132.6	3572.45	3133.5	1564.9	8542.4	4527.3	936.25	58.95	148.85	1264.75	767.4	117.9	1209.25	417.5	954.05	591.35
C4BPA	542.1	707.4	646.7	486.9	554.7	503.6	558.9	737.7	264.4	333.8	98.4	273.3	354.4	703.2	28.7	77.3	550	495	62	571.9	418.1	316.6	355.5
C4BPB	99.8	21.7	17.7	94.3	43.8	76.2	62.4	75.7	38.1	42.1	17.5	20.4	20.4	68	5.5	16.2	110.5	29.1	4.5	76.6	23.2	41.9	56.3
C4orf19	394.3	283.7	285	267.5	161.9	198.1	251.5	822	133.6	246.9	373.7	277.3	302.3	265.2	22.9	84.9	269.2	336.4	62.5	298.9	276.9	229.9	253.5
C4orf27	1718.1	1938.5	2466.5	1847.7	1888.8	2018.4	1576.6	1693.6	2943.2	2558.1	2625.2	2216.4	3896.5	1367.8	115.9	288.8	1381.2	1655.3	247.3	1265	1440.5	1779.3	2571.6
C4orf29	712.5	765.7	483.8	519.7	462.3	245.3	413.1	380.9	415	652.1	293.5	309.4	329.9	370.2	35	57.1	535.1	584.5	44	496	517.2	358.4	356.8
C4orf46	35597.8	49663.3	33369.3	28197.5	20829.8	24978.1	38188.3	46418.7	25909	30535.2	34966.2	32817.9	31936.7	46598.5	2735.1	10115.3	39073.4	44766.3	7842.8	46969.1	44249.7	51412.5	56558
C4orf6	353.9	204.3	235.3	158.3	71.6	156.6	22.2	74.6	49.1	125.8	144.9	278.5	283.6	49.9	4.2	28.3	118.8	153.9	21.8	78.4	237.8	187	69.8
C5	340.2	354.1	242.3	268.9	187.1	280.3	206.9	303.3	276.4	321.6	480.6	268.3	254.3	320.6	12.6	59.4	169.2	425.6	25.6	309.5	306.7	184.6	173.9
C5AR1	444.5	298.4	364.4	661.1	562.6	995.5	543.1	311.8	615.6	659.6	442.4	872.9	396.7	309.3	5.5	88.1	116.5	243.8	41.7	368.4	478.4	534.2	150.5
C5AR2	80.1	14.2	150.3	20.3	42.3	116.3	113.7	86.9	117.2	139.6	107.6	81.4	96.3	112.3	5.3	12.1	133	183.7	10.7	249.7	29.6	43.7	216.3
C5orf15	2049	2936.9	3287.7	3608.2	2274.8	2186.5	1803.2	1699.1	2772.7	3116.7	2274.2	3783.3	2471.4	2641.2	122.7	706.4	2155.9	2594.5	406.2	2160.7	2479.4	1732.2	2050.7
C5orf22	1542	2376.3	3089.5	2830.5	2358.9	2004.3	2172.6	2728.7	2523.5	2455.7	3059.7	2341.5	2223.2	2248.3	169.2	646.5	2337.8	2708.9	412	1463.6	3462.4	1950.3	1955.9
C5orf28	190.2	336.6	342.5	534.2	323.4	339.7	287.1	286.1	529.6	497.8	469.2	409.5	177.6	467.7	19.3	120.8	446.7	277.9	58.2	381.7	364.2	127.3	176.6
C5orf30	606.2	715.9	592	527.3	1260.7	982.3	635.1	885.1	696.9	477.8	908.4	594.5	579.6	680.7	66.1	159	665.3	1150.7	128.8	462.2	1105.1	514.6	772
C5orf42	54.5	191.1	209.1	307.1	127.5	136.2	272.4	35.5	232.7	95.8	48.9	43.1	131.8	72.7	4.5	21.2	82.9	52.7	7.3	32.7	39.7	43.7	195.7
C5orf45	72.1	406.5	89.1	99.3	129.3	97	457.4	248.5	87.5	197.6	338.1	435.9	672.3	402.7	16.6	80.9	338.5	496	29.6	342.2	99.3	799.2	813.6
C5orf66	1173.6	1014.1	895.8	718.4	934.8	796.6	1154	850.4	741.6	516.8	692.8	454.7	842.6	1062.8	103.2	172.9	927	1056.1	181.1	886.6	604.4	964.5	776.5
C6	916.4	771.6	625.1	841	896.3	628.7	519.9	675.8	502.2	830.1	550	678.2	521.7	812.5	74.2	145.3	752.3	989.2	117.1	1082.5	796	501.6	398.2
C6orf10	420.9	162.7	242.3	273.2	124.4	109.6	278.7	90.1	193.6	294.4	435	368	203.5	565.3	11.2	96.6	238	262.3	48.6	203.9	392.5	400.9	233.6
C6orf106	3120.6	3211.2	2381.23	2406.97	3736.77	1874.93	3198.7	2981.27	2614.97	1198.1	2514.1	1356.5	2584.37	2983.43	184.233	283.933	3747	2994.7	362.767	2792.2	2169.3	4229.87	1588.03
C6orf120	1433.05	2117.25	2087.05	2192.5	1633.8	1268.75	1583.1	1670.65	2147.45	1452.1	1421.5	1701.6	1498.25	1853.1	121.85	494.6	1702.85	2001.25	324.9	1330.85	2117.95	1329.85	1640.5
C6orf123	242.8	373.2	56.1	84.8	238.1	58.5	391.8	117.8	190.2	77.1	455.3	235.8	105.1	280.5	8.2	79.3	305.4	189.3	13.8	421.5	225.1	125.6	361.8
C6orf15	268.1	167.8	268.3	196.9	121.8	476.6	177.6	211.6	147.1	393.7	401.2	109.4	257.3	181	83.9	19.6	113.8	469.1	25.2	450.1	219.8	306.1	102.7
C6orf211	815.6	1552.2	1615.3	1561.6	1023.4	1191.4	984.9	1302.4	1396.7	1314.4	829	1404.7	604.3	1667	88	498.9	1430.9	1401.7	257.9	1176.7	1989.8	740.2	986.8
C6orf25	463.5	247.3	207.6	152.9	215	107.6	239.4	76.8	150.8	152.6	260.9	295.3	251.5	239.8	17.1	55.4	195.5	472.9	42.9	352.5	409.4	328.1	185.3
C6orf47	1682	1295.5	1284.7	967.5	1065.2	1122.9	1488	1583.9	1043.7	753.7	1030.9	1201.6	1019.8	1414.3	110.2	349.6	1572.7	1246.6	168.1	1593.9	803.5	2124.4	1272
C6orf48	5671.5	2639.7	3337.9	2380.1	3188	4407.4	3431.1	2546.3	4681	4093.2	2632.8	3454.5	5294.2	2596.4	216.2	444.9	2401.8	3781.2	505.4	3170.3	2399.5	2872	2626.1
C6orf62	1034.1	1114.53	1049.37	1113.8	947.033	960.233	1233.63	1066.47	1092.93	1720.9	1251.33	1767.27	2119.1	1168.27	58.6	251.133	1042.8	1326.33	191.133	1497.93	1375.77	1238.53	1296.97
C7	175.4	24.3	399.5	700.9	368.6	643.2	27.7	85.5	574.1	549.5	117.2	302	186.9	20.3	4.1	18	192.8	29.7	7.3	322	39	128.7	193.4
C7orf25	650.55	638.7	485	585.1	567.05	404.1	523.9	540.5	457.8	542.15	600.3	489.6	684.15	468.4	56	153.2	579.6	511.5	91.55	710.1	932.3	810.8	543.05
C7orf26	1112.4	643.367	858.167	802.633	786.533	730.767	865.9	637.933	570.533	832.533	883.1	939.7	965.733	830.033	45.5	142.067	800	685.2	138.5	658.467	813.7	650.033	880.9
C7orf43	130.4	125.2	131.3	70.4	122	72.1	577.7	91.3	354.5	126.3	779.7	221.8	418.7	127.2	10.4	53.4	110	88.9	13.2	514	568.6	245.3	128.3
C7orf49	3229.7	2593.1	2072.6	1679.6	1504	2058.7	1927.8	2745.2	1884.4	1779.6	2934.2	1814.1	2048.3	1899.1	147	327.6	1939.1	1771.9	289.7	1454.2	1344.7	1451	1663.8
C7orf55-LUC7L2	2402.4	4490.55	3545.6	3588.3	4010.9	2767.25	2716.1	2843.7	2942.4	2859.2	2030.05	2161.75	2072.3	2713.6	238.45	707.15	2790.75	3176	493.15	2567.8	3117.9	2457.5	2151.8
C7orf63	72.6	256.6	100.1	280.2	325.2	458.9	93	106.6	78.8	114.1	234.5	117.6	107.8	107.8	19.2	28.2	123.8	137.7	12.3	62	127.8	74	355.6
C7orf69	47.1	76.3	32.4	44	72.9	47.6	74.4	58	17.8	30.6	179.4	84.7	41.3	22.8	3.2	13.3	40.1	64.2	11.9	91.7	324.7	109.6	109.5
C8A	111	58.2	56.3	43.2	58	122.6	23.5	94.5	65	57.1	188.4	64.4	85.9	62.5	7.3	24.7	38.2	97.5	5.5	111.7	90.9	80.5	99.8
C8B	518.9	352.7	308.9	384.4	48.2	355.6	381.8	420.4	591.7	492.4	761.5	451.2	438.6	341.3	35.4	125.7	487.8	530.1	103.6	553.5	668	295.1	71.9
C8G	21.4	32.8	26.3	12.5	9.8	14.4	12.1	38.6	10.2	98.2	26.5	41.8	27	20.1	2.8	5.4	18.6	33.1	4.5	39.2	23.2	20.6	22.6
C8orf17	379.4	273.3	201.9	364	212.1	162.2	201.7	261.3	295.7	203.7	362.5	399.5	76.2	378.4	37.1	58.8	271.1	352.5	57.4	298.4	334.2	333.4	235.1
C8orf33	1762.5	1311.8	1036.2	1104	1155.8	1459.5	1841.6	1495.4	1815.3	1590.9	2092.7	1053.2	2610.1	1605.7	216.1	344.6	1623.8	1674.7	159.5	1738.8	1985.9	1288	1829.1
C8orf4	165.1	154	230.1	871.2	558	299.8	263.1	275.4	117.2	128.5	146.3	265	11.8	190.2	15.2	100.6	237.2	212.2	27.6	245.4	174.4	159.9	166.1
C8orf44	366.2	197.7	384.5	236.8	231.9	167.7	133.2	235.7	318.8	196.9	209.9	132.1	128.8	278.8	31.9	42.6	279.7	182.4	21.8	243.1	225.1	322.3	152.5
C8orf44-SGK3	268.6	369.7	418.7	298.8	403.1	306.7	297.2	206.1	228.1	319.3	43.3	172.8	57.9	290.6	6.1	32.9	218.1	158.5	59.1	210.5	191.4	119.2	95.9
C8orf60	969.8	581.7	796.3	751.4	598.3	633.7	639.4	753.5	604.5	615.3	665	768.3	612.3	848.9	66	163.7	925.5	1008.2	64.5	1321	719.3	763.9	900.3
C9	103.2	112	29.4	108	16.9	103.1	27.9	169.9	91.2	62.7	131.6	87.4	68.3	10	6.8	10.6	20.5	88.3	13.5	33.3	34.4	143.7	204
C9orf114	308.9	423	325.4	389.4	605.1	315.3	337.1	564.8	592.5	275.7	452.2	532.5	336.4	291.1	12.8	107.6	316.7	327.8	18.2	378.7	186.8	272.7	389.5
C9orf116	248.6	199.4	122.95	178.8	97.3	195.95	182.3	299.05	142.1	223.5	244.95	225.3	125	267.8	21.05	66.75	207.6	230.2	42	306.55	405.15	161.1	171.75
C9orf156	387.9	383.867	539.933	413.9	375.5	597.267	470.233	254.933	433.6	440.3	617.733	453.7	253.467	419	40.7667	101.5	332.8	309.867	60.1	233.333	550.933	311.133	454.8
C9orf16	771.5	711.575	806.075	837.275	822.525	1189.28	855.125	995.2	765.325	999.8	889.725	1364.78	1127.7	745.025	53.375	124.575	561.175	618.6	69.075	872.2	657.325	599.525	485.125
C9orf3	3577.9	5591.2	5328.6	5409.2	3308	5305.7	8778.4	5490.2	3983.5	5890.7	2688.7	8091.2	6834.3	6836.3	532.2	1608.8	8488.9	7770.7	1251.9	7630	9793.4	9363.3	6502.4
C9orf38	492.1	345.8	290.1	218.4	284	138.7	237.2	237.3	315.8	68.2	388.3	320.9	194.8	229.6	26.8	10.1	320.2	482.1	68	221.4	117.8	105.4	97.2
C9orf40	267.2	247.4	372.1	416.3	378.3	283	266.6	252.8	247.3	492.9	305.2	362.1	294.6	225.5	20.5	67.3	338.8	285.3	46	297.3	449.2	199.8	268.3
C9orf53	73.5	44.1	167	29.9	34.8	27.6	26.3	99.8	41.2	20.6	54.2	36.7	21.3	40	1.9	6.1	23	59.5	3.7	39	56.8	26.5	26.4
C9orf78	1600.7	1725.7	1730.4	1166.7	1581.7	1288	1055.4	1290	1482.4	1113.8	2065.5	1369.5	1122.7	1366.3	95.2	355.3	992.4	1541	213.6	749.4	1360.6	1400.5	958.8
C9orf9	465.9	404.3	201.8	305.9	369.7	385	225.8	622.7	318.5	309.2	641.5	156.4	369.2	467	40.4	125.5	415.5	486.9	60	561.8	409.1	707.1	341
C9orf91	354.2	470.5	422.9	370.8	316.2	494.5	506.5	277.3	396.6	576.3	455	482.1	573.6	255.8	26.8	86.2	564.3	560.9	60.4	368.1	410	588	589
CA1	409.1	438.95	193.3	333.3	438.15	295.2	299.75	970.05	328.8	366.7	380.3	590.5	310.1	174.95	46.6	136.15	402.95	606.35	35.9	389.3	248.1	397.25	459.9
CA10	222.4	20.9	14.2	26.8	8.2	17.4	56.4	44.2	11.7	10	31.8	27.1	71	11.4	1.3	4.3	16.7	43.9	1.7	19.9	16	16.1	26.9
CA11	814.9	485.6	391	390.3	803.8	575.9	786.9	558.5	189.9	370.6	91.9	435.5	334.9	333.3	9.5	47.5	92.9	74.1	15.3	607.7	352.8	303.6	416.8
CA12	489	409.95	321.15	467.3	324.867	333	327.65	537.017	415.883	535.8	316.45	407.217	342.317	475.6	36.2833	87.45	443.05	580.733	67.9667	436.933	352.433	315.167	276.567
CA14	1031.1	1333	612.4	1594.7	564.6	639	923.7	975.5	776.4	926.6	645.5	795.7	1250.8	1732.6	195.5	534.1	1834.2	1479	211.5	733.9	716.4	2652.4	893.4
CA2	2754.6	5665.5	3349	3085.6	3674.5	1832.3	1617.5	6242.6	1404.5	1686.9	3505.5	924.9	1054.6	2815.9	271.6	633.6	2609.8	2161.4	374.9	3642.8	3811.2	3942.3	4142.4
CA3	5849.3	24142.7	8568.5	15603.7	8078.2	11496.6	17406.1	24675.8	15682.3	19893.5	6496	24308.7	12493.7	26815.2	1634.8	5775.5	22925.5	23756.3	3521.1	32745.3	27289.5	26455.7	22104.9
CA4	919	417.2	459.8	303.15	561.55	159.1	503.2	324.8	173.25	174.1	363.85	345.8	413	677.15	62.7	130.55	653.45	529.55	94.05	819.95	751.6	984.85	1023.75
CA5A	247	358	483.7	245	41.1	111.4	88.3	99	480	91.6	69.8	163.4	281.5	475.8	36.3	124.5	72.2	228.8	11.9	43.7	97.3	196.5	249.7
CA5B	106.4	147.55	61	92.4	89.85	91.65	67.75	415.4	262.45	103.9	107	183.35	84.4	82.75	19.05	58.9	89.55	131.65	15.95	257.4	285.3	416.35	113.05
CA5BP1	100.7	509.8	342.8	203.8	378	408.1	388.5	167.4	522.3	699.9	652.9	95.6	284.6	440	22.4	37	670.3	476.9	63.7	90.1	37.8	84.3	548
CA6	445.5	112.8	92.2	475.3	180.6	332.8	345.6	184.5	228.5	348.3	435.2	490.1	126.6	410.7	75.1	82.1	515.9	485.6	16.7	427.3	380.7	877.9	386.9
CA7	906	827.2	748.7	637.1	480.9	590.5	904	1016.1	499.8	722.3	342.6	1009.1	516	1002.9	48.3	179.7	993.8	1271.3	122.3	550	482.5	1144.6	828.8
CA8	209.8	409.6	222.6	334.6	559.9	283.3	354.2	325.7	39.4	388.9	71	50.5	34.9	297.9	4	89.1	237.5	264.6	41.1	488.1	353.4	104.9	300.7
CA9	296.6	443.7	108	399.2	419.4	320.6	273.8	220.5	275.1	350.8	121.2	245.8	455.1	307.4	44.7	94.8	304.3	418	73.3	132.2	170.1	639.1	268.1
CAAP1	540.9	1329.7	902.6	1446	1135.3	983.4	802.9	916.1	1252.3	669.2	922.6	907.1	622.2	792.7	75.9	340.9	1078.3	857.8	152.1	791.3	1302.5	811.5	659.4
CAB39	12283.5	12348.8	12997.1	10371	9525.7	8503.7	11944.5	12061.3	12281.3	11319.6	18379.9	11782.5	11914.9	10067.9	624	2883.4	14245.8	13804.5	2010.6	9414.4	13908.5	8397.6	15351.8
CAB39L	59.4	39.5	47.7	88.9	60.2	79.3	33.7	50.5	50.4	50.2	51.6	49	44.8	32.8	2.9	19.6	44.5	47.6	7.2	61.3	56.7	39.4	41.5
CABIN1	1683.6	1202.15	1352	1360.7	1449.3	1513.15	1358.7	1666.8	1175.5	1417.2	1099.45	1363.45	1440.1	1416.85	92	200.55	1308.65	1460.7	145.2	1841.5	918.8	1901.95	1095
CABP1	72.5	33.3667	49.3333	68.4	103.133	29.1	36.4333	125.3	32.3333	18.4333	145.267	24	150.433	44.4	4.1	6.26667	73.4	24.7667	5.2	82.9	36.6667	80.7667	125
CABP2	39.6	27.4	25.1	19.9	12	18.5	42.9	34.4	17.3	12.2	31.2	32.2	51.7	29.6	5.3	3.8	36.6	31.7	3.4	35.7	26.4	91.4	29.3
CABP5	91.8	58.4	61.5	58.8	83.6	61.6	120.6	103.9	92.6	95.3	114.4	41.6	77.9	56.5	8.9	15.6	80.8	127.9	15.8	81.3	82.6	118.3	18.5
CABYR	430.7	608.2	419.2	444.8	415	337.5	398.9	486.4	266.1	330.9	382.5	531.4	359.7	343.5	43.5	118.4	572.3	562.8	76.1	460.2	393.4	565.9	332.5
CACFD1	1495.85	1196.15	1374.25	1163.75	1140.05	1214.7	1700.8	971	1545.55	1172.95	1128.95	1150.55	1623.15	1258.1	90.25	232.45	1006.75	1404.9	198.4	1327	1109.1	1158.05	1159.5
CACNA1A	231.133	226.067	229.767	204.533	160.733	273.3	226.633	237.967	168.533	177.4	205.3	264.233	331.067	196.333	18.9	73.5	343.067	289.167	30.9	286.667	191.767	381.6	153.067
CACNA1B	35	17.8	52	19.4	30	27.1	22.6	41.6	38.4	15.4	29.3	17.5	44.1	48.1	2.8	6.7	58.9	27.8	2.9	46.2	21.1	526.1	152.6
CACNA1C	72.25	106.2	131.65	97.95	101.4	123.5	44.25	115	113.5	127.7	159.6	96.55	165.1	78.95	7	15.2	152.95	167.25	8.1	222.4	203.05	147.8	99.35
CACNA1D	401.45	222.8	251.9	153.65	268.7	160.35	184.75	488.15	237.15	255.35	259.3	195	214.85	283.65	24.7	66.55	333.8	396.6	45.1	389.35	225.35	365	296.45
CACNA1E	99.1	394.4	315.9	89.6	264.1	304.1	282.7	261	159.8	483.2	643.1	83.7	81.9	394.3	10.3	144.3	99.7	231.1	43.1	465.8	549.9	183.6	494.6
CACNA1F	195.6	103.8	78.2	102.9	80.6	66.9	94.4	183.7	88.6	74.2	81.4	117.2	42.3	87.6	7.1	31.6	159.4	189	22	123.9	60.4	88.9	68.2
CACNA1G	117.84	98.44	73.16	63.46	74.42	44.72	42.74	120.18	36.84	38.88	133.2	72.88	99.84	115.42	5.16	18.36	53.86	65.68	8.66	109.9	91.58	110.98	61.62
CACNA1H	36.6	65.5	52	66.5	42.6	44	69.4	64.2	44.6	64.1	57	72.5	36.5	84.1	2.5	7.5	75.9	62.8	5.8	61.4	26	60.8	33
CACNA1I	405.833	416.367	321.967	215.067	285.733	330.367	434.167	235.333	261.967	253.633	188.033	279.967	197.267	415.367	30.9667	98.1	397	486.8	52.9667	641.567	316.367	659.533	594.067
CACNA1S	6989.1	12143.1	8147.8	6592.5	6413.3	5719.8	10403.9	9574.4	8730.5	5998.9	5529.2	7557	11756.2	13132	1147.5	2426.4	14976.1	19094.4	2481.7	10542.2	12150.8	10765.8	12478.7
CACNA2D1	1942.2	3491.5	1133.1	1827.6	1351.1	1460.8	1981.1	2721.4	3285.9	1089.1	443.4	463.3	1593.7	3028.2	178	166.5	3817.9	3205.2	591.4	2864.1	1741.4	4757.9	2961.5
CACNA2D2	667.9	349.4	579.4	284.7	407.9	648.4	660.9	781	444.1	346	248.7	326.7	658.3	612.7	30.2	83.4	311.4	600.7	67	500.6	47.3	446.8	356.2
CACNA2D3	332.3	633.5	387.2	389.8	587.5	514.9	507.4	375	308	557.9	435.2	319.4	40.2	438	23.4	133.5	484.5	742	80.4	462.3	467.8	513.2	706.8
CACNB1	4241.53	8074.07	6556.07	6218.13	6028.03	5239.37	8916.83	6383.37	6789.17	6002.9	8139.73	8024.43	8739	7067.7	404.633	1398.43	8097.57	7567.67	1107.8	5553.93	5191.6	7792.33	11895.1
CACNB2	178.967	342.267	204	153.767	153.7	212.2	192.067	226.767	122.967	137.067	317.733	197.8	280.167	253	11.3333	36.1333	209.6	319.567	26.2	144.3	556.933	236.567	184.5
CACNB3	447.85	437.1	189.15	220.85	239.7	438.3	249.85	227.3	250.05	308.15	222.4	268.15	386	285.7	20.5	43.15	358.75	300.1	27.55	542.2	257.15	330.2	245.05
CACNB4	116.5	41.4	79.8	77.2	57.1	35.5	71.6	89	141.9	89.8	91.9	71.6	43.7	241.2	6.8	11.6	216.9	65.8	11.1	103.5	43.3	136.4	30.3
CACNG1	8390.4	5018.5	6789.6	5815	5813.5	8431.3	8769	7569.7	11049.5	6084.7	16580.2	9487.8	11825.7	6707.8	798.8	1221.5	11160.1	15090	1299.2	10809.2	6122.4	11010	11999.9
CACNG2	109	58.3	173.7	142.3	75.9	107	76.8	441.8	106.9	259.3	465.7	284	243.4	319.9	6	25.9	149.1	161.3	34.7	203.8	273.7	144.3	254.7
CACNG3	53.5	61.5	51.8	39.8	31.4	27.7	31.2	39.6	47.1	25	52.6	47	31.5	63.6	6.3	17.6	40.5	79.6	4.4	77.6	46.3	45.1	161.9
CACNG4	2658	1821.55	599.75	1183.65	1524.55	1389.8	1619.05	2340	1047.3	1548.2	1499	1285.75	830.95	1777.15	54.05	258.4	1534.05	1031.45	254.85	1062.7	1115.5	1974.4	671.7
CACNG5	86.9	67.1	112.3	46	136.5	45.1	156.9	371.2	44.6	65.8	393.6	69	78.1	56.3	11.7	18.4	132.2	312.8	14.9	169.4	56.2	270.8	126.1
CACTIN	1272.3	972.5	940	974.7	1507.83	1092.57	1160.93	1481.93	863.867	918	660	676	947.3	965.467	57.4	184.5	1025.2	988.033	123.967	898.233	720.8	908.7	995.033
CACYBP	2497.5	3288.65	2175.2	2208.18	2493.93	1772.1	2076.95	2441.85	1716.05	2575.45	2142.88	2868.72	1832.5	2804.12	183.375	682.275	2653.05	2762.9	431	2494.8	3212.38	2544.57	2725.5
CAD	490.4	186.1	438.7	813	784.1	848.4	722.1	534.6	437	1116.3	438.7	628.9	588.3	512.8	14.1	117.5	435.9	268.9	65.9	952.2	573.9	494.8	312.5
CADM1	768.633	1200.33	626.2	1110.17	1096.37	686.333	1137.17	1548.87	1263.73	783.667	530.833	892.433	1472.53	1176.7	51.7667	307.067	1335.93	1243.07	199.967	1571.1	1099.4	1060.73	916.133
CADM3	191.775	367.7	119.675	301.5	231.75	452.775	474.2	374.325	386.9	544.275	359.8	503.4	269.05	351.125	32.975	96.575	476.35	298.45	40.475	354.1	563.975	353.2	229.275
CADM3-AS1	55.1	120.5	61.3	63.4	51.4	63.9	54.3	126.9	56.6	68.6	82.6	92.1	57.6	77.8	4.4	27.5	52.1	74.5	13.2	74.4	87.7	59.8	68
CADM4	65.525	53.825	39	36.6	61.05	49.925	66.275	84.875	66	54.55	60.925	121.25	61.325	64.45	6.225	21.825	72.825	93.475	7.05	154.1	112.275	105.075	59.975
CADPS	583.8	335.3	328.4	294.8	124.6	150	238.6	298.8	200	121.1	416.5	354	18.7	210.5	18.9	55.5	235.3	276.3	36.7	159.8	267.9	152	66.2
CADPS2	379	244	260.4	455.4	641	736.6	483.7	808.5	326.2	582.6	586.3	481.2	160.8	362.9	51.8	76.1	451.8	570.4	82.3	470.3	377.6	614.3	328.8
CALB1	297.5	104.3	125.3	110.3	156.15	57.9	152	158.25	82.65	81.1	131.3	154.25	44.75	159.7	15.85	51.6	157.3	139.85	30.1	181.5	283.75	120.85	13.1
CALB2	487.5	394.1	321.4	346.3	410.7	320.2	305.5	653.4	358.2	576.5	553.5	468.6	276	327.9	40.2	196.3	335.9	530.7	86.1	640.1	561.2	529.4	199.7
CALCA	243.9	184.725	210.425	113.6	121.525	218.45	291.75	160.575	170.825	281.3	248.75	219.075	197.925	169.875	17.825	51.575	174.425	247.425	31.525	283.725	183.65	199.075	150.2
CALCB	322.3	249	414	641.4	204.7	4024.9	5238.9	445.8	371.5	3082.5	441.3	749.7	1088.7	176.9	10.9	68	164.9	107.3	32	408.9	163.4	159.3	167.5
CALCOCO1	13250.3	10170.6	8879.2	6624.6	11601.1	6334	6429.2	7319.5	4833.1	4931.5	7141.3	4188.8	4399.9	7313.3	503.4	1747.2	5839.7	5489.1	908.9	6923.9	7303.2	4912	7422.2
CALCOCO2	7684.4	8065.1	9830.6	6504	7242.4	7039.4	6548.1	5914.8	5547.4	5352.9	7523	4497.6	5688	6692.6	438.5	1958.8	6125.6	6060.9	925.7	4904.8	7178.9	5081.2	6348
CALCR	90.75	233.4	212.4	217.8	95.7	236.9	181.1	94.6	239.85	117.65	601.05	264	190.4	286.4	19	66.15	210.7	325.65	43.05	277.75	365.05	206.5	80.2
CALCRL	1274.7	981.7	798.4	2206.8	1174.95	1492.15	743.1	1201.15	1339.25	1251.5	739.65	660.5	356	1073.2	72.05	312.15	925.35	1064.25	127.6	1208.4	1277.75	1055.4	834.4
CALD1	804.938	854.788	837.038	1719.65	1928.47	1764.67	1042.01	1049.88	1096.99	1706.1	741.212	1893.81	1268.41	1181.21	72.6625	226.45	1046.54	976.275	164.188	1237.59	859.562	925.55	1116.34
CALHM2	492.4	487.8	433.7	975.75	872.1	1342.85	591.6	699.45	525.4	818.2	275.25	1042.4	553.65	679.95	24.75	89.5	364.2	423.9	75.4	763.05	364.9	525.45	780.35
CALM1	6115.2	5504.3	1533.2	1586.7	3507.6	3116.5	4739.8	4120.3	5443.4	1786.3	869.4	836.6	4530.1	4908.3	374.6	488.5	2921.9	5465.4	1198.8	5278.5	1923.2	5781.8	5981.6
CALM1	13058.7	16059.4	9523.97	8419.59	12776.9	10642.1	10431.9	8812.56	9424.47	10586.8	14601	10295.6	11938.6	11589	820.344	2601.06	9581.21	10425.7	2118.98	8355.32	12756.5	12134.2	12224.4
CALML3	391.15	283.7	278.5	241.55	136.6	235.35	201.25	269.25	170.9	158.3	380.45	99.85	117.4	148.65	34.95	38.25	288.7	329.2	29.75	300	310.8	422.2	150.85
CALML4	529.3	153.2	294.5	431.9	410.7	379.8	104.9	106.65	189.5	397	345.7	500.1	233.8	78.8	12.15	48.1	78.05	117.25	15.1	216.1	136.35	166.55	172.4
CALML5	116.6	31.2	45.4	98.2	33.2	49.2	55	151.7	275.1	6	11.1	62.9	25.6	80.8	5.3	16.2	31.3	90.8	8.4	99.5	39.6	113.4	155.3
CALR	2776.77	2740.77	3928.23	3110.3	4374.27	4739.4	2994.73	3404.63	3448.5	3736.6	3471.13	4811	2996.03	2384.8	193.067	560.367	2543.4	2790.77	357.833	2954.47	2743.93	2430.43	2568.4
CALU	1659.92	1673.38	2601.22	2553.3	1708.85	4091.18	3282.28	2304.88	5056.57	5441.27	2300.6	3202.28	3436.1	2072.35	170.25	632.975	2643.3	2218.35	301.275	1970.95	2325.45	2617.78	3839.18
CALY	232.5	243	199.7	36	173.1	264.3	65.5	282.1	167.4	195.7	146	198.9	29.5	253.5	20.9	61	209	195.6	29.5	279.8	173.2	64.9	179
CAMK1	451.7	279.9	360.1	203.6	419.3	473	387.1	539.1	420.3	496.1	458.2	758.1	90.9	386.8	24.6	105.5	472.2	434.1	77	657.6	519.9	684.1	409.9
CAMK1D	72.9	60.9	24.5	35.8	131.4	169.5	226.1	458.3	128.7	61.3	223.3	259.3	132.9	193.9	22.2	29.1	45.4	237.8	41.3	190.5	323.3	173.6	67.4
CAMK1G	283.6	190.6	282.65	265	194.1	1422.5	240.05	347.6	155.05	1062.7	338.85	201.05	215.1	328.95	28.45	71.6	166.35	395.3	37.4	391.45	317.65	220.7	134.9
CAMK2A	454.35	1323.35	1631.2	1561.8	983.7	1281.3	1262.9	1094.45	1831.5	460.2	983.45	1888.75	3317	722.25	134.9	406.3	1299.1	1334.7	338.3	1023.2	1275.75	2564.55	1643.4
CAMK2B	3397.14	3922.52	2868.34	2663.6	3458.28	1795.58	3713.92	3919.98	2878.48	2865.56	1692.42	3299.28	3960.66	3606.46	264.9	434.76	3926.98	4845.9	492.78	4417.02	2009.18	4526.42	3504.28
CAMK2G	3698.1	5254.27	2965.13	2379.93	2053.53	1546.93	4175.23	3483.9	3499.17	2661.93	2898.33	3499.73	2945.07	4914.53	379.7	1305.43	5366.4	6458.4	1017.93	3645.57	5946.9	4979.37	7449.2
CAMK2N1	1003.9	1088.1	670.6	2386.7	1589.9	2478.8	2113.2	1350.3	904.1	2644.5	1724.3	3405.1	1840.1	1421.6	129.1	324	1297.7	1954.8	309	1606.3	2429.2	1288	1598.7
CAMK4	276.9	219.5	194.3	170.1	249.9	204.8	305.3	208.1	263.3	323.6	484.8	230.9	180.1	186.9	26.4	64.1	287	315.2	44	199.7	272	225.1	322.6
CAMKK2	578.5	459.65	448.05	590.5	821.425	598.525	542.75	624.55	647.525	1083.22	466.225	450.175	926	527.9	55.225	64.225	451.175	764.725	93.875	867.575	439.025	846.575	641.7
CAMKMT	465.3	445.9	495.3	438.7	233	496.7	177.3	326.2	528.5	450	617.4	270.6	689.7	144.1	38.7	81.6	78.8	435.9	61.7	290.7	462.8	278.2	60.2
CAMKV	1244.3	832	424.9	592.2	552.2	624.3	689	821.8	494.2	658.4	865.6	523.2	629.4	651.5	47.4	247.9	632.9	857.2	105.1	469.6	902.6	988.5	496
CAMLG	2953.6	3683.6	3522.3	2268.2	4145.8	3098.9	2900.6	2727.2	3231.7	2720.2	3620.1	3477.1	3491.5	2548.2	115.7	570.1	2117.9	2729.9	415	3591.8	4474.8	2566.8	2657.1
CAMP	88.2	97.2	287.3	134.9	114.8	49.4	227.3	153.9	51	71.1	57	96.5	117	104.5	20.3	31.1	127.6	82.2	18.7	418.9	109	776.1	834.4
CAMSAP1	1382.72	1533.98	1201.48	1297.68	1679.2	1388.76	1610.42	1140.94	1909.24	1248.16	1397.72	1560.86	1804.3	1460.86	99.08	376.48	1405.4	1840.48	198.6	1192.64	1709.02	1442.4	1213.54
CAMSAP2	1024.47	1192.5	1192.93	1871.3	1016.77	1591.1	1454.07	1187.83	1733.77	1992.37	867	1602.17	1347.4	1436.97	86.0667	217.333	1176.9	1117.57	174.2	1266.1	1114.73	1251.43	1155.23
CAMTA1	205.5	338.2	162	302.3	239	174.2	122.1	71.4	206.4	271	262	363.3	342.5	448.2	76	113.6	334.6	612	44.9	460.6	347.4	456.6	422.7
CAMTA2	2865.4	1259.7	3535.8	3222.4	4226	2002.4	3601	4055.1	2385.2	1901.6	1003.2	1389.7	5116	2391.2	189.5	332.3	2277.3	2818.4	224.3	2680.4	1475.7	2318.9	1183.9
CAND1	711.333	927.567	668.033	1004.73	887.3	801.033	666.933	648.167	699.767	775	400.333	805.8	516.1	741.833	32.7333	148.567	764.367	819.933	132.6	531.933	723.333	574.3	606.033
CAND2	14327.1	12036	14538.7	10777.8	11476.7	9969.7	13655	10961.9	15526.6	7896.8	19393.6	11477.7	17540.1	10438	667.8	2905.5	12270.1	12742.3	1826.2	11792.2	12502.7	10016.5	17601.5
CANT1	598.2	617.85	621.8	1339.45	902.05	997.25	756.05	672.3	948.75	1032.15	879.3	1318.25	792.7	618.5	52.3	114.4	821.15	676.2	109.8	652.65	551.15	476.7	472.85
CANX	6561.4	4714.97	7335	6943.1	8144.43	7636.57	6460.23	5416.8	8871.23	7331.77	8240.9	6211.8	7085.4	5053.07	277	1195.97	5761.4	5124.8	820	5284.7	5460.1	5102.1	4153.13
CAP1	2216.25	2182.5	2376.4	4389.6	4312.35	4445.15	3346.4	2405.85	2922.7	4780.5	3406.5	4701.6	2822.15	2287.85	176.5	538.65	1901.3	2127.9	359.75	2218.4	2286.75	2677.2	2922.95
CAP2	27438.3	35120.1	25281.7	19092.6	18739.8	17579.6	20860.5	28073.2	20795	19315.6	15130.6	13568.8	17278.2	28981	1662.75	6338.85	25855.5	30184.9	4418.6	26646.5	28930	38750.2	38329.8
CAPG	673.4	403.8	579.6	416.4	521.9	816.8	650.3	601	447.3	1216.4	769.3	1165.9	779.1	448	66	73.3	399.4	557.5	84.5	802.4	503	495.5	353.3
CAPN1	2101.7	1331.4	1557.6	1474.3	1705.5	1199.1	1721.7	1989.5	1058	1068.9	616.2	907.6	1872.4	1431.2	147.5	129.5	1455.4	1789	213.7	2134.5	679.1	1931.8	1020
CAPN10	256.9	206.8	218.3	242.9	384.95	450.2	239.85	303.25	125.1	231.85	153.85	128.2	118.4	114.9	19.85	21.95	186.6	389.4	16.95	327.65	110.9	244.85	56.15
CAPN11	230.9	241.4	44.4	120.5	177.7	202.6	193.3	136.6	55.2	231.9	171.5	253.8	133.1	291.5	11.3	41.1	168.8	207.5	9.6	269.4	352	88	293.3
CAPN15	1176.6	478.3	445.2	214.4	781.8	590.1	476.8	628.1	480.9	818.5	706.6	653.4	647	480.8	21.1	65.7	603.3	594.6	131.6	751.5	334.7	555.8	421.4
CAPN2	5572.05	5543.3	6247	6411.2	9301.8	10860.9	6256.05	5631.1	8283.05	9548.25	9771.55	8940.95	8282.95	5363.85	366.45	1507.25	5687.75	6018.15	911.35	5214.95	7044.65	5576.55	6854.95
CAPN3	15578.6	22830.5	17760	15305.1	13779.5	11394.9	23853	23141.2	15893.8	14613.6	13318.7	12632.8	13945.1	29289.2	2220.2	5336.4	30045	36971.2	5039.93	26809	27680.3	29768.4	36943.7
CAPN5	559.9	470.1	281.7	505.6	476.6	467.9	427.3	788.7	388	394.5	442.2	556.8	275.7	610.4	38.8	78.3	466.9	737.5	53.9	168.9	519.5	619.8	528.7
CAPN6	96.9667	98.1	94.0667	318.533	237.233	133.033	747.333	102.733	478.767	1235.7	196.533	1121.8	235	159.4	35.5	64.4	101.633	251.433	28.1667	143.633	408.833	109.033	248.433
CAPN7	1478.05	1969.25	1821.85	2020.75	1679.25	1366.55	1572.8	1702.95	1815.45	1465.25	1980.3	868.4	844.9	1697.55	107.25	422.85	2126.8	1954.85	327	1768.1	1757.85	1668.25	972.05
CAPN9	196.65	151.2	107.5	201.6	234.15	186.4	282.3	253.55	167.4	199.45	163.65	214.65	228.65	219.8	10.65	73.2	251.25	214.15	29.05	153.85	236.95	223	147.2
CAPNS1	14942.1	12614.9	16787	11570.5	15266.7	16340.4	15973.4	15841.7	17026.8	15293.4	12664.6	19739.9	19359.2	14512	1162.6	2837.9	15562.5	13106.8	1784.7	15188.7	14248.9	16916.1	11156.5
CAPRIN1	5807.6	5897.85	4084.35	5996.7	7291.95	6267.35	4400.95	5500.55	5009.05	5056.15	4025.45	3439.7	3502.55	5291.05	355.45	1224.85	5162.65	4321.75	878.95	5073.55	6135.2	3842.9	5434.45
CAPRIN2	667.9	1039.1	1131.3	1944.7	3206.8	1447	825.7	1331.4	909.5	1622.6	750.4	1595	760.3	1017.7	60.1	198.4	911.2	936.7	125.2	988	792.1	922.4	693.8
CAPZA1	2717.7	3195.9	2690.8	3636.1	3760.1	3610.1	2482.7	2092.7	2534.9	4137.4	3774.3	4492.4	2667.8	2274.5	178.1	589	2059.9	2132.4	487.2	2038.1	2590.8	1820.8	2213.5
CAPZA2	4492.85	10987.9	9062.15	7711.9	5815.1	6341.45	7801.75	7696.95	7883.65	7095.45	5405.8	7698.3	5241.2	11626.8	752.75	2910.3	11753.1	10202.4	1635.45	7004.4	12451.4	6147.9	7330.8
CAPZB	5336.75	5597.23	5795.4	4969.8	5508.9	5638.32	4773.82	5718.43	4768.12	5593.32	2959.6	4496.8	5139.98	5537.95	381.15	631.3	5876	5896.68	752.575	5750.25	3921.45	6450.3	6227.95
CARD10	340.3	238.3	309.933	212.267	301.167	342.4	355.267	244.733	209	318.167	225.8	398.033	212.067	258.867	22.9333	66.9667	308.467	317.333	60.6667	361.433	392.833	257.867	153.4
CARD14	246.7	166.05	284.2	205	203.8	255.5	151.3	141.4	153.25	286.6	439.6	294.1	164.55	334.35	20.6	19.5	225.05	410.85	30.55	266.15	247.65	289.9	131.3
CARD8	998.2	466.7	1011.1	1207.5	706.9	1403.6	663.3	915.8	857.9	1412.8	864.4	587.4	678	891	58.1	137.9	1195.2	1111.6	105.5	391.7	627.5	695.3	563.8
CARD9	73.3	31.3	48.2	177.3	54.2	42.5	93.3	110.6	133.1	53.9	55.8	178.8	352.2	155.5	5.1	23.5	107.1	46.4	25.1	91.1	59	55.9	168.4
CARF	210.9	397	345.5	165.1	299.4	197.4	105.9	206	357.1	196.1	231.7	150.6	209.1	246.9	18.3	43.5	259.1	430.1	29	125.1	249.3	355.7	410.5
CARHSP1	581.3	197.3	349.5	502.1	1084.5	710.4	367.3	225.5	162.6	695.5	207.5	315.7	255.1	794.1	50.6	38.8	207.3	239	30.3	904.4	613.1	278.6	441.4
CARKD	2471.1	2582	2757.2	3525.5	3115.7	3513.3	1890.1	2683.1	2377.7	3112	2508.4	1994.5	3587.4	2874.6	271.7	445.7	2894.3	2991.9	181.2	2769.3	3288.1	2837.6	4500.9
CARM1	2734.3	3504.3	3114.1	2057.1	2495.2	2054	6462.3	3516	5613	3616	2797.7	4959.4	5767.1	5432.3	408.6	1131.6	4933	6172.8	922.4	5018.1	5693.3	6275	5465.8
CARS	2661.4	1899.05	3436.45	3572.35	3351.3	3614.7	4074.75	2709.55	4504.75	2968.75	5300	4214.05	7508.05	2079.9	168.95	388.6	2078.15	1927.35	216.9	2096.95	2018.35	2119.6	2851.25
CARS2	1531.3	1579.9	1463.2	1773	1566.1	1304	1724.2	1283.7	1018.2	1355.4	1605.6	2077	1287.2	2511.2	150.7	399.3	2164.2	1619.4	279.3	2138.3	2885.4	1797.6	2468
CARTPT	284.1	432	262.3	304.2	362.3	352.4	234.5	305	297.9	357.2	369.3	323	436.1	270.6	29	51	272.7	163.9	27.2	595.4	448	206.1	127.4
CASC1	26.9	111	73	40.9	108.5	154	90.9	72.9	117.2	77.6	171.5	94.9	107.1	12.9	10.7	2.9	80.3	108.8	7.8	175.2	112	157.8	31.9
CASC3	1936.6	2135.7	2333.2	1691.1	1995.2	1923	2377.1	2072.7	1925.9	1549	756.4	1260.5	3396.1	1633.7	132.3	292.8	2063.3	2723.8	220.1	2531.7	1111.9	2449.1	2163.8
CASC5	148.6	83.5	102.6	47.5	72.4	63.9	37.3	141.1	81	167.9	164	170.9	44.7	111	10.1	33.7	123.8	61.7	3.9	78.6	237	184.5	29.5
CASD1	1239.8	2307.1	2012.9	1641.7	1926.6	1385.6	1691.9	1470.8	2287.6	1656.1	1353.9	1643.8	1002	2105.3	126.1	702.5	2123.9	2243.2	347.3	1634.4	2529.4	1016.1	1470.5
CASK	749.3	559.5	522.6	694.45	519.2	816.8	535.3	420.8	659.95	707.5	637.4	651.6	818.15	480.4	36.6	106.75	583.9	631.95	110.1	774.4	782.75	782.95	429.15
CASKIN2	861.6	812.65	533.75	602.75	890.9	713.6	722.5	733.75	494.6	428	335.3	360.1	785.35	750.5	26.1	40.4	700.9	668.15	77.9	490.35	163	987.85	553.15
CASP1	574.92	454.94	624.48	1288.42	1211.46	879.84	1104.92	618.54	1152.58	1450.6	772.14	1360.8	1406.46	503.68	44.04	129.96	494.18	484.7	71.86	552.42	476.44	500.3	563.48
CASP10	396.625	481.1	252.325	521.45	676.9	453.375	442.85	329.475	411.175	408.3	276.225	372.3	366.725	457.525	37	107.35	378.075	509.05	59.2	261.975	515.75	558.075	378.35
CASP2	252.82	169.3	208.44	119.48	181.24	172.04	154.36	236.4	190.36	235	213.08	210.54	207	288.18	18.98	45.52	236.38	385.02	32.46	195.5	222.94	287.46	161.14
CASP3	688.4	849.7	756.6	1025.3	785.2	1280.5	826	408.5	986.6	1285.1	690	1157.8	634	652.7	41.7	153.3	655.4	363.6	120.7	415.1	838.8	902.6	744
CASP4	473.15	409.95	318.55	564.9	625.05	661.3	553.5	505.85	481.75	565.7	453.05	446.75	585.1	384.4	28.95	82.2	323.2	302.75	49.7	457.5	379.9	573.8	323.95
CASP5	110.9	388.1	102.8	98.7	215	58.1	320.1	461.3	53.7	172.3	72.1	326.6	39.1	82.9	16.9	20.3	328	456.6	13.9	78	208.4	162.1	124.3
CASP6	228.6	148.6	409.8	197.15	303.75	254.25	335.2	204.95	322.2	598.15	574.1	366.6	365.65	330.35	20.75	65.85	296.5	284.3	57.75	538.7	381.65	218.6	259.45
CASP7	702.7	2137.5	1719.1	2043.3	1181	1145.7	1639.4	1717.6	1901.1	1727.2	902.4	2482.3	1653.4	928.8	61.2	324.3	1817.3	1433.3	182.6	862	1462.2	547.3	593.6
CASP8	356.5	206.3	153.3	475.15	442	395.75	369.8	301.25	244.5	174.7	171.7	434.1	262.05	146.65	3.7	56.65	182	229.9	31.2	159.7	105.15	234.7	208.65
CASP8AP2	1420.4	1778.6	2079.3	2217.4	1998	1035.4	901.9	1888.4	1267.8	1333.2	746.4	1136	529.7	1643.1	92.1	338.5	1565.5	1814.2	367.6	1138.6	1604.2	1022.8	1031.5
CASP9	1237.15	1424.3	1236.15	1601.05	1342.25	1325.7	1541.2	1801.15	1147.65	1521.4	1706.3	1680.8	1592.8	1546.9	133.95	280.4	1920.75	1706.05	258	1840.5	1652.55	2024.55	2167.45
CASQ1	21805.3	46168.1	30553.7	23467	20508.8	35833	50284.4	49803.9	64880.8	29189.4	14380.6	58351.2	74857.8	55581.8	3470.6	11580	60971.8	52060.9	7571.5	65049.1	54408.4	135941	89903.2
CASQ2	12397.7	7622.7	16407.6	16554	10504.6	27489.3	16737.4	20371.8	32671.7	28012.5	14293.5	33854.4	26703.8	18096.5	1085.4	3042	16250.6	13743.9	1543.4	20666.2	13469.5	18072.9	20540.3
CASR	383.9	118.25	198.5	256.65	225.55	209.5	266.6	304	204.5	232.55	214.75	192.9	139.45	250.55	29.05	55.6	398.1	353.2	16.85	398.25	217.1	139.45	152.65
CASS4	50.2	19.9	79.9	34.9	43.8	43.4	15.7	37	103.6	113.9	122.1	189	209.2	54.2	1.8	7.8	33.7	200.7	9	48.3	148.6	49.4	61.9
CAST	9666.17	5338.1	8656.65	6104.02	6153.25	9404	7143.23	6113.15	8580.65	6554.77	9121	5092.98	8072.1	6014.75	287	1385.38	6260.6	5818.07	968.8	4440.73	5804.98	6257.73	6365.4
CASZ1	1527.6	986.3	926.8	1294.9	1221.1	1154.4	1053.2	949.1	845.6	1337.2	1906.1	1167.6	1144.8	968.4	97	273.8	1134.3	1425.6	223.3	1029.8	1237.7	1517.3	1280.9
CAT	9901	5039.63	5946.37	5715.6	8787.27	5118.8	4044.5	6592.3	3727.73	6053.9	8645.63	5250.07	4398.27	8622.37	529.5	1274.57	6336.03	5628.97	1072	6284.87	8230.03	4867	9292.93
CATR1	46.2	11.8	8.6	11.7	14.9	25.9	28.3	20.3	10.5	13.8	39.4	14.8	9.4	13.8	1.3	2.5	10.2	13.1	2.1	7.5	26.9	19.2	10.8
CATSPER2	134	493.9	524.7	494.3	881.4	77.1	504.1	105.9	318.8	307.8	270.5	187.1	348.2	237.5	9	54.2	621.5	116	10.1	297.1	134.3	457.8	497.1
CATSPERB	275.4	209.7	196.1	224.2	169.7	52.6	227.7	196.1	66.6	196.6	209.6	133.2	148.9	59.1	15	27.1	121.5	309	13.9	232.4	153	388.6	164.1
CATSPERG	140	233.9	46.7	89	187.5	236.2	65.4	220.8	89.3	17	59.2	55.8	63.1	41	22.6	20.8	72.7	62.6	11.6	73	92.4	43.6	37.4
CAV1	5528.9	5177.4	5983.45	10463.6	12062.4	8091.95	6066.3	6678.95	4795.3	8873.85	3850.05	7691.1	4351.2	6622	499.6	1041.55	5997.1	5331.3	747.5	6274.1	5303.5	5342.2	6259.6
CAV2	976.2	1168.03	1218.8	1700.03	2307.83	1300.13	1103.33	1310.5	753.133	1694.5	836.233	1531.33	894.6	1645.77	108.567	319.633	1351.37	1073.37	174.2	1406.37	1907.17	1310.87	1125.53
CAV3	5222.7	8037.7	6806.2	4943.9	3913.4	2198.3	6014.7	6017	4652.5	5105.5	3548.4	7901	3498.7	7552.1	497.4	1551.9	6397.6	9950.2	1561.5	6113.2	8615.9	7034.1	5729
CBFA2T2	707.167	744.467	453.1	575.3	596.5	513.567	637.5	581.933	490	561.8	320.933	429.333	656.033	727.667	48.0333	158.633	834.533	684.567	122	639.233	521.333	682.833	731.5
CBFA2T3	894.5	815.7	938.2	752	760.9	956.1	833.6	997.6	871.4	1047.6	551.7	1112.5	1065	1303.8	62.1	188.2	1154.4	1234.6	196	1088.4	671.4	747.3	1220.2
CBFB	3595.1	2193.85	4542.85	3235.2	3663.25	5215.95	3229.35	3141.75	4220.3	3621.15	6764	2732.95	3896.25	2157.2	169.05	499.4	2454.7	2094.55	293.55	1634.1	2423	1951.35	2265
CBL	156.5	146.9	429.4	298.8	141.6	109.4	241	155.9	164.4	140.2	388.4	158	197.7	144	34.1	24	300.2	262.9	17.3	379	125.6	208.1	373.4
CBLB	622.75	392.75	649.6	707.15	893.85	1347.75	352.8	414.45	555	562.5	650.95	637.35	667.9	354.4	24.7	86.55	390.45	529.75	50.85	402.95	358.65	303	302.25
CBLC	86.9	56.9	58	28.6	36.1	35.7	77.3	43.4	26.9	59.8	29.1	59.6	22.6	87.5	2.1	19.1	61.3	23.7	10.8	67.8	66.7	64.7	32.7
CBLL1	623.6	673.4	675.2	646.1	355.6	190.2	311.2	383.6	489.3	277.8	325.4	220.9	290	441.7	20.6	216.7	519.8	490.8	104.2	473.8	1057.6	294.7	242.7
CBLN1	319.2	86.5	81.3	319.3	309.7	176.9	176.1	200.2	260.8	155	242.2	46.7	145.7	231.9	34.8	30.4	49.3	221.7	30.6	66.9	374.8	84.1	256.8
CBR1	358	478.2	301.6	688.3	646.7	1027.8	603.5	369.1	596.4	1264.4	172.5	1411.5	591.1	1002	88.8	102.4	552.2	473.2	52.2	433.1	566	637.1	459.1
CBR3	208.9	488.2	535.1	523.9	666.9	773	434.4	691.9	641.7	974.3	419.1	844.5	801.9	942.8	38	109.2	391.3	516.7	101.3	749.6	422.5	767.1	311.9
CBR4	1244.2	1706	1685.1	1548	1640.7	1164.2	1075.7	1731	1197.5	1260.4	1214.8	1237.4	874.2	2180.4	164.9	387.9	1654.6	1742.3	249.3	1476.3	2199	1333.1	1271.3
CBS	277.1	221.6	441.1	449.2	348.2	474.7	327.3	513.8	380.7	296.8	174.8	672.1	539.8	380.4	20.8	57.8	202.2	217.8	14.4	373.5	273.5	194.7	320.6
CBWD1	839.9	935.7	811.8	361.9	576.2	504.3	536.8	805.8	1173.4	814.6	1459.1	653.9	752.8	603.2	56	145	758.9	551.3	70.6	717.3	1084.8	621.2	727.9
CBX1	3674.1	4576.4	3556.9	3664	3214.7	2430.9	3097.2	3313	3639.8	3548.9	3074.9	2958	2888.4	3864.4	300.8	1047.1	3753.8	4508.3	620.6	3205.7	4559.1	2752.2	3949
CBX2	38.8	65.8	53.4	43.9	49.7	22.5	164.9	66	29	33.5	46.4	51.5	20.6	81.6	4.6	20	70.8	48.3	10.7	54.4	37.6	34.6	46.6
CBX3	2387.6	2973.65	3155.35	3823.85	2618.35	2911.75	2722.85	2546.65	3078.6	3160.55	3077.7	3961.25	2657.15	2983	157.9	961.2	2952.4	2768.15	573.5	2386.25	3576.05	1954.85	1934.7
CBX4	72.6	240.3	46.1	46.3	324.1	245.3	245.1	242.2	461.3	125.5	73	168.7	1713.8	126.2	5.9	11.9	108.9	80.4	12	52.5	48.5	206.3	134.8
CBX5	445.95	766.75	472.45	829.65	728.65	806.5	753.7	570.2	825.5	1153	208.9	1130.55	609.25	677.3	80.55	155.2	623.35	598.95	88.5	606.35	176.55	557.9	535.6
CBX6	1060.7	1131.45	924.9	1409.85	1332.55	1558.55	1268.15	1445.6	1385.9	2035.6	1087.25	1760.95	1720.55	1029.7	124.7	126.9	1135.8	1469.1	156.9	1497.4	1294.1	1532.95	1286.6
CBX7	4629.4	6647.4	5743.9	4164.7	2825.8	2459.9	3891.2	3604.6	1821.1	3723	3374	1923.9	3583.8	4530.3	125.3	807.1	4539.2	5898.4	726.7	4529.9	4210.3	3110.6	2972.5
CBX8	62.4	62.3	89.1	54.7	58.5	46.7	45.6	77.1	49.5	29	63.1	62.5	105.8	49.7	7.6	18.7	56.8	75.2	5.4	78.1	69.5	83.6	46.9
CBY1	1527.9	1184.8	1666.5	1161.9	1182.4	1443	1323.3	1260.9	1628.7	1300.4	1872.2	1198.9	2451.6	1140.1	78.7	167.6	810.4	858	130.7	803.1	713.5	1321.8	1127.6
CC2D1A	521.45	411.375	621.5	275.7	426.875	391.9	505.65	392.15	400.7	325.7	281.475	312.5	627.95	417.75	37.925	77.8	513.475	345.525	50.075	384.1	300	554.4	327.375
CCAR2	15.2	26	23.4	14.4	12.9	7.9	20.2	62.4	18.4	35	17	17.4	30.7	11.9	1.8	4.5	22.4	34.6	4.6	35	22.5	40.8	32
CCBL1	1153.8	1308.2	905.6	1146.5	1047.3	592.7	1262.7	1202.2	823.1	1051.6	1164	1033.4	876.7	988	73.2	312.6	1104.4	1054.2	168.6	1031.4	1053.1	871.6	1314.9
CCBL2	804.8	1252.7	1332.8	1087.4	634.5	1114.2	1074.5	814	1488.9	690.7	1075.4	1384.1	518.8	995.9	70.5	340.8	926.8	1091.8	122	260.9	1093.1	772.2	902
CCDC101	1667.75	1411	1220.2	894.25	903.3	875.85	1290.4	1127.55	1158.7	765.25	1178.65	914.1	1127	1202.4	135.9	240.3	1196.85	1896.45	296	1587.95	1439	1408.95	1508.65
CCDC102B	9.3	17.1	2.6	16.1	9.8	83.8	16.1	9.5	79.4	131.8	127.1	17.8	5.7	11.1	3.9	2.6	3.7	5.1	0.3	4.8	5.1	7.8	95
CCDC106	101.6	81.8	239.6	96.4	238.7	43.3	104.6	121.5	43.9	122.3	29.2	53.5	72.4	121.5	7.4	38.4	355.6	187.2	40.1	630.4	53.4	126.4	204.9
CCDC109B	95.5	409.5	324.5	1231.7	948.1	1342.7	816.4	339.6	779	1430	627.7	1292.6	774.7	598.2	45.2	138.1	554.9	655.2	101.5	537.3	593.3	373.3	615
CCDC121	123.5	229.5	347.7	218	147.5	139.7	147.1	167.8	116.8	319.2	210.8	190.9	241.3	174.7	14.5	61.7	139.2	299.1	33.9	294.9	409.2	136.9	179.7
CCDC130	928.4	630.9	853.1	828.2	774.2	803.9	914.1	433.8	670	794.7	766.1	443.2	861	934	46	172.4	781.3	1144	105.7	682.8	473.9	883.1	775
CCDC132	58.9	236.4	89.6	97.8	312.7	73.2	140.7	107.4	82.3	63.8	57.4	134.8	43.4	64.9	9.7	34.9	83.4	87.2	13.6	70.8	212	81.5	57.6
CCDC134	37.2	63.7	184.7	70.3	179.1	179	308.5	133	108.9	115.2	27.3	112.5	240.2	120.8	8.3	30.8	34.9	29.2	40.7	67.6	246.5	117	353.5
CCDC144A	205.6	43.8	102.8	54.1	31	15.4	10.1	50.9	17.4	108.6	41.4	51.2	8.3	65.6	4.7	11.2	42.6	25	1.2	56	75.3	52.5	14.9
CCDC15	253.8	230.8	315.8	303.1	273.4	285.3	71.7	386.1	307	319.2	426.8	701.2	210.2	321.6	20.3	103.6	375.8	233.1	26.8	319.1	600	262.9	159.2
CCDC169-SOHLH2	406.7	47	197.4	456.7	175.5	418.2	148	153.9	150.8	245.7	211.5	1228.2	375.2	211.5	25.7	24.1	299.6	294.8	47.2	571.7	276.8	89.9	267.8
CCDC170	110.5	245.2	98.1	50.3	117.6	88.9	60.3	199.4	468.6	60.1	363.8	356.3	44.6	232.6	9.8	18.4	109.7	219.4	22.1	128.9	71.4	71.2	44.9
CCDC176	1085.5	974.8	986.3	850.1	791	644.5	816.5	1051.3	818.7	583.7	1236.4	1026.3	504.5	1316.9	124.5	283.8	531.8	1046	139.8	860.7	1065.6	658.3	476.4
CCDC177	1083.5	774.7	337.6	617.4	490	347.7	632.6	953	329.7	511.2	686.2	431.6	377.9	594.2	46.4	119.8	494.4	988.5	68.4	597.5	692.8	665	330.5
CCDC181	279.5	139.1	77.3	87.6	62	90.1	93.8	191.9	89.5	111.1	170.9	144	113.4	103.7	1.8	27.7	138.2	98.8	10.6	91.7	17.8	64.1	107.4
CCDC186	621.3	227.5	331.6	324.3	405.4	317.4	338.6	302.5	498.5	276.1	330.4	264.6	435.5	425.9	34.7	84.4	409.5	490.1	49	383.9	464.8	832.6	259.1
CCDC19	110.8	202.1	71.8	83.9	59.6	303.3	404	92.7	63.3	79.2	144	106.9	87.3	134.2	7.3	29.2	66.7	84.4	16.6	83.2	245.4	439	128.7
CCDC22	766.85	704.85	681.7	596.75	698.75	650.25	700.3	546.15	403.35	550.6	580.1	409.5	794.75	732.25	57.4	60.35	571.8	667.05	66.55	956.15	513.65	923.05	579.2
CCDC25	1331.3	2007.2	1379.4	1349.7	1141.2	1188.3	1361.8	1437.1	1341.2	1422.6	1683.9	1358.4	1319.5	1554.9	100.4	471.4	1506.3	1441.9	285.9	1285.7	1873.6	1269.6	1408.2
CCDC28A	2135	1872.9	2222.3	1781.1	1910.8	1759.7	1631	1957.1	1236.7	2023.8	1637.2	1324.2	1263.9	1568.8	121.2	390.4	1621	1402.9	308.6	1884.4	1835.6	2067	2029.8
CCDC28B	1106.2	1354.4	1276.4	1285.1	1038.5	493.1	1352	1209.8	926.2	870.4	708.6	1185.05	1298.35	1445.55	133.2	229.15	892.65	1141.35	204.9	1948.7	1523.55	1688.55	1457.05
CCDC30	663.5	355	352.6	335.3	204.1	243	471.7	411.5	284.8	350.1	190.4	342.6	138.7	632.6	53.8	46.8	540	539.9	59.9	645	422.3	158.5	157.6
CCDC33	406.4	291.9	336.8	309.9	175.2	289.5	220.4	316.3	292.6	181.9	423.8	491.4	322.4	451.4	18.4	80.7	315.5	246.3	57.6	336.7	426.2	351.5	314.3
CCDC40	482.65	266.7	356.5	241	234.55	173.7	227.45	337.3	180.35	323.2	343	291.9	271.75	207.35	28.65	50.9	349.8	273.2	25.55	482.35	490.75	437.4	342.85
CCDC47	900.4	1207	1882.8	1781.2	1706.2	1777.2	752	731.8	901.6	1047.6	1284	1504.3	976.6	869.5	53.3	348.5	641.3	630.7	179.4	572.9	1063.2	625.9	1270.2
CCDC51	1768.6	1404.1	1296	1486.7	1535.3	1404.2	1450.8	1582.5	1332.6	1212.9	1407.3	1411.4	1763.4	1621.4	112.2	450.9	1808.8	1336	194.1	1671.5	1944.8	1755.8	2112.9
CCDC53	1619.8	1446.5	2151.3	2200.7	2748.3	2284.9	2502.4	2305	2743.3	1502.7	3362.9	3103.4	3108.4	1663.1	208.8	541.1	1708.7	1599.9	219.3	3168.9	2307.9	2122.7	1760.5
CCDC57	132.8	65.7	59.1	72.7	47.2	49.6	125.3	103.7	81.1	192.1	190.2	115	45.1	41.6	7	22.7	110.6	68.3	8.6	94.2	149.2	136.9	90.7
CCDC59	1865.1	1431.2	1590.2	1267.5	1581.8	1429	1434.4	992.2	1565.7	1394	1606.6	1309.8	1481	1521.9	81	443.6	1414	1579.6	257.7	1181.6	1949.6	879	1223.3
CCDC6	2029.1	1861.4	994.5	1424	2130.6	1231.9	1220.6	1378.2	1521.2	890.1	710.7	660.8	485.7	1402.5	67.2	216.4	1551.2	1516.5	299.2	1190.8	1131	825	662
CCDC64	186.2	69.7	113.3	111.5	221.6	120.6	107.8	184.3	348.1	240.3	191.7	441.8	443.8	228.2	9.8	58.7	234.9	602.6	11.9	412.4	1018.3	237	105.1
CCDC68	342.8	274	236	188.6	294.8	91.8	153	198.1	96.5	275.4	103.9	40	24.5	461.9	8.6	89.3	270.4	216.6	62.8	231.1	238.5	231.4	190.4
CCDC69	4375.2	6056.1	5890.2	2071.8	1545.7	1441.2	3159.4	2281.6	1647.1	1107.1	1288.7	3062.2	2890.1	2935.3	348.3	1241.3	4194.8	2566	723.8	3073	5111.6	5838	2975.1
CCDC7	468.7	384.7	212	519.6	89	238.1	227.9	534.6	184.9	371.1	343.9	482.1	273.9	408.1	44.4	79.1	528.1	650.5	25.2	162.2	573.3	179.6	264.3
CCDC70	440	218.4	236.1	66.7	207.2	134.6	302.5	451	252.1	273.6	422.6	531.5	106.2	189.1	41	113.6	295.6	44	13.2	308.3	372.6	159.4	368.5
CCDC71	1171.9	828.2	449.2	732.7	654.1	468.3	656.5	511	572.7	339.4	589.8	513.2	980.5	785.7	118.9	119.8	673.9	638.1	101.4	1306.7	513.2	1087.1	1225
CCDC81	160.5	328.3	180.4	59.8	223.7	51.2	277.5	50.9	198	217.4	478.6	321.4	134	211.9	32.2	52.1	254.4	136.8	58.2	478.1	480.7	342	254.6
CCDC82	49.1	273.5	34.2	130.4	54.8	233.6	133.5	315.9	184.2	26	64.3	172.8	342.6	251.8	22.6	16.3	284.6	350.7	43.9	286.9	152.9	247	279.5
CCDC85B	503.467	311.833	523.5	362.3	495.7	603.467	835.833	392.867	532.1	496.433	360.1	702.5	774.233	506.5	61.4333	39.9667	779.8	578.333	69.8333	752	302.367	823.633	466.233
CCDC85C	346.5	97.9	251	293.9	193.3	296.1	136	60.7	374.4	86.7	55.3	179.6	271.7	123.3	3.1	20	65.6	189.2	16.2	80.3	31.5	330.7	177.6
CCDC86	2229.3	1152.5	1992.3	1490.4	885.9	1502.1	1673.8	1960.7	1991.5	1365.1	2064	2217.7	2450.8	1552.3	182.6	345.2	1340.5	1779.8	232.6	1557.6	1571.5	2133.8	1357.1
CCDC87	89.5	50.4	39.3	50.6	50.8	66.9	88.1	505.1	101.6	69.4	117.2	66.3	282.7	53.4	44.5	57.2	67.9	88.3	7.9	116.1	40.2	1010.8	64.7
CCDC88A	280.05	263.3	287.55	357.9	241.65	283.15	161.25	297.95	407.5	292.9	147.25	284.9	180.45	222.45	15.45	47.5	270.5	228.1	38.45	317.1	322.5	217.45	380.8
CCDC88C	49.7	15.1	139.9	79.9	137.1	129.9	45.9	61.4	25.5	174.9	162.9	248.1	84.9	36.8	3	19.3	23.7	179.3	7.3	80.1	53	22.3	36.4
CCDC9	1622.5	1205.6	1098.6	1259.9	748.8	830	1656.9	1268.3	1160.6	925.2	1097.6	906	1638.6	1271.4	73.8	165.3	1176.9	1259.7	144.1	1703.9	821.3	2019.2	1172.1
CCDC90B	1540.6	2321.7	2398.3	3501.3	2541.3	2742.4	2410.8	2272.9	3659.5	3146.9	2617.3	3996.9	2160.9	2704.8	130.9	651.1	2679.4	2251.1	347.4	2124.6	2653.6	1368.5	1539.7
CCDC91	1065	1664.2	2726	2531.4	2013.8	1794	1393	1902.8	2053.2	1901.6	2171.8	1942.4	1043.6	1577.5	97.7	551.2	1663.5	1665.5	286.2	1417.2	1988.4	699.8	988.3
CCDC92	6256.6	7217.2	5310.4	5997.9	8285	5603.5	7132.9	5669.9	5976	5439	8194.5	7531	8107.1	5336.9	343.7	1382.5	6640.7	4423.5	796.7	4445.7	6112	7010.8	5166.7
CCDC93	661.833	388.6	580.933	694.367	604.2	812.1	462.733	500.3	683.567	591.367	748.567	382.767	633.1	560.667	35.6333	101.867	594.4	599.1	86.7667	520.467	485.167	523.733	697.7
CCDC94	41.7	56.3	418	29.6	23.6	240.7	407.7	271.9	432.7	213.2	77.2	37.4	399.2	167	20.5	5.8	387.3	35.7	17.7	204.4	33.1	102.6	97.7
CCHCR1	990	866.525	781.775	649.125	594.25	483.45	769.825	588.4	580.15	398.375	509.725	498.7	744.675	1138.2	57.6	117.225	986.6	734.625	169.4	870.55	547.9	1264.92	874.325
CCIN	161.4	92.5	102.7	128.8	45	82.3	197.2	385.3	101.6	69.2	68	215.3	126.6	271.7	4	15.9	180.4	124.2	15.2	69.4	86.2	197.9	62.4
CCK	27	237.2	57.2	64.8	16.2	19.4	239	292.5	107.9	32	231.8	331.4	19.6	124	3.7	37.9	57.1	62.9	11.5	56.3	56.3	50.2	34.6
CCKAR	219.75	89.05	72.9	142.05	173.1	76.95	251.35	396.25	135	209.45	212.35	285.5	196.35	298.9	16.65	46.15	410.5	166.3	74	497.95	486.4	550.2	104.45
CCKBR	726.5	485.1	326.1	265.3	335.9	396.5	365.8	659.7	362.1	467.2	429.5	391.9	370.1	468.2	59.4	85.3	544.2	519.4	54.8	735	449.4	558.1	385.2
CCL1	66.5	45	32.5	38.2	26.6	22.5	46	62.4	27.2	38	38.9	41.5	32.9	41.2	5.8	11.3	49.3	54.4	7.7	41	48.1	55.3	21.5
CCL11	607.5	320.2	206.5	420.7	235.1	274.2	202.5	288.4	261.5	641.4	529	431.5	421.6	48.7	35.6	21.7	143.2	342.2	71.1	335.6	78.4	371.1	60.4
CCL13	108	299	189.05	403.3	711.3	387.45	480.25	231.55	460.35	730.2	286.3	913.5	274.1	203.15	7.45	68.5	209.95	284.55	40.9	325.7	193.1	146.9	208.8
CCL14	3463.1	774.6	1259.8	2187.8	2424.3	5765.9	818.5	5967.7	1983.4	4685.8	1918.1	7169.6	1662.6	911.3	122.9	336.5	1426	1172.6	178.3	2400.9	1310.5	2403.8	2159
CCL15	87.9	105.9	156.9	175.4	134.3	150.3	43.1	57.4	176.5	202.7	79.7	226.9	119.1	143.4	6.2	77.1	101.7	40.3	5	111.7	73.3	131.1	147.2
CCL16	457.3	535	397.3	176	421.6	434.7	490.7	539.2	294.8	744.5	593.9	567.4	381.7	619.5	67.7	144.7	656.4	362.3	49.7	1164.7	504.5	399.6	417.8
CCL17	64.3	37.4	59.4	36.6	39.4	21.5	34.3	191.6	100.5	321.5	193.6	114	63.8	92.6	6.6	10.5	49.4	61.2	39.8	77.5	237.3	68.3	40
CCL18	81.6	185.2	275.45	711.3	1253.95	1308.15	916.2	751.25	572.8	2474.3	378.55	1996.8	309.4	241.85	30.25	63.9	86.85	97.8	25.8	297.1	71.7	258.55	287
CCL19	100.7	252.9	301.3	1823.5	886.4	566.4	1076.7	376.4	1034.4	1342.6	565.8	1473.7	1029.9	318.3	38.4	102.9	432.1	524.2	31.4	183.2	384.7	128.8	290.3
CCL2	309.9	408.3	330.4	5207.7	2789.4	2220.1	2842.5	536.9	2242.7	3605	399	3455	4446.5	160.9	44.8	107.1	300.3	542.9	59.5	524	233.4	73.8	121.7
CCL20	38.9	18.9	41.8	25.3	27.9	358.6	27.1	17.2	40.5	51.5	114.2	58.7	32.2	33.4	2.9	8.5	11.3	22.6	4.9	22.4	22.1	27.1	138.4
CCL21	712.3	854.1	664.3	652.3	661.7	727.2	581.9	834.3	710.4	1612.3	730.1	586.7	652	665	48.4	106.4	494	815.1	61.9	477.2	335.4	986.3	266.7
CCL22	397.7	144.4	69.8	157.9	74.3	51.1	78	109.9	59.5	71.8	82.2	295.7	80.5	72.2	5.9	12.1	77.2	116.4	13.4	412.8	433.8	151.3	94.3
CCL23	62.75	18.3	28	39.6	55.15	59.75	55.1	83.3	31.65	211.9	239	83.25	75.3	69.9	4.3	6.2	55.95	45.9	15.85	51.2	134.45	30.85	18.85
CCL24	64.1	85.9	50.8	68.9	31.1	42.6	49.2	29.1	57.4	41.5	66.6	54	80.3	132	5.2	23.8	69	95.4	18.6	60.6	178.3	50.5	28.4
CCL25	127.3	132.8	86.3	82.9	174.3	300.4	169.1	357.4	73.9	134.6	103.6	276.4	146.6	363.8	19.5	118.1	156.5	211.8	33.4	265.4	284	397.5	232.4
CCL27	23.3	66.3	88	129.9	25.6	13.5	28.3	124.7	46.3	117.5	123.2	150	34.9	157.8	19.6	58	75.6	49	16.2	236.7	200.7	338.3	85.9
CCL3	22.8	40.3	45.9	579.6	574.2	634.8	257	290.4	544.6	551.1	294	666.8	129.5	97.7	4.6	17.5	30.7	112.9	35.1	412.5	53.5	17.8	37.5
CCL4	149.5	110.6	284.7	689.9	1125.9	997.7	446.6	436.8	1161.7	720.7	472.4	899.4	82	333.5	9.2	21.2	448.2	360.7	16.4	144.2	99.1	248.9	296
CCL5	387.05	316.2	181.8	463.55	914.25	1212.15	568.2	471.75	496.05	521.15	360.75	502.55	558.75	313	27.25	51.4	227.95	293.25	51.8	329.6	297.3	109.75	302.75
CCL7	50	48.2	27.6	302.5	55.9	173	315.1	29.7	152.8	215.1	43.3	201.6	45.1	66.9	3.2	59.4	52.7	189.6	35.8	162.8	68.9	130	92.9
CCL8	305.4	256.5	291.7	3821.6	2183.5	356.7	1899.2	255.9	1813	1690.9	469.6	2459.9	2016.6	320.8	20	108	33.9	259.6	39.7	243.1	216	243.1	19.4
CCNA1	46.3	337.7	155.2	377.9	288.7	837.3	291.3	425.3	273.6	299.1	374.5	2126.2	398.3	281.6	4	65.5	191.1	267.7	6.8	65.6	83.7	463.4	181.9
CCNA2	240.3	80.1	163.1	335.3	355.05	387.7	131	223.5	209.85	216.25	147.1	307.3	150.2	235.7	16.85	59.7	76.65	198.85	30.15	143.05	97.25	132.8	85.3
CCNB1	318.3	276.6	332.6	509.5	434.2	408.5	226.7	390.1	310.1	398.8	213.4	421.5	164.9	331.9	17.9	112.4	142.8	389.9	46.8	362.3	326.2	225.7	352.4
CCNB1IP1	1917.6	1640.6	1652.8	1683.6	1664.9	1597.8	1864	2099.6	1053	1071.9	1532.5	986.6	2257.5	1760.5	154.2	410.7	1871.2	2050.6	233.6	2018.3	2154.8	2984.3	1902.5
CCNB2	444.3	346.3	344.7	456.8	600.3	459	330.8	318.9	314.3	390	607.7	542.4	184.1	232.1	35	118	268.6	361	52.6	430.5	468.1	204.4	95.9
CCNC	1868.3	1999.1	2134.8	2589.9	2472	2202.7	2069.3	2027.7	2783.7	2298.6	2452.8	2318	2116.7	1592.4	122.4	466.1	2073.2	2070.5	234.9	1679.8	2241.6	1196	1579.1
CCND1	465.7	400.45	318.85	701.9	849.35	528	365.8	337.95	400.8	727.8	303.95	637.05	498.5	567.6	26.4	57.05	439.65	299.4	62.55	524.45	462.6	237.7	188
CCND2	391.233	404.967	271.5	526.567	656.867	673.633	401.633	487.067	731.633	820.8	361.367	805.433	481.267	519.367	37.6667	103.733	471.567	458.767	56.0333	482.667	423.067	243.667	299.933
CCND3	1284	1020.5	1433.7	1829	1694.7	2254.9	1536.3	1120.9	1374.9	1787	2093.5	2310.7	1651.5	946	63.5	156.8	967.2	1131.6	125.6	990.1	1018.3	1001.2	837.6
CCNE1	253.7	218.6	345.1	399.9	156.3	323.4	194.9	60.4	144.1	206.4	687.4	540.2	487.4	143.4	6	57.2	211.4	311.2	38.2	311.4	318.1	78.9	374.9
CCNE2	204.85	230.85	208.05	200.25	264.5	192.7	80.1	178	137.55	234.95	313.8	264.85	67.95	103.25	23.2	46.25	242.45	209.8	32.3	173.35	261	193.6	209
CCNF	262.7	264.55	171.3	348.25	223.85	171.05	83.6	85.65	91.45	290.9	196.5	307.2	448.5	260.85	21	50.95	296.3	80.45	43.2	273.35	150.7	352.25	481.1
CCNG1	18935.5	24998.2	8196.3	9310.9	11691.4	5813.1	17336.8	10387.6	8392.5	7257.2	10267.9	8489.6	7917.9	20026.7	793.8	5849.3	15807.4	14229.6	3449.1	8700.8	21051.7	12974.8	23534
CCNG2	932.367	871.067	1117.8	1053	1823.2	1437.93	556.233	782.333	1036.93	1378.8	510.833	878.133	433.167	839.667	51.0333	186.933	691.433	769.933	174.967	955.2	726.2	604.5	690.5
CCNH	4063.4	3212.5	2439.6	3052.4	3016.1	3082.5	2198.4	3284.5	2715.1	2239.8	3995	2782.1	2730.3	2234.9	167	553.7	2415.8	1960.3	346.6	2546.1	3047.5	2704.8	2876.6
CCNI	12869.4	15944.5	11179.9	10502.5	10176.2	12782.5	18987.8	20660.2	13802.4	18207.8	18946.3	18830	20652.5	19221.5	1077.9	4762	20499.3	22813.2	3386.9	19701.7	20647.3	22614.2	27144.7
CCNJ	547.3	691.2	634.8	762.3	585.9	449.1	638.4	536.5	666.1	363.9	156.5	518.5	500.1	594.3	58.8	142.7	823	619.8	90.7	493.5	653.4	318.4	393.2
CCNJL	426.3	462.6	456.3	252.9	285.9	383	214.3	490.7	181.3	350.2	582.5	349.1	106.9	422.7	8.1	55.4	298.1	355	13.8	428	360	262.5	267.7
CCNK	52.6	93	74.4	66.9	222.4	66	53.3	92.3	54.1	28.6	257.4	50.2	60.6	60.4	8.4	43.8	57.8	79.9	10.8	102.2	73.7	402.8	52.8
CCNL1	1151.1	1722.4	1712.3	2251.7	1880.9	2624.6	1556.1	1370.2	1333.8	2445.3	1727.7	1326.4	1972.4	1251.8	75.3	265.6	1143.4	1484.5	225.4	1297.9	1367.8	1457.5	1587.1
CCNL2	673.5	880.2	1238.5	1169	1475.9	1787.3	1325.1	860.2	917.8	1198.9	466.8	918.8	1318.6	1191.4	88.3	71.6	777.1	885.9	86.2	1073.2	334.9	752.1	1938.6
CCNO	150.6	359.4	178.7	102.1	190.3	223.7	390.4	290	112.1	339.9	123	300.3	230.2	317.2	30.4	29.5	221.8	339.2	67.3	249	215.9	143.4	242.7
CCNT1	889.9	466.3	72.3	413.9	616.9	916.7	427.8	132.1	298.1	191.6	98	309.7	847.4	346.8	56.4	25.6	194.5	150	8.4	651.5	33	583	634.5
CCNT2	513.4	772.3	849.233	950.2	845.3	743.533	632.833	773.8	757.433	756.867	653.9	596.367	501.767	764.133	51.9	279.367	756.4	934.267	117.633	624.233	969.3	569.867	584.7
CCP110	801.1	502.1	623.2	714.2	850.1	320	506.8	875.2	245.7	656.8	935.1	757.6	398.6	592	39.6	100.2	482.7	789.3	94.9	328.5	544.9	486.2	417.4
CCPG1	386.9	369.1	377.2	511.3	465.3	408.2	266.4	297.5	307.3	379.4	465.1	532.9	329.6	276.8	18.5	86.1	377.4	413.6	22.1	326.6	446	166.1	290.9
CCPG1	2742.85	3156.85	3681.4	2411.55	3116.38	2154.82	2548.18	2555.78	2477.32	2131.03	3432.62	2355.18	1904.7	2231.03	192.075	578.225	1694.62	2485.07	367.575	2066	2369.3	1283.53	1325.17
CCR1	532.1	473.4	414.8	1372.3	1121.5	1171.45	1028.2	287.35	1404.7	1382.7	660.25	1277.05	1231.05	236.95	27.95	61.95	244.3	335.8	55.3	360.8	280.35	303.3	258.65
CCR10	339.3	641.2	379.8	321.6	357.3	343.8	523.9	545.7	482.7	353.6	455.3	644.8	909.5	595.3	33.9	58.1	463.1	537.1	51	459.5	277.7	556.7	414.5
CCR2	348.8	353.05	356.75	314.2	254.9	534.3	300.2	429.4	420.15	476.4	693.75	558.4	199.45	395.9	34.1	88.05	395.35	415.3	55.2	501.15	367.1	282.3	205.3
CCR3	403.5	583.7	330.5	341.1	194.1	229.7	281.9	337.1	339.3	352.8	490.5	164.9	151.3	379.9	62.2	186.3	438	417.2	103	471.9	466.2	285.9	397
CCR4	607.9	200.5	350.1	114.5	275.2	353.1	126.1	348	314.1	289.7	656	559	62.4	425.1	33.2	82.5	175.4	783.9	67.8	354.4	467	55	72.4
CCR5	210.9	435.9	150	872.3	1065.2	1030.5	163.2	284.8	751.5	604.3	254.7	998.5	682.4	198.9	16.4	98.1	175.1	232.9	73.5	189.5	141	428.1	94.4
CCR6	34.7	98.5	14.3	131.3	14	120.9	78.3	56.9	49.9	104.7	109.5	29.9	48.2	67.1	6.9	8.1	23.2	126.4	16.1	78.5	69.4	53.7	79
CCR7	347.8	292	219.4	229.1	228	255.9	610.6	403	297.2	343.8	77.9	277.4	276	263.2	14.1	57.1	295.4	436.6	49.7	168.8	269.7	298.2	206.2
CCR8	274.4	221.2	67.5	147.1	154.8	249.8	83.4	110.2	278.9	258.1	404.2	337.6	369.9	213.4	24.1	79.8	243.9	231	24.3	63	142.1	54.7	282
CCR9	130.8	193.4	107.6	127.9	160.4	95.2	277.3	299	168.1	250.4	396	260.5	228.4	214	9.4	45.5	234.3	210.7	31.5	257.7	135.9	121.9	88.9
CCRL2	171.4	325.5	240.3	88.8	229	275.9	265.8	78.9	58.4	139.2	369	282.4	122.4	372.2	11.9	70.1	82.7	90.7	48.9	281.6	297.8	118.9	106
CCRN4L	1249.3	648.4	555.1	758.5	800.2	523.3	709.4	949.7	561.9	287.5	550.6	429.2	1009.3	831.3	86.7	127.4	989.8	737.2	122	889.8	636.6	1472.8	1010.7
CCS	681.3	773.5	957.6	895.2	1433.9	829	770.3	788.6	556.9	705.9	604.4	536.5	904.7	813.7	56.6	133.9	826.6	488	77.4	525.4	810.7	479.8	997.4
CCSER2	2693.95	4553.5	3917	3736.95	2665.3	3407.55	3466.95	3513.8	4064.5	3413.35	2736.2	5026.3	2365.1	3989.35	193.8	917.95	4353.25	4484.05	674.85	3135.15	4734.95	3573.1	3730.3
CCT2	6315.45	4257.05	5118.45	5775.85	5900	7320.1	4692.55	4715.55	7383.65	6650.75	6475.4	5118.9	5072.05	4450.6	266.85	995.4	4573.1	3923.65	662.15	3734.6	4687.85	3625.05	5200.6
CCT3	9628.3	7019.4	8159.4	5321.3	7328	9777.6	7378.7	9016.3	8676.1	8042.5	11304.7	10617.1	11485	7213.6	531.7	1209.2	6032.4	5563.3	812.8	6720.3	5889.7	7272.3	9898.7
CCT4	13136.7	16072.5	11999	13170.6	13713.5	12149	15767.9	16844.6	12467.3	17700.4	15332.7	18290.9	21428.7	15491.8	731.9	3235.5	11707.8	11245	1946.4	13830.5	16062.7	15574.2	24399.4
CCT5	7284.6	4678.5	6846.7	4724.9	3998.8	4684	4113.7	5331.3	8014.5	5410	9587.8	7072.6	8144.9	3723.3	253.6	1092.7	4635.4	5767	636.5	4259.9	4859	3771.8	7172.2
CCT6A	3682	2762.1	4024.85	2489.9	3156.35	3416.85	2054	2873.05	3378.65	3290.55	4753.75	3685.15	3220.55	1896.4	168.85	856	2803.75	2415.7	371.2	2005.7	3913.45	1989.1	2609.05
CCT6B	1001.2	907.6	1155.8	830.5	935.8	716.3	787.2	790.8	1122	486.3	1368.3	807.6	620.7	821.9	54.7	183.5	674.9	1068.3	172.6	535.8	1074	749.9	670.8
CCT7	7074.3	4832.8	6804.6	5189.9	5074	5544.5	5879.2	5466.1	6019	5230.4	8313.1	7815.5	8699.4	4035.5	416.8	808	5436.8	4234.7	880.9	5867.1	5777	5824.8	8586.7
CCT8	4790.9	3814.7	4740.25	4246.4	3597	5421.3	4614.75	4363	4539.3	5320.15	6915.85	6611	7300.75	3745.45	211.1	966.3	5101	4024.45	600.7	3747.85	5212.15	3716.95	4754
CCT8L2	50.7	31.1	19.4	36.8	28.1	62.5	42.2	80.6	33.1	31.6	57.2	26.3	79.9	34.4	1.5	4.1	40.2	44.6	5.1	91.3	25.2	98.6	211.4
CCZ1	866.9	823.3	634.9	487.1	478.2	602.6	622.1	1051.9	617.7	367.3	557.8	387.6	910.5	788.4	61.3	168.9	862.3	672.6	83.4	987.3	664.9	701.8	605.7
CCZ1	4228.05	3805.75	4860.15	4644.75	4543.4	4646.95	4553.7	3922.75	4427.15	4201.85	6157.2	5401.3	4821.6	3784.15	273.5	1051.7	4076.65	3553.35	570.25	2996.05	5256.35	3745.2	4019.7
CCZ1B	295.6	224.4	379.5	548.6	529.4	472.3	34.9	323	270.8	354.6	45.8	417.2	224.4	433.1	4.3	97	309.8	515.2	79.1	314	340.1	570.9	269.3
CD101	92.1	86.4	313.6	230.6	225.9	310.3	185.2	253.1	142.6	320.6	491.7	465	170.4	546.3	22.6	17.9	454.1	491.3	58.5	93.6	212.2	106.5	85.5
CD14	603	435.9	759	2184.8	2832.1	4450.6	1458.6	848.6	2225.1	2976.3	960.5	5424.6	1560.6	575	58.6	105.2	383.7	781.7	112.5	1022.9	701.7	695.5	741.5
CD151	355.1	451.6	1148.6	1259	1721.5	2095.4	1546.3	383.7	2327.8	1316.6	680	1615.1	2730.8	690.6	85.9	27.8	981.7	769.9	104	1030.2	402.5	620.4	662.3
CD160	507.7	158.6	58.4	173.5	335.9	219.6	339.3	246.9	364	213.7	258.9	102.5	363.1	267.9	4.4	10.5	350.3	452.8	19.8	201	196.8	89.3	347.6
CD163	1959.23	932.8	2287.4	2881.7	4368.23	11408.8	1396.07	1170.67	3709.03	3182.13	3070.67	3115.83	1701.47	573.2	61	124.067	501.267	772.367	66.9333	824.333	474.733	570.133	703
CD164	3777.6	5788.33	7072.07	7168.47	5254.47	5997.8	5565.8	4809.1	7066.73	6257.67	8015.03	5988.63	4727.33	5901.43	215.4	1692.27	5382.57	5108.47	875.8	4722.7	6749.23	3196.3	3274.8
CD177	339.5	775.9	386.5	261.9	196	321.1	377.7	672.8	477.3	135.5	506.1	277.5	250.2	661.1	42.4	48.7	346.7	621.9	56.7	538.5	227.3	701.8	366.9
CD180	133.6	513	268.6	360.1	372.7	400	296.1	181.1	504.1	643.8	692.4	715.5	275.4	343.8	27.3	80.2	114.3	329	24.6	129	215.1	108.3	197.5
CD19	729.9	256.8	359.5	239.7	111	142.9	329.3	490.5	162.6	325.3	225.3	241.8	202.5	376.9	22.1	68.4	427.6	334.2	74.7	320.6	127.9	632.9	538.3
CD1A	1298.3	693	765.3	932.2	828.1	502.2	747.4	1376.9	540.8	756.1	928.2	724.5	495.3	852.1	73	230.8	619.9	1417	176.9	475.3	854.5	858.3	362.1
CD1B	780.2	83.3	40.7	77	132.5	38.8	141.1	526.4	135.3	53.7	377.6	104.2	27.2	82.6	3	13.5	174.9	103.6	33.3	77.9	54.1	128.1	137.5
CD1C	97.9	33.6	52.3	99.4	42.3	34	58.8	89.2	59.8	363.9	98.7	93.2	28.3	65.3	21.9	7.5	41.9	83.9	25.2	83.5	102.1	66.2	60.4
CD1D	322.3	114.7	254.9	314.6	199.6	241.3	327	163.8	174	266.2	332.8	288.5	289.6	285.6	22.8	40.4	294.3	341.6	54	193.2	431.9	243.8	211.1
CD1E	151.85	134.75	187	160.4	55.5	67.75	83.9	118.4	104.15	173	111.55	78.25	115.25	144.75	10.65	18	155.9	193	21.15	213.95	124.95	83.3	174.35
CD2	979.3	567.2	241.1	679.2	858	1150.2	937.2	668.9	659.1	724.6	650.3	635.8	480.1	234.9	28.7	82.2	754.1	472.6	75.8	734.1	381.9	680.5	441.2
CD200	192.8	266	299.2	503.2	331.6	404.65	338.7	352.5	225.5	582.7	238.3	428.45	198.5	365.3	26.25	86.4	398.15	368.3	56.85	379.8	194.45	256.2	176.4
CD207	638.7	455	195.1	431.8	402.1	272.3	179.5	389	300	451.4	660.3	509.1	33.4	438.1	36.4	100	247.2	518.3	58	499.4	600.3	689.2	128.6
CD209	337.55	418.4	311.55	814.9	990.15	682	413.35	411.35	304.1	769.35	512.05	781.25	560.9	355.85	33.9	114.55	293.4	289.5	69.75	567.5	370.9	488.7	580.35
CD22	158.525	137.3	225.6	200.325	220.475	144.775	161.875	242.175	118.175	155.875	209.875	115.025	108.45	136.8	6.825	58.525	102.3	175.8	16.55	369.6	252.1	348.125	269.9
CD226	178.5	235.1	30.6	137.2	139	153.7	106.4	99.2	155.9	151.6	183.9	160.6	211.3	240.3	16.8	35.7	246.3	226.9	28.9	247.8	296	169.1	266.3
CD24	136.933	681.683	219.65	781.767	521.117	412.05	187.583	300.4	202.65	416.633	195.183	1092.7	183.117	152.983	12.9833	50.05	142.983	271.367	27.2667	188.533	275.317	143.65	163.917
CD244	250.2	160.7	69.7	234.3	65.9	445.1	46.3	82.1	37.9	82.5	107.6	87.6	100	76.9	8.4	44.3	71.8	94.4	10.6	92.4	67.1	134.5	108.5
CD247	315	323.6	223.4	408.6	603.6	681.4	126.9	188	459	803.7	381.8	535.1	316.6	284.5	26.8	61	503.8	400.2	71.1	351.1	662.8	145.3	440.8
CD248	1544.6	1746.8	969.1	2579.3	1606.2	2342.2	2313.3	1851.3	1897.2	4129.1	1221.4	3458.8	2308.6	1315.2	191.5	339.9	1822.2	1851.1	194.2	3420.3	911	3050.7	1386.3
CD27	376.7	177.9	338.6	214.6	623.9	922.2	345.5	477.1	436.3	444.5	607.1	585	405.7	448.6	44.3	42.9	453.7	784.2	63	416.5	265.6	504.9	447.7
CD28	198.933	168.667	184.267	176.433	203.867	179.733	140.633	212.7	158.767	352.567	339.633	314.1	85.7	192.233	22.8333	53	180.6	270.433	16.3	178.433	210.433	134.733	73.1667
CD2AP	419.4	604.5	809.9	1012	949	381.5	666.7	382.2	724.8	746.5	514.9	706.6	587.2	618.1	27.2	159.3	579.5	633.2	122	359.9	424.4	435.2	329.5
CD2BP2	205.2	557.4	843.9	444.55	705.95	920.25	556.4	737.45	814.9	747.4	667.65	458.05	1529.05	820.65	15.1	66.6	667.85	715.85	77.65	488.6	297.65	542.85	756.35
CD300A	85.2333	123.533	120.633	127.5	212	215.833	136.133	185	196.7	262.4	79.0333	172.6	228.7	132.8	12.8667	24.5	56.5667	227.8	14.6	208.6	172.9	151.933	113.433
CD300C	640	249.4	252.8	328.8	353.7	482.5	406.1	504.6	421.3	424.8	480.7	405.2	419.7	410.7	29.8	82	256.3	421.8	44.7	451.4	575	484.6	541.9
CD302	400.9	781.5	622.3	1349.5	1974.5	1802.7	691.6	813	721.6	2730.4	349	1278.8	303.4	788.2	41.3	148.7	722.4	817.5	135.7	931.2	439.2	545.4	624.3
CD320	787.7	152.9	658.3	394.2	497	755.1	1070.5	284.3	445	532.5	638.7	460.8	785.9	208.9	15.7	45.2	648.4	223.3	78.1	771.3	323.5	349.9	832.9
CD33	96.3	37.7	91.3	137.1	110.6	97.1	80.1	53.7	108.9	108.5	95.7	77.7	41.2	91.4	11.6	26.2	72.9	61.7	15.3	193.2	95.3	95.5	69.2
CD34	2736.2	1428.7	1453.7	2264.6	3040.9	3461.6	2017.6	2448.1	1766.3	3520.8	1372.3	2743.9	2848.2	1512.6	255.3	420.5	1790	2251.1	236.7	1946.3	1387.9	1949.1	2192
CD36	4153.2	3409.03	4572.33	5053.93	4821.47	4806.23	3122.4	4230.17	4124.4	6658.47	3698.73	6850.13	5591.17	7616.43	503.567	1148.5	5026.07	5944.37	598.433	6429.7	6269.07	5402.23	8075.03
CD37	287.6	195.4	297.1	311	381.6	892	543.7	300.9	586.3	663.7	214.9	506.1	352.8	241.6	30.3	62.6	79.5	365.7	34.7	473.5	157.4	538.8	250.8
CD38	1014.6	3487.4	1130.1	1633.9	2585.9	604	2730.4	1197.1	1013.3	625.9	645.9	949.3	1520.1	1935	92.4	235.1	2092.5	2209.2	403.5	1254.4	2204.9	1663.1	2374.4
CD3D	423.7	677.8	381.4	521.3	726.8	942.5	814.8	395	586.3	674.6	671.1	860.5	449.9	731.3	30.6	116	540.2	687.7	145.2	251.8	566.5	721.8	407.4
CD3E	945.3	708.8	453.5	421.4	874.8	1095.7	782.4	548.4	730.6	715.9	995.6	782.4	410.6	644.8	74.5	132.8	1018.6	502.5	148.7	997	570.1	823.1	345.7
CD3EAP	1373.6	1521.3	1171	1587.7	1375.6	977.1	1771.4	1373.4	958.7	1430.6	1741	1892.1	1180.4	1235.4	112.5	379.3	1735.2	1732.8	187.3	1101.6	1480.3	840.2	1280.4
CD3G	82.4	85.2	65.6	73.9	33.9	53.2	40.9	97.9	65.3	70.4	91.9	50.4	93.7	62.3	6.7	20.3	70.9	87.2	5.6	127.8	67.5	94.6	95.6
CD4	143.6	137.85	131.15	478.15	601.6	871.4	358.15	171	439.8	1045.65	213.8	662	91.45	147.9	7.45	44	129.65	163.25	31.1	152.05	75.95	73.9	107.4
CD40	791.4	802.825	731.125	871.025	771.925	735.925	931.225	808.575	673.775	811.425	827.025	743.85	747.85	784.925	63.125	132.5	786.275	809.275	108.3	763.375	562.85	909.85	582.9
CD40LG	233.1	63.4	296.1	71	105	257.9	69.7	612.4	228.8	379.8	323.5	70	84.5	293.9	8.8	27.2	162.5	140.9	53.3	104.5	29.7	99.4	108.6
CD44	641.65	942.15	683.325	2311.9	1402.79	2029.25	1158.81	667.138	2038.15	2377.7	357.038	2091.36	956.15	812.987	58.8125	175.825	974.763	1302.61	107.85	1362.25	870.65	1105.41	952.85
CD46	3357.53	3631.77	2617.23	3301.47	2959.03	2407.7	2222.2	2667.1	2538.33	2610.8	1583.87	1543.47	1904.27	3311.2	184.633	725.367	2882.2	2512.77	494.5	3214.4	3204.9	2786.33	3335.77
CD47	1294.28	937.475	1915.55	2634.65	1937.9	1992.83	1562.35	1317.7	2746.93	2104.88	1258.78	2963.68	2028.28	825.675	57.525	255.75	862.8	955.025	141.75	1393.7	1082.97	1102.1	1406.72
CD48	1015.3	820	511.6	762.9	1191.9	1136.6	1010.8	781.5	1105.7	1859.9	1079	1796.5	1047.6	796.8	30.8	187.2	661.7	1196	110.3	957.5	963.8	1024.1	873.9
CD5	818.9	918.3	743.2	798.3	623.6	848.4	916.9	896.8	682.2	896.3	1157.6	1036.6	181.1	882.4	74.9	268.2	803.9	1040.4	65.8	823.1	823.3	901	192.6
CD52	53.55	66.95	55.65	108.25	590.6	821.15	349.15	55.65	465.55	454.9	172.1	533.1	248.45	142.8	6.05	28.8	50.45	158.45	8.25	259.4	59.75	84.65	198.6
CD53	2297	2119.9	1403	3107.6	3919.4	5671.2	2022.3	1805.1	3152.8	3982.3	2784.8	3406.5	2145.9	1506.3	93.5	333.2	1358.1	1488.9	297.9	1686.9	1142.1	1853.9	2102.9
CD55	2815.15	2252.8	3531.05	2193.75	2863.4	2681.9	2128.05	2227.95	2267.2	2503.6	3773.6	2031.1	1628.7	2121.45	111.25	627.3	2597.25	1815.25	295.65	2258.9	3440.75	2347.4	2052.45
CD58	556.2	456.62	835.04	813.72	600	695.8	520.8	544.92	627	748.2	699.34	711.7	600.74	479.2	26.58	123.78	409.46	444.92	83.54	499.56	534.34	432.86	578.72
CD59	16987.6	11912.6	15148.4	12960.5	11857.9	12170.4	14835.6	14631.4	15069.7	12473.5	12363.7	13926.6	15137.5	12846.8	815.575	2952.78	16539.3	10173	1780.42	16245.5	14274.6	16759.2	20386.3
CD5L	561.2	295.7	126.2	281.8	109.6	105.9	66.9	227.1	291.5	187.1	186.9	298	46	279.2	6.7	110.3	158.2	96.7	10.7	496.3	596.8	147.2	38.8
CD6	458.55	252.325	318.9	194.35	306.85	413.6	368.825	514.225	288.775	333.225	214.325	483.125	255.65	456.9	52.875	103.175	298.825	300.625	63.7	613.375	433.925	585.525	514.925
CD63	23249.8	25012.7	27726.8	26366.4	20432.2	37588.1	28159.4	23609.7	29059.4	34923.6	45104.2	42028.7	41652.5	26026.3	1479.9	4668.3	22334.9	27911.4	3974.4	22144.1	23617.7	22658.3	29064.4
CD68	58.8	157.3	172	387.2	333.2	508.9	410.7	264.3	667.1	528.5	211	461.1	311.3	180.3	17.4	30.4	54.8	228.2	37.4	316.7	108.2	236.2	45
CD69	145.2	45.2	90.7	181.8	231.4	116.3	182.8	28	189	400.5	343.9	370	132.5	116.7	14.1	42.8	61.4	65.4	8.1	19.8	327	32.3	19.3
CD7	74.3	46.95	82.75	46.4	133	152.9	100	64.45	18.4	140.75	108.5	143.6	40.45	28.75	5.7	26.55	33.3	63.3	5.05	143.25	271.2	91.8	171.85
CD70	94.6	111.9	117.6	165.8	355.7	126	50.9	182	52.1	150.8	116	297.2	135.1	180.1	6.4	28.6	381.7	138.9	50.6	314.1	247.2	232.3	401.7
CD72	86.5	23.8	52.4	49.4	378.2	218.5	73.2	75.9	61.5	46.1	46.7	54.4	141.4	41.8	18.6	12.9	28.1	84.8	10.1	48.7	26.6	41.1	27.3
CD74	4379.1	6352.6	6084.7	8738.4	25054.2	25790.5	17311.7	9063.1	13812.3	24703.6	7025.4	16065.3	11461.9	7718.9	649.4	935.8	7029.1	10446.3	932.7	8764.8	7022.4	10703.1	8447.6
CD79A	623.8	461.4	382.3	516.7	256.3	661.6	219.6	692.9	822	488.2	604.4	1025	162.2	452.6	21.6	120.4	344.7	659.5	84.4	705.3	437	469.2	448.9
CD79B	73.6	46	53	139.9	160.1	52.9	64.7	116.6	91.7	17.7	64.6	53.3	116.7	76.8	2.5	30.8	39.4	23.7	3.7	447.9	65.4	120.9	91.5
CD80	1070.7	1134.2	736.6	686.4	772.1	574.5	714.5	1301.2	886.8	999.3	1305.7	754	684.2	1026.1	45.7	265.8	1225.3	1187.6	150.7	1156.5	1184.8	1081.4	883.2
CD81	5643.2	7112.5	7832.8	9951	10489.9	12587.2	9479.1	8833.4	11299.4	14286.1	5344.1	17584.7	10699.2	7618.2	494.1	1009.9	7348.3	7155.5	1014	8217.8	3985.5	4887.3	5981.9
CD82	743.5	964.9	1225.2	1113.6	1349.3	1093.1	460	1277.7	919.7	1330.5	581.2	1028.9	1058.4	1130	25	55.6	811.4	1053.2	166.5	425.3	808.7	1270.7	296.4
CD83	556.5	769.7	616.5	604.9	649.5	677.2	522.3	327.6	568.9	1067.3	925.3	853.3	677.4	819.7	40	221.3	186.1	819.6	28	1165.7	1259.6	586.9	509.8
CD84	489.35	359.233	243.283	333.8	417.483	553.417	256.9	385.217	350.383	402.95	359.333	352.817	224.333	265.717	30.0333	55.6333	291.15	436.533	41.7833	358.017	294.667	308.283	166.5
CD86	161.9	223.333	200.9	310.833	482.267	554.367	282.167	371.033	373.333	485.167	404.733	596.467	229.633	257.2	15.1333	51.8667	62.1333	189.3	32.2667	311.233	162.4	276.467	221.7
CD8A	621.8	407.2	308.9	287.5	1615.2	1896.9	791.1	809.9	674.9	1148.8	607.1	861.4	71.2	759.7	12.1	89.6	353.6	229.4	29.9	415.4	612.8	368.5	331.7
CD8B	215.75	254.1	141.6	122.3	267.25	327.65	46.35	260	159.5	230.1	327.9	142.05	63	97.7	7.1	49.9	198.65	247.6	12.65	68.75	183.9	75.55	81.45
CD9	1824.6	3581.6	3886.7	4210.3	2900.6	2623.8	3945.8	3522	2362.1	3271.6	1828	4942.5	3880.2	2633.5	187.6	766.7	3998	1810.9	329.1	3478.5	4113.3	3476.8	3053.7
CD93	2087.25	2416.5	1651.6	3443.25	6016.6	3155.3	2633.4	2669.05	1453.7	3057.8	1564.45	3948.9	1359.4	2774.8	274.7	605.9	2636.55	2778.55	363.55	2736.05	3200.95	3340.2	3667.45
CD96	264.3	252.3	252.6	142.1	194.4	176.9	155.4	174.7	173.1	341.1	196.8	320.2	98.4	283.1	6.8	51.3	131	251.9	7.2	433.9	355.7	88.6	95.5
CD97	866.2	723.7	844.7	1088.1	814	840.3	950.7	297.1	1012.4	968.7	811.6	990.9	1896.7	430.6	52.5	78.1	516.6	755	75.4	549.6	329.3	872.9	1121.2
CD99	5256	6213.55	6907.75	9186.3	7936.85	10107	7260.95	6080.95	6876.35	11556.5	5693.15	10235.3	8766.15	6048.1	412	1101.55	6780.35	5245.2	1006.55	6877.45	6606.65	6872.75	6452.05
CDA	396.1	274.2	210.4	22.2	120.2	101.6	243.9	79.5	196.6	58.1	217.4	314	181.3	228.1	25.9	75.2	271.6	112.7	25	290	315.6	387	199.1
CDADC1	523.7	697.2	353.4	327.3	395.6	382.8	243.7	74.3	234.9	265.6	309.1	119.9	36.3	302.3	12.8	83.9	343.2	174.4	38.4	322.8	267.6	108.4	251.6
CDC123	3172.7	2175	2298.4	2440.7	3023.5	3621.1	2164.9	2828.6	3048.9	1932.7	3757.1	3532.3	1779.9	2443.7	154.9	503.3	2428.7	2519.3	360.7	2085.4	1989.9	1966.9	1550.3
CDC14A	128.16	107.78	143.08	104.88	206.18	172.74	87.16	155.38	121.42	107.9	141.8	81.28	105.92	153.9	6.1	24.78	84.26	162.4	13.8	81.02	126.62	120.84	86.12
CDC14B	399.04	398.5	326.4	369.28	551.8	471.86	279.62	398.96	328.46	545.66	277.54	417.9	311.38	321.6	27.06	96.74	337.4	413.46	62.86	378.22	462.64	229.18	358.06
CDC16	2677.43	3261.6	2285.77	2921.6	2986.67	2382.43	2335.03	2015.3	1972.47	2481.7	3092.6	2451.77	2398.47	3245.2	220.133	845.933	3371.8	2346.5	368.2	3259.6	3945	2778.47	4074.7
CDC20	306.7	134.9	178.6	425.1	364.1	357.9	273.4	344.9	218.8	298.7	149.6	342.7	74.6	173	2.3	56.5	182.2	173.5	15.8	55.2	190.8	88.9	26.6
CDC23	1010.9	944.7	884.4	936.4	738.1	1069.6	737.4	681.2	1157	1180.1	1073.2	1436.8	764.7	946.3	68.4	297.2	922.8	840.1	164.1	964.8	1331.5	685.9	807.4
CDC25A	56.15	203.7	115.05	94.75	165	80.9	158.5	47.7	41.5	96.95	72.05	136.65	117.2	48.5	3.4	13.6	191.15	170.5	22.25	101.55	102.5	187.55	69.6
CDC25B	1264.8	1296.8	1200.2	1848.4	1837	2534.8	1447.9	1568.9	1193.7	2380	1332.1	2851.9	1868.3	1105.8	59.8	231.4	1480.1	1651.4	191.6	1153.3	1176.3	1314.6	1173.8
CDC25C	172.633	146.2	116.067	156.933	150.433	132.633	88.9667	186.6	101.4	246.767	327.233	204.8	101.833	219.133	9.66667	48.3	136.833	222.367	19	131.5	215	204.167	119.233
CDC27	1161.35	1339.65	1267.75	1540.8	1537.62	1240.88	1011.67	1702.67	1474.45	1302.25	948.575	1026.33	1109.53	1102.35	73.775	219.875	1298.85	1238.9	174.9	1300.9	1090.22	1026.17	1023.62
CDC34	4385.1	4704.1	4838.8	4937.3	5027.8	2757.4	5391.6	3997.6	3260.9	2776.4	1672.8	3311	3912.6	5671.8	266.8	299.3	5433.9	4015.8	628.1	5266.6	1831	4185.3	3514.2
CDC37	3145.4	3399.6	3571	4088.4	2422.6	2333.9	3057.9	3595.5	2613.7	2258	67.5	524.2	2576.2	4571.9	119.7	46.7	5099.2	3581.3	112.6	3297.6	254.5	3976.5	319.9
CDC37L1	5023.5	3782.5	8816.6	4393.1	3689.4	10246.7	4299.9	7523.5	9844.1	5731.9	9161.1	4596.7	6390.7	2272.7	159	884.3	2460.7	2329.9	419.1	1895.3	2877.7	1792.5	1637.2
CDC37P1	72	57.1	49.8	38.1	52.4	33.9	28.7	50.9	32.8	38.9	18.7	22.9	41.4	31.9	3.4	14.6	49.3	45.8	4.8	47.9	53.6	51.2	50.2
CDC40	1766.85	2047.9	1866.25	1651.7	1613.05	1484.95	1603.25	1840.8	2034.9	1694.75	2309.1	1749.45	988.65	2019.45	157.1	594.45	1691.6	1415.55	342.6	1514.9	2256.9	1410.35	1467.4
CDC42	805.075	800.25	889.125	993.35	897.675	937.75	958.65	984.55	1089.4	883.275	927.5	1667.7	1229.75	951.475	80.95	219.625	970.325	825.75	173.875	1033.17	1229.55	1406.62	1510.53
CDC42BPA	893.95	824.7	625.45	975.5	1299.72	848.725	485.775	532.15	674.95	870.675	519.65	600.625	785.05	475.15	27.9	151.85	438.05	625.85	112.55	257.475	562.925	704.825	704.85
CDC42BPB	386.8	1403.6	777	731	1779.9	1475.9	1033.1	340	956.4	1133.3	1309.4	1628.2	1679.1	883.6	106.7	240.3	1375.8	1035	133.9	1420	960.4	1170.8	960
CDC42EP1	381.2	278.4	505	499	791.8	697.9	487.8	149.8	84.9	647.9	328.8	427.3	445.7	336.5	36.3	23	212.3	62.6	104.4	812	260.8	783.5	237.6
CDC42EP2	103.85	98	121	186.35	177.6	172.6	174.25	127.35	107.1	314.3	154.25	528.6	426.5	148.05	11.05	27.95	179.35	100.35	20.2	109.3	131.25	132.75	111.75
CDC42EP3	2623.6	2509.3	2348.83	2015.53	5423.73	3288.4	2480.17	3382.3	3831.57	2900.27	2382.37	3148.4	2312.77	2518.6	90.1	443.533	1702.33	2064.93	460.367	1436.97	1867.23	1753.27	1595.93
CDC42EP4	1222.87	826.3	1150.3	1317.43	1211.67	1057	845.333	867.5	891.6	970.867	950.2	827.5	709.933	940.433	59.1333	130.167	906.067	878.767	106.833	949.6	565.933	1031.73	851.733
CDC42SE1	1807.7	1128.3	1330.1	1337.4	1544.3	1941.1	1518.3	1241.9	1320.4	2205.4	1381.9	2311.8	1590.4	1211.7	62.4	296.6	1092.1	1105.9	177.8	1623.6	1399.9	1569.6	1462.8
CDC45	229.7	59.5	194.6	17.7	204	41.7	26.7	171.5	17.3	215.4	200.6	102.3	238.1	51.5	25.4	4.4	217.5	38.4	5.7	131.8	88.7	179.7	51.4
CDC5L	1508.53	1505.42	1321.9	1420.55	1354.67	1484.25	1346.78	1657.42	1623.2	1445.55	1544.25	1114.9	1691.45	1464.7	107.95	301	1794.17	1385.95	185.725	1657.28	1391.35	2462.97	2003.88
CDC6	136.25	150.65	130.65	280.65	218.85	263.1	118.55	197.6	162.6	243.05	190	247.3	154.6	212.05	10.75	42	173.45	121.75	23.85	231.2	187.75	53.65	117.85
CDC7	353.5	255.1	249.1	540.2	403.5	369.2	309.4	486.7	477	528.4	513.6	614.8	417.9	223.1	17.6	62.6	238.6	418.9	50.7	182.9	305.9	186.9	103.2
CDC73	824.6	1482	1600.3	1234.9	1542.7	1450.4	1484.4	977.5	1984.2	1333	1222.7	1783.4	1624.4	1283.1	56.1	455.6	962	1381.6	239.2	954	1527.8	379.2	1062.1
CDCA3	51.4	59.5	57.4	333.7	131.1	311.4	100	114.4	91.5	283.5	53.8	64.7	74.8	76.8	2.8	25.5	92.1	83.5	11.6	101.4	48.2	111.4	137
CDCA4	1931.9	1673.9	1102.3	1069.6	1041.1	930.5	1371.1	1286.6	943	712.3	1100.5	1018.3	742.9	1146.5	112.4	204.5	1237	1108.3	160	1324.5	615.6	1201.4	767.3
CDCA8	124.4	330.7	81.5	87.6	67.3	113.5	96.1	103.9	75.4	135	152.3	88.3	87.7	183.5	3.6	37.5	92.5	116	16.2	88	151	96.4	60
CDCP1	94.4	92.7	53.2	96	124.6	51.2	127.5	100	182.3	64.9	58.9	45.5	105.8	88.8	2.7	28.6	110.9	219	10.5	73	79.9	58.6	73.3
CDH1	56.25	79.95	73.8	39.85	60.5	57.3	39.55	118.5	72.6	43.15	110	167.9	85.55	40.4	6.2	26	59.7	120.8	4.65	105.15	130.05	43.85	20.4
CDH10	693.8	496	331.3	536.2	368.1	283.7	407.1	610.4	374.1	360.1	445.6	482.1	232.1	400.1	49.1	115.4	455.4	528.9	70.1	627.8	841.5	248.4	216.9
CDH11	195.45	264	209.55	1439.5	487.25	1321.1	371.15	374.05	591.6	1149.5	254.4	888	545.8	384.1	21.4	84.35	267.25	501.75	77.05	364.7	306.35	199.4	198.2
CDH12	122.7	12.7	30.8	24	42.7	133.5	65.8	232.9	59.4	11.5	129.2	254.9	18.6	55.8	1.8	6.9	26.4	102.2	4.4	39.4	97.5	18.5	52.2
CDH13	94	1096.3	883.6	499.5	482.5	699.1	856.4	504.1	924.1	1478.9	496.8	1721.7	392.3	909.4	106.8	448.8	1839	1873.8	242	1028.6	2587.3	669.2	845.4
CDH15	1408.05	1152.1	1094.95	838.65	1262.45	1130.95	914.4	1302.9	849.9	896.5	816.8	1049.5	1281.45	922.35	55.3	75.55	762	1433.25	139	1016.9	480.05	1162.55	645.4
CDH16	77.8	40	20.2	13.6	22.9	92	159.7	37	26.9	21.3	41.4	32	30.4	34.2	3.7	6.2	42.9	22.3	4.5	45	47	61.2	86.8
CDH17	91.4	563.7	193.9	57.6	106.9	128	37.9	55.8	80.5	228.8	489.8	149.1	90.1	82	38.5	93.1	354.1	248.2	52	624.3	107.3	373.8	427.6
CDH18	480.7	343.7	393.7	265	237.9	312.9	272.7	305.4	314.7	272.7	591	269.6	90.8	232.2	51.4	99.3	373.5	526.1	45	492.6	329.7	128.2	156
CDH19	280.5	169.3	296.1	436.7	191.8	199.4	178.4	249	201.4	219.5	486.2	268	64.2	417.8	13.4	41.5	208.8	259	24	332.9	333.2	56.7	82.7
CDH2	336.5	273.45	232.15	169.35	208.3	328.9	230.05	292	236.45	225.9	322	245.75	404.55	313.55	25.65	40.85	424.05	283.65	38.85	330.45	169.85	617.1	290.35
CDH20	43.3	28.1	41	24.3	23.3	24	24.6	62.8	35.3	33.6	52.6	24.3	107.3	41	2.1	7.5	26.2	48.1	5.2	27.3	35.5	24.1	29.6
CDH22	395.5	603.2	681.3	200.3	176.6	174.4	174.8	304.4	303	348.8	585.4	422.7	98.9	493.6	6.8	95.2	222.1	211	73.1	247	442	472.8	345
CDH3	52.1	22.4	20.6	37.4	30	35.1	18.8	161.7	17.7	39.5	41	34.1	52.9	27.8	1.7	5.2	34.1	47.1	7.9	85.3	19	57.7	25.9
CDH4	266.05	250.35	222.35	308.65	232.1	167.5	326.8	433.45	170.85	255.4	316.1	408.5	211.45	310.15	27.8	63.45	335.5	416.7	61.1	303.1	348.55	281.75	255.5
CDH5	1306.4	1452.8	1128.7	2647.7	4433.3	2733.6	2836.4	1779	1181.5	2610.3	1091	2200.1	1842.3	2157.3	182.3	533.3	1679.3	1678.5	256.2	1524.5	2169	2054	2510.7
CDH6	247.42	211.24	122.48	231.18	233.86	205.78	183.28	261.7	161.22	289.9	263.5	241.7	179.74	123.36	18	54.72	249.6	315.38	23	235.38	254.22	136.24	147.6
CDH7	39.3	44.5	22.2	36.1	25.9	37.7	30.6	85.1	19.7	20.3	19.2	56.8	32.5	34.4	3.2	19.9	28.9	49.9	5.3	44.2	30.7	28.2	27.2
CDH8	74.6	259.4	113.35	249.5	222.85	229.25	156.1	230.55	138.95	287.85	200.7	276.35	81.15	178.1	26.45	35.65	174.05	241.85	32.2	232.05	194.3	125.5	189.4
CDH9	257.9	254.7	59.3	83.5	187.8	262.3	32.3	303.8	42	250.2	114.1	84.2	236.3	280	23.5	52.3	170.6	232	12.6	363.2	262.2	269.6	191.8
CDHR1	79.2	109.6	163.2	16.6	61.6	11.4	31.3	43.9	26.4	115.2	482.9	70.8	17.7	29.2	4	23.3	66	41.3	4.2	43.3	86.7	36.9	22.8
CDHR2	1060.7	1067.2	898	342.2	669.5	683.3	240.9	503.4	912.4	1378.9	948.3	1373.7	376.3	656.7	79	159.8	718.9	548.1	248.4	906.5	1339.9	510.4	277.5
CDHR5	39.8667	29.9333	20.6333	24.8667	17.6	22.2333	19.9667	79.2333	26.4667	18.8333	43.1333	27.8333	30.4667	31.9333	2.06667	10.8	18.8667	24.5	3.63333	36.8667	23.6333	37.4667	33.1
CDIP1	75	65.9	95.8	62.2	289.3	241.2	42	259.1	325.7	385.8	516	374.8	71.4	282.4	6.5	20.4	177.3	97.3	6.7	50.1	58.3	61.1	70.6
CDIPT	8429.3	3687.7	5962.9	2288.2	2184.2	2613.2	4140.7	5150.1	5652.2	10722.3	6402.5	9441.8	5182.3	5171.8	477.9	1116	9099.6	5723.3	832.9	5120	6940.7	4499	4250.2
CDK1	72.3333	196.233	119.233	451.733	454.333	384.167	131.8	216.967	225.333	310.833	187.633	344.267	154.533	290.8	15.4333	60.0667	187.3	247.3	32.5667	107.867	170.2	351.3	150.9
CDK10	403.267	305.433	490.933	388.1	448.233	513.9	370.5	608.267	404.933	449.467	332.533	283.3	624.8	458.1	25.2667	42.4	469.4	463.3	42.0333	419.9	186.433	237.2	293.733
CDK11A	1359.3	1287.96	1685.16	1021.8	1357.44	1467.68	1311.44	1264.84	1374.04	1011.4	1518.72	692.16	1500.12	1139.44	74.18	162.76	1396.98	1663.42	201.3	1263.58	881.58	1707.2	1292.14
CDK12	566.15	738.5	723.05	642.6	755.5	738.95	487.2	591	871.75	734.6	598.8	645.35	382.65	622.7	39.65	137.55	643.05	772.8	93.95	570.9	640.8	461.4	595.9
CDK13	574.3	666.44	584.92	514.62	701.26	577.66	388.1	538.78	474.92	534.58	469.74	485.44	449.5	622.74	39.3	115.44	502.78	463.66	79.82	482.92	649.8	425.74	485.1
CDK14	535.8	938.8	799.75	976.9	1010.2	648.6	587.1	1019.75	946.45	914.05	993.65	1222.55	340.55	812.7	57.5	182.2	894.75	898.2	85.3	584.2	1095.25	551.3	670.2
CDK16	4311.97	4355.5	4432.57	3594.13	4374.7	4052.93	5867.3	4470.17	4127.7	3542.8	3897.57	4532.07	5477.63	4723.7	413.667	1050.27	5546.17	4488.4	732.7	6209.57	6222.33	8895.77	5329.07
CDK17	948.85	920.3	1086.5	2091.4	1585.15	1293.2	1064.35	959.6	923.7	1120.75	1135	1262.55	915.05	956.2	37.9	234.05	957.45	695.45	142	537.9	1110.5	383.5	420.25
CDK18	48.6	96.9	218.3	509.9	239.1	502	228.7	288.5	253.7	373.1	70.1	837.2	589.6	314.1	3.1	18.5	52.6	62.3	11.2	485.6	41.9	618.2	358.5
CDK19	572.8	475.267	565	589.633	687.4	716.1	363.333	255.5	328.367	598.167	341.5	396.767	242.9	396.6	36.6667	121.2	301.3	657.067	67.9333	382.767	455.167	497.4	592.933
CDK2	390.767	397.167	456.833	658.167	615.8	327.067	288.133	618.433	401.9	624.467	480.833	465.333	340.667	471.867	23.6667	82.5333	512.367	421.733	71.8	457.767	407.667	368.667	456.6
CDK20	579.4	618.7	502.4	423.3	334.1	387.7	340.5	580	469.5	668.5	744.6	628.8	503.7	427.4	27.8	121.9	392.4	565.6	50.6	505	1072.3	690.7	432.4
CDK2AP1	7608.2	9934.4	8012.8	6970.6	4277.4	6007.4	7831.2	6044.6	5958.7	8566.8	5374.3	12010.5	5718.8	6650.2	605	1877.2	9551.7	5087.7	1212	6185.1	8754.3	4611.5	4736.6
CDK2AP2	786.5	163.6	501.8	510.9	573.7	755.7	635.5	602.8	653.6	760.1	893.9	952.4	829	789	25.5	88.3	616.8	508	73.3	537.4	408.3	664.1	481.5
CDK3	397.1	343.8	159.5	470.7	92.3	160.2	419.2	489.4	293.1	375.7	286.4	233.5	217.6	478.8	5.3	123.2	109.6	136.6	22.2	242.4	368.5	184.3	366.5
CDK4	3009.7	2443.7	2375.1	3253.4	2806.5	3529.8	3504.6	2996.4	2778	2977	2813.4	2725.4	2794.9	3115.6	254.3	613	2530.4	2654.1	440.4	2902.9	2846.2	2744.7	3185.3
CDK5	56.2	46.8	28.2	72.2	195.7	38.8	36	110.2	228.3	514.7	346.7	286	331.5	61	13.4	42.6	60	57.1	28.5	323.3	393.4	50.6	269.7
CDK5R1	137.2	70.2	176.15	178.55	175.8	327.8	70.9	143.2	119.55	243.45	141.65	177.75	87.55	99.4	15.75	42.7	120.7	229.65	24.85	108.1	106.8	98.35	60.85
CDK5R2	196.6	22.1	23.9	16.7	23.8	78	57.2	33.6	114	26.6	8.7	14.2	21.7	25.6	3.7	4	86.3	172	1.4	20.6	17.2	50.8	13.7
CDK5RAP1	1425.5	1360.4	1001.3	1013	1136.1	615.4	1594.2	1195.4	1791.3	801.2	1517.4	1251.2	2272.6	1513	76.8	234.7	1004.2	1359.5	146.1	1384.3	1085.7	1893.1	2474.9
CDK5RAP2	2006.5	1400.5	1599.2	1302.2	1624	1665.3	2271.5	1249.1	1695.3	2364.3	2289.7	1618	1988	2083.9	196	494.8	1755.4	1923.4	212.5	1484.6	2461.8	2734.7	2220.4
CDK5RAP3	1953.6	2259.7	3729.1	3254.3	3489.1	3127.3	3990	2789.4	1863.3	3782.5	2845.2	2971.3	3283.7	2799.9	142.6	511.9	2816.4	3587.1	357.4	3207.4	2230.9	3842.1	5245.5
CDK6	87.1	67.7	156.5	143.7	146.7	77	40.2	53.1	71.2	179.1	71.8	30.7	255.9	319.7	19.9	41	358	154.6	32.4	237.7	158.7	91.9	76
CDK7	1632.7	1394.3	1543.7	1131.5	1512.5	1351.9	770.2	915.3	1070.4	827.4	1308.4	691.3	927.1	1166.1	57	160	927.2	916.8	196.4	583.1	1148.7	350.9	895.6
CDK8	543.6	719.3	434.7	777	637.5	668	611.1	425.6	474.1	677.3	378.3	730	287.5	733.6	38.6	249.6	797.9	750.9	144.4	595.2	1045.7	282.4	442.6
CDK9	397.7	761.2	556.2	728.8	1002	694.4	752.5	641.2	745.1	642.1	694.4	553.1	535.4	721	49.2	96.5	759	774.7	52.5	878.6	613.3	660.2	778.7
CDKAL1	155.9	232.05	670.85	500.35	283.2	108.3	651.45	133.45	144.8	194.8	48.8	51.2	141.95	1061	19.25	99.45	574.25	282.4	86.95	281.5	804.1	650.45	467.25
CDKL1	37.1	26	18.4	43.2	15.3	21.3	16.7	24.1	13.1	70.8	29.2	73.6	156.6	13.1	2.8	7.1	22.1	34.7	1.8	34.6	70.3	50.3	32.6
CDKL2	325.3	34.1	69.6	73.3	58.7	233.5	60.2	161	55.6	39.4	70.8	35	177.9	28.2	4.6	14.4	49.4	35.7	11.7	73	42.3	35.5	60.8
CDKL3	411.4	884.6	383.6	942	433.7	393.3	507.4	894.8	68.3	433.7	141.9	720.5	581.6	668.8	68.4	213.9	779.2	728.8	60.5	676.4	508	837.4	548
CDKL5	196	193.05	164.4	119.1	123.85	123.75	185.15	174.8	203.25	111.55	161.25	221.55	245.3	306.25	16.45	48.95	107.2	376.6	23.15	206.75	219.65	155.55	31.25
CDKN1A	2164	1175.3	2816	4179.9	6572.9	5369.2	3279.6	3496.9	3510.3	3774	5200.9	3396.6	8560.9	230.5	5.7	15.2	685.8	729.9	56.7	572.1	614.1	764.5	753.6
CDKN1B	4981.4	7688.2	6109.6	4759	5581.3	3738.7	4748.4	4372.7	5372.9	3759.1	3907	4213.2	3774.1	7329.8	272.3	2222.9	6244.5	7057.9	1227.8	6350	9768.5	3557.2	5446
CDKN1C	1896.85	1762.92	1368.28	1184.6	1211.9	1681.5	1556.7	1198.67	595.875	1770.78	773.65	2103.03	1160.58	2736.32	81.3	409.4	2047.62	2355.38	305.525	1615.5	2019.85	1783.2	1745.78
CDKN2A	271.467	143.5	271.5	122.333	211.3	329.967	275.867	229.9	208.3	302.167	347.2	263.5	204.967	209.667	16.5333	60.2	293.733	318.433	39.5667	384.333	232.6	174.267	132.233
CDKN2AIP	801.4	1048.2	994.9	1082	771.8	1076.5	769.1	859.7	986.8	1205.4	724.9	681.4	1018.4	1128.9	46	318.2	886.1	1121.4	125.8	683.8	1164.9	599.5	1108.9
CDKN2B	49.2	18.8	30.4	8.3	29	200.8	11.2	216.9	199.5	19.9	55.2	71.5	28.5	14.5	4.2	31.1	10.9	33.5	5.4	40.6	27	75.1	41.1
CDKN2C	358.55	510.35	522.25	644.75	568.85	688.2	604.85	631.5	386.75	761.2	322.65	783.7	338.5	813.7	55.7	250.05	595.5	482.65	83.2	785.2	805.6	782.3	240.35
CDKN2D	209.65	72.6	102.3	260.65	392.6	142.2	235.85	244.3	178.35	193.3	305.7	231.25	160.45	65.75	4.15	15.2	124.1	113.75	12.25	330.85	71.55	164.95	275.45
CDKN3	755.9	498.2	507.3	805.7	813.2	858.8	876	819.7	525.1	811.4	778.3	759.7	954.4	540.6	59.3	138.2	829.7	590.2	76.5	991.3	602.1	829.6	1066
CDO1	1243.2	1072.6	1684.6	2952.9	910	2226.9	685.6	2094.7	870.3	2454.9	650	874.1	587.8	1488.4	61.3	251.8	713.2	760.7	153.7	2998.7	907.7	444.6	689.9
CDON	23.9	80.5	34.6	52.2	138.6	63.3	137.7	222.8	14.4	174.9	156.9	83.2	23.9	322.8	22	30.3	77.9	60.8	4.7	198.2	249.5	255	18
CDR1	5.9	8.5	3.3	18	3.1	11.1	8.9	73.8	20.6	37.9	122.2	70.1	39	6.6	1.1	13.8	23.1	17.2	14.2	12.4	52.2	5	4.4
CDR2	361.6	520.4	312.5	1043	1153	1045.2	487.7	330.5	342.6	786.2	466.6	826.1	303.4	456.6	23.7	116.9	326.1	384.9	62.2	246	568.5	236.6	451.8
CDR2L	71.5	63.8	53.6	253.1	213.6	163.8	315.9	91	240.4	419.3	70.5	488.1	87.7	199.6	5.5	25.8	79.1	93.4	8.5	94.3	154.1	324.1	207.8
CDRT1	191.167	221	128.4	174.033	198.067	171.133	140.767	220.767	165.667	207.033	276.3	157.1	131.467	244.133	15.6	61.4	169.233	184.667	24.8667	299.633	206.633	223.4	218.267
[truncated: 11,425 more rows]
