# Supplementary material for: Identification of Biomarkers Associated With CD4+ T-Cell Infiltration With Gene Coexpression Network in Dermatomyositis
Source: Front Immunol. 2022 May 30;13:854848. doi: 10.3389/fimmu.2022.854848 (PMC9196312; doi:10.3389/fimmu.2022.854848)
Supplement: Supplementary Table S4 — GSE193276 data. [file Table_4.xls]

## Sheet: GSE193276
Gene name	C1_PT_1_est_counts	C2_PT_2_est_counts	C3_PT_3_est_counts	C4_PT_4_est_counts	C5_PT_5_est_counts	C6_PT_6_est_counts	C8_PT_8_est_counts	T1_PT_1_est_counts	T2_PT_2_est_counts	T3_PT_3_est_counts	T4_PT_4_est_counts	T5_PT_5_est_counts	T6_PT_6_est_counts	T8_PT_8_est_counts
A1BG	0.622348	0.735402	0.674348	0.96883	0.459414	0.637358	1.18708	0.390144	0.390144	0.629941	0.63053	0.471897	0.731302	0.882254
A1BG-AS1	0.233312	0.916478	0.830916	0.89898	0.487404	0.529614	1.68065	0.219122	0.219122	0.425448	0.610769	0.447839	0.420366	0.666697
A1CF	0.0346728	0.0703706	0.0322481	0.049965	0.00970593	0.0279234	0.0619125	0.00999964	0.00999964	0.0348894	0.0271404	0.0186094	0.0323686	0.0754028
A2M	65.7182	44.897	53.6939	46.9103	27.7629	85.1068	59.0805	48.0261	48.0261	72.0734	40.2277	36.226	50.7675	41.7264
A2M-AS1	2.34244	1.05746	2.31768	1.51557	1.20855	1.73286	1.53147	1.22262	1.22262	2.55039	1.45503	0.99766	2.09705	1.40902
A2ML1	4.39624	23.0219	6.06101	10.955	9.49592	23.8193	3.58056	8.0121	8.0121	3.84325	12.17	25.216	22.1978	8.0947
A2ML1-AS1	0	0.0490252	0.0847213	0.161216	0	0.0472701	0	0	0	0.169228	0.190326	0	0.165082	0.411003
A2ML1-AS2	0.208137	0.119614	0	0.0654154	0.242833	0.16124	0.0782923	0	0	0.25117	0.0774388	0	0	0.121809
A2MP1	0.088092	0.209465	0.26457	0.240886	0.0605497	0.194733	0.38258	0.0890668	0.0890668	0.162252	0.141905	0.0222831	0.332476	0.156283
A3GALT2	0.0998333	0.0632857	0.0374331	0	0.0911105	0.0402407	0.0827292	0	0	0.0686976	0	0.0676263	0.0670719	0.0222326
A4GALT	7.88461	7.30877	10.1898	6.60059	7.89854	12.1232	11.6936	12.3808	12.3808	10.6486	6.94486	7.10167	8.02913	5.88526
A4GNT	0.0865015	0	0.0864913	0.026375	0	0.0581115	0.107522	0.0179536	0.0179536	0.0925925	0.0647675	0.21485	0.11623	0.141267
AA06	0	0	0	0	0	0	0	0	0	0	0	0	0	0
AAAS	9.23065	8.79801	9.15245	8.27417	7.68082	7.6453	9.75579	5.69376	5.69376	7.24629	6.73584	6.62058	8.82968	8.60731
AACS	4.17747	2.94061	2.99183	10.9094	2.18509	2.65485	4.62983	2.6534	2.6534	3.67571	7.57986	5.49207	3.36724	9.59473
AACSP1	0.728336	0.386224	0.265648	0.538382	0.110303	1.24066	0.296646	0.354684	0.354684	0.199485	0.592391	0.22616	0.904168	0.522604
AADAC	0.642901	9.88455	3.58146	2.05827	4.69383	9.55115	2.01686	1.60123	1.60123	2.96335	2.76787	5.22595	8.67966	3.70885
AADACL2	5.15471	12.8251	4.77536	5.77246	8.35434	11.4361	4.8664	9.6882	9.6882	4.87293	4.31958	10.3112	12.5507	7.39468
AADACL2-AS1	0.202894	0.310977	0.180916	0.0760073	0.440343	0.163075	0.168548	0.302354	0.302354	0.259432	0.14012	0.381316	0.164975	0.256093
AADACL3	5.2112	2.35694	4.4946	94.4244	4.30677	0.767989	30.5372	0.982083	0.982083	3.68725	38.9642	28.8471	13.589	50.7932
AADACL4	0.113477	0.0959129	0.0486273	1.61632	0.177535	0.0261373	0.349275	0.0201879	0.0201879	0.0743679	0.34593	0.373361	0.152477	0.433218
AADACP1	0.0634502	0.321775	0.285491	0.394668	0.0463251	0.255754	0.105159	0.110622	0.110622	0.15136	0.285048	0.137538	0.562695	0.0904332
AADAT	1.7451	1.39661	1.32625	1.27121	0.687866	1.53232	0.887861	1.32344	1.32344	1.72235	1.46443	0.57462	1.26604	1.21374
AAGAB	7.99342	12.133	11.2794	10.7057	7.46524	9.33299	11.9673	7.47408	7.47408	7.5112	9.26933	9.1418	9.51439	9.70164
AAK1	2.48611	2.97857	3.02676	2.5743	1.47671	2.83733	3.37199	1.59962	1.59962	2.17229	2.2895	1.736	2.71963	1.99938
AAMDC	4.71851	2.2695	3.05353	2.50541	5.52306	2.69767	3.42458	4.89279	4.89279	5.00617	3.29678	3.43351	2.92141	5.0084
AAMP	14.0103	13.7317	11.8541	12.7783	13.2091	12.2253	15.006	14.8246	14.8246	13.4662	12.0913	15.5549	11.494	15.3413
AANAT	0.0938142	0.239646	0.281269	0.18207	0	0.132314	0.254557	0.0145191	0.0145191	0.0325891	0.13094	0.0996815	0.313308	0.156571
AAR2	6.49684	8.22068	7.05245	6.80056	6.16164	7.69295	8.87015	8.35087	8.35087	7.3664	6.18679	6.59313	6.78304	7.97312
AARD	4.1869	1.36504	1.36442	1.32685	3.77507	2.69457	1.17144	1.36117	1.36117	1.85195	1.83803	2.25003	1.2836	2.54888
AARS	11.0251	17.2255	16.9539	12.544	7.08682	16.1631	14.5127	6.40083	6.40083	10.0363	9.72543	9.0773	15.4535	8.54038
AARS2	2.06345	3.83454	2.91689	4.22438	1.3509	2.63738	3.37786	1.21442	1.21442	1.85795	3.11845	2.49072	2.62958	4.04346
AARSD1	3.61693	3.11906	3.66973	3.04992	2.49183	2.39955	3.35891	2.53502	2.53502	3.08521	2.19782	2.63854	2.93427	3.67438
AARSP1	0	0	0	0	0	0	0	0	0	0	0	0	0	0
AASDH	2.30966	3.61683	3.22545	3.57302	2.4433	3.05164	3.39601	1.87196	1.87196	2.71809	3.35804	3.49327	3.19189	3.29382
AASDHPPT	3.82387	6.55437	5.28283	5.76409	3.81386	5.33622	5.53656	4.14466	4.14466	4.39842	5.51439	5.01261	5.68163	5.03556
AASS	4.27644	3.69678	3.93937	4.14107	1.34966	4.7115	3.04224	2.37678	2.37678	4.41893	5.90903	2.8788	5.16531	3.28354
AATBC	2.03777	2.76286	2.67917	10.034	2.42863	1.14444	4.82284	0.78283	0.78283	1.57647	4.40668	4.36467	2.7733	7.88619
AATF	8.45484	8.85375	9.51259	7.89238	7.07844	7.59313	10.5386	8.411	8.411	7.11622	7.93236	8.51927	9.11174	8.65082
AATK	1.18571	0.500109	0.61315	0.738675	0.434213	0.436385	0.643249	0.747095	0.747095	1.64815	0.741926	0.523826	0.517883	1.25828
AB015752.1	0.0459759	0	0	0.122737	0	0.0376792	0.036693	0	0	0	0.0504258	0.119708	0	0.0428177
ABALON	0.515574	0.298668	0.170317	0.29194	0.111757	0.276034	0.524031	0.187631	0.187631	0.271563	0.133858	0.106182	0.20259	0.205226
ABAT	1.21745	1.0667	0.925622	1.50351	0.573929	0.884406	1.43693	0.566847	0.566847	0.878072	1.52315	0.570295	0.916713	1.23169
ABBA01006766.1	0	0	0	0.079439	0	0	0	0	0	0	0	0	0	0
ABCA1	6.87912	8.43062	7.68918	6.9345	5.83051	8.26226	7.40996	7.23882	7.23882	7.98131	11.4299	7.60083	9.10731	6.73701
ABCA10	2.81285	2.06035	2.9989	3.5508	1.59053	2.12436	2.21314	1.2266	1.2266	4.69954	5.95211	3.11192	2.09713	4.4321
ABCA11P	2.17439	1.3826	2.02775	1.59702	0.856533	0.952563	1.82697	1.16615	1.16615	2.75037	2.2869	1.61806	1.19059	3.32474
ABCA12	3.00986	21.0441	4.34346	8.35881	5.06813	14.4908	3.9278	7.47959	7.47959	4.1473	10.6682	13.8202	14.1477	8.17632
ABCA13	0.116661	0.66631	0.0492352	0.686776	0.0750994	0.396524	0.217347	0.106511	0.106511	0.0676816	0.521957	0.224842	0.408131	0.46498
ABCA17P	0.149899	0.0674948	0.05891	0.0826278	0.0530205	0.0797708	0.0386212	0.0572811	0.0572811	0.0452588	0.0586125	0.0553094	0.0442562	0.0753479
ABCA2	4.59773	2.795	3.73381	3.71398	1.789	3.51229	4.70241	3.53856	3.53856	4.26448	4.06176	3.21154	2.63616	4.32727
ABCA3	2.05463	0.962326	1.39352	2.82212	0.991299	1.79886	1.93578	2.02936	2.02936	2.10439	2.35903	2.22516	1.34085	2.74245
ABCA4	0.451433	0.939423	0.396902	1.08502	0.318226	0.918597	0.446327	0.286904	0.286904	0.425613	1.18535	0.518798	0.794829	0.934606
ABCA5	4.15504	3.1681	2.78226	2.24543	2.37388	3.15634	3.45655	2.8386	2.8386	4.50199	4.07443	4.22216	4.4239	4.72827
ABCA6	1.60847	2.41805	3.02975	2.43582	1.41507	2.18754	2.31589	1.53315	1.53315	2.94684	4.44742	2.20402	2.75428	2.00822
ABCA7	2.13609	2.73398	2.29298	2.46196	0.868898	1.65806	4.76414	1.48206	1.48206	1.4083	1.71363	1.70742	1.62782	3.40874
ABCA8	6.04539	3.89912	6.92633	7.98067	3.51897	4.6248	5.06409	5.5835	5.5835	7.67445	11.7107	6.02676	5.35981	5.29452
ABCA9	5.82402	4.49646	6.20246	4.54042	3.39565	3.4442	5.68957	3.55573	3.55573	6.11152	5.95367	4.46404	6.36784	4.8105
ABCA9-AS1	0.107855	0.0822472	0.0512295	0.0468664	0	0.0619558	0.0946299	0.0212919	0.0212919	0.0876273	0.0676535	0.0917489	0.068844	0.0278173
ABCB1	1.04663	0.877192	1.09487	0.647633	0.471753	1.40033	1.50694	0.690026	0.690026	0.746434	0.706279	1.0009	1.02224	1.0299
ABCB10	3.12551	4.33306	3.99682	3.50655	2.2338	3.83999	4.91665	3.53371	3.53371	3.75387	3.42951	3.5111	4.43351	3.47893
ABCB10P1	0.0234977	0	0	0	0	0	0	0	0	0	0	0	0.0157301	0
ABCB10P3	0	0	0.0352899	0	0	0	0	0	0	0	0.0132367	0	0	0
ABCB10P4	0	0	6.91e-05	0	0	0	0	0	0	0	2.34e-06	0	0	0
ABCB11	0.283332	0.146954	0.226648	0.624386	0.181215	0.205058	0.373491	0.151799	0.151799	0.416953	0.828722	0.451551	0.273046	0.617853
ABCB4	0.534906	0.722802	0.510996	0.479941	0.542441	0.521856	0.580128	0.585513	0.585513	0.665829	0.371171	0.383112	0.325036	0.646723
ABCB5	0.225745	0.163038	0.304283	0.184574	0.0507452	0.388085	0.105898	0.193394	0.193394	0.840709	0.397375	0.180862	0.310153	0.0971893
ABCB6	2.28747	3.67348	2.71248	3.57485	1.79694	3.09605	2.2892	1.27146	1.27146	1.71105	2.34459	2.18061	2.74291	2.70974
ABCB7	6.30289	7.27008	7.00493	8.27736	6.22305	6.07384	7.80785	5.4934	5.4934	6.70656	8.16488	7.67278	6.35946	9.26179
ABCB8	1.97532	2.41865	2.2832	2.94945	1.00955	1.83555	2.67856	1.31557	1.31557	1.80442	1.97872	1.72391	2.07513	2.77646
ABCB9	0.421438	0.290506	0.340718	0.463335	0.164323	0.23185	0.358343	0.227075	0.227075	0.365261	0.360128	0.315507	0.253746	0.423289
ABCC1	4.54548	10.2009	7.71017	8.30098	3.51906	9.10195	7.52794	4.88681	4.88681	4.9734	6.64667	5.61447	7.47741	5.43495
ABCC10	1.61642	2.37179	2.55169	1.77766	0.69259	1.92383	2.72163	1.07223	1.07223	1.48274	1.28843	1.35793	1.92995	1.69789
ABCC11	0.0565756	0.0424937	0.0964006	0.310028	0.0514595	0.0346692	0.130348	0.0354086	0.0354086	0.0650896	0.1708	0.172552	0.0427626	0.267688
ABCC12	0.0239708	0.0086831	0	0.00313239	0	0.00276061	0	0	0	0.00942565	0.015384	0.0185573	0.0138039	0.0152521
ABCC13	0.0215509	0.0161772	0.0153305	0.0114395	0	0.0115424	0.0356966	0.00296548	0.00296548	0.0152939	0.00536411	0.00673502	0.0160002	0.0127275
ABCC2	0.441802	0.368497	0.567821	0.556615	0.332687	0.290859	0.737402	0.353744	0.353744	0.393585	0.362703	0.587564	0.440661	0.818726
ABCC3	2.80733	2.96021	1.97681	2.76799	2.35078	1.64176	3.45527	2.6294	2.6294	2.26901	3.11401	3.65481	2.30288	5.54237
ABCC4	0.900459	1.42313	1.2303	1.01189	0.953818	1.49107	1.98893	1.78504	1.78504	1.44039	1.4871	0.837752	1.22064	1.61192
ABCC5	3.48143	3.69891	3.14351	3.59332	1.84114	2.87675	2.88134	1.43126	1.43126	1.97383	2.93023	2.83617	3.26874	2.91435
ABCC5-AS1	0.05444	0.414123	0.244951	0.149393	0	0.0877745	0.270678	0.0677951	0.0677951	0.299692	0.24457	0.147509	0.731499	0.0969892
ABCC6	0.603497	0.246467	0.459579	0.467039	0.303298	0.346227	0.33427	0.214451	0.214451	0.788714	0.352172	0.779596	0.341467	0.388365
ABCC6P1	0.2536	0.0779851	0.0503731	0.0772308	0.0318082	0.0627055	0.0507302	0.0103748	0.0103748	0.195169	0.103361	0.124024	0.052927	0.0558583
ABCC6P2	0.124063	0.0823945	0.0910911	0.0865517	0.145435	0.129487	0.0948758	0.0386434	0.0386434	0.300952	0.0581288	0.164867	0.0958173	0.185352
ABCC8	0.203417	0.105068	0.101952	0.124053	0	0.324955	0.207296	0.0633506	0.0633506	0.124581	0.169229	0.0612408	0.319123	0.221466
ABCC9	6.18477	3.30452	6.72049	6.2011	3.90695	5.11034	6.34175	7.17595	7.17595	9.35283	9.03877	5.2946	4.3046	6.03225
ABCD1	2.32222	4.22126	4.7042	2.4111	1.25508	2.96615	4.12863	1.99804	1.99804	2.22471	1.49713	1.64251	2.65024	1.4937
ABCD1P2	0	0	0	0	0	0	0	0	0	0	0	0	0	0
ABCD1P3	0	0	0	0	0	0	0	0	0	0	0	0	0	0
ABCD1P4	0	0	0	0	0	0	0	0	0	0	0	0	0	0
ABCD1P5	0	0	0	0	0	0	0	0	0	0	0	0	0	0
ABCD2	1.99331	0.532764	0.804187	0.475488	0.343658	0.316765	1.10233	0.530102	0.530102	2.14431	0.749304	0.792961	0.472976	0.288037
ABCD3	8.39097	10.5695	7.70194	12.0434	9.08645	10.063	8.33781	9.82337	9.82337	9.93529	14.1821	12.9558	11.4528	14.3222
ABCD4	3.54585	2.94873	3.56458	2.91202	2.07575	3.36604	3.9293	2.03967	2.03967	3.0508	2.6671	2.40627	3.07662	3.89659
ABCE1	10.0828	17.6103	13.7249	12.0268	9.46194	12.2354	14.503	11.5462	11.5462	9.98766	11.7052	12.9277	14.3258	10.6406
ABCF1	17.695	25.568	27.1317	19.7226	19.4919	23.2663	24.7546	16.9958	16.9958	15.5421	16.8436	20.065	26.1922	18.3424
ABCF2	6.68473	12.0622	9.20765	8.32671	4.32997	8.58102	10.4297	5.46466	5.46466	6.32168	6.46256	7.18437	9.09353	6.86467
ABCF2P1	0	0	0	0	0	0	0	0	0	0	0	0	0.01843	0
ABCF2P2	0	0	0	0	0	0	0	0	0	0.0791415	0	0	0	0
ABCF3	4.6583	6.55245	6.34679	5.34202	3.72323	5.44422	6.84564	4.56757	4.56757	4.64739	4.33964	5.23895	5.58521	5.48934
ABCG1	2.78653	5.14321	3.07991	3.53209	2.92363	5.38614	3.45892	3.8426	3.8426	3.13785	3.52952	3.40759	3.94136	3.00625
ABCG2	0.542458	1.25084	1.18484	0.973128	0.595995	1.11662	1.07798	0.872289	0.872289	0.951921	0.810352	0.549401	1.03318	0.675563
ABCG4	0.0488658	1.06353	0.0427525	0.420913	0.0594616	0.57449	0.0303703	0.0253556	0.0253556	0.0410981	0.201234	0.0496519	0.333771	0.163234
ABCG5	0.0767331	0.0116173	0.0838958	0.0508127	0.0250554	0.0112678	0.0806136	0.0548862	0.0548862	0.0703321	0.046262	0.0282654	0.0383108	0.112878
ABCG8	0.924438	0.645017	0.921489	0.91472	0.38965	0.700846	0.72311	0.541868	0.541868	0.787194	0.842005	0.757385	1.10997	0.819592
ABHD1	0.497016	0.350972	0.42603	0.320499	0.131266	0.334367	0.356164	0.202048	0.202048	0.346033	0.251252	0.196773	0.349952	0.325681
ABHD10	7.04866	8.17212	7.59289	6.89597	7.03442	7.63092	10.7016	7.85162	7.85162	7.97925	7.5083	7.69449	8.0743	7.92008
ABHD11	6.08001	3.33938	7.21206	5.1581	7.72772	5.40505	6.70183	4.05462	4.05462	5.55449	4.96265	5.94452	5.60801	6.12712
ABHD11-AS1	0.232611	0.0325988	0.462768	0	0.140795	0.186554	0.607254	0.24015	0.24015	0.389252	0.0866339	0.052252	0.207295	0.206139
ABHD12	8.65228	13.1093	10.7768	14.5416	12.8298	14.3524	14.8828	10.0052	10.0052	10.0357	13.28	12.6601	12.0461	13.3453
ABHD12B	3.8075	6.69804	4.43119	12.8656	8.84701	6.32991	6.51303	6.78754	6.78754	5.55734	9.38855	11.0802	7.20589	12.0844
ABHD13	3.18078	5.78523	4.79931	4.01648	2.54928	4.74283	5.45795	5.25961	5.25961	3.69074	4.38356	3.75847	4.96806	3.24244
ABHD14A	3.43616	3.15593	3.94781	4.57188	4.10868	4.53306	3.58812	3.20918	3.20918	4.30237	4.18687	2.59729	3.27371	2.90672
ABHD14A-ACY1	0.183817	0.153221	0.210038	0.258792	0.0599537	0.186312	0.198117	0.0693041	0.0693041	0.239153	0.199689	0.0810178	0.0602392	0.25908
ABHD14B	23.0849	13.8726	16.2698	29.9456	25.0633	17.126	22.1419	18.3775	18.3775	20.7357	27.8775	24.1512	19.2863	28.78
ABHD15	3.92284	3.63813	4.2893	4.80779	2.98124	3.59004	7.09971	2.60626	2.60626	4.05075	3.14137	3.37199	2.94708	3.30269
ABHD15-AS1	0.696208	0.536731	2.53836	1.11775	0	0.992941	2.56351	1.62922	1.62922	2.06708	1.11288	0.899059	1.7741	2.25269
ABHD16A	4.48184	7.59782	7.60716	6.70903	4.93747	6.19525	7.83554	4.01182	4.01182	3.69262	4.60553	4.27271	6.28093	5.40809
ABHD16B	0	0	0	0	0	0	0	0	0	0	0	0	0	0
ABHD17A	9.10229	12.9022	10.2839	8.86716	8.82079	10.2448	15.1287	9.49262	9.49262	9.9373	7.20964	9.54791	9.29766	12.2392
ABHD17AP1	0.0941822	0.0796137	0.137069	0.0289128	0	0.0251321	0.208321	0.0410862	0.0410862	0.117115	0.139376	0.129233	0.0823812	0.196012
ABHD17AP3	0	0	0.0682429	0	0.0836182	0.0184651	0.0378763	0	0	0.0417653	0	0	0.0307598	0.0203733
ABHD17AP4	0	0.0271633	0	0	0	0.0519057	0	0	0	0	0	0	0	0.045918
ABHD17AP5	0	0.0254911	0	0	0	0	0.0496635	0	0	0.0546179	0	0	0	0.0388494
ABHD17AP6	0	0.0218066	0	0.0237647	0	0	0.0222422	0	0	0.0240272	0	0	0	0
ABHD17AP7	0	0	0	0	0	0	0	0	0	0	0	0	0	0
ABHD17AP8	0	0	0	0	0	0	0	0	0	0	0	0	0	0
ABHD17AP9	0	0	0	0	0	0	0	0	0	0	0	0	0	0
ABHD17B	2.83305	7.87951	4.43004	5.61955	4.18938	6.40727	5.05011	4.27671	4.27671	4.13871	4.49459	5.77663	6.50171	5.492
ABHD17C	4.28004	7.63378	3.65309	7.36001	5.83342	5.61254	3.92593	4.56732	4.56732	3.44251	6.59378	5.98926	5.88341	6.71597
ABHD18	2.30571	2.82687	3.24465	3.26002	1.16961	2.57181	3.5225	1.64575	1.64575	3.02812	2.92455	2.12037	2.71502	3.63308
ABHD2	9.20088	9.36988	9.65966	9.60741	6.10288	12.2108	11.9474	12.7321	12.7321	9.99788	9.75383	9.3129	8.61616	13.5633
ABHD3	1.67647	2.60128	3.05425	3.89701	0.896623	2.31062	3.70873	0.882098	0.882098	1.87921	2.46443	1.45865	2.86266	2.73834
ABHD4	4.61088	5.7106	5.54181	5.21616	4.76335	6.70596	5.69236	4.50768	4.50768	5.15715	4.43171	4.68293	5.74879	5.94025
ABHD5	27.0011	36.7546	19.101	157.969	32.3882	27.3448	57.2672	24.2572	24.2572	23.4281	104.498	70.6076	40.5377	112.288
ABHD6	4.67199	5.93738	6.69354	10.3179	8.20381	5.40124	8.65857	5.68176	5.68176	7.75967	8.85027	9.83013	6.15749	12.17
ABHD8	1.96706	4.58478	2.68069	4.81897	2.9893	4.15966	3.23275	2.27034	2.27034	2.88915	3.52087	4.04281	2.80796	3.60369
ABI1	21.0023	33.7932	29.1626	26.4417	23.0409	36.0478	30.0568	27.9882	27.9882	23.3741	28.3812	28.0293	38.2989	28.7161
ABI1P1	0	0	0	0	0.0832197	0	0	0.0283892	0.0283892	0	0	0	0.0613056	0.0609213
ABI2	2.97207	2.93993	2.75438	2.52727	1.67574	3.2207	2.60599	1.9487	1.9487	2.55756	2.76694	1.92774	3.11088	2.36816
ABI3	1.10197	7.08997	6.09649	3.48044	1.89752	4.23227	9.98094	0.841505	0.841505	1.97442	1.71634	1.19716	2.98931	1.73173
ABI3BP	12.5455	11.7366	16.4099	9.35687	6.00262	21.3331	20.873	22.0272	22.0272	14.6451	15.9291	9.42858	14.4857	7.97657
ABL1	11.4074	13.5136	17.4263	11.7148	9.57902	16.5459	14.8234	13.8461	13.8461	12.1683	11.4091	10.698	12.5837	8.59963
ABL2	2.90481	3.1676	3.60855	2.35005	1.64765	4.24349	3.22083	2.39228	2.39228	2.5622	2.25329	1.90326	3.85595	2.21106
ABLIM1	29.7993	44.0916	30.3178	33.0861	24.541	45.8515	26.0463	44.9412	44.9412	32.93	38.4946	36.2572	45.4256	39.3808
ABLIM2	1.50687	0.667141	1.37375	0.888025	1.15564	1.3713	1.38512	1.77666	1.77666	1.63427	0.715827	0.937824	1.12864	1.61678
ABLIM3	4.33962	2.21629	4.07056	2.8317	2.07698	3.64086	2.85816	4.43603	4.43603	8.777	3.3895	2.43692	2.98675	3.1637
ABO	7.18362	2.5522	5.20172	7.80238	2.88736	5.9609	3.2512	2.13423	2.13423	3.41673	9.69707	3.54975	7.52018	4.79282
ABR	7.33883	8.64335	9.11462	7.26517	4.44052	8.9788	9.56389	6.68397	6.68397	7.8171	7.15322	7.38096	7.98505	8.68943
ABRA	0.0556775	0.0317535	0.0565751	0.0678301	0.0676632	0.0829765	0.123911	0.0230823	0.0230823	0.0688091	0.0312851	0.0125593	0.237053	0.0748074
ABRACL	11.1704	18.9908	14.807	22.0122	15.845	14.9914	24.0143	10.0157	10.0157	9.1361	17.6834	13.7787	17.2394	14.8404
ABRAXAS1	2.11442	1.82273	2.35766	1.71882	1.6253	1.87099	2.75509	1.96928	1.96928	2.14314	2.23727	1.99371	2.29904	2.39197
ABRAXAS2	6.70737	11.5764	10.6486	9.02355	7.44527	10.0508	10.4871	9.5324	9.5324	7.95478	8.59699	8.78644	9.91838	8.92427
ABT1	5.60171	6.98857	5.99927	4.75971	7.58543	5.93972	8.65261	6.55541	6.55541	6.02925	5.3676	6.48652	6.47988	6.48615
ABT1P1	0	0	0	0	0	0	0	0	0	0	0	0	0	0
ABTB1	3.48377	2.46022	3.10139	2.89042	2.39495	3.16663	4.43186	1.94943	1.94943	3.61161	2.57425	2.35706	3.12442	3.96142
ABTB2	2.96243	2.73823	2.50263	4.24552	1.42442	3.48915	3.06329	3.15849	3.15849	1.85127	2.80819	2.81011	2.95265	3.6405
AC000032.1	0.419879	0.192011	2.25619	0.192785	0.513996	0.648339	0.343755	0.258402	0.258402	0.702118	0.07947	0.0988537	0.347227	0.451877
AC000035.1	0	0	0	0	0	0	0	0	0	0	0	0	0	0
AC000036.1	0.409515	0.319989	0.245955	0.299886	0	0.223729	0.250171	0.0939781	0.0939781	0.427869	0.447076	0.293741	0.202802	0.280098
AC000041.1	1.12668	2.70791	4.41983	1.02687	0	3.43273	1.33003	0	0	0.228258	5.10937	0.285657	0.260306	0
AC000058.1	0.047635	0.120786	0.0714441	0.0435729	0	0.230408	0.118422	0	0	0.131115	0.160499	0.12907	0.128012	0.0424328
AC000061.1	0.475337	0.114789	0.407383	0.186344	0.247888	2.4634	0.112543	1.18389	1.18389	0.124606	0.228796	0.0919969	1.18616	0.544403
AC000067.1	0	0.0751931	0	0	0	0.0717181	0	0	0	0	0	0	0	0
AC000068.1	0.621823	0.504058	0.411435	0.487655	0.280308	0.192183	0.41214	0.213883	0.213883	0.239107	0.331705	0.419752	0.281179	0.64632
AC000068.2	0.445768	0.140742	0.249744	0.152316	0.607865	0.0894918	0.32197	0.207365	0.207365	0.101852	0	0.150395	0.149162	0.247217
AC000068.3	0.797274	1.72727	4.15175	0.979502	0	0.560767	1.292	0.450219	0.450219	0.00913961	0.829074	0.0737457	1.49446	0.597282
AC000077.1	0	0	0	0	0	0	0	0	0	0	0	0	0	0
AC000078.1	0.411812	0.0632857	0.336898	0.20547	0	0.150903	0.372281	0.0932431	0.0932431	0.206093	0.12614	0.152159	0.100608	0.233442
AC000081.1	0	0.0726613	0	0	0	0	0	0	0	0	0	0	0	0
AC000089.1	0.127741	0.0809691	0.191658	0.0877089	0	0.128781	0.117512	0.119288	0.119288	0	0.107582	0.173026	0.0429141	0.170776
AC000095.1	0	0	0	0	0	0	0	0	0	0	0	0	0	0
AC000095.2	0	0	0	0	0	0	0	0	0	0	0	0	0	0
AC000099.1	0.0801225	0.0617175	0.0426109	0.0645327	0.0487479	0.0215304	0.0774613	0.116408	0.116408	0.0255672	0.149978	0.0988898	0.0377448	0.0963987
AC000111.1	0	0	0	0	0	0	0	0	0	0	0	0	0	0
AC000111.2	0.243165	0	0.182353	0.111215	0	0	0	0	0	0	0	0	0	0
AC000120.1	0.652062	0.310182	0.663501	0.660055	0.0886906	0.520503	0.44494	0.31517	0.31517	0.608429	0.390255	0.441866	0.563693	0.473896
AC000123.1	1.78133	3.70657	2.26282	1.92161	0.541895	2.96907	2.38697	0.55458	0.55458	1.93286	1.74994	1.50874	2.96048	2.49161
AC000123.2	0.941541	2.07723	2.20205	2.15538	1.21309	3.06149	2.83575	0.620744	0.620744	1.3428	1.71129	1.38766	2.49102	2.0954
AC000123.3	1.02129	1.3317	1.09302	0.746423	0.449637	1.48529	1.00803	1.03536	1.03536	1.04534	1.37759	1.04294	1.32402	0.964618
AC000124.1	0.266796	0.0225501	0.120044	0.0488089	0.194788	0.021508	0.0221087	0.0664491	0.0664491	0.0489569	0	0.0722902	0.107546	0.0237659
AC000362.1	0	0	0	0	0	0	0	0	0	0	0	0	0	0
AC000367.1	0.481242	0.342163	0.413391	0.556177	0.316707	0.349714	0.407726	0.234073	0.234073	0.577699	0.382158	0.450547	0.45157	0.480446
AC000372.1	0	0	0	0	0	0	0	0	0	0	0	0	0	0
AC000374.1	0	0	0	0	0	0	0	0	0	0	0	0	0	0
AC000403.1	0.801152	0.724254	1.29562	0.898517	0.610353	1.05583	1.16037	0.633316	0.633316	0.984335	1.10322	0.61348	0.805028	0.906035
AC001226.1	0.236849	0.320303	0.142093	0.389973	0.172924	0.305501	0.157017	0.117981	0.117981	0.173847	0.319211	0.128352	0.2546	0.464162
AC002044.1	0	0	0.257486	0.174548	0	0.130273	0.133911	0	0	0.395856	0.362985	0	0.434269	0.328822
AC002044.2	0.268772	0.0890245	0.355305	0.265005	0.0960887	0.148538	0.37081	0.196697	0.196697	0.241598	0.177393	0.149885	0.3195	0.291894
AC002044.3	0.200405	0.0811168	0.407899	0.15517	0.172285	0.491164	0.72008	0	0	0.272547	0	0.156957	0.224142	0.441006
AC002056.1	0	0	0.105695	0.0321645	0	0	0	0	0	0.0328255	0	0	0	0
AC002056.2	0.809124	0.151975	0	0.0822362	0	0.217427	0	0.559787	0.559787	0.989826	0.201942	0	0	0.697896
AC002059.1	1.12407	0.361936	0.642248	0.881323	0.1954	0.258907	0.97584	0.599923	0.599923	0.933107	1.02199	0.507622	0.431538	0.810581
AC002064.1	0.139331	0.264971	0.156729	0.191174	0.254314	0.140403	0.11546	0.173511	0.173511	0.0958768	0.117363	0.0943816	0.327628	0.124114
AC002064.2	0.353389	0.298691	0.530021	0.161627	0.322512	0.213665	0.366055	0.550102	0.550102	0.810585	0.69457	0.718149	0.237421	0.0786988
AC002064.3	0	0	0	0	0.269382	0	0	0	0	0	0	0	0	0
AC002066.1	0.657213	0.133806	0.0631394	0.423587	0.0768393	0.254531	0.114314	0.183488	0.183488	0.273258	0.189123	0.171101	0.177919	0.258991
AC002069.1	0	0	0	0	0	0	0	0	0	0	0	0	0	0
AC002069.2	0	0	0	0	0	0	0	0	0	0	0	0	0	0
AC002070.1	0.045716	0.0386399	0.102849	0.0215354	0.333773	0.0368543	0.0378836	0.0284655	0.0284655	0.0209722	0.0513443	0.0309676	0	0.0610849
AC002075.1	0	0	0	0	0	0	0	0	0	0	0	0	0	0
AC002075.2	0	0	0.152354	0	1.47163	0	0.0903841	0.253802	0.253802	0.093447	0.114693	0.16061	0	0
AC002076.1	0.353614	0.163798	0.145328	0.138095	0.353723	0.0781143	0.160592	0	0	0.177806	0.16324	0	0.344071	0.270263
AC002076.2	0	0	0	0	0	0	0	0	0	0	0	0	0	0
AC002090.1	0	0	0	0	0	0	0	0	0	0	0	0	0	0
AC002091.1	0.366713	0.929856	0.687505	0.587022	0.167336	0.554303	0.987626	0.171253	0.171253	0.294401	0.772239	0.124204	0.554337	0.367497
AC002091.2	0.127027	0.375778	0.571553	0.522875	0.231856	0.665623	1.10527	0.237283	0.237283	0.17482	0.213999	0.0860469	0.170683	0.282885
AC002094.1	0	0.132115	0.128281	0.0585437	0	0	0.06464	0.0569265	0.0569265	0.0473654	0	0	0	0
AC002094.2	1.02404	0	1.85097	0.00108166	3.45871	0.00189747	0	0.427276	0.427276	0	1.172	0.475718	0.962927	0.723268
AC002094.3	0	0	0	0	0	0.0343474	0	0	0	0	0	0	0	0
AC002094.4	0.332669	0.0702945	0.873154	0.228225	0	0.201138	0.551348	0.310709	0.310709	0.534141	0.28022	0.338021	0.447	0.296338
AC002094.5	2.09011	0.932497	1.68614	1.72522	0.259196	0.937925	2.00795	0.666592	0.666592	1.46013	1.21947	1.29588	1.5577	1.40846
AC002101.1	0	0	0	0	0	0	0	0	0	0	0	0	0	0
AC002115.1	0.0449514	0	0.0674191	0	0	0	0	0	0	0	0	0	0	0
AC002116.1	0.790783	1.48e-08	0.787061	0	0	0	1.15253	0.0575267	0.0575267	1.00308	0	0.685526	0.0028123	8.13e-07
AC002116.2	0.279783	0.16781	0.238221	0.290576	0.57982	0.160055	0.263241	0.247247	0.247247	0.510051	0.133791	0.430368	0.21342	0.495203
AC002127.1	0	0	0	0	0	0	0	0	0	0	0	0	0	0
AC002127.2	0.0967135	0.081744	0.048351	0.0884662	0	0.0259888	0.0267146	0	0	0.0887344	0.0724137	0.0436753	0	0.0574342
AC002128.1	0.703648	0.424811	0.603056	0.390784	0.275215	0.202962	0.871074	0.22661	0.22661	0.489129	0.338691	0.340461	0.540272	0.537398
AC002128.2	0.289202	0.453957	0.991431	0.415705	0.452456	0.599508	0.718961	0.308698	0.308698	0.227436	0.278406	0.335833	0.499621	0.478433
AC002306.1	0.672237	0.588353	0.491762	0.590258	0.316838	0.384847	0.427552	0.253953	0.253953	0.610198	0.342613	0.340435	0.603277	0.66985
AC002310.1	0.761754	0.836196	1.10922	0.928689	1.07628	0.661569	1.30718	0.293339	0.293339	0.677727	0.569506	0.915567	1.13214	0.88358
AC002310.2	0.13501	0.147027	0.0275316	0.0832765	0	0.0154522	0.0826501	0.0913962	0.0913962	0.284689	0.0592804	0.0712452	0.197516	0.179636
AC002310.3	0	0.0298484	0	0.064606	0	0	0.0293438	0	0	0.0324564	0.0397987	0	0.0474513	0
AC002310.4	0	0	0	0	0	0	0	0	0	0	0	0	0	0
AC002310.5	0.0698419	0.042248	0.135223	0.000288226	0	0.0604165	0.0936905	0.0666449	0.0666449	0.190608	2.69e-08	0.140094	0.0876604	0.106928
AC002310.6	0.333756	0.517178	0.194668	0.339217	0.135375	0.493277	0.583881	0.369451	0.369451	0.782564	0.437322	0.401927	0.448461	0.627647
AC002347.1	0.377558	0	0.141568	0.129511	0	0.152186	0.039109	0.117545	0.117545	0.129903	0.159016	0	0.0634146	0.210203
AC002347.2	0	0.132114	0	0	0	0.127301	0.123731	0	0	0.179844	0	0	0	0.399017
AC002350.1	1.9559	5.12467	4.6919	4.13039	1.55904	3.47864	4.70513	2.41482	2.41482	3.81982	2.8878	3.3402	3.55248	4.26868
AC002351.1	0.164883	0.119884	0.359741	0.363749	0	0.44842	0.298403	0.190856	0.190856	0.186295	0.112887	0.106296	0.149145	0.156176
AC002366.1	0	0	0	0	0	0	0.0177798	0	0	0	0.0240973	0	0	0
AC002367.1	0	0	0.0947262	0	0	0.0509043	0	0.0785775	0.0785775	0	0	0	0	0
AC002368.1	0	0	0	0	0	0	0	0	0	0.120752	0	0	0	0
AC002375.1	0.682114	0.789713	1.03647	0.685618	0.313668	0.388128	0.714572	0.257396	0.257396	0.850977	0.528884	0.227083	0.855297	0.959494
AC002378.1	0	0.0724175	0	0	0	0	0	0	0	0.0786104	0	0	0	0
AC002381.1	0	0	0	0	0	0	0	0	0	0	0.102414	0	0	0
AC002383.1	0	0	0	0	0	0	0.0945961	0	0	0	0.0427359	0	0	0
AC002386.1	0	0	0	0	0	0	0	0	0	0	0	0	0	0
AC002398.1	5.28721	2.77397	7.52696	6.16311	8.25692	4.20767	6.9969	4.82015	4.82015	6.02857	4.81607	6.7865	7.3179	5.25
AC002398.2	92.4806	19.1746	56.7967	39.9389	44.813	36.415	32.5028	40.5619	40.5619	110.368	51.2637	41.3329	43.7617	23.7731
AC002400.1	0	0.0297251	0	0	0	0.0850542	0.0582865	0	0	0.0322671	0	0	0.0945104	0
AC002401.1	0.0545563	0	0.0825269	0.049904	0	0.043981	0.0910128	0	0	0	0	0	0	0.0488363
AC002401.2	0.178133	0	0.0890559	0	0	0.0957354	0.147614	0.295776	0.295776	0.163436	0.200064	0.160888	0.159569	0.370251
AC002401.3	0.870422	0.196186	0.0870319	0	0	0.233899	0.192345	0.361317	0.361317	1.06481	0.325862	0.471693	0.0779711	0.62029
AC002401.4	0	0.0370161	0	0.0801203	0.159873	0.141222	0.0362916	0	0	0.0401816	0.0491866	0.0593325	0	0.117036
AC002407.1	0.0198284	0.00558644	0	0.0120917	0	0.00532827	0.0109542	0	0	0.0121283	0	0	0	0
AC002428.1	0	0.0279902	0	0.0302919	0	0.0266966	0	0	0	0	0.037193	0	0.0444971	0
AC002428.2	0.740069	0.260633	0.277493	0.338479	0.225135	0.298306	0.357744	0.230405	0.230405	0.679011	0.138531	0.417764	0.0828678	0.439497
AC002429.1	0	0	0	0	0	0	0	0	0	0	0	0	0	0
AC002429.2	0.191251	0.200682	0.320309	0.2744	0.178031	0.204821	0.246746	0.198384	0.198384	0.246434	0.117754	0.232602	0.185099	0.256436
AC002451.1	0.0840546	0.146283	0.0574489	0.108597	0.0812607	0.0866843	0.101407	0.0503638	0.0503638	0.142789	0.153273	0.110578	0.110654	0.19274
AC002451.2	0.0558926	0.0753787	0.133524	0.0303632	0	0.0263447	0.0368619	0.169884	0.169884	0.0611372	0.0864007	0.0639525	0.0753438	0.0611698
AC002454.1	0.0382794	0.129418	0	0.14006	0.558957	0	0.158606	0.04767	0.04767	0.0702426	0.300946	0.259302	0.154306	0.170494
AC002456.1	0.207243	0.175166	0.0621656	0.0758282	0.151308	0.167071	0.0686948	0.0516167	0.0516167	0.190145	0.139655	0.056154	0.222775	0.036922
AC002456.2	0.0671904	0	0	0	0	0	0	0	0	0	0.150925	0	0	0
AC002460.1	0	0	0	0	0	0	0	0	0	0	0	0	0	0
AC002463.1	0.0431067	0.182267	0	0.0791159	0.313825	0.225236	0.0713616	0.135321	0.135321	0.118313	0.0486639	0.0582337	0.174565	0.134161
AC002464.1	1.03465	0.0846291	0.125144	0.061059	0	0.0672651	0.0414863	0.0623449	0.0623449	0.168421	0	0.0452168	0.0896922	0.044596
AC002465.1	0	0	0	0	0	0	0	0	0	0	0	0	0	0
AC002467.1	0.20758	0.570214	0.389167	0.427228	0.663051	0.543862	0.83858	0.323129	0.323129	0.166648	0.320563	0.386686	0.383516	0.670299
AC002470.1	0.969584	0.437072	0.193894	0.413887	0.235965	0.364764	0.535645	0.724464	0.724464	0.474448	0.362985	0.0875718	0.434269	0.287898
AC002472.1	0.472859	0.0860947	0.254986	0.267739	0.246903	0.368399	0.639257	0	0	0.196127	0.20024	0.26504	0.232842	0.391618
AC002472.2	0.366776	0.293325	0.131934	0.306973	0.557155	0.365849	0.498118	0.305808	0.305808	0.262822	0.19369	0.787732	0.289599	0.332408
AC002472.3	0	0.0366752	0	0	0	0.0331451	0.0348439	0	0	0	0.0461768	0	0	0
AC002472.4	0	0	0	0	0	0	0	0	0	0	0	0	0	0
AC002480.1	0.0672023	0.284535	0.236755	0.333101	0	0.30525	0.175402	0.124009	0.124009	0.0538669	0.116224	0.0539639	0.205097	0.119113
AC002480.2	0	0.0266206	0.0157459	0.00960324	0	0.0169269	0.052199	0.013074	0.013074	0.00963236	0.0235821	0	0.0423198	0.0280559
AC002486.1	0	0	0	0	0	0.0526422	0	0.162639	0.162639	0	0	0	0.0877424	0
AC002486.2	0	0	0	0.118755	0	0	0	0	0	0	0	0	0	0
AC002487.1	0	0	0	0	0	0	0	0	0	0	0	0	0	0
AC002504.1	0	0	0	0	0	0	0	0	0	0	0	0	0	0
AC002511.1	0.127662	0.194224	0.306352	0.116775	0	0.0617493	0.190422	0.0317959	0.0317959	0.0468518	0.143379	0	0.240151	0.022744
AC002511.2	0.737602	0.911173	0.765881	0.778502	1.03562	0.411662	0.658249	0	0	0.572633	0.573516	0.307474	1.14358	0.657048
AC002519.1	0.478698	0.436098	0.331227	0.464805	0.100582	0.409313	0.442754	0.125654	0.125654	0.447493	0.33022	0.435236	0.691864	0.504571
AC002519.2	0	0	0	0.0160186	0	0	0	0	0	0	0	0	0	0.0312271
AC002524.1	0	0	0	0	0	0	0	0	0	0	0	0	0	0
AC002525.1	0.771323	0.798289	0.472183	0.705548	0.689564	0.532978	0.339154	0.764513	0.764513	0.707687	0.671813	0.938346	0.719142	0.715131
AC002540.1	0.0189269	0.0159973	0.028387	0	0	0	0.0156842	0.02357	0.02357	0	0	0.0256418	0	0
AC002542.1	0	0	0	0	0	0	0	0	0	0	0	0	0	0
AC002543.1	0.0653336	0.0736958	0.0195978	0.0119524	0.0954002	0.0316015	0.0649683	0.0162722	0.0162722	0.0481003	0.0193353	0.0354052	0.0526724	0.0116397
AC002545.1	0	0	0	0	0	0	0	0	0	0	0	0	0	0
AC002546.1	0.550618	0.129276	0.259983	0.083944	0.446674	0.123301	0.211242	0.304753	0.304753	0.589389	0.034356	0.35917	0.27402	0.0726644
AC002550.1	0.205162	0	0.0928829	0.187845	0	0.111557	0.416961	0.0956566	0.0956566	0.0593222	0.094014	0	0.09015	0.109831
AC002550.2	2.2681	0.821589	0.97193	1.18554	0.236564	1.04483	1.61101	0.807003	0.807003	1.42696	0.946156	0.43897	1.21904	0.750435
AC002551.1	0.844677	1.07141	1.35114	1.1923	0.314885	0.836084	0.950151	0.184715	0.184715	0.703382	0.805645	0.175291	0.74525	0.730465
AC002553.1	4.06503	2.17671	3.43047	3.42038	2.18935	2.2014	2.68765	1.45483	1.45483	2.42921	2.4764	2.04639	1.9475	4.50058
AC002553.2	3.82986	2.85623	4.16729	3.84672	0.274135	2.05831	3.1737	1.02869	1.02869	3.23829	1.85549	2.9504	2.52259	4.74947
AC002558.1	0.314689	0.169183	0.643237	0.209239	0	0.299661	0.450338	0.181215	0.181215	0.314822	0.192671	0.232424	0.230508	0.585842
AC002558.2	0.812601	0.414498	0.737174	0.488978	0	0.548187	0.464508	0.18898	0.18898	0.376283	0.658274	0.326975	0.401859	0.451534
AC002558.3	2.80164	2.45832	4.08344	2.87628	2.33952	1.4617	3.67103	0.563512	0.563512	2.10493	2.44654	1.38218	2.47694	3.45422
AC002563.1	0	0	0	0	0	0	0.0469135	0	0	0	0	0	0	0.0504301
AC002984.1	0.0569919	0	0	0	0	0.0918889	0	0	0	0.0522899	0	0	0	0.101536
AC002985.1	0.335162	0.341972	0.303769	0.10548	0.377324	0.129324	0.39555	0.0607887	0.0607887	0.0474205	0.215681	0	0.218227	0.469756
AC002996.1	11.4852	11.7629	9.96475	16.2554	0	14.8894	10.7399	20.3831	20.3831	15.2926	16.7418	17.0053	8.96483	17.2991
AC003001.1	0	0	0	0	0	0	0	0	0	0	0	0	0	0
AC003001.2	0.183904	0	0	0.129947	0.44916	0.0243463	0	0.0410316	0.0410316	0.213872	0.0808478	0.167893	0.204198	0.312479
AC003002.1	0	0	0	0	0	0	0	0	0	0	0	0	0	0
AC003002.2	2.96701	2.20709	3.78751	1.43017	0	1.07205	1.69133	1.23397	1.23397	2.62737	1.28229	2.02166	1.53541	3.3493
AC003002.3	0.323909	0.315367	0.198613	0.0472978	0	0.318865	0.182042	0.303207	0.303207	0.168632	0.126144	0.255277	0.233076	0.171512
AC003005.1	0	0	0	0	0	0.0448596	0	0	0	0	0	0	0	0
AC003005.2	0	0.0445492	0.176362	0.0859752	0	0	0.194202	0.0957708	0.0957708	0.0354091	0.184017	0	0	0.0828144
AC003006.1	0.124254	0	0	0	0	0.0443103	0	0	0	0.032795	0.041208	0	0	0.0296394
AC003009.1	0	0	0	0	0	0	0	0	0	0	0	0	0	0
AC003035.1	0.172043	0.14794	0.197604	0.187795	0.585277	0.179802	0.388198	0.406327	0.406327	0.383694	0.0941274	0.287066	0.170953	0.399292
AC003035.2	0.146738	0	0	0	0	0	0	0	0	0	0.0824018	0	0	0
AC003043.1	0	0.0547726	0	0	0.236564	0	0	0	0	0	0	0	0	0
AC003045.1	0	0	0	0	0	0	0	0	0	0	0	0	0	0
AC003070.1	2.57	2.40832	3.26798	2.04421	0.407904	1.95573	4.16678	1.53066	1.53066	1.5378	1.75694	1.28675	1.95184	2.83677
AC003070.2	0.198438	0.0559078	0	0.0605054	0	0.0533241	0.16444	0.0823728	0.0823728	0.121378	0.148579	0.179227	0.266637	0
AC003071.1	0	0	0.0485596	0	0	0.0260876	0	0	0	0	0	0	0	0
AC003071.2	0	0	0	0	0	0	0	0	0	0	0	0	0	0
AC003072.1	1.32141	1.356	2.67814	1.75395	2.89365	1.71526	2.81491	0.878352	0.878352	1.40256	1.11492	1.6869	2.43254	1.92223
AC003080.1	0.0665772	0	0	0	0	0	0	0	0	0.0610933	0	0.0901978	0.0894584	0
AC003084.1	0	0	0	0	0	0	0	0	0	0	0	0	0	0
AC003087.1	0	0	0	0	0	0	0	0	0	0	0	0	0	0
AC003092.1	0.0719898	0.324517	0.0719813	0.241453	0.262799	0.0773801	0.178968	0.0597668	0.0597668	0.132101	0.0808529	0	0.0967311	0.213759
AC003092.2	0.0572475	0	0	0.0523656	0	0.0923009	0.0948789	0.142583	0.142583	0	0.128591	0	0	0
AC003098.1	0	0.043685	0	0	0	0	0	0	0	0	0	0	0	0
AC003101.1	0.111252	0.0470161	0.166859	0.254413	0	0.13453	0.138288	0	0	0.102074	0.124949	0	0	0.0991022
AC003101.2	0.404359	0.244122	0	0.317037	0	0.325977	0.239344	0.215809	0.215809	0.106	0.324387	0	0.155237	0.257285
AC003101.3	0	0	0	0	0	0	0	0	0	0	0	0	0	0
AC003102.1	4.07616	1.99501	3.23558	4.28331	2.4089	2.40409	3.57507	2.44949	2.44949	3.50457	4.01917	2.18342	2.21667	4.25205
AC003659.1	0	0	0.0823527	0.050226	0	0.0442648	0.136503	0	0	0.0503783	0	0	0	0.0978235
AC003666.1	0	0	0	0	0	0	0	0	0	0	0	0	0	0
AC003669.1	0	0	0	0	0	0	0	0	0	0	0	0	0	0
AC003681.1	0.503671	0.365241	0.429133	0.380038	0.188934	0.3297	0.434867	0.193569	0.193569	0.397602	0.334237	0.286145	0.328427	0.486718
AC003682.1	0.221059	0.326976	0.414438	0.151656	0	0.0891044	0.0457965	0.0688223	0.0688223	0.101411	0.248275	0	0.222775	0.196917
AC003684.1	0.0919423	0.0558312	0	0.0425327	0	0.0283219	0.0412366	0.202146	0.202146	0.0209683	0.0169704	0	0.0465791	0.0903133
AC003685.1	0	0	0	0	0	0	0	0	0	0	0	0	0	0
AC003685.2	0	0	0	0	0	0	0	0	0	0	0	0	0	0
AC003686.1	0	0	0	0	0	0	0	0	0	0	0	0	0	0
AC003687.1	0	0	0	0	0	0	0	0	0	0	0	0	0	0
AC003688.1	0.571037	0.30034	0.235456	0.351751	0	0.202033	0.29497	0	0	0.289132	0.116449	0	0.271354	0
AC003688.2	0.0615238	0.052001	0	0	0	0	0	0	0	0	0.0690983	0.0833514	0	0
AC003956.1	0.286881	0.303096	0.215135	0.328021	0.261815	0.118973	0.297163	0.267943	0.267943	0.658031	0.3222	0.194331	0.192738	0.319438
AC003957.1	0.224839	0.2967	0.599911	0.293577	0.0697389	0.263353	0.548804	0.0713713	0.0713713	0.334975	0.112643	0.0647042	0.0410712	0.242027
AC003958.1	0	0	0	0	0	0	0	0	0	0	0	0	0	0
AC003958.2	0.122577	0.0564398	0.0848146	0.0172277	0.160423	0.0872062	0.0722273	0.0509416	0.0509416	0.152801	0.0865059	0.357455	0.0168711	0.305242
AC003965.1	0.153118	0.0970633	0.0574123	0.105045	0	0.0308592	0.0951634	0	0	0.0702426	0.0859844	0.0518603	0.10287	0.170494
AC003965.2	0.0963486	0.407178	0.144506	0.352529	0	0.0776721	0	0	0	0.176799	0.216421	0.130531	0.388384	0.0858263
AC003973.1	0	0	0	0.342199	0	0	0	0	0	0	0.0525198	0	0	0.166622
AC003973.2	0.130643	0.0310478	0	0.167579	0.0668623	0.0465739	0.165693	0.0460934	0.0460934	0.105097	0.199179	0.225397	0	0.261862
AC003973.3	1.17664	1.93607	2.05473	1.42583	1.61839	0.870843	2.59127	0.397167	0.397167	1.88961	1.49045	1.69699	0.673428	1.90091
AC003975.1	1.52606	1.09331	0.936488	0.939061	0.247859	0.999673	0.836739	0.24518	0.24518	0.467454	0.920596	0.635732	1.16626	0.821494
AC003982.1	0	0	0	0	0	0	0	0	0	0	0	0	0	0
AC003984.1	0	0	0	0	0	0	0	0	0	0	0	0	0	0
AC003985.1	0	0	0	0	0	0	0	0	0	0	0	0	0	0
AC003985.2	0	0	0	0.0139935	0	0	0	0	0	0.0421077	0.0171814	0	0	0.0408819
AC003986.1	0.0255663	0.0424254	0	0.0232127	0.183236	0.0205845	0	0.0208361	0.0208361	0	0	0.0453353	0.0674455	0
AC003986.2	1.41764	1.91197	3.20049	2.00654	0.544746	2.49018	1.96617	1.11499	1.11499	1.92311	1.08938	0.92997	3.22821	1.26281
AC003986.3	0.0368965	0.0311856	0.332029	0.10125	0.134691	0.0594888	0	0	0	0.304672	0.0828781	0	0	0.032867
AC003988.1	0	0	0	0.0404067	0	0	0.0366055	0	0	0	0	0	0	0.0786988
AC003989.1	0	0	0	0	0	0	0	0	0	0	0	0	0	0
AC003989.2	0	0	0	0	0	0	0	0	0	0	0	0	0	0
AC003991.1	1.59159	1.14305	1.92578	1.40745	0.605822	0.890434	1.49105	0.455441	0.455441	1.00574	1.27302	0.844018	1.59103	1.90238
AC003991.2	0	0	0	0	0	0.0357346	0	0	0	0.04067	0	0	0	0.039486
AC003992.1	0.137517	0	0	0.0419301	0	0	0	0.0570842	0.0570842	0	0.0514826	0.124204	0.061593	0.0816659
AC004000.1	0.644737	0.807557	0.63777	0.880313	0.192177	0.560268	0.468272	0.0655586	0.0655586	0.824253	0.417188	0.641892	0.546352	0.691928
AC004004.1	0	0	0	0	0	0	0	0	0	0	0	0	0	0
AC004006.1	0	0.0572425	0	0	0	0	0	0	0	0	0	0	0	0
AC004009.1	0	0	0	0	0	0	0	0	0	0	0	0	0	0
AC004009.2	0.0701439	0.0296434	0.0526017	0	0	0	0.0581264	0	0	0	0.0393899	0	0.0471254	0
AC004009.3	0	0	0	0	0	0	0	0	0	0	0	0	0	0
AC004012.1	0.14344	0.282889	0.0717117	0.0874722	0	0.0770903	0.0396217	0.357257	0.357257	0	0.1611	0.194331	0	0.383325
AC004014.1	0.0474579	0.0401123	0	0	0	0.0382586	0	0	0	0.0435426	0.106602	0	0	0
AC004014.2	0.0149618	0	0.00748132	0.0410413	0	0.0161215	0.04545	0	0	0.0183124	0.0280173	0.0338079	0	0.0400696
AC004022.1	0.0239516	0.0202443	0	0.0438181	0	0.0193087	0.019848	0	0	0	0.0538008	0	0	0.0853432
AC004022.2	0	0	0	0	0	0	0	0.164746	0.164746	0	0	0	0	0.117844
AC004023.1	0.263647	0.359007	0.439152	0.267856	0.641326	0.212849	0.218652	0.0729264	0.0729264	0.380467	0.427656	0.158674	0.354089	0.313121
AC004024.1	0.10337	0.0873701	0	0.18911	0	0	0.4283	0.128728	0.128728	0.189683	0.232193	0	0.277792	0.184162
AC004034.1	0.851079	0	0.375432	0.183177	0	0.322872	0.373376	0.561104	0.561104	0.321532	0.449817	0.0678252	0.605423	0.401364
AC004039.1	0.703223	0.34981	0.57569	0.343469	0.0594513	0.477876	0.794033	0.179994	0.179994	0.585879	0.47066	0.39694	0.490096	0.625017
AC004052.1	0	0	0	0	0	0	0	0	0	0	0	0	0	0
AC004053.1	0.0444041	0	0	0	0	0	0	0.0552972	0.0552972	0.0407407	0.049871	0.060158	0	0.118664
AC004054.1	0	0	0	0	0	0	0	0	0	0	0	0	0.127064	0
AC004057.1	93.8822	127.575	146.302	138.908	670.7	159.419	125.487	83.3704	83.3704	192.351	99.2799	387.222	155.03	119.06
AC004062.1	0	0	0	0	0	0	0	0	0	0	0	0	0	0
AC004063.1	0.376889	0.158472	0.502965	0.343168	0	0.409216	0.155969	0.116256	0.116256	0.235336	0.157831	0.363399	0.453739	0.251804
AC004066.1	0	0	0	0	0	0	0	0	0	0	0.0357554	0	0	0.0283591
AC004066.2	0	0	0	0	0	0	0	0	0	0	0	0	0	0
AC004067.1	1.60489	1.35648	2.35235	1.36794	0.798909	1.55844	2.53896	1.22641	1.22641	1.97447	1.88441	1.03773	1.12724	1.8845
AC004069.1	0.663479	0.602809	0.306194	0.769922	0.385072	1.12389	1.35391	0.125991	0.125991	0.322298	0.780123	0.272515	1.39776	0.911706
AC004069.2	0	0	0	0	0	0	0	0	0	0	0.0514826	0	0	0
AC004074.1	0	0	0	0	0	0	0	0	0	0	0	0	0	0
AC004076.1	0.0993477	0.11546	0.037251	0.0335345	0.241927	0	0.163314	0.105643	0.105643	0.244574	0	0.0453816	0.0550295	0.29061
AC004076.2	1.41966	1.04633	0.928865	0.898661	0.95455	0.82273	0.837075	0.899843	0.899843	0.857974	0.815025	1.16876	0.998102	1.19118
AC004080.1	0	0	0	0	0	0	0	0	0	0	0	0	0	0.0300449
AC004080.2	0.229608	0.116441	0	0	0.167637	0.318772	0.0761079	0.114374	0.114374	0.0421329	0	0	0.308519	0.0409064
AC004080.3	0	0	0	0	0	0	0	0	0	0	0	0	0	0
AC004080.4	0.080671	0.0681845	0	0	0	0.0325168	0.100275	0.251153	0.251153	0.0740155	0.0906029	0.0546459	0.108396	0.0359304
AC004080.5	0.176139	0	0	0	0	0.295019	0	0	0	0.648598	0	0	0	0
AC004080.6	0.533782	1.85e-09	0.501206	0.116775	0	0.237767	0	0	0	0.594638	0.382037	0.984699	0.821852	0
AC004112.1	0.108341	0.15262	0.162492	0.198204	0	0.26202	0.239412	0.179892	0.179892	0.265074	0.283919	0.146779	0.145575	0.0321697
AC004129.1	0	0	0.0481081	0.0293405	0	0	0.0265823	0	0	0	0	0	0	0
AC004129.2	0	0	0	0	0	0	0	0	0	0	0	0	0	0
AC004130.1	1.22533	0.578045	0.213694	1.27723	1.14427	0.298639	1.10985	0.81619	0.81619	1.20267	1.12015	0.965147	0.727499	1.4215
AC004134.1	0	0	0	0	0	0	0	0	0	0	0	0	0	0
AC004147.1	0	0	0	0	0	0	0	0	0	0	0	0	0	0
AC004147.2	0	0	0	0	0	0	0	0	0	0	0	0	0	0
AC004147.3	0	0	0	0	0	0	0	0	0	0	0	0	0	0
AC004147.4	0	0	0	0	0	0	0	0	0	0	0	0	0	0
AC004147.5	0	0	0	0.0435729	0	0	0	0	0	0	0	0	0	0
AC004148.1	0	0	0.192432	0.0586811	0	0	0	0	0	0	0	0	0	0
AC004148.2	7.38808	4.97544	7.5261	6.35891	4.79485	4.43039	6.58623	4.00241	4.00241	6.64647	5.87838	4.78649	6.34331	8.54303
AC004156.1	0.47336	0.628175	0.521702	0.506341	0.244998	0.383148	0.684699	0.299722	0.299722	0.619288	0.495266	0.485291	0.427758	0.988441
AC004158.1	0.0549702	0.0395034	0.0651266	0.0637007	0.0836003	0.0719578	0.0640508	0.0546776	0.0546776	0.0516632	0.118042	0.0338204	0.0621273	0.105291
AC004160.1	0.157886	0.0724431	0.202972	0.152675	0.032935	0.0945514	0.123498	0.0676604	0.0676604	0.264886	0.192523	0.146675	0.109104	0.0924225
AC004160.2	0.907011	0.114993	0.136036	0.539282	0.331105	0.329037	0.338227	0.508283	0.508283	0.766817	0.458406	0.0614402	0.365619	0.565569
AC004217.1	0.0643133	0.0548784	0.0964585	0	0	0	0	0.0400452	0.0400452	0	0	0.0435653	0	0
AC004217.2	0.0339978	0	0	0	0	0	0	0	0	0	0	0	0	0
AC004221.1	0.211761	0.0767076	0	0.0553438	0	0.0487751	0	0.0376729	0.0376729	0.0555116	0.101928	0.0819688	0.162594	0.0538956
AC004223.1	0.471077	0	0.141306	0.0861811	0	0	0.234357	0	0	0.086534	0.105859	0.510566	0	0.251846
AC004223.2	0	0	0.0703934	0.128796	0.171335	0	0.311147	0.175345	0.175345	0.129187	0	0.190758	0.189195	0.167235
AC004223.3	0.00227678	0	0.0356523	0	0	0	0	0	0	0	0	0	0.0327593	0.0397489
AC004223.4	0.845952	0.260005	0.461374	0.21104	0	0.185992	0.764747	0.191542	0.191542	0.14112	0.431865	0	0.310006	0.411035
AC004224.1	0.0449514	0	0.0674191	0.0411226	0.164095	0	0	0	0	0	0	0.0608994	0	0.0400422
AC004224.2	0	0	0	0	0	0	0	0	0	0	0	0	0	0
AC004231.1	0.942649	0.291796	0.471209	0.574323	1.37236	0.657957	0.70094	0.351732	0.351732	1.23784	0.599173	1.18961	1.0545	1.73671
AC004231.3	0	0	0	0	0	0	0	0.12324	0.12324	0.272394	0	0.268146	0	0.264465
AC004232.1	0	0	0	0	0	0	0	0	0	0	0	0	0	0
AC004232.2	0.0333015	0.0141386	0	0	0.0109624	0.0566356	0	0	0	0	0	0	0.0797396	0
AC004232.3	0.826762	0.0822111	0.437646	1.2456	0.710141	0.588089	0.44331	1.3324	1.3324	1.02628	1.14703	1.12008	0.392083	1.86284
AC004233.1	0.0839881	0.425929	0.251934	0.0768259	0	0.0338538	0.0709141	0.0522959	0.0522959	0.161372	0.188657	0	0.112853	0.187039
AC004233.2	0.383852	0.470959	0.167142	0.0906113	0	0.279499	0.174435	0.200459	0.200459	0.0908861	0.152975	0.0335508	0.116465	0.231631
AC004233.3	0.543334	0.255149	0.27508	0.42347	0.146933	0.197282	0.583649	0.246	0.246	0.406169	0.384245	0.109039	0.166031	0.555693
AC004233.4	2.15555	0.936057	1.35115	1.38078	0	1.1273	1.61592	1.18145	1.18145	1.12603	1.24062	0.362142	1.41003	1.46732
AC004241.1	0.324043	0.420035	0.466316	0.442822	0.110453	0.395406	0.298864	0.2612	0.2612	0.312968	0.345608	0.366301	0.458017	0.688117
AC004241.2	0.230021	0.194418	0.431239	0.368211	0	0.324508	0.381225	0.214837	0.214837	0.896937	0.452096	0	0.231806	0.409801
AC004241.3	0.888941	0.667866	0.666627	0.31622	0.72113	0.278688	0.572944	0.123002	0.123002	0.543734	0.610124	0.535255	0.729942	0.39593
AC004241.4	0.250764	0.0385364	0.136764	0.0625582	0.0832197	0.0918889	0.0944553	0.0567784	0.0567784	0.146412	0.0256034	0.092654	0.0918945	0.14215
AC004241.5	0.337982	0.398228	0.333072	0.25038	0.267994	0.330754	0.483556	0.602782	0.602782	1.34229	0.439483	0.317933	0.327081	0.695179
AC004253.1	1.08302	0.904905	1.87342	1.27138	0.190996	0.670052	1.3476	0.196068	0.196068	0.534763	0.467612	1.02939	0.844409	0.902171
AC004253.2	0	0	0	0	0	0	0	0	0	0	0	0	0	0
AC004257.1	0.923968	0.651412	1.31069	1.01578	1.0988	0.385857	1.02227	0.839706	0.839706	1.21038	1.30523	0.690238	0.998863	0.665845
AC004263.1	1.23048	0.52001	0.115343	0.703466	0	0.619973	0.637289	0.383083	0.383083	0.846719	0.259119	0.312568	0.103335	0.685059
AC004264.1	0.556133	0.597946	0.415699	0.352973	0.58694	0.611209	0.39971	0.126291	0.126291	0.420241	0.389969	0.432766	0.667908	0.630944
AC004264.2	0.202022	0.171154	0.0703598	0.124412	0.0542757	0.132341	0.203792	0.0414676	0.0414676	0.110083	0.083842	0.181019	0.122523	0.291387
AC004381.1	0.218225	0.184448	0.2868	0	0	0.117283	0.241117	0	0	0	0	0	0.0977415	0.0647976
AC004381.2	0.0384234	0.0706801	0.0675231	0.0878671	0	0.0491439	0.0676529	0.0478494	0.0478494	0.0705068	0.129462	0.0780832	0.0516287	0.0684544
AC004383.1	0.795126	0.224018	0.397516	0.48488	0	0.640996	0.732111	0	0	0.324234	0.396897	0.119692	0.237421	0.708289
AC004386.1	0.939527	0.765665	0.956193	0.373344	1.34734	0.703304	0.838213	0.877446	0.877446	0.800387	0.489916	0.863689	1.71311	0.962216
AC004386.2	0	0	0	0	0	0	0	0	0	0	0	0	0	0
AC004408.1	0	0	0	0	0	0	0	0	0	0	0.0530042	0	0	0
AC004408.2	0.110331	0.101025	0.0330581	0.0841018	0.0671271	0.066708	0.30476	0	0	0.0759212	0.0516309	0.0747372	0.0988327	0.114662
AC004415.1	0	0	0	0	0	0	0	0	0	0	0	0	0	0
AC004448.1	0	0	0	0	0	0	0	0	0	0	0	0	0	0
AC004448.2	1.3225	0.980135	1.25455	0.946548	0.159055	0.509114	1.47364	0.382298	0.382298	0.888804	1.10827	0.604556	1.21128	1.25976
AC004448.3	0.101991	0	0.0762044	0	0	0	0	0	0	0	0	0	0	0
AC004449.1	0.117932	0.299036	0	0.161813	0.215256	0.047536	0.146591	0.220295	0.220295	0.270507	0.0662259	0.319546	0.158463	0.472738
AC004453.1	0.126239	0.15987	0.0948594	0.173276	0.231288	0.0508811	0.365902	0.313522	0.313522	0.347646	0.283547	0.768375	0.253818	0.515601
AC004453.2	0.11859	0.0501171	0.106718	0.0542384	0	0.0382408	0.17689	0	0	0.0326417	0.026638	0.0642654	0.0159346	0.0528192
AC004461.1	0.190067	0	0	0	0	0	0.0525012	0	0	0.0581288	0.0711559	0	0.170259	0
AC004461.2	0.349758	0.752493	0.476887	0.436272	0	0.333226	0.39523	0.316771	0.316771	0.233384	0.357109	0.344616	0.341791	0.45318
AC004466.1	1.24203	0.865608	0.902583	0.703066	1.15098	0.776641	0.854068	0.622664	0.622664	1.61026	0.398012	1.00217	0.948129	1.61341
AC004466.2	0.197925	0.33458	0.445279	0.135785	0.180632	0.359008	0.287027	0.12324	0.12324	0.136197	0	0.0670365	0.332435	0.308542
AC004466.3	0.882368	0.513819	0.911763	0.769947	0	0.414678	0.265411	0.232937	0.232937	0.386141	0.735277	0.253413	0.81684	0.326846
AC004467.1	0	0	0	0.0707729	0	0.124746	0	0	0	0	0	0	0.103961	0
AC004470.1	0	0	0	0	0	0	0	0	0	0	0	0	0	0
AC004471.1	0	0.170038	0.0912194	0.109548	0.220083	0.232327	0	0	0	0.161003	0	0	0	0.0488327
AC004471.2	0.301538	0.153785	0.185389	0.244087	0.460223	0.221948	0.196314	0.237325	0.237325	0.2547	0.48153	0.257706	0.313746	0.681951
AC004477.1	0.157122	0.267844	0.174524	0.246849	0.127114	0.203809	0.379632	0.151851	0.151851	0.183701	0.146654	0.0943494	0.319484	0.410989
AC004477.2	0	0	0	0	0	0	0	0	0	0	0	0	0	0
AC004477.3	1.42808	0.768116	1.2332	1.78132	1.26381	0.627959	0.932386	1.34728	1.34728	0.992623	1.26368	0.469028	1.3374	1.11792
AC004485.1	0	0	0	0	0	0	0	0	0	0	0	0	0	0
AC004486.1	0.109581	0.0926198	0	0.100236	0	0.176775	0.0908068	0	0	0	0	0.148459	0	0
AC004490.1	0.160872	0.103807	0.0640608	0.148654	0	0.112825	0.153593	0.200586	0.200586	0.237758	0.290433	0.101597	0.062679	0.333265
AC004491.1	0.219329	0.111502	0.271342	0.192769	0	0.0985994	0.329894	0.0918708	0.0918708	0.196565	0.0857133	0.233477	0.320786	0.278804
AC004492.1	0.946812	0.960315	0.47335	0.519643	0.115211	1.06859	0.706138	0.628844	0.628844	1.04244	1.06338	0.897908	0.932955	1.01209
AC004494.1	0.716393	0.47477	0.970414	0.751911	0.280153	0.352451	1.23447	0.284982	0.284982	0.641793	0.626142	0.49457	0.661032	0.819554
AC004494.2	0	0	0	0	0	0	0	0	0	0	0	0	0	0
AC004522.1	0.0390403	0.659951	0.117107	0.249978	0	1.35332	0.0323517	0.243088	0.243088	0.0358194	0.0438468	0.0528912	0.419661	0.139107
AC004522.2	0.0750952	0.0358063	0	0.0343457	0	0.0605386	0.0329414	0.0476032	0.0476032	0.139988	0.089622	0.101738	0.0504519	0.0720191
AC004528.1	0.188698	0.123371	0.418967	0.289499	0.167098	0.263128	0.374481	0.201204	0.201204	0.0787099	0.384404	0.312432	0.416553	0.287444
AC004528.2	0	0	0	0	0	0.180524	0	0	0	0	0	0	0	0
AC004540.1	0.990092	0.355024	0.449989	1.02916	0.219051	0.87073	0.820462	0.61649	0.61649	1.22497	0.724477	0.487768	0.423298	0.855236
AC004540.2	0.550018	0.269143	0.65126	0.450154	0.105676	0.280042	0.863591	0.648896	0.648896	0.903039	0.227586	0.549061	0.388971	0.515736
AC004542.1	0	0	0	0	0	0	0	0	0	0	0	0	0	0
AC004542.2	0.117065	0	0	0.100006	0	0	0.307622	0	0	0.114272	0.351658	0.591451	0	0.103794
AC004543.1	0.0589662	0	0.176878	0.0539378	0	0.0950721	0.146591	0	0	0.108203	0.264904	0.479319	0.158463	0.0525265
AC004551.1	0.332765	1.02084	0.938503	0.564218	0	0.727418	1.16288	0.221377	0.221377	0.178759	0.221036	0.153654	0.655705	0.354148
AC004552.1	0.467948	0.0757453	0.131939	0.160163	0.373173	0.145373	0	0.243285	0.243285	0.0844908	0.103623	0.131457	0.123527	0.25064
AC004554.1	0	0	0	0	0	0	0	0	0	0	0.0195339	0	0	0
AC004554.2	0.24278	0.193802	0.202293	0.283765	0.246186	0.347945	0.290601	0.167966	0.167966	0.433125	0.18178	0.109638	0.362465	0.240295
AC004584.1	2.97891	0.802587	2.37069	2.13639	1.65482	1.41424	2.34163	0.302866	0.302866	2.02631	1.93321	1.17811	1.52133	3.37892
AC004584.2	0.124548	0.315811	0.2802	0.113927	0.454664	0.100405	0.10321	0.077551	0.077551	0	0.139882	0	0.167353	0.277365
AC004584.3	0.321883	0.358175	0.436222	0.204316	0.0882423	0.228632	0.203084	0.13013	0.13013	0.215881	0.274267	0.212979	0.197634	0.355278
AC004585.1	0.191812	0.504383	1.59825	0.584851	0.389007	0.274899	1.55418	0.0265408	0.0265408	0.175988	0.143618	0.144369	0.515468	0.322745
AC004585.2	0	0	0	0.0158554	0	0	0.0143639	0	0	0	0	0	0.0232908	0
AC004590.1	0	0	0	0	0	0	0	0	0	0.148302	0.164678	0	0	0.0255131
AC004593.1	0	0	0.0479875	0.029267	0	0.0257934	0.0530276	0	0	0.117423	0	0	0.0429916	0.0570024
AC004594.1	0.0524722	0.0262223	0.0332779	0.0202618	0	0.0485245	0.0501605	0.00919488	0.00919488	0.0411483	0.0082926	0.0200765	0.0793977	0.0340242
AC004596.1	0.338497	0.449592	0.362633	0.0442331	0.176527	0.233899	0.240432	0.0602195	0.0602195	0.0887344	0.108621	0	0.194928	0.0861514
AC004597.1	0	0	0	0.0416311	0	0	0.0377148	0	0	0	0	0	0.0611538	0.0810836
AC004623.1	0.319889	0.407152	0.154263	0.38156	0.2221	0.17289	0.239154	0.178852	0.178852	0.289913	0.287274	0.347927	0.405861	0.5683
AC004637.1	0.370802	0.134318	0.397241	0.145364	0	0.256221	0.0877925	0.0659666	0.0659666	0.243007	0.237974	0.14353	0	0.0943733
AC004656.1	18.6995	5.58733	4.96488	8.9084	4.81528	9.61523	4.69061	8.4273	8.4273	13.5074	10.9776	7.92193	6.02347	7.88745
AC004672.1	0.0366844	0.0103354	0	0.0335561	0	0	0.0101331	0.0609117	0.0609117	0.0224386	0	0	0	0.0108927
AC004672.2	0.552082	0.0818721	0.45041	0.363621	0.368789	0.164475	0.421133	0.200547	0.200547	0.400317	0.0576454	0.228554	0.244249	0.512896
AC004674.1	0	0	0	0	0	0	0	0	0	0	0	0	0	0
AC004678.1	0.439739	0.301986	0.206103	0.3771	0.100329	0.332343	0.257702	0.17113	0.17113	0.277379	0.194561	0.186172	0.406222	0.465162
AC004678.2	1.09215	0.624609	0.888288	1.09368	0.833587	0.288848	0.930141	0.24097	0.24097	0.656273	0.495745	0.252378	0.807402	0.785983
AC004687.1	0.502791	4.17	5.77356	2.61577	0.803006	1.41865	15.416	0.215234	0.215234	0.706381	1.88819	0.425733	2.15344	1.20368
AC004690.1	0	0	0	0	0	0	0	0	0	0	0	0	0	0
AC004690.2	0.0123703	0.0104556	0	0	0	0.0398897	0	0	0	0	0	0.0335183	0.0166217	0.0330581
AC004691.1	0.233385	0.0789046	0.210022	0.0426967	0	0	0.11604	0.0581278	0.0581278	0.0428261	0.0524238	0.126475	0.125438	0.0415795
AC004691.2	0	0.251489	0	0.118684	0	0.165301	0.111827	0.339518	0.339518	0.457189	0.130128	0.207909	0	0
AC004692.1	0	0	0.0903414	0.0551059	0	0	0.0499139	0	0	0.165837	0	0	0	0
AC004692.2	0	0	0	0	0	0	0	0	0	0	0	0	0	0
AC004696.1	0.212042	0.0357922	0.0651566	0.155511	0	0.373005	0.0348567	0.0523821	0.0523821	0.272537	0.426901	0.344224	0.113823	0.149878
AC004696.2	0	0.130395	0	0	0	0.0621846	0.0639214	0.0960602	0.0960602	0	0.519803	0.104504	0.103647	0.0687129
AC004702.1	0	0	0	0	0	0.11285	0	0	0	0.138267	0	0.190698	0	0.157688
AC004704.1	0.0875896	0.0997422	0.394107	0.151	0.159873	0.0542183	0	0.218154	0.218154	0.160727	0.196747	0.118665	0.27606	0.273084
AC004706.1	1.45235	0.810186	0.827744	0.876812	0.212073	0.608829	1.44423	1.15753	1.15753	1.27923	1.63116	1.33798	1.5612	1.60424
AC004706.2	0	0	0	0	0	0	0.143932	0	0	0	0	0	0	0
AC004707.1	0.119315	0.240232	0.120891	0.637923	0	0	0.23333	0.0498231	0.0498231	0.0756984	0.353177	0.0522331	0.0547621	0.47867
AC004754.1	0.0798327	0.0706907	0.296111	0.142389	0	0.134375	0.034878	0.15251	0.15251	0.218021	0.0970735	0.221965	0.0561851	0.070133
AC004771.1	0.367079	0.569849	0.703485	0.487395	0.297783	0.230853	0.999345	0.330149	0.330149	0.393778	0.274848	0.248656	0.493236	0.455059
AC004771.2	0.537909	0.495007	0.26169	0.0532006	0	0.0471958	0.436154	0.072428	0.072428	0.161545	0.19839	0.159465	0.234446	0.156482
AC004771.3	0.463382	0.548323	0.486494	0.296707	0	0.224135	0.691187	0.115412	0.115412	0.553765	0.260216	0.37667	0.373582	0.454054
AC004771.4	0	0	0	0	0	0	0	0	0	0	0	0	0	0
AC004771.5	0.543835	0.502163	0.885998	0.603268	0	0.512713	0.582247	0.351984	0.351984	0.37421	0.441689	0.510566	0.822868	0.356107
AC004775.1	0.0339075	0	0	0.031016	0	0	0	0	0	0.0933303	0.0761642	0	0	0.0604089
AC004777.1	0	0	0	0	0	0	0.516049	0	0	0.0816233	0	0	0.119538	0
AC004784.1	0.211984	0.0995406	0.176633	0.107726	0	0.0949405	0.087833	0.058664	0.058664	0.248522	0.112019	0.191462	0.126595	0.353803
AC004790.1	0	0	0	0	0	0	0	0	0	0	0	0	0	0
AC004790.2	0	0	0.0669476	0	0	0	0	0	0	0	0	0	0	0
AC004801.1	0	0.120008	0	0	0	0.0571753	0	0	0	0	0.079655	0.288257	0	0
AC004801.2	0.229431	0.332433	0.639053	0.419732	0.119648	0.21138	0.67901	0.0408163	0.0408163	0.180431	0.441734	0.266425	0.440402	0.729909
AC004801.3	0	0	0	0	0	0	0	0	0	0	0	0	0	0
AC004801.4	0.0704788	0.0863286	0.107345	0.0497036	0.0319955	0.0568152	0.0922494	0.0419749	0.0419749	0.0750644	0.0526866	0.0694568	0.110978	0.0824176
AC004801.5	0	0	0.039583	0.0223708	0.0892778	0	0.0422481	0	0	0.0224386	0.0274673	0	0	0.0435708
AC004801.6	0.261067	0.242724	0.548176	0.310446	0.381211	0.231507	0.519215	0.260089	0.260089	0.191623	0.263888	0.247583	0.315711	0.162789
AC004801.7	0.684909	0.512848	0.520961	0.59674	0.0713893	0.40852	0.650534	0.28229	0.28229	0.552317	0.504746	0.490812	0.408962	0.586772
AC004803.1	0.997426	0.73961	0.857872	0.857606	0.863724	0.633743	0.83303	0.781134	0.781134	0.96308	0.954172	0.812792	0.904243	0.941914
AC004805.1	0	0	0	0	0	0	0.0399517	0.0314736	0.0314736	0	0	0	0	0
AC004805.2	0	0	0	0	0	0	0	0	0	0.0486014	0.118987	0	0	0
AC004805.3	0	0	0	0	0	0.0663971	0.0682516	0	0	0	0.0925026	0	0	0
AC004808.1	0	0	0	0	0	0	0	0	0	0	0	0	0	0
AC004808.2	0.0330302	0	0	0	0	0	0	0.0411331	0.0411331	0	0.0370968	0.0447488	0	0
AC004812.1	0	0	0	0	0	0	0	0	0	0	0	0	0	0
AC004812.2	2.50732	1.85629	2.55807	1.56554	2.4373	1.83909	3.10011	2.67626	2.67626	2.58035	2.14233	2.31071	2.06727	3.90565
AC004816.1	1.96129	12.4178	3.26248	6.16495	4.16564	8.45172	2.12762	3.86347	3.86347	2.78101	3.6045	5.26592	7.33103	3.65301
AC004816.2	0.269708	0.227962	0.134838	0.164472	0	0.0724757	0.149	0	0	0.412428	0.100971	0	0.1208	0.0800844
AC004817.1	0.376453	0.336901	0.564613	0.830493	0.404189	0.214221	0.642264	0.24819	0.24819	0.731424	0.596895	0.210005	0.238038	0.374792
AC004817.2	0.0392202	0.0331496	0.117647	0.0358757	0.286347	0	0.0325008	0	0	0	0	0.0531349	0.105399	0.034937
AC004817.3	0.425793	0.345171	0.736033	0.557421	0.204686	0.112852	0.591953	0.203521	0.203521	0.292988	0.283648	0.189905	0.239547	0.403614
AC004817.4	0.63533	0.450031	0.570835	0.438669	0.36267	0.482496	0.581882	0.212313	0.212313	0.419621	0.281545	0.310119	0.451679	0.597908
AC004824.1	0	0	0	0	18.1671	0.160159	2.70065	0.541285	0.541285	1.84584	0	0	0	0.000750181
AC004825.1	0	0	0	0	0	0	0	0	0	0	0	0	0	0
AC004825.2	2.13237	0.284577	0.420813	0.667288	0.614545	0.859514	1.02302	2.44584	2.44584	1.64754	1.51257	0.836262	0.754006	1.69955
AC004828.1	0	0.0329976	0	0	0	0.0314726	0	0	0	0	0.0438468	0	0.0524576	0.0347767
AC004830.1	0.62142	0.389227	0.294246	0.358914	0.204624	0.365769	0.192653	0.140651	0.140651	0.392969	0.283296	0.384358	0.301271	0.552024
AC004832.1	0.0319557	0.0644586	0.0829032	0.899714	0	0.00849839	0.114285	0	0	0.0488811	0.213115	0.0571277	0.057536	0.217219
AC004832.2	0	0	0	0	0	0	0.0438963	0	0	0.0486014	0.0594934	0.14353	0	0.0943733
AC004832.3	0.541695	1.37675	0.900236	1.17663	0.691998	1.4788	0.868124	0.88259	0.88259	0.477052	0.769553	1.25023	0.901989	0.821428
AC004832.4	0.231411	0.195593	0.115692	0.282237	0	0	0.0639214	0	0	0.0707731	0.0866339	0	0.103647	0.0687129
AC004832.5	0	0.269082	0.190993	0.465937	0.464868	0.410636	0.316578	0	0	0.0584187	0.214532	0.345046	0.342217	0.453745
AC004832.6	0.0362676	0.061308	0.10879	0.0663496	0	0.0292374	0.270486	0	0	0.0332754	0	0	0.0974639	0.0323068
AC004834.1	0.423804	0.343969	0.478942	0.257781	0.224868	0.247011	0.390517	0.160652	0.160652	0.300205	0.324353	0.213259	0.179962	0.427603
AC004835.1	0.33323	0.299437	0.308262	0.312388	0.167044	0.273139	0.324671	0.155214	0.155214	0.34852	0.328423	0.32689	0.267301	0.390363
AC004835.2	0	0	0	0	0	0	0	0	0	0	0	0	0	0
AC004836.1	0.442991	0.170193	0.543606	0.257864	0	0.194793	0.467211	0.150454	0.150454	0.628139	0.13569	0.109119	0.108225	0.28699
AC004837.1	0.025713	0	0.195795	0	0.165259	0	0.0581387	0.338254	0.338254	0.0647124	0	0	0.107788	0.0806523
AC004837.2	0	0.147609	0.0523858	0.063899	0	0.197102	0.115776	0.0869929	0.0869929	0.0640927	0.0392282	0	0	0.0933405
AC004837.3	0	0	0	0	0	0	0	0	0	0	0	0	0	0
AC004839.1	0.152888	0.0861493	0.15287	0.139851	0	0.20542	0.253389	0.190395	0.190395	0.187033	0.0572372	0.0690436	0.479343	0.272383
AC004840.1	0.0341342	0	0	0.0312234	0	0.0825526	0.0848583	0	0	0	0	0.0462444	0	0.0304064
AC004840.2	0	0	0	0	0	0	0	0	0	0	0	0	0	0
AC004846.1	0.643117	0.469082	0.406753	0.373664	0.375434	0.828055	0.755562	0.405327	0.405327	0.285424	0.29207	0.426194	0.80965	0.192691
AC004846.2	0.793679	0.288389	0.351368	0.364973	0.245577	0.549625	0.343448	0.340706	0.340706	0.341153	0.308892	0.377692	0.500202	0.473865
AC004847.1	0.17369	2.15691	2.70523	1.9432	0.585281	1.20634	6.54337	0.183022	0.183022	0.31872	1.18545	0.253413	1.02329	0.737899
AC004852.1	0	0	0	0	0	0	0	0	0	0	0	0	0	0
AC004852.2	0.0987272	0.115541	0.125293	0.0903081	0.0277234	0.0306114	0.138452	0.0283723	0.0283723	0.146325	0.0938233	0.0308663	0.0612266	0.1353
AC004852.3	0	0	0	0	0	0	0	0	0	0	0	0	0.105237	0.0697668
AC004853.1	0	0.0309175	0	0.03346	0	0	0	0	0	0	0	0	0	0
AC004854.1	0	0.061835	0.21945	0.20076	0	0.0589774	0.242499	0	0	0.134246	0	0.0991142	0.0983017	0.0651689
AC004854.2	0.0911383	0.366398	0.136127	0.0994325	0.0646815	0.315509	0.227319	0.183215	0.183215	0.201342	0.265101	0.172527	0.172394	0.258795
AC004858.1	0	0	0.15824	0.0965086	0	0	0	0	0	0.0968012	0.118495	0.285875	0.141766	0.187967
AC004862.1	0.0535133	0.0289195	0.0100272	0.0679135	0	0.0168036	0.0277956	0.0173872	0.0173872	0.0368042	0.0225262	0.0543454	0.02695	0.0476438
AC004865.1	0.050912	0.0645476	0.076359	0.0698557	0	0	0.0632841	0.0951024	0.0951024	0.0934233	0.02859	0.206924	0.0342047	0.0453519
AC004865.2	0.19831	0.398085	0.297429	0.272098	0.0904913	0.27977	0.698419	0.308698	0.308698	0.31841	0.334087	0.10075	0.499621	0.28706
AC004866.1	0	0	0	0.299424	0	0	0	0	0	0	0	0	0	0.291589
AC004866.2	0	0	0	0	0	0	0	0	0	0	0	0	0	0
AC004869.1	0	0	0	0	0	0	0	0	0	0	0	0	0	0
AC004869.2	0	0	0	0	0	0	0	0	0	0	0	0	0	0
AC004870.1	0.0578965	0.0244676	0.0434173	0	0	0.0233369	0.0239887	0	0	0	0	0.0392186	0.0780895	0
AC004870.2	0	0	0	0	0	0.0133917	0	0	0	0	0	0	0	0
AC004870.3	0	0	0	0.0440662	0	0	0	0	0	0	0	0	0	0
AC004870.4	0	0	0	0	0	0	0	0	0	0	0	0	0	0
AC004872.1	0	0	0	0	0	0	0	0	0	0	0	0	0	0
AC004875.1	0	0	0	0	0	0	0	0	0	0.0524139	0	0	0	0.0495338
AC004877.1	0.123414	0.118286	0.0869771	0.0628213	0.0479937	0.100198	0.0937098	0.0223482	0.0223482	0.100359	0.0741823	0.102284	0.0362007	0.0800812
AC004877.2	1.27875	0.900685	1.21467	0.779802	0.933616	1.03087	0.883055	0.31849	0.31849	0.9386	1.00533	1.15495	0.515468	1.02519
AC004882.1	0	0.0279177	0	0	0	0	0	0	0	0	0	0	0	0
AC004882.2	0	0	0	0	0	0	0	0	0	0	0	0	0	0
AC004884.1	0.0800388	0	0	0.0732134	0	0	0.066326	0	0	0	0	0.108435	0	0
AC004884.2	0.0467626	0	0.0701356	0.256649	0	0.037698	0	0	0	0.128714	0.10504	0.253413	0	0.124967
AC004888.1	0.140031	0.0789046	0	0	0	0.0376291	0	0.0581278	0.0581278	0.0856523	0.0524238	0	0.062719	0.0415795
AC004889.1	2.00076	2.27597	2.38743	3.08449	3.16488	2.58957	3.4189	1.38287	1.38287	1.76315	2.64105	4.3503	3.30346	3.39526
AC004890.1	0.14187	0.11978	0	0	1.03148	0	0	0	0	0	0	0.192094	0.190258	0.252297
AC004890.2	2.39218	1.46907	2.0573	1.77706	0.627481	1.66393	2.18237	0.810368	0.810368	2.1475	1.77639	1.05328	1.70757	2.3741
AC004890.3	0.186538	0.275914	0.20983	0.170631	0.0851197	0.112784	0.309158	0.116149	0.116149	0.128361	0.0523759	0.126359	0.0939926	0.0415415
AC004893.1	0.219949	0.139428	0.137452	0.0838301	0	0.147761	0.0911328	0.114127	0.114127	0.168169	0.061757	0.12416	0.073885	0.163273
AC004893.2	0	0	0	0	0	0	0	0	0	0	0	0	0	0
AC004895.1	0.115568	0.151508	0.17676	0.10799	0	0.046794	0.119075	0.129982	0.129982	0.0636534	0.0657878	0.0777322	0.038598	0.0767696
AC004898.1	0.0336117	0.0281729	0.0499922	0	0.121679	0.0270501	0.0277706	0	0	0.0305821	0.112307	0	0.136659	0.0593837
AC004899.1	0	0	0	0	0	0	0	0	0	0	0.00562791	0	0	0
AC004899.2	0.0727606	0.0670894	0.12897	0.0484043	0.120733	0.0746538	0.0931829	0.0411864	0.0411864	0.0849644	0.178295	0.0537682	0.0711032	0.0412455
AC004906.1	0	0.139497	0.107611	0	0	0.0262406	0.123261	0	0	0	0.0355832	0	0.0773072	0
AC004908.1	2.78449	2.11145	1.04289	2.20934	0.172285	3.68255	3.11844	1.1611	1.1611	1.63848	3.29521	1.72635	2.91217	3.85672
AC004908.2	1.27011	0.641859	1.27794	1.14408	0.21583	1.24219	0.903461	0.418913	0.418913	1.01946	1.2865	1.20526	1.00573	1.10307
AC004908.3	1.103	0.828688	1.22541	1.45736	0.596519	0.987989	1.28641	0.457861	0.457861	1.23689	1.37644	1.49432	1.9761	1.492
AC004910.1	0.383956	0.0552384	0.406614	0.34421	0.380735	0.0975566	0.273317	0	0	0.150231	0.288364	0.131895	0.349329	0.348092
AC004911.1	0	0	0	0	0	0	0	0	0	0.0268954	0.0329229	0	0	0
AC004917.1	0	0.0500714	0.108404	0.0576162	0	0.0301067	0.145727	0.0448124	0.0448124	0.100527	0.0555407	0.0698654	0.0503994	0.0180997
AC004918.1	2.27977	2.89419	2.85307	1.79445	2.31464	2.52739	5.09625	0.878682	0.878682	2.65334	1.67729	1.76902	2.58344	4.21658
AC004918.3	0.938487	1.81975	1.69736	0.9847	0.201527	1.55764	1.78413	0.996845	0.996845	1.92472	1.51904	1.08447	0.815957	1.25399
AC004920.1	0	0	0	0	0	0	0	0	0	0	0.0594934	0	0	0
AC004921.1	0.140027	0.236069	0.577252	0.192723	0	0.0850102	0.260761	0.0872787	0.0872787	0.163175	0.197175	0.0472465	0.468039	0.0335841
AC004922.1	0.506103	1.02614	0.61932	0.473533	0.349865	0.313341	0.734839	0.549979	0.549979	0.658449	0.343627	0.756726	0.468016	0.496943
AC004923.1	1.07244	0.500577	0.959843	0.372522	0.376867	1.08751	0.703896	0.531987	0.531987	1.06216	0.697835	0.508459	1.02617	1.84849
AC004923.2	0	0	0	0	0	0	0.0605858	0	0	0	0.155424	0	0.0929737	0
AC004923.3	0	0	0	0	0	0	0	0	0	0	0	0	0	0
AC004923.4	0.10365	0.26282	0.932737	0.410847	0.126125	0.362084	0.458089	0.0430256	0.0430256	0.126798	0.232821	0.327653	0.371391	0.27699
AC004925.1	0.159507	0.194	0.310753	0.340649	0.46023	0.176361	0.251626	0.162353	0.162353	0.236901	0.374778	0.334359	0.304024	0.520292
AC004930.1	0	0	0	0	0	0	0	0	0	0	0	0	0	0.0895432
AC004936.1	0	0	0	0	0	0	0	0	0	0	0	0	0	0
AC004938.1	0	0	0.248663	0	0	0	0	0	0	0	0	0	0	0
AC004941.1	0.424747	0.286102	0.523576	0.653847	0.275266	0.215615	0.455333	0.147133	0.147133	0.631719	0.42365	0.384741	0.327572	0.586108
AC004941.2	0	0	0	0	0	0	0	0	0	0	0	0	0	0
AC004943.1	0.129241	0.0728248	0.129226	0.0656779	0	0.0231531	0.0238181	0.0357659	0.0357659	0.0131754	0.0806406	0.0778197	0.0964772	0.0513092
AC004943.2	0.454699	0.658341	0.439907	0.508289	0.403454	0.539459	0.334962	0.281354	0.281354	0.292875	0.403458	0.311598	0.784845	0.349191
AC004943.3	0	0	0	0	0	0.0686104	0	0	0	0	0	0	0.0571788	0
AC004944.1	0.0250399	0.0211642	0.0125185	0.00763487	0	0.0336435	0.0207499	0.0103942	0.0103942	0.0229741	0.00937424	0	0.0112152	0.0223053
AC004945.1	0	0	0	0	0	0	0	0	0	0	0	0	0	0
AC004946.1	0	0	0	0	0	0	0	0	0	0	0	0	0	0
AC004947.1	0.247887	0.162959	0.399326	0.151165	0.100546	0.244244	0.220633	0.194366	0.194366	0.724425	0.123736	0.149259	0.345416	0.228993
AC004948.1	0.265962	0.25691	0.341911	0.0695091	0	0.153148	0.283366	0.189261	0.189261	0.13944	0.298706	0.205898	0.102105	0.203071
AC004951.1	1.8851	2.90321	3.21229	2.61281	0.696568	1.83818	3.57623	1.01887	1.01887	1.77227	2.24573	1.39182	2.05833	3.08641
AC004951.2	0.461333	0.528389	0.356488	0.624477	0.0507393	1.08124	0.584323	0.27369	0.27369	0.268755	0.526457	0.503338	0.548625	0.703033
AC004951.3	0.215363	0.234928	0.465146	0.542214	0.166456	0.478846	0.599129	0.262736	0.262736	0.321822	0.275378	0.147636	0.247017	0.429243
AC004951.4	0.243288	0.328393	0.310361	0.541598	0.293892	0.249722	0.18748	0.276006	0.276006	0.340694	0.181876	0.189706	0.548928	0.294436
AC004965.1	0	0	0	0	0	0	0	0	0	0	0	0	0	0
AC004967.1	0.925191	1.22835	0.489345	1.04138	0.625544	0.480931	0.403591	0.42794	0.42794	0.367585	0.986968	0.154769	0.420794	0.642336
AC004969.1	0.305133	0.451256	0.237312	0.244466	0.281852	0.254221	0.370351	0.290038	0.290038	0.180694	0.261147	0.237225	0.314122	0.444431
AC004972.1	0.0577917	0	0	0.0211454	0	0.0279535	0.114937	0.0287876	0.0287876	0.0106047	0.0389441	0.0469772	0.0310614	0.113256
AC004973.1	0.155152	0.16387	0.475744	0.302662	0	0.487664	0.317168	0.0811126	0.0811126	0.642773	0.584494	0.488242	0.144319	0.516324
AC004975.1	1.71852	2.07504	2.94569	2.47025	0	1.3854	1.32237	0.458595	0.458595	1.23887	3.30875	0.498906	2.80396	2.07757
AC004975.2	0.13557	0.267368	0.338885	0.0413364	0	0.364303	0.262134	0.168828	0.168828	0.414618	0.152261	0.244891	0.182163	0.161019
AC004980.1	0.777291	1.03807	0.928125	1.41112	0.485303	1.00766	1.03798	0.52971	0.52971	0.94459	1.05861	0.754815	0.978057	1.24034
AC004980.2	0.500003	0.367493	0.599235	0.732334	0.193861	0.383317	0.132855	0.212605	0.212605	0.875478	0.717403	0.210012	0.576975	0.298047
AC004980.3	0.764418	0.466382	0.676276	0.303964	0.00220573	0.198746	0	0.413692	0.413692	1.6738	0.607039	0.191299	0.475731	1.21717
AC004980.4	0.202247	0.42523	0.163991	0	0	0	0.205315	0	0	0.161099	0.3139	0	0.169001	0
AC004982.1	1.31133	0.195593	0.509044	0.578585	0.337907	0.472603	0.485803	0.537937	0.537937	0.750195	0.866339	0.501619	0.766991	0.948238
AC004982.2	5.55886	2.28213	2.9906	3.74994	1.50993	3.34618	2.97293	2.26111	2.26111	3.43356	4.65182	2.5402	3.64801	4.30153
AC004986.1	0	0	0	0	0	0	0	0	0	0	0	0	0	0
AC004987.1	0	0	0	0	0	0	0	0	0	0	0	0	0	0
AC004987.2	0.0305479	0	0	0.0846475	0	0	0.0518933	0.0388943	0.0388943	0	0	0	0	0
AC004987.3	0	0.0279902	0	0.0302919	0	0	0.0274423	0	0	0	0	0	0.0889943	0
AC004987.4	0.424204	0.400449	0.649052	0.195392	0	0.21668	0.670408	0.500262	0.500262	0	0.481379	0	0.851457	0.411127
AC004988.1	0.26431	0.865599	0.753463	0.747726	0.169381	0.597205	0.50572	0.167187	0.167187	0.235689	0.12034	0.138862	0.674542	0.111137
AC004990.1	0.261337	0.174643	0.168495	0.18943	0.081204	0.316625	0.14958	0.144218	0.144218	0.146047	0.232831	0.101824	0.232288	0.218566
AC004994.1	0.0815731	0.068947	0.24469	0	0	0	0.337987	0	0	0	0.183232	0	0	0.145329
AC004997.1	0.329744	0.441778	0.180885	0.349078	0	0.389516	0.222285	0.313773	0.313773	0.630304	0.224757	0.412192	0.326023	0.387188
AC005000.1	0	0	0	0.0912462	0	0	0	0	0	0	0.109079	0	0	0.087629
AC005000.2	0.0697606	0	0	0	0	0.112476	0	0	0	0	0	0	0	0.062142
AC005002.1	0	0	0	0	0	0	0	0	0	0	0	0	0	0
AC005002.2	0	0	0	0	0	0	0	0	0	0	0	0	0	0
AC005005.1	0	0	0	0	0	0	0	0	0	0	0	0	0	0
AC005005.2	0.0671904	0	0.100774	0	0	0	0.0556789	0	0	0	0.0754627	0	0.0902823	0
AC005005.3	0.291315	0.337201	0.191205	0.233206	0.170607	0.338677	0.180068	0.181596	0.181596	0.333488	0.224656	0.197421	0.39085	0.290348
AC005005.4	0.579728	0.41843	0.743722	0.573404	0.286973	0.392317	0.55001	0.249932	0.249932	0.448654	0.459969	0.363991	0.51696	0.581225
AC005006.1	0.741339	0	0.9778	0.292749	0	0	0.852965	0.38603	0.38603	0.30745	0.261285	0.175331	0.416471	0.604395
AC005008.1	0	0	0	0	0	0.0336325	0	0	0	0	0.0468559	0	0	0
AC005008.2	0.0271044	0.0229091	0	0	0	0	0	0	0	0.0248683	0	0	0	0
AC005009.1	0	0.240674	0	0.260465	0	0.229551	0.393271	0.1182	0.1182	0.435426	0.213203	0.12859	0.255073	0.1691
AC005009.2	0.0552649	0.115632	0.064638	0.0141511	0.201745	0.0891044	0.0686948	0	0	0.126763	0.0620689	0.037436	0	0.0246147
AC005011.1	0	0	0	0	0	0	0	0	0	0	0	0	0	0
AC005013.1	0.189865	0.0377606	0.0668765	0.420129	0	0	0.0377584	0.0593675	0.0593675	0.121953	0.400929	0.058828	0.119161	0
AC005014.1	0.0171658	0.0072538	0	0.00784781	0	0.0069201	0.0355646	0	0	0	0.00963906	0	0.0230785	0
AC005014.2	0.468875	0.360274	0.25572	0.233941	0	0.240537	0.565155	0.106163	0.106163	0.430192	0.0478728	0.0577477	0.343646	0.417669
AC005014.3	0.671904	0.908649	0.201548	0.614607	0	0.974989	0.111358	0.167347	0.167347	0.246588	0.603701	0	0.541694	0.71823
AC005019.1	0	0	0	0	0	0	0	0	0	0	0	0	0	0
AC005019.2	0	0	0	0	0	0.0573346	0	0	0	0	0	0	0	0
AC005020.1	0	0.0706396	0.188023	0	0.152547	0.0336876	0	0	0	0	0	0.0566135	0	0.0372242
AC005020.2	0	0.219599	0.116252	0.0889538	0	0	0.0663023	0	0	0	0.0825283	0.586031	0	0
AC005021.1	0.388179	0.13645	0	0.0670363	0	0.197286	0.128248	0	0	0.0748995	0	0.10927	0.63691	0.340802
AC005033.1	0	0	0	0	0	0	0	0	0	0	0	0	0	0
AC005034.1	0	0	0	0	0	0	0	0	0	0	0	0	0	0
AC005034.2	0.308362	0.104253	0	0.225653	0	0.248588	0.459956	0.0768017	0.0768017	0.226337	0.0692653	0	0	0.494434
AC005034.3	2.42609	2.75468	2.7619	3.62291	2.88101	2.70985	2.82187	3.02125	3.02125	3.13776	4.20207	3.62343	2.98495	3.18962
AC005034.4	0.0906453	0.180379	0.138582	0.285498	0.214147	0.0559622	0.0865974	0.115044	0.115044	0.105228	0.183491	0.160528	0.170225	0.129565
AC005034.5	1.68066	2.25011	2.51146	2.06664	0.675104	1.88909	2.32332	1.31467	1.31467	2.19155	3.17012	2.91361	1.58951	2.00641
AC005037.1	0	0.0453087	0	0.0243411	0	0	0.047562	0	0	0.0246458	0	0.0355507	0	0
AC005040.1	0	0	0	0	0	0	0	0	0	0	0	0	0	0
AC005041.1	0.427	0.230611	0.399955	0.396917	0.215139	0.209282	0.458271	0.113505	0.113505	0.437821	0.261917	0.22343	0.253118	0.43545
AC005041.2	0	0.021976	0.0859646	0.0475663	0	0	0.0430916	0	0	0.0238553	0.0584029	0	0	0.0463217
AC005041.3	0.314729	0.266014	0.295023	0.28789	0.430844	0.380581	0.195606	0.0979843	0.0979843	0.252668	0.176738	0.319792	0.317171	0.0700892
AC005042.1	0.0319155	0.0269755	0.0957351	0	0	0.0257289	0.052899	0	0	0.0292824	0.0358448	0	0	0
AC005042.2	0	0.0846291	0.225259	0.0457943	0.365514	0.161436	0	0.12469	0.12469	0.0918662	0.168681	0.271301	0.134538	0.089192
AC005042.3	0	0	0	0.134225	0	0.118294	0	0.182735	0.182735	0	0	0	0.197168	0.130712
AC005046.1	5.28965	2.26543	2.30281	2.98385	0	1.47555	2.87904	1.23694	1.23694	1.98397	3.27753	1.76503	1.74497	3.73401
AC005050.1	0.139267	0.235423	0.487379	0.297246	0	0.112271	0.0769382	0	0	0.212963	0	0.125785	0.187131	0.124058
AC005052.1	0.0102457	0.0259796	0	0.0281161	0	0.00825967	0.0594326	0	0	0	0.0230143	0	0.013767	0.0182536
AC005062.1	0.0599495	0.0505002	0.0478063	0.0595355	0	0.0160555	0.0742675	0.0709854	0.0709854	0.0403826	0.0476378	0.148401	0.0802823	0.112688
AC005064.1	0.187394	0.169405	0.126476	0.0779896	0.034204	0.0541723	0.187447	0.168518	0.168518	0.286056	0.151421	0.117328	0.0524943	0.168482
AC005066.1	0	0	0	0	0	0	0	0	0	0	0	0	0	0
AC005070.1	0	0	0	0	0	0.0563921	0	0	0	0	0	0	0	0
AC005070.2	0	0	0	0	0	0.237497	0	0	0	0.0900996	0	0	0	0
AC005070.3	1.23713	0.904387	1.30391	0.85978	0.471909	1.0336	1.08853	0.781364	0.781364	1.27421	1.01328	0.825929	1.13651	1.29051
AC005072.1	0.195352	0.239076	0.317169	0.339669	0	0.0666055	0.338225	0.0459159	0.0459159	0.174567	0.126463	0.101066	0.199198	0.244144
AC005076.1	0.230021	0.145814	0.21562	0.263008	0.524809	0.115896	0.309745	0.28645	0.28645	0.263805	0.322926	0.233722	0.154537	0.128063
AC005077.1	0.340432	0.230191	0.204235	0.186841	0	0.0548883	0.112843	0	0	0.187407	0.0764688	0	0.182972	0.400501
AC005077.2	0	0.0628531	0	0	0	0	0	0	0	0	0.0417291	0	0	0
AC005077.3	0	0.0583254	0.103497	0.0631218	0	0	0	0	0	0	0	0	0	0.0614702
AC005077.4	0.379881	0.179065	0.0986112	0.233885	0.0266684	0.25324	0.187667	0.145561	0.145561	0.335134	0.172301	0.17815	0.206138	0.403469
AC005082.1	0.223214	0.166341	0.319497	0.134676	0.222184	0.179963	0.325042	0.240017	0.240017	0.288519	0.196973	0.596072	0.245344	0.367992
AC005083.1	1.53024	1.29339	0.467519	2.20331	1.86205	1.05086	1.15066	0.81166	0.81166	1.01399	1.78229	1.53567	1.86577	2.24663
AC005084.1	0	0	0	0	0	0	0	0	0	0	0	0	0	0
AC005086.1	1.59363	0.950713	1.30408	0.550839	0.875174	0.779423	1.5754	0.300377	0.300377	1.15859	0.272303	0.165252	1.04222	0.704207
AC005086.2	2.44831	0.257679	1.54942	0.746509	0.425598	0.563921	1.04707	0.43556	0.43556	1.06968	1.04246	0.157949	1.59125	0.623122
AC005086.3	0	0.230403	0.447106	0.27107	0	0	0	0.554112	0.554112	0	0.261915	0.169479	0.393571	0.396522
AC005086.4	1.5887	1.44197	1.96996	2.21652	2.45279	1.36455	2.10813	0.844399	0.844399	0.695932	1.33862	2.48317	1.72388	1.52491
AC005088.1	0	0.0599456	0	0	0	0	0	0	0	0	0	0	0	0
AC005089.1	0.54526	0.187981	0.517921	0.51473	0.208242	0.171608	0.362747	0.0722918	0.0722918	0.672567	0.243317	0.229599	0.346171	0.359369
AC005090.1	0	0	0	0	0	0	0	0	0	0	0	0	0	0
AC005091.1	0.0429115	0.0181348	0.0965396	0.0395146	0	0.0345935	0.0177798	0	0	0	0	0	0	0.0573377
AC005094.1	0	0	0	0	0	0	0	0	0	0	0	0	0	0
AC005096.1	0	0.0693904	0	0	0	0	0.0340161	0	0	0	0	0	0	0
AC005099.1	0.0418672	0.0353982	0	0.0766027	0	0	0.0693819	0.0521416	0.0521416	0	0.141125	0	0.112512	0.111931
AC005102.1	0	0.045053	0	0	0	0	0	0.0663798	0.0663798	0	0.059866	0	0	0.0474822
AC005104.1	1.38935	1.3681	1.12629	1.63803	0.425127	1.11942	1.77114	0.431619	0.431619	0.584094	1.23394	0.783702	1.24189	1.90555
AC005104.2	0	0.222807	0	0.206682	0	0.0303586	0.156032	0.0468966	0.0468966	0.0345515	0.253768	0.102038	0	0.134183
AC005105.1	0.0322378	0	0	0	0	0	0	0	0	0	0.0362068	0	0.0433173	0
AC005144.1	0.217915	0.0306976	0	0.033222	0	0.0585579	0.0902902	0.0904578	0.0904578	0.133291	0.203953	0.0984092	0.195205	0.0970582
AC005150.1	0	0.0791049	0	0	0	0	0.168785	0	0	0	0	0	0	0.0451283
AC005154.1	0.0122297	0.00469854	0.00333499	0.0162718	0	0.0074679	0.00552789	0.00692269	0.00692269	0.00612042	0.0199788	0.00602497	0.0104573	0.00693263
AC005154.2	11.8332	4.00867	8.23871	8.59861	2.79692	6.51192	11.72	4.99266	4.99266	8.77253	12.4613	4.908	6.97204	8.71346
AC005154.3	0	0	0	0	0	0	0	0	0	0	0	0	0	0
AC005154.4	0.298974	0.303238	0.358726	0.273479	0.436562	0.192816	0.247752	0.0744635	0.0744635	0.219446	0.268626	0.081009	0.241035	0.266323
AC005154.5	2.66833	0.264189	1.97867	2.82828	0	0.411829	2.50468	1.52807	1.52807	0.402918	3.00194	0.825016	2.10439	2.0351
AC005156.1	0	0	0.0668308	0	0	0	0.0738499	0	0	0	0	0	0.119746	0
AC005160.1	0	0	0	0	0	0	0	0	0	0	0.0752646	0	0	0
AC005162.1	0.196908	0.221907	0.492211	0	0	0.158739	0.163172	0	0	0.180662	0.0737167	0	0	0.116936
AC005162.2	0.265042	1.68014	0.198758	1.25261	0	0.284887	0.841927	0.385072	0.385072	0.0405292	1.93487	1.13707	0.237421	1.57398
AC005162.3	0.317107	0.469712	0.654684	1.77206	0.303356	0.280527	0.542292	0.0452749	0.0452749	0.243027	1.2483	0.387001	0.698578	0.906798
AC005165.1	0.223666	0.0508972	0.0516092	0.110165	0.0314036	0.0485451	0.0998019	0.214258	0.214258	0.189428	0.144925	0.0466184	0.0924725	0.0306523
AC005165.2	0	0.113631	0	0.0614902	0	0	0	0.0836735	0.0836735	0.184981	0.0754627	0.0910513	0	0.0598735
AC005176.1	0.0142638	0.0947193	0.08659	0.0598026	0.0752739	0.0483838	0.084935	0	0	0.106886	0.0179228	0.0412739	0.0428024	0.0144666
AC005176.2	0	0	0	0	0	0	0	0	0	0	0	0	0	0
AC005178.1	0	0	0	0	0	0	0	0	0	0	0	0	0	0
AC005180.1	0.521956	0.330875	0.326184	0.119362	0	0.525974	0.612753	0.433334	0.433334	1.23714	0.146554	0.117856	0.584451	0.232477
AC005180.2	1.41622	0.502931	0.413789	0.910653	0	1.22569	0.832337	0.690548	0.690548	2.21589	0.619142	0.619552	1.04086	0.827819
AC005181.1	0	0	0	0	0	0	0	0	0	0	0	0	0	0.0181082
AC005183.1	0.038705	0.0436188	0.0387004	0.0236029	0	0.0624046	0.0320738	0	0	0.0118372	0.0434702	0	0.0693427	0.034478
AC005185.1	0	0	0	0	0	0	0	0	0	0	0	0	0	0
AC005186.1	0	0.151441	0.0671825	0.0819476	0	0.144443	0.222716	0	0	0	0	0.0606857	0.180565	0.119705
AC005189.1	0	0	0	0	0	0.0663971	0.0682516	0	0	0	0	0.111583	0	0
AC005191.1	0	0	0	0	0	0	0	0	0	0	0	0	0	0
AC005197.1	0.16526	0.256859	0.186954	0.18769	0	0.272544	0.222308	0	0	0.0789295	0.2564	0.101486	0.33495	0.0704357
AC005208.1	0	0	0	0	0	0	0	0	0	0	0	0	0	0
AC005209.1	0	0	0.265011	0	0	0	0.146422	0	0	0.0810585	0	0	0.11871	0.0786988
AC005220.1	0.261572	0.0778164	0	0	0	0.0452989	0.145419	0.0359682	0.0359682	0.10094	0.0545999	0.0928322	0.206488	0.113104
AC005224.1	0.285891	0.449424	0.350377	0.337011	0.485132	0.174374	0.440941	0.10369	0.10369	0.305142	0.242619	0.277238	0.335055	0.281247
AC005224.2	0.150193	0.0572935	0.0614051	0.062021	0.0991223	0.0109268	0.112851	0	0	0.151053	0.0763099	0.0551024	0.0365526	0.0726369
AC005224.3	1.18236	1.10052	1.62223	1.81529	1.38692	0.82132	2.00634	0.416335	0.416335	0.987949	1.30456	0.837343	1.17341	1.47968
AC005224.4	0.262742	1.04506	0.55633	0.212062	0.338521	0.286569	1.47286	0.211716	0.211716	0.212705	0.433956	0.376898	0.29074	0.371723
AC005225.1	0.136245	0.0921256	0.245213	0.0784436	0.0994728	0.0659011	0.293547	0	0	0.229496	0.122415	0.0369166	0.256298	0.267005
AC005225.2	0.27813	0.164557	0.166859	0.0763238	0.203063	0.198866	0.184383	0.0981035	0.0981035	0.331739	0.0312373	0.0753613	0.224231	0.11891
AC005225.3	0.653112	0.488304	0.442706	0.326759	0.359175	0.396592	0.708475	0.122528	0.122528	0.759152	0.481295	0.133298	0.251694	0.413624
AC005225.4	10.5263	2.93909	8.16485	13.0147	6.32775	4.28185	6.66287	3.56764	3.56764	14.1023	8.36597	7.27874	6.43466	12.6428
AC005229.1	0	0	0	0	0	0	0.0415678	0	0	0	0	0	0	0
AC005229.2	0	0	0	0	0	0	0	0	0	0	0	0	0	0.0570024
AC005229.3	0	0	0	0	0	0	0	0	0	0	0	0	0	0
AC005229.4	1.54495	1.35848	0.986787	1.10506	1.39936	1.72423	1.45999	2.01075	2.01075	1.85446	1.33072	1.35321	0.869393	1.68665
AC005230.1	0	0	0	0	0	0	0	0	0	0	0	0	0	0
AC005234.1	0	0	0	0	0	0	0	0	0	0	0	0	0	0
AC005237.1	0.502426	0.270238	0.137009	0.0835602	0	0.147285	0.302798	0.2844	0.2844	0.460975	0.564283	0.371279	0.122745	0.773051
AC005237.2	0	0	0	0	0	0	0	0	0	0	0	0	0	0
AC005244.1	0.150633	0	0	0	0	0	0.062413	0	0	0	0	0	0	0
AC005244.2	0	0	0	0.0330751	0	0	0	0	0	0	0	0	0	0
AC005252.1	0	0	0	0	0	0	0	0	0	0	0	0	0	0
AC005252.2	0	0	0	0	0	0	0	0	0	0	0	0	0	0
AC005252.3	0	0.00955731	0	0	0	0	0	0	0	0.0103746	0.0126997	0	0.0151937	0.0100726
AC005253.1	1.32109	1.16738	1.85169	1.34863	0.491085	1.10397	1.75028	0.703591	0.703591	1.18732	1.42671	1.01838	1.41201	1.44064
AC005253.2	0	0	0	0	0	0	0	0	0	0	0	0	0.101365	0.0723705
AC005255.1	0	0.0412614	0	0	0	0	0	0	0	0	0	0	0	0
AC005256.1	0	0	0	0.0509936	0	0.0898826	0	0	0	0	0	0	0	0
AC005258.1	0	0	0	0	0	0	0	0	0	0	0	0	0	0
AC005261.1	39.6793	51.9208	77.1697	61.7637	22.8362	44.8185	57.5452	18.857	18.857	42.0774	34.505	29.8252	68.9121	60.5618
AC005261.2	0.0122206	0.0054323	0.0187255	0.00563429	0	0.0170346	0.0214572	0.00905706	0.00905706	0.0331742	0.040795	0	0	0.0402618
AC005261.3	3.07854	2.04446	3.84773	3.93349	2.94335	2.99391	4.35308	1.85603	1.85603	3.56432	2.35992	2.4826	3.97242	4.83173
AC005261.4	0	0	0	0	0	0	0	0	0	0	0	0	0	0
AC005261.5	1.45154	2.39242	1.44236	1.17383	1.31276	2.19815	1.91131	1.59037	1.59037	0.990605	0.937142	0.683171	1.39131	1.28202
AC005262.1	1.05811	0.119244	0.211569	0.19355	0.257475	0.284297	0.409133	0	0	0.388274	0.713034	0.0955663	0.284373	0.0628343
AC005262.2	0	1.80219	0.788412	1.06444	0	1.39854	0	0.215593	0.215593	0	0.226132	0.244873	0.164847	1.64169
AC005264.1	0.055926	0.224327	0.150008	0.143125	0.0402695	0.0911666	0.130547	0.0553191	0.0553191	0.0613	0.0994676	0.0605813	0.134192	0.0992005
AC005274.1	0.286523	0.0269082	0.286489	0.232968	0	0.153988	0.0263815	0.0792916	0.0792916	0.233675	0.250288	0	0.29944	0.113436
AC005277.1	0.104855	0.000308647	0	0	0.14118	0	0	0.0415899	0.0415899	0	0	0	0	0
AC005277.2	0.0654676	0	0	0	0	0.0527772	0	0.163056	0.163056	0.120133	0	0.0886945	0	0
AC005280.1	0.0750952	0.0317359	0	0	0	0	0.0311147	0	0	0.0344498	0	0.101738	0	0
AC005281.1	0	0	0	0	0	0	0	0	0	0	0	0	0	0
AC005288.1	7.80831	11.5324	12.3189	10.3059	7.59456	11.74	12.3366	11.3389	11.3389	9.69262	8.7393	9.33404	11.0727	10.5416
AC005291.1	0.508883	0.468776	0.750909	0.812527	0	0.5224	0.364964	0.367431	0.367431	0.496216	0.548227	0.403504	0.643307	0.558362
AC005291.2	0.147712	0.172029	0.0805778	0.13585	0	0.0800041	0.28601	0.0759387	0.0759387	0.190102	0.332289	0	0	0.185201
AC005294.1	0	0	0	0	0	0	0	0	0	0	0	0	0	0
AC005296.1	0	0	0	0	0	0	0	0	0	0	0	0	0	0.108823
AC005297.1	0	0	0	0	0	0	0	0	0	0	0	0	0	0
AC005297.2	0	0	0	0	0	0	0	0	0	0	0	0	0	0
AC005297.3	0	0	0	0	0	0	0	0	0	0	0	0	0	0
AC005300.1	0.136903	0.115713	0.41066	0.125245	0	0	0.0567238	0	0	0	0.230668	0.278211	0.27593	0.316486
AC005301.1	0	0	0	0.0173237	0	0.00302449	0	0.027635	0.027635	0.0868434	0.0439526	0.015444	0	0
AC005303.1	0.0345032	0	0.103497	0.0315609	0	0	0.0857757	0	0	0.18994	0.0387511	0	0	0
AC005304.1	0	0.053285	0	0.0576668	0	0.0508225	0.156726	0.0785084	0.0785084	0.0578417	0	0	0	0.0561579
AC005304.2	1.33977	0.986987	0.876274	0.850462	0.538582	1.15545	1.30829	0.500609	0.500609	0.630568	1.13672	0.695573	0.832467	1.14808
AC005304.3	0	0.0422317	0.0749394	0	0	0.16112	0	0.0622229	0.0622229	0.0458432	0.112234	0.135385	0	0.0445087
AC005306.1	0.664595	0.656226	0.60484	0.655383	0.211196	0.285729	1.39172	0.532716	0.532716	0	0.397333	0.256994	0.429116	0.356647
AC005307.1	0.113942	0.137519	0.268302	0.0297573	0	0.183637	0.189142	0.0810087	0.0810087	0.104603	0.146119	0.154227	0.0439039	0.14498
AC005323.1	0.0173218	0.00437161	0	0	0	0.00145661	0	0	0	0	0.0194544	0	0	0
AC005323.2	0	0	0	0	0	0	0	0	0	0	0	0	0	0
AC005324.1	0.0161651	0.0136624	0	0	0	0.0130242	0	0	0	0	0	0	0	0.01442
AC005324.2	0.123048	0	0	0	0	0.0991957	0	0	0	0.0564479	0.0690983	0	0	0.0548047
AC005324.3	0.260562	0.399566	0.208118	0.396207	0.13014	0.683002	0.344888	0.0971707	0.0971707	0.114351	0.369815	0.151911	0.734253	0.308682
AC005324.4	0.0126761	0	0	0.00705688	0	0	0.00943988	0	0	0.017394	0.0150496	0	0	0.0107653
AC005324.5	0.186663	0.119234	0.219434	0.298769	0	0.148443	0.486334	0	0	0.30622	0.271349	0.255609	0.376765	0.204658
AC005324.6	0	0	0	0	0	0	0	0	0	0	0.0467795	0	0	0
AC005326.1	0	0	0	0	0	0.334685	0	0	0	0	0.233137	0	0.278921	0.36982
AC005329.1	0.136001	0.0478788	0.019523	0.0584395	0.0625707	0.0803998	0.0793979	0.031908	0.031908	0.185379	0.111345	0.0576007	0.12438	0.0830846
AC005329.2	1.23039	0.378399	1.54935	1.10258	0.509471	1.42253	1.89819	0.590741	0.590741	1.19558	1.60763	0.270601	2.89523	1.54281
AC005329.3	0.0693049	0.0323599	0.216116	0.0771885	0	0.0273365	0.0234208	0.0756028	0.0756028	0.0802668	0.140588	0	0	0.0508602
AC005330.1	0.123832	0.261942	0.557661	0.302463	0.301984	0.714922	0.290693	0.386004	0.386004	0.435621	0.533889	0.30735	1.10982	0.147147
AC005332.1	1.84802	1.43622	2.59019	1.73458	1.21451	0.877711	3.01661	0.949025	0.949025	2.16396	1.85643	1.317	1.04254	2.67184
AC005332.2	2.46646	2.51841	2.87311	1.75106	0.400886	1.75927	2.46156	0.689575	0.689575	2.50872	2.73157	1.21502	2.46178	1.24195
AC005332.3	3.73921	3.32006	4.75843	3.00576	0.827272	2.8926	4.91391	2.77509	2.77509	3.11883	4.11472	3.27487	2.68977	4.67664
AC005332.4	15.7428	15.8733	13.3806	8.55143	9.17572	9.2784	17.4797	12.8502	12.8502	12.8765	8.32044	8.97379	9.53968	10.616
AC005332.5	3.00895	1.19768	1.82431	1.56021	1.43689	1.40323	2.37022	1.86266	1.86266	2.31129	1.47413	1.38648	1.23407	2.08817
AC005332.6	75.1831	72.4323	95.9978	73.7219	68.4293	75.5285	102.626	75.8361	75.8361	89.5463	78.6045	53.5436	72.977	80.2428
AC005332.7	0.827733	0.581218	0.668474	0.384398	0.0929736	0.236115	0.538183	0.269591	0.269591	0.887964	0.72941	0.345046	0.444882	0.567181
AC005336.1	0.020719	0.104169	0.0311485	0	0	0.115915	0.0510652	0	0	0.0947141	0	0.139992	0.110402	0.164679
AC005336.2	0	0	0.0407817	0.0755558	0	0	0.0454113	0	0	0	0.0305387	0	0	0
AC005336.3	1.07695	0.684709	1.18641	0.897937	0.313122	0.330375	0.979317	0.225503	0.225503	1.04057	0.631532	0.529386	0.525046	1.4008
AC005339.1	0	0	0	0	0.0538824	0	0	0	0	0	0	0	0.184735	0
AC005341.1	0	0	0	0	0	0	0	0	0	0	0	0	0	0
AC005342.1	2.36636	1.10244	3.44993	2.09761	1.33653	1.25224	2.89983	0.725058	0.725058	2.96046	1.06189	1.2873	0.700469	2.93061
AC005342.2	0	0	0	0	0	0.19603	0	0	0	0	0.0910343	0	0	0
AC005344.1	0	0.0470161	0	0	0	0	0	0	0	0	0	0	0	0.148653
AC005345.1	0	0	0	0	0	0	0	0	0	0	0.132147	0	0	0
AC005351.1	0.357323	0.054912	0	0.0891415	0	0.0785615	0.0538371	0	0	0.178824	0.10945	0.0880174	0.0436479	0.231491
AC005355.1	0	0	0.0536331	0.0327102	0	0	0	0	0	0	0	0	0	0
AC005357.1	0	0	0	0	0	0	0	0	0	0.0778269	0	0	0	0.0755613
AC005357.2	0.0488191	0	0.0244066	0	0	0.0787117	0	0	0	0.0149305	0	0.0440929	0	0
AC005358.1	0	0.0067481	0	0	0	0.0128725	0	0	0	0	0	0	0	0
AC005358.2	0.0904078	0.0742498	0.0409524	0.0742506	0.0257873	0.0717276	0.0690151	0.0195462	0.0195462	0.0468536	0.0537927	0.0122491	0.124486	0.0834769
AC005363.1	0	0	0	7.98e-05	0	0	3.78e-05	0.240319	0.240319	0	0	0	0.0399564	0
AC005363.2	0.316517	0.356701	0	0.482543	0.770298	0.595379	0.612008	0.394164	0.394164	0.484006	0	0	0.567063	0.5639
AC005377.1	0	0	0	0.153652	0	0	0.0463991	0	0	0	0.0628856	0.0758571	0	0
AC005379.1	0	0.0657939	0.11675	0	0	0	0	0	0	0	0	0	0	0.0693413
AC005381.1	0	0	0	0	0	0	0	0	0	0.0184456	0	0	0	0
AC005383.1	0.717201	0.57947	0.566947	0.962194	0.349086	0.616722	0.918693	0.357257	0.357257	1.12273	0.5907	0.259107	0.931591	0.653007
AC005387.1	1.2331	0.367848	0.543949	0.663496	0	0.467798	0.601079	0.180659	0.180659	0.465856	0.733188	0.589617	1.0721	1.16304
AC005387.2	0.406197	0.392371	0.261096	0.371558	0	0.327459	0.52895	0.21679	0.21679	0.0532407	0.195517	0	0.155942	0.258454
AC005391.1	0	0.140085	0.335277	0.158312	0	0.134571	0.190121	0	0	0	0	0.405758	0	0.166605
AC005392.1	0.153194	0	0	0.0934203	0	0	0.042316	0.0635918	0.0635918	0	0	0.138363	0	0.0909758
AC005392.2	0	0.217439	0.129015	0.155183	0	0.0683824	0	0	0	0	0.397649	0.11492	0	0.153769
AC005392.3	0.0556261	0.0989596	0	0.152648	0	0	0.0641659	0.0692721	0.0692721	0.102074	0.187424	0	0	0.0495511
AC005393.1	0.262319	0.554291	0.459004	0.399916	0	0.422941	0.724589	0.163335	0.163335	0.361015	0.343717	0.236924	0.293727	0.467342
AC005394.1	0.0201201	0	0	0	0.0734484	0.0162199	0.016673	0	0	0	0	0	0	0.0179227
AC005394.2	0.107331	0.139893	0.210005	0.121024	0.0899625	0.0940555	0.107603	0.0341446	0.0341446	0.151939	0.10287	0.100258	0.133739	0.180005
AC005410.1	0.0896528	0.0752528	0.117208	0.0500336	0	0.0627143	0.107561	0.0317959	0.0317959	0.0964941	0.0867119	0.0691817	0.0343121	0.0714911
AC005410.2	0.0592257	0.0486636	0.330834	0.206385	0.201309	0.271745	0.264836	0.137347	0.137347	0.52647	0.140089	0.386308	0.22848	0.51758
AC005412.1	0	0.0411447	0.0365053	0.0222641	0	0.0588649	0.0201697	0	0	0	0.136682	0	0.0654095	0
AC005476.1	0	0	0	0	0	0	0	0	0	0	0	0	0	0
AC005476.2	0.640862	0.359093	0.511835	0.320531	0.670547	0.26603	0.46737	0.784551	0.784551	0.795606	0.530773	0.604719	0.38805	1.20737
AC005479.1	0.169838	0.14355	0.509455	0	0.206665	0.136916	0.187654	0	0	0.207768	0	0.153396	0	0.10086
AC005479.2	0.130046	0.146556	0.0650153	0.0396521	0.158245	0.104838	0.0718438	0	0	0.198862	0.0973712	0.176184	0.116493	0.0772291
AC005480.1	0.955088	1.12028	1.22451	1.51949	0.909679	0.693885	1.3017	0.433494	0.433494	0.897876	1.05038	0.774906	0.866397	1.12278
AC005480.2	0	0	0	0	0	0	0	0	0	0	0	0.461211	0	0
AC005481.1	0.0221635	0.0249773	0.0221609	0.0135157	0	0.023823	0.0244884	0.00920021	0.00920021	0.020335	0.041487	0.0300268	0.0198538	0.026324
AC005482.1	0	0.0375311	0	0.0406175	0.324195	0	0.220779	0	0	0.0814814	0	0.180474	0.0596648	0.118664
AC005486.1	0.118205	0	0	0	0	0.0952922	0.0979537	0	0	0.216906	0.265517	0	0.15883	0.210592
AC005487.1	0.0383945	0	0	0.0351204	0	0	0.0318165	0	0	0	0.0431215	0	0	0.0684029
AC005495.1	0.56926	0.178203	0.316218	0.327858	0.538763	0.305942	0.157244	0.13128	0.13128	0.13541	0.260474	0.228511	0.509935	0.375623
AC005498.1	0.0549083	0.092819	0	0	0	0.0885295	0	0	0	0.0503783	0.123337	0	0.0737791	0
AC005498.2	0.0924249	0.0195298	0.0346552	0.0634074	0	0.074509	0.07659	0.0287746	0.0287746	0.0423998	0.129755	0.15652	0.0310473	0.144079
AC005498.3	0.312132	0.316583	0.374514	0.365458	0.091155	0.350004	0.620772	0.0777406	0.0777406	0.366567	0.140224	0.270637	0.3523	0.478235
AC005514.1	0.257503	0.30483	0.192724	0.0360708	0	0.20622	0	0	0	0.121392	0.157106	0.344009	0.00628978	0.115776
AC005515.1	0	0.149345	0	0.132097	0	0.0712218	0.146422	0	0	0	0	0	0	0
AC005518.1	0	0	0	0	0	0	0	0	0	0	0	0	0	0
AC005518.2	0	0	0	0	0	0	0	0	0	0.0830705	0	0	0	0
AC005519.1	5.89556	3.55872	5.42373	3.90446	1.36664	4.63627	4.36657	2.3421	2.3421	4.90962	4.90814	3.3738	4.27227	6.25001
AC005520.1	0.820926	0.394242	0.193008	0.464436	0.220646	0.553181	0.674851	0.604056	0.604056	0.438673	0.373032	0.283895	0.380024	0.505366
AC005520.2	1.002	0.533237	1.22452	1.25601	0.948317	0.658181	1.23011	0.46215	0.46215	2.00891	1.12536	0.95527	0.598383	1.15703
AC005520.3	0.138013	0	0.206995	0.126244	0	0.05563	0.114368	0.0859349	0.0859349	0	0.0775022	0	0.0927224	0.0614702
AC005520.4	0	0	0	0	0	0	0	0	0	0	0	0	0	0
AC005520.5	8.3489	2.49714	9.35638	9.43723	7.08207	5.1773	4.28391	1.31571	1.31571	5.08219	4.94467	7.21005	5.57171	15.6718
AC005521.1	0	0	0	0	0	0	0	0	0	0.0268691	0.0328864	0	0	0.026088
AC005522.1	0	0.160383	0	0	0.269382	0	0.152876	0	0	0	0	0.249934	0.173519	0.450747
AC005523.1	0.244329	0.309767	0	0.279367	0.445962	0.0984838	0.455555	0	0	0.112086	0.343012	0.0827532	0	0.217646
AC005523.2	11.7103	13.8393	11.1781	13.3875	17.1427	12.5262	11.3771	16.1611	16.1611	10.9307	10.6708	15.5111	12.9847	13.7777
AC005524.1	0.0485868	0	0	0.0111109	0	0.0195843	0.0323604	0.0557059	0.0557059	0.0334337	0.0136422	0.0164562	0	0.104806
AC005529.1	0.0883473	0	0.265011	0.343231	0	0.231831	0.294643	0.0114972	0.0114972	0.384339	0.198449	0.119692	0.0848708	0.316371
AC005531.1	0.910531	0.738824	1.83445	1.03621	0.383724	0.849513	0.818721	0.449835	0.449835	0.894943	0.591401	0.179038	1.12051	0.92351
AC005532.1	0.185765	0.296577	0.464358	0.245445	0.527439	1.26461	0.410503	0.334153	0.334153	0.189377	0.208636	0.447416	0.637888	0.257409
AC005532.2	0.0684514	0.404994	0.20533	0.187842	0	0.110365	0.453791	0.170487	0.170487	0	0.0768789	0.278211	0	0.304879
AC005534.1	0.172051	0.145421	0.154828	0.220331	0	0.1387	0.513267	0.428516	0.428516	0.441998	0.23188	0.233092	0.184945	0.459784
AC005534.2	0.0589733	0.099705	0.176878	0.107932	0.215355	0.142608	0	0.0734405	0.0734405	0.162358	0.0662577	0.213121	0.158495	0
AC005537.1	0.203532	0.267557	0.18651	0.211895	0.156612	0.142079	0.295127	0.14804	0.14804	0.259339	0.173259	0.101113	0.182162	0.303383
AC005538.1	0	0	0	0	0	0	0	0	0	0	0	0	0	0
AC005538.2	1.68e-08	0.00125939	0	0.561329	0.368079	0.620861	0.58644	0.3957	0.3957	0	0.00293749	0.535364	0.57027	0.537948
AC005539.1	0	0	0	0	0	0	0	0	0	0	0	0	0	0
AC005540.1	0.0628621	0.105842	0	0.109083	0	0.0762883	0.10067	0.0887905	0.0887905	0	0.104702	0.0865731	0.117036	0.0532325
AC005544.1	0	0.0194243	0	0	0	0.0185267	0	0	0	0	0	0.0311349	0	0
AC005544.2	0	0	0	0	0	0	0	0	0	0	0	0	0	0
AC005546.1	1.27049	0.784434	0.637038	0.575898	1.51269	0.477188	0.619756	0.256466	0.256466	0.300966	0.298453	0.986255	0.912661	0.786633
AC005549.1	0	0	0	0	0	0	0	0	0	0	0	0	0	0
AC005550.1	0.0818345	0.069168	0.122737	0.074856	0.597474	0.0659715	0.135628	0	0	0	0.275729	0.55434	0.109959	0.145795
AC005550.2	0.802905	0.407178	0.481686	0.367218	0.293101	0.453087	0.332673	0.199974	0.199974	0.441998	0.721404	0.217552	0.539423	0.500653
AC005551.1	0	0	0	0.0473734	0	0.0835015	0.0429168	0	0	0.047517	0	0	0	0
AC005552.1	0.0385685	0	0	0.0352796	0	0	0.0639214	0	0	0	0	0	0	0.0343564
AC005559.1	0	0.0495532	0	0	0	0	0	0	0	0	0	0	0	0
AC005562.1	0.640143	0.721955	0.33063	0.335159	0.23202	0.499705	0.444972	0.541141	0.541141	0.342205	0.726492	0.547104	0.357768	0.590841
AC005562.2	0	0	0	0	0	0	0	0	0	0	0	0	0	0
AC005578.1	0.275349	0.126944	0.300345	0.114486	0.182757	0.161436	0.103716	0.0311725	0.0311725	0.183732	0.0281135	0.169563	0.235442	0.289874
AC005580.1	0	0	0	0	0	0	0	0	0	0	0	0	0	0
AC005586.1	0.752254	0.972427	0.667113	1.01192	0.161536	0.749125	1.83915	0.9919	0.9919	0.811989	1.09807	1.01914	0.951328	1.06428
AC005586.2	0.0915139	0.0773491	0.0915031	0.0558066	0	0.0491831	0.0505567	0	0	0.13994	0.102781	0.123982	0	0.0543464
AC005587.1	0	0	0	0	0	0.0347688	0	0	0	0.0395708	0.0484389	0	0	0
AC005588.1	0.315214	0	0	0.144167	0	0.127056	0.26121	0.196271	0.196271	0	0	0	0.211773	0
AC005592.1	0.0467056	0.0263176	0.0700501	0.0427227	0	0.0753041	0.0258024	0.116327	0.116327	0.0571363	0.139882	0.0632759	0.104595	0.0416048
AC005593.1	0.0991548	0.125711	0	0.0453497	0	0.119902	0	0	0	0.0454872	0.222725	0	0.33308	0.264978
AC005597.1	0.0743308	0	0.0911763	0	0	0	0	0	0	0.185839	0	0	0	0.0309862
AC005606.1	0.0913299	0.107963	0	0	2.1651	0	0.121051	0	0	0	0.147436	0	0.203781	0
AC005606.2	0	0	0	0	0	0	0	0	0	0	0	0	0	0
AC005609.1	0	0	0	0	0	0	0	0	0	0	0	0	0	0
AC005609.3	0	0.0374011	0	0.0404767	0	0	0.0133779	0.132108	0.132108	0	0.0993962	0	0	0
AC005609.4	0.0927219	0.0253504	0.0423553	0.00704268	0.367599	0	0	0.145092	0.145092	0.0238104	0	0	0	0.0951578
AC005609.5	0	0	0	0	0	0.0067681	0	0	0	0	0	0	0	0
AC005614.1	0.46653	0.425445	0.765459	0.517999	0.186402	0.616073	0.617596	0.272202	0.272202	0.706689	0.52539	0.343888	0.767519	0.883652
AC005614.2	0.226556	0.184772	0.119602	0.215712	0	0	0	0.0383307	0.0383307	0	0	0	0	0.527319
AC005616.1	0.576895	0.569533	0.210174	0.834696	1.16728	0.285512	0.41948	0.565544	0.565544	0.565341	0.533742	0.697206	0.581781	1.19635
AC005618.1	0.248763	0.0837322	0.0827187	0.0705951	0.0754297	0.0890748	0.121252	0.154511	0.154511	0.15863	0.131894	0.0843339	0.0665235	0.117702
AC005618.2	0	0	0	0	0	0	0	0	0	0	0	0.000388438	0.00903777	0
AC005618.3	0	0.064646	0.0494917	0.153536	0.203507	0	0	0.209797	0.209797	0.20968	0.0104239	0.226158	0.030353	0.126224
AC005622.1	0.0599703	0.038016	0.0224862	0.0274282	0.164191	0.0362591	0.0621198	0.0186705	0.0186705	0.0550226	0.0336768	0	0	0
AC005625.1	0.216376	0.274327	0	0.0989622	0	0.218041	0.179305	0	0	0	0	0.0732857	0	0.160359
AC005632.1	0.044327	0	0	0	0	0.0357346	0	0	0	0	0.0995688	0	0	0
AC005632.2	0.277526	0.755836	0.78623	0.423099	0.112568	0.472318	0.715488	0	0	0.254629	0.380959	0.208882	0.580075	0.329623
AC005632.3	0	0	0	0	0	0	0.0686381	0	0	0	0	0	0	0.00052401
AC005632.4	0	0	0	0	0	0	0	0	0	0.0543524	0	0	0	0
AC005670.1	0	0.0546339	0.0969469	0	0	0	0.160694	0	0	0.118612	0.072597	0.0875718	0.173708	0
AC005670.2	0.538729	1.03615	0.6857	0.999489	0.165083	0.859572	1.40485	0.761573	0.761573	0.642439	1.11176	0.655574	0.967864	0.923197
AC005674.1	0.0556261	0.423145	0.250288	1.27206	0	0.13453	0.737534	0.0692721	0.0692721	0.15311	0.874644	0.979697	0.448461	1.73429
AC005674.2	2.18432	1.44544	2.2046	1.38907	0.637428	2.03599	2.79209	0.770064	0.770064	1.80889	1.05279	1.08145	2.7458	1.61378
AC005682.1	0.678775	0.603133	0.28714	1.06666	0.762421	0.252553	0.591328	0.411808	0.411808	0.542931	0.527776	0.424428	0.187088	0.992238
AC005691.1	0	0	0	0	0	0	0	0	0	0	0	0	0	0
AC005692.1	0	0	0	0	0	0	0	0	0	0	0	0	0	0
AC005692.2	0	0	0	0	0	0	0	0	0	0	0	0	0	0
AC005695.1	0.0414379	0.0425346	0.0544012	0.012382	0.016446	0.0436607	0.0301799	0.0224432	0.0224432	0.0379445	0.0311067	0.012281	0.0425215	0.0523969
AC005695.2	0	0.083322	0	0.090174	0	0	0.326764	0	0	0.0904475	0.110717	0	0	0.614702
AC005695.3	0.220107	0.279057	0	0.302005	0	0	0.182397	0	0	0.100974	0.370808	0	0.147876	0.294103
AC005696.1	0.461081	0.625384	0.259328	0.993155	0.420795	0.418167	0.845637	0.215322	0.215322	0.370161	0.705632	0.930056	0.619545	1.17353
AC005696.2	1.32687	0	0	0	2.01347	0	0	2.13714	2.13714	1.12268	0	2.99258	2.23e-06	3.81e-05
AC005696.3	0.0842652	0.28489	0.379149	0.231238	0	0.135862	0.139657	0	0	0.0773132	0.0946396	0.114161	0.226451	0.150125
AC005696.4	0.413499	0.172377	0.198209	0.262573	0.343681	0.29994	0.193913	0.379058	0.379058	0.381961	0.21988	0.333627	0.339915	0.553113
AC005697.1	0	0	0	0	0.17131	0	0	0	0	0	0	0	0	0
AC005697.2	0.140349	0.0998023	0	0.110185	0	0.104709	0.104691	0	0	0.106911	0.0528866	0.0631574	0.0330464	0.130496
AC005699.1	0.0379946	0.0214091	0.0379901	0.0463394	0	0.0102099	0.0419802	0	0	0.02324	0	0.0343163	0	0
AC005702.1	0.0165907	0	0.0340427	0	0.379361	0	0	0.0845655	0.0845655	0.0480741	0	0	0	3.63e-08
AC005702.2	0.138356	0	0.0743089	0.252234	0	0.295536	0.26592	0	0	0.298178	0.0515154	0.0618799	0.184118	0.326385
AC005702.3	0.0334631	0	0	0	0	0.00517575	0	0	0	0	0	0	0.0224818	0.0362489
AC005702.4	0	0	0.0384478	0	0	0.0206658	0	0	0	0	0	0	0	0
AC005703.1	0.0144007	0.0121717	0	0	0	0	0.0119334	0.0538002	0.0538002	0	0	0.0390196	0	0.0256559
AC005703.2	0	0	0	0	0	0	0.12337	0	0	0	0.083603	0	0	0
AC005703.3	0.0684514	0.0578563	0	0	0	0.165548	0	0.170487	0.170487	0	0.0768789	0	0.0919766	0.0609758
AC005703.4	0	0.0802246	0	0	0	0.0382586	0.0393271	0	0	0.0435426	0	0.0642952	0	0
AC005703.5	1.43264	0.911821	1.78938	1.0458	0.178148	0.767765	0.789727	0.606809	0.606809	1.18413	0.606238	0.878165	1.00677	1.3236
AC005703.6	0.154075	0.195364	0.201699	0.158532	0	0.155213	0.208199	0.263755	0.263755	0.261497	0.216344	0.104111	0.10346	0.119795
AC005722.1	0	0.0223863	0	0	0	0	0	0	0	0	0	0	0	0
AC005722.2	0.25002	0.300973	0.170448	0.103954	0.276576	0.201556	0.307639	0.434009	0.434009	0.21549	0.280802	0.184758	0.264685	0.425184
AC005722.3	0	0.14516	0	0	0.208982	0	0.0474395	0	0	0	0.0642955	0	0	0.154464
AC005725.1	0.560372	0.581949	0.459671	0.556451	0.643862	0.604724	0.353978	0.549273	0.549273	0.755455	0.617452	0.407343	0.645654	0.525933
AC005726.1	27.4276	30.2536	33.9826	21.6455	18.6182	22.2143	37.5459	12.3051	12.3051	17.6301	15.4269	17.156	29.0604	30.1907
AC005726.2	0.0455108	0.0906873	0	0.0831219	0	0.0616384	0.131372	0.0294946	0.0294946	0.039794	0.0276023	0.0432597	0.042889	0.00778433
AC005726.3	0.438179	0.455824	0.389462	0.659513	0.430655	0.469284	0.803586	0.230861	0.230861	0.561011	0.416414	0.228322	0.452901	0.469572
AC005726.4	0	0	0	0	0	0	0	0	0	0	0	0	0	0
AC005726.5	0.923998	2.50113	3.81466	1.20537	3.46182	0.753148	1.98594	0	0	1.72245	1.33229	0	0.558718	1.39217
AC005730.1	0	0	0	0	0	0	0	0	0	0	0	0	0	0
AC005730.2	0.107823	0.0546801	0.0646859	0.0197256	0.157443	0.0695375	0.0178699	0.107419	0.107419	0.0395708	0.0242194	0.0292152	0.0289757	0
AC005730.3	0.280228	0.510087	1.25984	0.153006	0	0.226751	0.232472	0.173748	0.173748	0.257957	0.07869	0.286427	0.569521	0.752893
AC005736.1	0.910925	1.27109	1.54517	0.860344	0.544274	0.976766	0.951693	0.623188	0.623188	0.399279	0.404812	0.255484	1.34537	0.371551
AC005736.2	0	0.0279095	0.0497723	0	0	0	0.0274015	0	0	0	0	0	0	0
AC005740.1	0.0980404	0	0	0.134972	0	0	0.0810651	0	0	0.0451281	0.164804	0.198798	0.262891	0.261425
AC005740.2	0	0	0	0	0	0	0	0	0	0	0	0	0	0
AC005740.3	0.532422	0.432702	0.225668	0.553303	0	0.302008	0.590977	0	0	0.272394	0.16672	0.301664	0.120261	0.0842723
AC005740.4	0.400194	0.518651	0.480176	0.366067	0.48697	0.473175	0.420065	0.199347	0.199347	0.440612	0.269678	0.253016	0.394337	0.285191
AC005741.1	0	0	0	0	0	0	0	0	0	0	0	0	0	0
AC005746.1	0.134482	0.129905	0.115257	0.158161	0	0.092926	0.0955214	0.0478494	0.0478494	0.0705068	0.043154	0.182194	0.103257	0.0684544
AC005746.2	0.162973	0.0459158	0	0.0993833	0	0.0875877	0.090034	0.0676509	0.0676509	0.0498423	0.122025	0	0	0.145174
AC005746.3	0.324839	0.054912	0	0	0	0	0	0	0	0.178824	0.0729664	0	0	0
AC005753.1	1.03286	0.174599	0.309822	0.415705	0.150819	0.532896	0	1.02899	1.02899	0.18953	0.371208	0	0.33308	0.14721
AC005757.1	0.163667	0.0504428	0.0894093	0.255382	0	0.134583	0.259254	0	0	0.358066	0.253439	0.0769192	0.14537	0.329033
AC005758.1	0	0	0	0	0	0.032933	0	0	0	0	0	0	0	0
AC005759.1	0.414526	0.19493	0.122794	0.0831479	0	0.0702674	0.169674	0.216738	0.216738	0.159175	0.0686736	0.229691	0.166419	0.0562969
AC005771.1	0	0	0	0	0	0	0	0	0	0	0	0	0	0
AC005772.1	0	0	0	0	0.095498	0	0	0	0	0	0	0	0	0
AC005774.1	0	0	0	0	0	0	0	0	0	0	0	0	0	0
AC005775.1	0.36872	0.381808	0.337861	0.609699	0.2535	0.298482	0.434906	0.162818	0.162818	0.114724	0.389144	0.327629	0.301687	0.287454
AC005776.1	0.616299	1.11623	0.396145	1.12749	0.3214	0.425857	0.802545	0	0	0.403895	0.0988821	0.596394	0.473204	0.235282
AC005776.2	1.58636	1.37267	2.74113	2.18487	1.03235	0.941258	2.72759	0.794998	0.794998	1.1865	1.25517	1.38137	1.38599	1.95439
AC005777.1	0	0	0	0	0	0	0	0	0	0	0	0	0	0
AC005779.1	0.0908625	0.230396	0.136278	0.193933	0.221129	0.146499	0.0752954	0.0377176	0.0377176	0.0555774	0.102049	0.041033	0.162787	0.157439
AC005779.2	0	0.237572	0.139251	0	0	0.112272	0.156862	0.115621	0.115621	0.0859769	0.0521378	0	0	0.0488325
AC005785.1	0.988561	0.7746	0.624996	0.822372	0.119083	0.585506	0.679109	0.209596	0.209596	0.813243	0.416102	0.540189	0.681474	0.945062
AC005786.1	0	0	0	0	0	0	0	0	0	0	0	0	0	0
AC005786.2	0.0701282	0.119389	0.105482	0	0	0.169917	0	0.0867408	0.0867408	0	0.07878	0	0	0.0624725
AC005786.3	0.634066	0.381798	0	0	1.50866	0	0	0	0	0.228013	0.372431	0	0	0
AC005786.4	0.982423	0.619551	0.868668	1.32991	0.547147	0.892806	1.25658	0.35405	0.35405	0.905699	1.14752	0.658697	1.21576	0.920477
AC005789.1	0	0	0.257872	0	0	0	0	0.214114	0.214114	0	0	0	0	0
AC005790.1	0.0567386	0.191826	0	0	0	0.137221	0.282107	0	0	0.0520575	0	0	0.0762384	0.0505421
AC005796.1	0	0	0	0	0	0	0.244319	0	0	0	0	0	0	0
AC005798.1	0	0	0.395804	0	0	0.0531863	0.218687	0	0	0.121064	0	0.268146	0.177299	0
AC005808.1	0	0	0	0	0	0	0	0	0	0	0	0	0	0
AC005821.1	0.129678	0.0978216	0.244735	0.246232	0.119741	0.115308	0.227492	0.0998296	0.0998296	0.218053	0.169023	0.102087	0.21186	0.286883
AC005822.1	0	0.0432779	0.11432	0.0933437	0	0.102504	0.0213786	0	0	0.0234785	0	0.0346233	0	0.0452169
AC005823.1	0	0	0	0.0399232	0	0	0	0	0	0	0	0	0	0
AC005823.2	0	0	0	0	0	0	0	0	0	0	0	0	0	0
AC005828.1	0	0	0	0.0445707	0	0	0	0	0	0	0	0	0	0
AC005828.2	0	0	0	0	0	0	0	0.0565764	0.0565764	0.0833662	0	0	0	0.0809394
AC005828.3	0	0	0.0055209	0.0760273	0	0.137015	0.0957759	0	0	0.0739299	0.0921149	0.0366943	0.0984131	0.219116
AC005828.4	0.370034	0.117285	0.20812	0.423099	0	0.111865	0.153319	0.115203	0.115203	0.0848764	0.571438	0.68931	0	0.0412028
AC005828.5	0.287689	0.303949	0.215741	0.328945	0	0.231922	0.1192	0.0895659	0.0895659	0.197965	0.161554	0	0.0966402	0.128135
AC005828.6	0	0	0	0.100668	0	0	0.182397	0	0	0	0.370808	0.298197	0	0.196069
AC005828.7	0.0918431	0	0	0	0	0.03702	0	0	0	0.0421329	0	0	0	0
AC005829.1	0.189409	0.160092	0.170448	0.103954	0	0.122155	0.470875	0.3774	0.3774	0.243296	0.170183	0.0513217	0.101802	0.269958
AC005829.2	0.430249	1.02808	1.00711	0.02265	0	0	0	0.598736	0.598736	0.444176	0.0612147	0	0	0.0730508
AC005831.1	10.8533	5.70016	4.00134	4.83721	1.89332	6.09237	4.86614	4.64527	4.64527	3.53612	6.75538	5.36217	3.53442	2.24843
AC005832.1	0.880844	0.534579	0.937266	0.439194	0.162948	0.395829	1.03571	0.277936	0.277936	0.122863	0.483819	0.665209	0.779711	1.04947
AC005832.2	0	0	0	0	0	0	0.0147958	0	0	0	0	0	0	0
AC005832.3	0	0.0342845	0	0	0	0	0	0	0	0	0	0	0	0.0361629
AC005832.4	1.36912	6.62632	2.74106	4.50673	2.31387	3.56465	2.54379	2.78588	2.78588	2.95925	3.52499	3.85255	4.60229	4.80709
AC005833.1	0.185992	0.179679	0.466357	0.324925	0.116286	0.149546	0.315638	0.0977644	0.0977644	0.0922616	0.141741	0.211512	0.131239	0.10087
AC005833.2	0	0	0	0.018699	0	0	0	0	0	0	0.022959	0	0.0274678	0
AC005837.1	0.0160922	0.0786027	0.0472874	0.0434887	0	0.0126797	0.0679587	0	0	0.101749	0.180636	0.0212612	0.0203944	0.0433126
AC005837.2	0	0	0	0	0	0	0	0	0	0	0	0	0	0
AC005837.3	0.267822	0.150912	0	0	0	0.0719689	0	0.222349	0.222349	0.0819087	0.100265	0	0	0
AC005838.1	0	0	0	0	0	0	0	0.122835	0.122835	0	0	0	0	0
AC005838.2	8.49229	1.87797	5.22316	4.90289	3.14295	2.79061	7.47852	3.74907	3.74907	4.03922	5.28828	3.70858	4.51535	9.77137
AC005839.1	1.03832	0.902461	1.0368	0.961963	0.448839	0.801825	0.97016	0.67346	0.67346	1.02206	1.3157	0.937036	1.27501	1.23353
AC005840.1	0.135475	0.114725	0	0.123954	0	0.0547331	0.0561596	0	0	0.0621488	0.0760791	0	0	0
AC005840.2	1.37664	3.40423	2.9125	2.9605	0.787657	2.3772	2.8012	0.895659	0.895659	2.50756	1.93865	1.46158	4.54209	2.81897
AC005840.3	0.127449	0.0360782	0.0212391	0.0129535	0	0.0344862	0.0710767	0.03527	0.03527	0.0914015	0.0957265	0	0.0382797	0.0767218
AC005840.4	0.326958	0.642358	0.827986	0.605631	0.246171	0.327524	0.837865	0.152988	0.152988	0.402753	0.323986	0.153184	0.387062	0.219895
AC005841.1	0	0	0	0	0	0	0	0.0369346	0.0369346	0	0	0	0	0
AC005842.1	0.159801	0.110669	0.397095	0.479078	0	0.169463	1.12902	0.195667	0.195667	0.144492	0.534482	0.215437	0.175935	0.283886
AC005845.1	0.117619	0.169402	0	0.0361882	0	0	0.0328778	0	0	0.146542	0.043914	0	0.135999	0.0491472
AC005856.1	0	0	0.136651	0.657868	0.338455	0.256846	0.380214	0	0	0.343365	0	0.132066	0.299841	0.36499
AC005858.1	0	0	0	0	0	0	0	0	0	0	0	0	0	0
AC005858.2	0	0	0	0	0	0	0	0	0	0	0	0	0	0
AC005858.3	2.33521	0.439482	1.16449	1.29566	0	0.696373	1.07237	0.366274	0.366274	1.35886	1.61983	0.986156	0.47713	1.68595
AC005863.1	0.132658	0.100437	0.141045	0.161951	0.0626041	0.157354	0.125149	0.0848538	0.0848538	0.211303	0.131475	0.0261621	0.151776	0.178806
AC005865.1	0.0594962	0.0287356	0.038243	0.0388733	0	0.0342595	0.0352164	0.0105845	0.0105845	0.0233947	0.0381835	0.0230299	0.0228411	0.0227137
AC005865.2	0.183915	0.184803	0.109212	0.0816384	0.0681331	0.143966	0.138632	0.084295	0.084295	0.0863714	0.109081	0.0595825	0.081089	0.191879
AC005868.1	0	0	0	0	0	0	0	0	0	0	0	0	0	0
AC005871.1	0	0	0	0	0	0	0.0445431	0	0	0	0	0	0.0722259	0
AC005871.2	0	0	0	0	0	0	0	0	0	0	0	0	0	0
AC005884.1	0.262342	0.151112	0	0.110394	0	0.0484571	0.0493593	0	0	0.164071	0	0	0.0816233	0.108619
AC005884.2	0	0	0	0	0.383828	0	0	0	0	0	0	0	0	0.363146
AC005899.1	1.74668	0.807832	2.05713	1.15951	0.333911	0.95098	1.91915	0.59233	0.59233	1.06888	0.640586	1.11875	0.966222	1.92248
AC005899.2	0	0.239782	0	0	0	0	0.235089	0	0	0	0.63724	0	0	0.505421
AC005899.3	0.156369	0	0	0	0	0.203366	0	0	0	0	0	0	0	0.247278
AC005899.4	0	0	0	0	0	0	0	0	0	0	0	0	0	0
AC005899.5	1.62302	1.2492	1.84326	2.38348	0.772629	1.6485	2.01296	0.576013	0.576013	2.13008	1.74489	2.25928	2.28066	2.45775
AC005899.6	22.8743	10.2764	21.2799	17.8401	16.0051	11.5671	19.6016	8.72478	8.72478	24.5682	13.1618	12.6062	15.4064	23.1105
AC005899.7	1.73158	1.01115	1.20237	0.4883	0.650063	0.684031	1.60417	0.720907	0.720907	1.11432	1.01684	0.648367	0.545741	1.53674
AC005899.8	0.469395	0.350146	0.582291	0.515449	0.378337	0.369369	0.533034	0.208599	0.208599	0.45247	0.479584	0.38098	0.425871	0.628063
AC005901.1	0	0	0	0	0	0	0	0	0	0	0	0	0	0
AC005906.1	0	0.0389538	0	0	0	0	0.0381913	0	0	0	0	0	0	0
AC005906.2	0.116662	0.0559696	0.0496713	0.0251355	0	0.147881	0.0438664	0.072844	0.072844	0.0521996	0.0725805	0.0230752	0.116392	0.0508204
AC005908.1	0.0735803	0	0	0	0	0	0	0	0	0	0	0.0996854	0	0
AC005908.2	0	0	0	0	0	0	0	0.0599923	0.0599923	0	0	0	0.0647307	0
AC005909.1	0	0	0	0	0	0	0	0	0	0	0	0	0	0
AC005911.1	0.27996	0.239486	0.167956	0.256086	0.408798	0.406246	0.556789	0.418367	0.418367	0.359608	0.188657	0.303428	0.601882	0.748157
AC005912.1	0.813604	0.231872	0	0.244329	2.12491	0.108549	1.06816	1.22538	1.22538	0.869362	0.453406	1.49556	0.73108	0.770501
AC005912.2	0.234347	0.102686	0.19147	0.149273	0.250979	0.0997209	0.208609	0.178488	0.178488	0.27152	0.238965	0.0785414	0.270867	0.322792
AC005915.1	0	0	0	0	0	0.0101998	0	0	0	0	0	0	0	0
AC005920.1	0.43507	0.136585	0.0745745	0.125076	0	0.160336	0.0515044	0.17028	0.17028	0.0570251	0.0977267	0.0673629	0.0167027	0.0775111
AC005920.2	0	0.0650012	0.34603	0	0	0	0.127458	0	0	0.0705599	0.259119	0	0.103335	0.205518
AC005920.3	0.103875	0.105911	0.186952	0.0570099	0	0.184226	0.189372	0.0517427	0.0517427	0.0415414	0.12302	0.140728	0.0286643	0.203567
AC005920.4	0.934111	3.11425	1.08967	5.24122	0.378886	2.42646	1.0321	0.710884	0.710884	0.761818	1.4571	1.54675	1.32487	2.77365
AC005921.1	0	0	0	0	0	0.0719689	0	0	0	0	0	0	0	0
AC005921.2	0	0	0	0	2e-09	0	0	0	0	0	0	0	0	0
AC005921.3	0.573764	0.332555	0.548066	0.554352	0.441318	0.333963	0.447741	0.0580647	0.0580647	0.422397	0.323591	0.425318	0.465286	0.526091
AC005943.1	3.30336	4.19554	1.20064	2.61784	0	4.8253	5.24021	3.93406	3.93406	3.70003	4.03055	4.79453	3.40423	4.08145
AC005943.2	0	0	0	0	0.793013	0	0	0	0	0	0	0	0	0
AC005944.1	75.7261	43.0613	59.3348	49.0254	149.348	53.6252	67.6767	82.3463	82.3463	75.5576	65.2802	64.3604	53.4558	57.7535
AC005951.1	0	0	0	0	0	0	0.0436247	0	0	0	0.0591254	0	0	0
AC005954.1	0.549504	0.128074	0.30198	0.376631	0	0.137454	0.312434	0.0943499	0.0943499	0.139026	0.207798	0	0	0.166866
AC005954.2	0.279961	0.135661	0.538706	0.119196	0	0.0411684	0.0864989	0.193397	0.193397	0.179953	0.236524	0.0661855	0.335185	0.359481
AC005962.1	0.561514	0.279177	0.346776	0.755339	0.241154	0.346158	0.629539	0.287932	0.287932	0.818239	1.26129	0.402739	0.355056	1.00038
AC005972.1	0	0	0	0	0	0	0	0	0	0	0	0	0	0
AC005972.2	0	0.372076	0	0.201337	0	0.0591469	0.0607988	0	0	0	0	0	0.197168	0
AC005972.3	2.28233	0.734748	1.79802	3.60802	0	1.15115	2.60597	0.727141	0.727141	2.82605	3.76826	1.4594	1.1241	3.87146
AC005993.1	0	0	0	0	0	0	0	0	0	0	0	0	0	0
AC005996.1	0	0	0	0	0.058768	0.012978	0	0	0	0.0147704	0	0	0	0
AC005999.1	0	0	0	0	0	0	0	0	0	0	0	0	0	0
AC006001.1	0.107732	0	0.0807891	0	0	0	0	0	0	0	0	0	0	0
AC006001.2	2.0415	1.44943	1.63301	1.94362	1.68923	1.22884	2.21054	1.3898	1.3898	1.79815	1.95656	1.58671	2.0482	1.89129
AC006001.3	2.89298	2.3756	3.04511	2.98014	1.4167	2.3387	2.75415	1.32389	1.32389	2.21391	2.43772	1.93597	2.64316	3.03404
AC006001.4	0.688055	0	0.087397	0	0	0.57245	0	0.300326	0.300326	1.06441	0.292769	0	0	0.826153
AC006003.1	0	0	0	0	0	0	0	0	0	0	0	0	0	0
AC006004.1	0.0930901	0.0594689	0.146594	0.245575	0.122276	0.125604	0.10039	0.175355	0.175355	0.16345	0.170048	0.043321	0.114865	0.154645
AC006006.1	0	0	0	0	0	0	0	0	0	0	0	0	0	0
AC006007.1	0	0	0	0	0	0	0	0	0	0	0	0	0	0
AC006011.1	0.836935	1.78474	1.05396	2.37002	3.58587	1.09944	3.34205	1.70553	1.70553	0.254557	1.31028	2.29952	2.19302	1.25713
AC006011.2	0	0	0	0	0	0.0355494	0.146169	0	0	0	0	0	0.0592526	0.0393125
AC006012.1	0	0	0.0554183	0.0675979	0	0.0297874	0	0.0920287	0.0920287	0.0339014	0.041499	0	0	0.0658291
AC006013.1	0.271643	0.22818	0.0507542	0.46411	0.124185	0	0.084	0.209736	0.209736	0.0310869	0.416582	0.0466401	0.090946	0.270595
AC006015.1	0	0	0	0	0	0	0	0	0	0	0	0	0	0
AC006017.1	0.503356	0.226901	0.114509	0.176382	0.142654	0.187401	0.287873	0.0481002	0.0481002	0.25068	0.388019	0.0534832	0.314989	0.30854
AC006019.1	0.0104582	0.0565977	0.0165311	0.0819901	0	0.0303117	0.0292271	0.0128728	0.0128728	0.00948417	0.0278468	0.0168088	0.0277792	0.0556704
AC006019.2	0	0.014179	0.0251603	0.00767249	0	0.00338093	0	0	0	0	0	0.0113636	0	0.00747174
AC006019.3	0	0	0	0	0	0	0	0	0	0	0	0	0.0245754	0
AC006020.1	0.082629	0.0116399	0	0	0	0.011102	0.0228242	0	0	0.0252707	0.015467	0.0186574	0.0555134	0.024535
AC006022.1	0	0	0.0986959	0.0601935	0	0.0530492	0	0	0	0	0	0	0	0
AC006023.1	0	0	0	0	0	0	0	0	0	0.0904475	0	0.267111	0	0.0878145
AC006023.2	0	0.64612	0	0.419552	0	0.123252	0.253389	0.380789	0.380789	0.420824	0	0	0.205433	0.136191
AC006026.1	0	0	0	0	0	0	0	0	0	0	0	0	0.0182389	0
AC006026.2	0	0	0	0	0	0	0	0	0	0	0	0	0	0
AC006026.3	0.535644	0	0	0.326644	0	0.431813	0.495809	0.889396	0.889396	0.163817	0.40106	0.483788	1.67938	0.636195
AC006027.1	5.25429	5.2699	9.20747	4.6602	3.97539	5.11172	7.43868	3.13021	3.13021	4.7516	3.99043	2.48227	5.45273	5.60548
AC006028.1	0	0.0536826	0	0	0	0	0	0	0	0	0.0713329	0	0	0
AC006030.1	0.186705	6.27e-09	0.24961	0	0.0986071	0.133072	0.15982	0.16867	0.16867	0.320475	0.164118	0.167239	0.0659779	0.19811
AC006033.1	0	0.101316	0	0.0548241	0	0	0.0496667	0	0	0	0	0	0	0
AC006033.2	0.0908164	1.04174	1.28425	0.913791	0.142082	0.460191	2.16095	0.113095	0.113095	0.226165	0.509987	0.10546	0.400949	0.346707
AC006037.1	0	0	0	0	0	0	0	0	0	0	0	0	0	0
AC006041.1	0	0.0657939	0	0	0	0.0627534	0.0645061	0	0	0	0.174853	0	0.104595	0.138683
AC006042.1	4.62896	1.64736	2.41165	1.8274	1.77874	1.92476	1.77663	0.910188	0.910188	2.63765	2.57207	1.98039	2.02963	3.94981
AC006042.2	0	0.0759874	0.0674191	0.0822362	0	0.0362379	0.03725	0.111957	0.111957	0.206214	0.151457	0	0.1208	0.0800844
AC006042.3	1.30908	0.367584	0.312817	0.270277	0	0.392326	0.460896	0.324669	0.324669	0.430564	1.03459	0.353208	0.28025	0.479961
AC006042.4	0.073793	0.155928	0.221353	0.0675002	0	0.118978	0.275176	0.275687	0.275687	0.0677049	0.165756	0.199947	0.148731	0.065734
AC006055.1	0	0.0525071	0	0	0	0	0.154438	0.0773623	0.0773623	0	0.139542	0.0841626	0.0834727	0.166014
AC006058.1	0.0907011	0.0936982	0.188938	0.165933	0.0919736	0.0284353	0.242187	0.0564759	0.0564759	0.0739716	0.107527	0.116054	0.155727	0.23341
AC006058.2	0	0	0	0	0	0	0	0	0	0	0	0	0	0
AC006058.3	0.0477687	0	0	0.0218476	0	0.0192545	0.0197923	0.0297436	0.0297436	0.0438277	0.0268249	0.0647163	0	0.0425518
AC006058.4	0.183466	0.0646655	0.206685	0.182156	0.167436	0.0739513	0.215518	0.0761579	0.0761579	0.0562372	0.120198	0.103565	0.0617067	0.16343
AC006059.1	0.455355	0.302401	0.487822	0.329629	0.237468	0.340867	0.404293	0.567061	0.567061	1.2832	0.474886	0.457908	0.0874071	0.585081
AC006063.1	0.091187	0.0385364	0.205147	0.083411	0	0	0.151129	0	0	0.0836639	0.0512068	0.123539	0.367578	0.203071
AC006063.2	0.0150545	0	0	0	0	0	0	0	0	0	0.0169079	0	0	0
AC006064.1	0.396694	0.668133	1.45512	0.749865	0.283112	0.335231	0.737628	0.136478	0.136478	0.683153	0.657664	0.435924	0.657462	1.12369
AC006064.2	0.277708	0.612551	0.336984	0.4959	0.126447	0.166082	0.618496	0.177643	0.177643	0.2864	0.341025	0.158204	0.385434	0.399687
AC006064.3	0	0	0	0.19585	0	0.0431512	0	0	0	0.0491109	0.180351	0.0725175	0	0
AC006064.4	0.324022	0.409576	0	0.187291	1.24201	0	0.385642	0.482838	0.482838	0	0.44092	0.232905	0	0.525684
AC006064.5	0	0	0	0.0941737	0	0	0	0	0	0.0944592	0	0.139479	0	0.183419
AC006065.1	0	0	0	0	0	0	0	0	0	0	0	0	0	0
AC006065.2	0	0	0	0	0	0	0	0	0	0	0	0	0	0
AC006065.3	0	0	0	0	0	0	0	0	0	0	0	0	0	0
AC006065.4	0	0.0181044	0	0	0	0	0.0355	0	0	0	0	0	0	0.0190805
AC006065.5	0	0	0	0	0	0	0.0606246	0	0	0	0	0	0	0
AC006065.6	0	0	0	0	0	0	0.077644	0	0	0	0	0	0	0
AC006076.1	0	0	0	0	0	0	0	0	0	0	0	0	0	0
AC006077.1	0	0	0	0	0	0	0	0	0	0	0	0.100848	0	0
AC006077.2	0.502826	0.661107	0.251383	0.357736	0.203952	0.405357	0.972249	0.278301	0.278301	0.358821	0.501984	0.0756911	0.0750706	0.597216
AC006111.1	0	0	0	0	0.0445647	0	0	0	0	0	0.0401195	0	0	0
AC006111.2	0.919402	0.895417	0.917529	0.831793	0.0872716	0.3776	1.09494	0.327486	0.327486	0.521961	0.40275	0.356273	0.568357	1.09139
AC006111.3	0.79997	0.225383	0.399938	0.426855	0.243358	0.376193	0.331457	0.166036	0.166036	0.428149	0.299486	0.451578	0.268725	0.534453
AC006115.1	0.94206	0.663576	1.59654	1.16859	0.93466	0.659884	1.13796	1.05634	1.05634	0.990394	0.658748	0.923541	1.40144	1.0371
AC006115.2	0	0	0	0	0	0	0	0	0	0	0	0	0	0.112594
AC006115.3	0	0	0	0	0	0	0	0	0	0	0	0	0	0
AC006116.1	0.022658	0.0191231	0.0848339	0.124174	0	0.0273872	0.0937439	0.0422631	0.0422631	0.0518961	0.0508211	0.0306521	0.0456012	0.0403083
AC006116.10	1.4475	1.20944	0.996014	0.87727	0	0.696775	1.35998	0.575681	0.575681	1.10458	0.62956	0.294515	1.71043	1.02073
AC006116.2	0.180897	0.0218425	0	0.0709162	0	0.0833324	0.0856599	0.0321821	0.0321821	0.0711313	0.0870723	0	0.138896	0.0460404
AC006116.3	0	0.0597795	0	0.0646955	0	0	0	0	0	0	0	0	0	0
AC006116.4	1.03985	0.398056	1.52547	0.966321	0.412416	0.786525	1.16039	0.495188	0.495188	0.769986	0.747887	1.30098	1.41042	1.23671
AC006116.5	0.228375	0.0772108	0.205514	0.250681	0.333474	0.405034	0.113549	0.17064	0.17064	0.335254	0.102597	0.12376	0.24549	0.0406869
AC006116.6	0.688777	0.410869	0.694361	0.298704	1.53042	0.766755	1.0788	1.18615	1.18615	0.63715	0.286665	0.787009	1.0909	0.743624
AC006116.7	0	0	0	0	0	0	0	0	0	0	0	0	0	0
AC006116.8	0.121282	0.170814	0.138838	0.16075	0.0367387	0.081924	0.185001	0.0125329	0.0125329	0.0831033	0.104445	0.0986311	0.189319	0.0903323
AC006116.9	0.370345	0.290506	0.294569	0.314395	0	0.217706	0.52895	0.244584	0.244584	0.272641	0.137864	0.0997813	0.263902	0.176158
AC006122.1	0	0.147212	0.0870693	0.106175	0.423833	0.233946	0.0481128	0	0	0.106553	0.0651834	0.157443	0.467827	0
AC006128.1	3.305	3.85701	4.60437	3.81492	0.963698	3.3488	4.09956	1.81546	1.81546	3.61656	2.93199	2.06331	2.64377	4.3276
AC006130.1	0.0796642	0	0.0698666	0	0	0	0	0	0	0	0	0	0	0
AC006130.2	0	0	0	0	0	0	0	0	0	0	0	0	0	0.2093
AC006133.1	0	0	0	0	0	0	0	0	0	0	0	0	0	0
AC006141.1	2.08495	1.35767	2.25225	1.91182	1.0738	1.14626	2.21096	0.643118	0.643118	2.45487	1.37921	1.43174	2.04671	2.68432
AC006144.1	0.607517	0.159883	0.75827	0.395868	0.595435	0.45201	0.59224	0.494848	0.494848	0.657437	0.18103	0.149074	0.424523	0.576461
AC006145.1	0.741373	0.743821	0.747562	0.839713	0.124627	0.692175	1.08396	0.30319	0.30319	0.681534	0.764242	0.569978	0.77286	1.08326
AC006146.1	0	0	0.0191935	0	0	0.32486	0.117227	0	0	0.463326	0.226435	0.408064	0.391689	0.350546
AC006148.1	0	0.00915782	0.00812519	0.0247773	0	0	0	0.0337321	0.0337321	0	0	0.00733945	0.00727929	0.00482579
AC006148.2	0	0.0664013	0	0	0	0	0	0	0	0	0	0	0	0
AC006150.1	0	0	0	0	0	0	0	0	0	0	0	0	0	0
AC006153.1	0	0	0	0	0	0	0	0	0	0	0	0	0	0
AC006157.1	0	1.06133	0	0	0	0	0	0	0	0	0	0	0	0
AC006158.1	0	0	0	0	0	0	0	0	0	0	0	0	0	0
AC006159.1	0.198438	0.0559078	0	0.0605054	0	0.106648	0	0.0823728	0.0823728	0.0606888	0.0742897	0	0.266637	0.117844
AC006159.2	0	0.0311856	0.110676	0.0337501	0	0.118978	0.0305751	0	0	0.0677049	0.041439	0.0499868	0.099154	0.065734
AC006160.1	0.64682	1.58256	2.60399	1.18332	0.124275	0.46655	1.41053	0.127184	0.127184	0.218642	0.535282	0.276727	1.41803	0.394229
AC006160.2	0	0	0	0	0	0	0	0	0	0	0	0	0	0
AC006195.1	0.0553247	0	0	0	0	0	0	0.0344484	0.0344484	0	0	0	0	0
AC006197.1	0	0	0	0	0	0	0	0	0	0	0	0	0	0
AC006199.1	0	0	0	0	0	0	0	0	0	0	0	0	0	0.103854
AC006205.1	0	0.0554766	0	0	0	0.211652	0	0	0	0	0	0	0.0881935	0.0584678
AC006205.2	0.0684514	0	0	0	0	0.0551826	0.0567238	0	0	0.125608	0.0768789	0.0927368	0.183953	0
AC006206.1	0.105537	0	0.0339185	0	0	0.00607709	0.0187405	0.0657134	0.0657134	0	0.00846643	0	0.0101291	0.0268603
AC006206.2	0.636717	0.0134541	0.310363	0.0728026	0	0.0641618	0.0527631	0.937428	0.937428	0.131442	0.0357554	0.0215654	0.0427772	0.113436
AC006207.1	0.895244	0.454006	0.375958	0.131024	0.261447	0.404156	0.267071	0.178378	0.178378	0.295699	0.402185	0.145544	0.384934	0.223293
AC006210.1	0	0	0	0	0	0	0	0	0	0	0	0	0	0
AC006210.2	0	0	0.0248353	0	0	0	0	0	0	0	0	0	0	0
AC006213.1	0.351929	0.320623	0.460352	0.162748	0.301849	0.579164	0.216314	0.0336919	0.0336919	0.330535	0.342335	0.355198	0.183157	0.382242
AC006213.2	0.248921	0.311415	0.433412	0.158285	0.166247	0.393116	0.198956	0.0701209	0.0701209	0.298775	0.334627	0.479509	0.42056	0.149826
AC006213.3	0.0493856	0.0834832	0	0.0903484	0	0.0398126	0	0	0	0	0	0.133814	0.0663584	0.0879844
AC006213.4	0.64435	0.510578	1.02681	0.552565	0.735063	0.519448	0.266978	0.451362	0.451362	0.59119	0.72368	0.600157	0.541124	0.394611
AC006213.5	0.177308	0.299728	0.398896	0.243282	0	0.571753	0.514257	0.220805	0.220805	0.16268	0.79655	0.360321	0.357368	0.39486
AC006213.6	0.463802	0.340544	0.518884	0.379363	0.227328	0.402452	0.339415	0.129177	0.129177	0.52415	0.516423	0.396917	0.528757	0.572534
AC006236.1	0	0	0	0	0	0	0	0	0	0	0	0	0	0
AC006237.1	0.106385	0.359673	0.558455	0.437908	0	0.514578	0.0881583	0.0662415	0.0662415	0.195216	0.119483	0.216193	0.857682	0.189533
AC006238.1	0.419123	0.0880788	0.585636	0.455214	0	0.249407	0.538372	0.131767	0.131767	0.458902	0.355134	0.204988	0.0710572	0.688192
AC006249.1	0	0	0	0	0	0	0	0	0	0	0	0	0	0
AC006252.1	0.278282	0.235209	0.173906	0.169701	0.169312	0.0934746	0.32669	0.173275	0.173275	0.340431	0.234407	0.219924	0.186961	0.268548
AC006254.1	1.09711	1.55268	1.25369	1.06368	0.192979	1.08486	1.68286	0.426027	0.426027	0.738318	0.642506	0.364704	1.22667	0.834509
AC006254.2	0	0.0773491	0	0	0	0.221324	0.227505	0	0	0	0.102781	0	0	0.163039
AC006254.3	0	0	0	0	0	0	0.0239344	0	0	0	0	0	0	0.0257285
AC006262.1	1.38317	1.24977	0.7295	0.813324	0.410014	1.12432	0.447584	0.490582	0.490582	0.587816	0.637043	0.645301	1.21679	0.985542
AC006262.2	3.9697	13.4973	5.77342	6.13448	7.57505	16.1222	3.04037	6.66628	6.66628	5.29772	2.83718	9.57463	19.0731	6.80444
AC006262.3	0.791701	1.54629	0.890559	0.724188	1.08379	0.718015	0.902085	0.24648	0.24648	0.45399	1.11147	0.938511	1.20644	0.440774
AC006270.1	0.053415	0.0451473	0.320452	0.09772	0	0.0861218	0.265582	0.133037	0.133037	0	0.419939	0	0.28709	0.523397
AC006270.2	0.15664	0	0	0.0358207	0	0	0.0973527	0	0	0.179646	0	0	0.0526185	0.0697668
AC006270.3	0	0	0	0	0	0	0	0	0	0	0	0	0	0.0219536
AC006272.1	0.0462543	0.351855	0.971225	0.423099	0.168851	0.745765	1.0349	0	0	0.127315	0.311694	0.187994	0.994414	0.247217
AC006272.2	0	0	0.257693	0.518203	0	0.171807	0.10167	0	0	0	0	0	0.384635	0.0577498
AC006273.1	1.27948	0.648861	1.32797	1.03624	0.700181	0.699097	0.960239	0.198333	0.198333	1.00069	0.747063	0.380691	0.922703	0.684097
AC006277.1	0.333031	0.227868	0.451917	0.275619	0.0578919	0.319613	0.657081	0.138243	0.138243	0.320105	0.124677	0.25782	0.277015	0.466181
AC006288.1	0	0	0	0	0	0	0	0	0	0	0	0	0	0
AC006296.1	0	0	0	0	0	0	0	0	0	0	0	0	0	0
AC006296.2	0	0	0	0	0	0.0269412	0	0	0	0	0	0	0	0
AC006299.1	0.0214796	0.0358788	0.0529695	0.0964687	0	0.0340076	0.0781993	0	0	0.0387045	0.0829123	0.142878	0.0782067	0.0675007
AC006305.1	0.174613	0.280941	0.18691	0.159436	0.0309552	0.191209	0.115443	0.149871	0.149871	0.124322	0.13456	0.207034	0.278168	0.285812
AC006305.2	0	0	0	0.0846198	0	0.0745765	0	0.0576013	0.0576013	0	0	0	0	0.0412028
AC006305.3	0	0	0	0	0	0	0	0.070035	0.070035	0	0	0	0	0
AC006326.1	0	0	0	0	0	0	0	0	0	0	0	0	0	0
AC006328.1	0	0	0	0	0	0	0	0	0	0	0	0	0	0
AC006328.2	0	0	0	0.0588289	0	0	0	0	0	0	0	0	0	0
AC006329.1	0.217297	0.795873	0.380224	0.496916	0.661036	0.437938	0.480181	0.180402	0.180402	0.0996847	0.284724	0.637845	0.875931	0.387131
AC006329.2	0	0	0	0.0592768	0	0	0.0537005	0	0	0	0	0	0	0
AC006330.1	0.971276	0.832506	1.38009	0.888012	0.290159	0.487213	0.711628	0.191465	0.191465	0.628308	0.696219	0.493944	1.11967	0.728986
AC006333.1	0	0	0.0221737	0.027047	0	0	0.0122513	0	0	0	0	0	0	0
AC006333.2	3.29646	3.08438	2.06157	2.62592	2.48668	3.49099	2.61073	4.18088	4.18088	3.51556	3.37443	3.29594	3.08913	3.53241
AC006335.1	0	0	0	0	0	0	0	0	0	0	0	0	0	0
AC006335.2	0	0.0671929	0.278138	0.200118	0	0.154752	0.437588	0	0	0.0910053	0	0.122221	0	0.0867255
AC006335.3	0	0	0	0	0	0	0	0	0	0	0	0	0	0
AC006338.1	0	0.0288123	0	0	0	0	0	0	0	0	0	0	0	0
AC006338.2	0	0	0	0	0	0	0	0	0	0	0	0	0	0
AC006349.1	0	0	0.162953	0	0	0.0875877	0	0	0	0	0	0	0	0
AC006355.1	0	0	0	0	0	0	0	0	0	0	0	0	0.0339005	0
AC006355.2	0	0	0	0	0	0	0	0	0	0	0	0	0	0
AC006357.1	0	0	0	0	0	0	0.0398456	0	0	0	0	0	0	0
AC006362.1	0	0	0	0	0	0	0	0	0	0	0	0	0	0.130712
AC006363.1	0	0	0	0	0	0	0	0	0	0	0	0	0	0
AC006366.1	0	0	0	0	0	0	0	0	0	0	0	0	0	0
AC006369.1	0.312885	1.03561	0.737586	0.590755	0	0.284645	2.51023	0	0	0.544626	1.29928	0.238441	0.374324	0.555704
AC006369.2	0.930868	0.24586	3.04922	1.05839	0.242724	0.998356	1.85383	0.595148	0.595148	0.854069	1.40116	1.0493	0.982761	1.49238
AC006372.1	0	0.061983	0	0.0447201	0	0.00985309	0	0	0	0.0112139	0	0.0331171	0	0
AC006372.2	0.524638	1.62592	0.524575	1.91959	0	0.28196	0.434753	0	0	0.481354	0.982048	0.710771	0.352472	0.389451
AC006372.3	0.0126117	0.0426385	0	0.00576811	0	0	0.010451	0.00785278	0.00785278	0.0115712	0.0212466	0.0170861	0.00847303	0.00561718
AC006378.1	0.92334	0.950081	0.301054	0.550827	0.293101	0.647268	0.465742	0.400307	0.400307	0.920995	0.766492	0.326329	0.486787	0.645213
AC006380.1	0	0	0	0	0	0	0	0	0	0	0	0	0	0
AC006386.1	0	0	0	0	0	0	0	0	0	0	0	0	0	0
AC006386.2	0	0	0	0	0	0	0	0	0	0	0	0	0	0
AC006387.1	0.468876	0.328329	0.21696	0.322596	0.0151629	0.302126	0.275023	0.190432	0.190432	0.529884	0.385708	0.288513	0.256103	0.349888
AC006390.1	0	0	0	0	0	0	0	0	0	0	0	0.122229	0	0
AC006427.1	0	0	0	0	0	0	0	0	0	0	0	0	0	0
AC006435.1	0	0.101918	0	0	0	0	7.6e-08	0	0	0	0	0	0	0
AC006435.2	3.16385	2.72045	2.83981	3.33341	0.304607	2.21127	2.64813	1.79266	1.79266	2.20648	2.75487	1.08848	2.37162	3.32941
AC006435.3	0.0473334	0	0.0263363	0	0	0	0	0	0	0.329412	0	0	0	0
AC006435.4	9.40832	7.46086	6.20587	6.98913	3.8922	4.27426	7.11628	3.45324	3.45324	7.69516	5.11803	5.62789	5.12269	8.10594
AC006435.5	0	0	0.341911	0	0	0	0.377821	0	0	0	0.256034	0	0	0
AC006441.1	0.93972	0.633081	1.29269	0.795948	0.66107	0.54233	1.14822	0.147018	0.147018	1.40501	0.762645	0.409002	0.625313	1.1041
AC006441.2	0	0	0	0	0	0	0	0	0	0	0	0	0	0
AC006441.3	0	0	0	0	0.0859057	0	0	0	0	0	0	0	0	0
AC006441.4	0.0259739	0.131722	0.0389563	0.0950359	0.758543	0	0.172191	0.258766	0.258766	0.166817	0.116687	0.809348	0	0.347058
AC006441.5	0	0	0.183225	0	0	0	0	0	0	0.112086	0	0	0	0.108823
AC006445.1	0	0	0	0	0	0	0.104493	0	0	0.173542	0.0708045	0.0854095	0.0847093	0
AC006445.2	0.108197	0	0	0.0989622	0.19747	0.0872262	0	0.0673642	0.0673642	0.297787	0.0607538	0	0	0.0963795
AC006449.1	0.279042	0	0	0	0	0	0.115617	0	0	0	0.0783492	0	0	0
AC006449.2	0.157607	0.445884	0.60102	0.384446	0	0.479366	0.396694	0.0767832	0.0767832	0.240259	0.150873	0.220851	0.282364	0.28079
AC006449.3	0.150655	0.133547	0.147115	0.0537428	0	0.159295	0.337756	0.0825395	0.0825395	0.155901	0.122994	0	0.129467	0.200564
AC006449.5	0.314243	0.232831	0.0448274	0.170628	0.222131	0.202557	0.123433	0.106143	0.106143	0.130842	0.220696	0.142294	0.200727	0.149378
AC006449.6	0.544898	0.601154	0.523246	0.396711	0.974279	0.355735	0.957344	0.523835	0.523835	0.714362	0.580048	0.540813	0.61263	0.733037
AC006449.7	14.3913	9.72256	14.0554	12.2134	9.89522	14.7116	22.7237	13.7461	13.7461	15.2219	12.0901	9.25905	10.1455	16.8828
AC006450.1	0.0555052	0.23457	0	0.152316	0	0.0447459	0	0	0	0	0.124677	0	0.0745811	0.14833
AC006450.2	0.707211	0.41041	0.395463	0.643169	0.641694	0.35427	0.258399	0.218905	0.218905	0.24192	0.345492	0.478107	0.649535	0.234877
AC006450.3	0.150037	0.0512788	0.0223337	0.0544953	0.0888454	0.0575483	0.00998577	0.0152649	0.0152649	0	0.211175	0.0967125	0.0174609	0.011664
AC006452.1	6.88969	6.50838	6.07842	2.96572	1.47946	6.86104	6.71682	2.52349	2.52349	5.57759	5.00689	2.74531	7.62384	3.61015
AC006453.1	0	0	0	0	0	0	0	0	0	0	0	0	0	0
AC006453.2	0	0	0	0	0	0	0	0	0	0	0	0	0	0
AC006453.3	0.51923	0.011327	0.540876	0.102601	0	0.691092	0.259455	0.206216	0.206216	0.530211	0.390758	0.821877	1.03425	1.33524
AC006453.4	0	0	0	0	0	0	0	0	0	0	0	0	0	0
AC006455.1	0	0	0	0	0	0	0	0	0	0	0	0	0	0
AC006455.2	0	0	0	0	0	0	0	0	0	0	0	0	0	0
AC006455.3	0	0	0	0	0	0	0	0	0	0	0	0	0	0
AC006455.4	0.0593748	0.0307621	0.0745123	0.0885617	0	0.0482596	0.0407716	0.0301407	0.0301407	0.0236918	0	0	0	0.0716982
AC006455.5	0.00136384	0	0	0	0	0.00236511	0	0	0	0.00237036	0	0.0118706	0	0.00311083
AC006455.6	0	0	0	0	0	0	0	0	0	0	0	0	0	0
AC006455.7	0	0	0	0	0	0	0	0	0	0	0	0	0	0
AC006455.8	0	0	0	0	0	0	0	0	0	0	0	0	0	0
AC006457.1	0	0	0	0	0	0	0	0	0	0	0	0	0	0
AC006458.1	0	0.0660962	0	0	0	0	0	0	0	0.0717485	0	0.0529722	0	0
AC006460.1	0.158868	0.173779	0.103063	0.166081	0	0.201257	0.13165	0.258468	0.258468	0.353991	0.357405	0.0922423	0.274458	0.12167
AC006461.1	0	0	0	0	0	0	0	0	0	0	0	0	0.105237	0.0697668
AC006463.1	0	0	0	0	0	0	0	0	0	0	0	0	0	0
AC006466.1	0	0	0	0	0	0	0	0	0	0	0	0	0	0
AC006480.1	0.373905	0.180589	0.080113	0.29316	1.16995	0.129183	0.221318	0.199556	0.199556	0.0537624	0.119982	0.0723658	0	0.248279
AC006480.2	3.53359	2.72426	3.39393	3.44217	2.03677	1.92753	2.89113	1.0091	1.0091	2.94092	2.27601	1.52774	2.03761	2.60673
AC006482.1	0	0	0	0	0	0	0	0	0	0	0	0.126706	0	0
AC006483.1	0	0	0.0966427	0	0	0	0.0533544	0	0	0	0	0	0	0
AC006483.2	0	0	0.0743573	0.0906993	0	0.0799344	0	0	0	0.181949	0	0	0.0666161	0
AC006484.1	0	0	0	0	0	0	0	0	0	0	0	0	0	0
AC006486.1	0	0	0.0203617	0	0	0	0	0	0	0	0	0	0	0
AC006486.2	0.0509802	0.331042	0.139549	0.164113	0	0.125303	0.145783	0.0328432	0.0328432	0.244141	0.126432	0.0995295	0.158887	0.175059
AC006487.1	0.847295	0.268791	0.358438	0.416101	0.142844	0.0482642	0.0502782	0	0	0.23975	0.155767	0.394418	0.368047	0.0357641
AC006487.2	0	0.0748021	0.0663675	0.202384	0	0	0.036669	0	0	0	0.248491	0.0599495	0	0.15767
AC006499.1	0	0	0	0	0	0	0	0	0	0	0	0	0	0
AC006499.2	0	0	0	0	0	0	0	0	0	0	0	0	0	0
AC006499.3	0	0	0	0	0	0	0	0	0	0	0	0	0	0
AC006499.4	0	0	0	0	0	0.088976	0	0	0	0	0	0	0	0
AC006499.5	0	0	0	0	0	0	0.0411634	0	0	0	0	0	0	0
AC006499.6	0	0	0	0	0	0	0	0	0	0	0	0	0	0
AC006499.7	0	0	0	0	0	0	0	0	0	0	0	0	0	0
AC006499.8	0	0	0	0	0	0	0	0	0	0	0	0	0	0
AC006504.1	0.26957	0.167558	0.563123	0.292916	0.185624	0.210326	0.546687	0.111369	0.111369	0.376868	0.365623	0.150908	0.260141	0.559476
AC006504.2	0	0	0	0	0	0	0	0	0	0	0	0	0	0
AC006504.3	0.146457	0.0825255	0.21966	0.178624	0.356428	0.275491	0.24273	0.12159	0.12159	0.0895828	0.383806	0.132279	0.0655971	0.478362
AC006504.4	0	0	0	0	0	0	0	0	0	0	0	0	0	0
AC006504.5	0.821616	0.895365	0.947885	0.987342	0.756594	0.868869	1.08593	0.684686	0.684686	0.834359	0.927013	0.752614	0.859417	0.988625
AC006504.6	0	0	0.192432	0	0	0.103433	0	0	0	0.117718	0	0	0	0
AC006504.7	0.0279063	0	0.0414438	0	0	0.0228098	0	0.0696478	0.0696478	0.0253527	0.031918	0.074872	0.0753416	0
AC006504.8	1.28667	1.01955	1.74886	1.32407	1.90815	1.23175	2.0325	0.901301	0.901301	1.40186	0.858016	1.96106	1.7829	1.96995
AC006509.1	4.30893	1.4969	3.74507	2.75921	1.77528	2.65261	2.89669	1.50285	1.50285	3.54222	1.72828	2.95295	3.7082	3.91132
AC006509.2	0	0	0	0	0	0	0	0	0	0	0	0	0	0
AC006511.1	0	0	0	0	0	0	0	0	0	0	0	0	0	0
AC006511.2	0	0.0326976	0	0	0	0	0	0	0	0	0	0	0	0.0345136
AC006511.3	0.372485	0.254247	0.300775	0.327563	0.680085	0.184759	0.295169	0.374621	0.374621	0.512584	0.305704	0.388166	0.288705	0.422902
AC006511.4	0	0	0	0.0416311	0	0	0	0	0	0	0.0511155	0	0	0.0946647
AC006511.5	0.0954476	0	0.154249	0.0115623	0	0.0969442	0.195695	0	0	0.0611896	0.103534	0.0514446	0.161978	0.0983804
AC006512.1	0.26322	0.148319	0	0.321032	0	0.141465	0	0	0	0.241504	0.0985423	0	0.117894	0
AC006512.2	0	0	0	0	0	0	0	0	0	0	0	0	0	0
AC006517.1	0	0	0	0.0712045	0	0	0.0645061	0	0	0	0	0	0	0
AC006518.1	0.0541514	0.0457697	0.203044	0.0743003	0	0.0436545	0.157058	0	0	0.0745256	0.121637	0.110045	0.072762	0.0482375
AC006518.2	0.166257	0.0401496	0.0712447	0.0255581	0	0.068137	0.0787274	0.0591552	0.0591552	0.0700787	0.125382	0	0.0319138	0.125046
AC006529.1	0	0	0	0	0	0	0	0	0	0	0	0	0	0
AC006530.1	0	0	0.0670648	0	0	0	0	0	0	0	0	0.0607448	0	0
AC006538.1	0.599877	0.255046	0.268621	0.269705	0.244136	0.174579	0.21658	0.206545	0.206545	0.150279	0.275013	0.318578	0.155317	0.232448
AC006538.2	0	0	0	0	0	0	0	0.0308508	0.0308508	0	0	0	0	0
AC006538.3	0	0.0746727	0	0	0	0.0356109	0.109817	0	0	0	0.0496121	0	0	0.0393494
AC006539.1	0.0985778	0	0	0	0	0.0347688	0.0357399	0	0	0	0	0	0	0
AC006539.2	0	0.113184	0	0.0408305	0	0.287876	0.147958	0	0	0	0.250663	0.0604735	0.0599778	0.35786
AC006547.1	2.7254	2.4409	3.91666	3.07982	1.06897	2.36754	3.26802	1.58015	1.58015	2.26285	2.56588	1.49774	2.84949	2.99912
AC006547.2	0	0	0	0	0	0	0	0	0	0	0	0	0	0
AC006547.3	0	0	0	0	0	0	0	0	0	0	0	0	0	0
AC006548.1	0.500635	1.21997	0.624208	1.57104	0	0.807181	1.1591	0.935174	0.935174	0.948939	1.27443	0.0686605	1.84707	0.984187
AC006548.2	0	0	0	0	0	0	0	0	0	0	0	0	0	0
AC006548.3	0	0	0	0	0	0	0	0	0	0	0	0	0	0
AC006557.1	0.192455	0.216889	0.192432	0.136923	0	0.224104	0.177203	0	0	0.196197	0.0480332	0.0869117	0.172398	0.152388
AC006557.2	0	0	0	0	0	0	0	0	0	0	0	0	0	0
AC006557.3	0	0	0	0	0	0	0	0	0	0	0	0.237043	0	0
AC006557.4	0	0	0	0.156583	0.237113	0.157173	0	0	0	0	0.520666	0	0.395798	0.54317
AC006557.5	0.0314826	0.0798289	0.0944366	0.0575957	0	0.177659	0.0782663	0	0	0	0	0.127956	0.0846049	0.0280443
AC006557.6	1.29968	1.39334	1.25488	1.37513	3.44151	1.07999	1.68498	1.51749	1.51749	1.29536	1.28986	1.57502	0.781624	2.66568
AC006566.1	0.149312	0	0.0746472	0	0	0.040123	0.164975	0.123961	0.123961	0.091329	0.167695	0.404571	0.401255	0.0443352
AC006581.1	0	0	0	0	0	0	0	0	0	0	0	0	0	0
AC006581.2	0.0561151	0.0474295	0.168325	0.153989	0	0.226188	0.139503	0.0698811	0.0698811	0.154456	0.126048	0	0.0754006	0.0999735
AC006600.1	0	0	0	0	0	0	0	0	0	0	0	0	0	0
AC006600.2	0.373154	0.207442	0.188228	0.134501	0.223159	0.143292	0.193605	0.121171	0.121171	0.208619	0.121098	0.197371	0.103659	0.252021
AC006840.1	0	0	0	0	0	0	0	0	0	0	0	0	0	0
AC006924.1	0	0	0	0	0	0.0368213	0	0	0	0	0	0	0	0
AC006927.1	0	0	0.0768956	0	0	0	0	0	0	0	0	0	0	0
AC006927.2	0	0	0	0	0	0	0	0	0	0	0	0	0	0
AC006927.3	0.0664905	0	0	0	0	0	0	0	0	0.0610049	0	0	0	0
AC006927.4	0	0	0	0	0	0	0	0	0	0	0	0	0	0
AC006942.1	0.487829	0.301785	0.720794	0.553636	0.388126	0.405562	0.635529	0.290564	0.290564	0.48556	0.11579	0.478882	0	0.401324
AC006946.1	0.0778426	0	0.2335	0	0	0.0627534	0.129012	0	0	0	0	0	0.104595	0.0693413
AC006946.2	0.870084	1.342	0.818969	1.40055	0.395572	0.903768	0.946307	0.206528	0.206528	0.677158	1.18047	0.653487	1.34809	1.12516
AC006946.3	0.641687	0.199819	0.405228	0.803217	0.369865	0.381169	0.447788	0.0841162	0.0841162	0.37184	0.568965	0.457551	0.6807	1.35381
AC006947.1	0.112939	0.223389	0.239248	0.199786	0.198471	0.0869517	0.133392	0	0	0.251629	0.127093	0.233604	0.357366	0.366381
AC006960.1	0	0	0	0	0	0.13453	0	0	0	0.15311	0.374847	0	0	0
AC006960.2	0.144251	0.36577	0.144234	0.13195	0.175529	0.0775258	0.199228	0	0	0	0.0540034	0.260571	0.0646088	0.0856646
AC006960.3	0.942297	0.833086	0.919312	0.71337	0.280288	0.832288	0.858534	0.238789	0.238789	0.418971	0.266227	0.484904	0.636573	0.604683
AC006963.1	0.0485406	0.0205137	0.0364012	0.0444013	0	0.0391314	0	0	0	0.022268	0.0272584	0	0	0
AC006965.1	0	0	0	0	0	0	0	0	0	0	0	0	0	0
AC006967.1	0	0	0	0	0	0	0	0	0	0	0	0	0	0
AC006967.2	0	0	0	0	0	0	0	0	0	0	0	0	0	0
AC006967.3	0.43509	0.956622	1.22332	0.911856	0.449149	0.470174	1.03682	0.544533	0.544533	0.794609	0.974122	0.606409	0.625658	0.878389
AC006970.1	0	0.0555182	0	0.120145	0	0.052943	0.16327	0	0	0.0602792	0	0	0	0.0584917
AC006970.2	0.0656765	0	0	0.0299808	0	0.0264225	0	0.0816326	0.0816326	0	0	0.0444042	0.0440402	0.0583927
AC006971.1	0.00570545	0	0	0	0	0.00461537	0	0	0	0.00523965	0	0	0	0
AC006974.1	0	0.0431321	0	0	0	0	0	0	0	0.0156069	0	0	0	0
AC006974.2	0	0.59799	0.156047	0.571029	0	0.218077	0.172437	0.0259135	0.0259135	0	0.070112	0.140957	0.0559206	0
AC006978.1	14.4835	14.6376	13.2198	11.3179	16.3904	10.6585	22.5297	14.1201	14.1201	14.9212	14.7097	11.3527	14.7905	17.0672
AC006978.2	0.185165	0.46997	0.229264	0.352395	0	0.358687	0.787687	0.246147	0.246147	0.383291	0.306984	0.661267	0.465261	0.213067
AC006986.1	0	0	0	0	0	0	0	0	0	0	0	0	0	0
AC006987.1	0.193794	0.573294	0.217993	0.265902	0	0.351514	0.240888	0.362003	0.362003	0.0889028	0.217653	0.196912	0.130198	0.431574
AC006987.2	0.193794	1.59703	0.581314	0.620438	0	0.937371	0.60222	0.301669	0.301669	0.355611	0.870613	0.393824	0.976488	0.345259
AC006987.3	0	0	0	0	0	0	0	0	0	0	0	0	0	0
AC006989.1	0	0	0	0	0	0	0	0	0	0	0	0	0	0
AC006994.1	0.121728	0	0	0.0835104	0	0.122665	0.0504362	0.0378974	0.0378974	0.0837636	0.0341786	0	0	0.0813252
AC006994.2	0.0515112	0.00483757	0.0171683	0.0209416	0.125361	0.00479147	0.023728	0.0858379	0.0858379	0.08402	0.0449968	0.0697866	0	0.132558
AC007000.1	0.599011	0.250854	0	0.395586	0.117512	0.20914	0.531023	0.326103	0.326103	0.469966	0.357428	0.429676	0.0916765	0.89859
AC007000.2	0.838846	0.974885	1.17949	1.3428	0.191388	0.676242	0.999248	0.652893	0.652893	1.15446	1.17765	0.568227	0.9158	1.30766
AC007000.3	0.484221	0.444301	0.650179	0.364538	0.487922	0.454136	0.691085	0.382365	0.382365	0.244012	0.263215	0.310786	0.569573	0.3802
AC007001.1	0.038108	0.0644191	0.0571553	0	0	0.0307211	0	0.0474566	0.0474566	0	0.0427997	0	0	0.0678924
AC007003.1	0	0	0	0	0	0	0	0	0	0	0	0	0	0
AC007009.1	0.639863	0.301824	0.26779	0.653289	1.52084	0.767668	0.443874	0.370582	0.370582	0.600664	0.65327	0.967576	0.479822	0.312198
AC007012.1	0	0	0	0	0	0	0	0	0	0	0	0	0	0
AC007012.2	0.0304682	0	0.0228485	0.013935	0	0	0	0	0	0	0	0.0206389	0.0409395	0.0271408
AC007014.1	0	0.0353777	0.0627771	0	0	0.0337428	0.0346852	0.0521244	0.0521244	0	0.0940191	0.113413	0.0562414	0.0372852
AC007014.2	0.15991	0.135159	0.479675	0	1.36209	0.214855	0.132514	0.265519	0.265519	0.146717	0.059866	0.505503	0.143245	0.332375
AC007016.1	0.209282	0.0884443	0	0.0957175	0	0	0	0	0	0	0.117524	0	0	0
AC007029.1	0.163146	0.068947	0	0	0	0	0.0675974	0	0	0	0.091616	0	0	0.145329
AC007032.1	0.392565	0.156483	0.542536	0.468756	0.660255	0.222896	0.449639	0.181656	0.181656	0.22126	0.270846	0	0.526558	0.375933
AC007036.1	0.113646	0.224129	0.227264	0.24256	0	0.0916162	0.219742	0.141525	0.141525	0.10427	0.0850914	0.102643	0.101802	0
AC007036.2	0.33124	0.107173	0.193513	0.183613	1.05163	0.0701036	0.334767	0	0	0.138634	0.235486	0.142055	0.296157	0.0793218
AC007036.3	0	0.0694373	0.0780531	0.228457	0.182113	0.252229	0.13865	0.320007	0.320007	0.110088	0.207537	0.164482	0.089761	0.111053
AC007038.1	1.12636	0.92318	0.867498	0.851367	0.254314	0.879559	1.0975	0.347478	0.347478	0.991301	0.951948	0.739322	0.905566	1.06861
AC007038.2	4.3129	4.54938	5.12312	4.91454	4.28244	3.58814	5.53816	1.67573	1.67573	5.12837	5.25616	4.48746	5.51698	4.17997
AC007040.1	1.95007	0.500079	1.9045	1.7423	1.82108	0.365597	1.24017	0.847138	0.847138	1.78919	0.916811	0.983044	1.27967	1.33313
AC007040.2	0.978242	0.382523	1.2552	0.659537	0.860605	0.352392	0.981562	0.304387	0.304387	0.703367	0.588951	0.492269	0.687607	0.774206
AC007041.1	0	0.0180046	0	0.058273	0	0	0.0177127	0	0	0.0580616	0	0	0.0283046	0.0379253
AC007064.1	0	0	0	0	0	0	0	0	0	0	0	0	0	0
AC007064.2	0.102129	0	0	0.186841	0	0.123499	0.042316	0	0	0.0468518	0.172055	0	0.205844	0.136464
AC007064.3	0	0	0	0	0	0	0	0	0	0	0	0	0	0
AC007064.4	0	0	0	0	0	0	0	0	0	0	0	0	0	0
AC007066.1	0.134245	0.0567474	0	0	0.245386	0.108118	0.111254	0.083599	0.083599	0.0615486	0	0	0	0
AC007066.2	1.67202	1.25169	1.92002	1.7501	0.731983	1.30978	1.61377	0.796907	0.796907	1.50594	1.5874	1.14077	1.51441	1.98583
AC007068.1	2.15022	7.20581	10.8764	3.74899	1.62124	1.27222	5.96247	1.00591	1.00591	3.64622	3.73329	1.6587	1.46971	2.02241
AC007068.2	0	0.0546339	0	0	0	0.0521091	0.160694	0	0	0	0	0	0	0
AC007091.1	0	0	0.0676573	0.0412634	0	0	0	0	0	0	0.050664	0	0	0.0401837
AC007098.1	34.9462	13.815	12.2082	20.3069	9.5607	13.8232	14.4244	9.83144	9.83144	21.3499	23.3743	17.17	15.5379	24.326
AC007099.1	0.674115	3.39366	3.34047	1.37102	0.0872731	3.49755	4.4723	0.14625	0.14625	0.692622	0.800208	0.318767	2.83389	0.726644
AC007099.2	0	0	0	0	0	0	0	0	0	0	0.0853447	0.102949	0	0
AC007100.1	0.160245	0.180589	0.080113	0.04886	0	0.0430609	0.0442636	0	0	0	0.119982	0	0	0.095163
AC007106.1	0	0	0	0	0	0	0	0	0	0	0	0	0	0
AC007114.1	3.79878	1.18267	0.988979	2.07802	2.31366	1.16698	2.4418	4.10478	4.10478	2.05027	2.38869	2.0966	1.12639	3.76738
AC007114.2	0.489124	0.365031	0.487069	0.501027	0.343449	0.334281	0.466061	0.255422	0.255422	0.49103	0.494127	0.317113	0.453601	0.543103
AC007115.1	0	0	0	0	0	0	0	0	0	0	0	0	0	0
AC007126.1	0.247148	0.30869	0.376145	0.311354	0.0880502	0.35882	0.397496	0.187103	0.187103	0.215323	0.269568	0.183954	0.285275	0.341833
AC007128.1	0.0309875	0	0	0	0	0	0	0	0	0	0.0344613	0	0	0.0136399
AC007128.2	0	0	0	0.0255399	0	0	0.0283748	0.0577884	0.0577884	0	0.0946352	0	0	0.0249017
AC007136.1	0	0	0	0	0	0	0	0	0	0	0	0	0	0
AC007151.1	0.0528621	0.0893599	0.0792837	0	0	0	0.0438054	0	0	0	0	0	0.0710296	0.0470889
AC007159.1	0	0.00458572	0	0	0	0	0	0	0	0	0	0	0	0.00483297
AC007160.1	0	0	0.120044	0	0	0	0	0	0	0.0734611	0	0	0.107546	0
AC007161.1	0.0170671	0.0581205	0	0.0156117	0	0.0138193	0.0565722	0.021254	0.021254	0.0156607	0	0	0	0.0152252
AC007161.2	0	0.0194593	0	0.0210596	0	0.0185601	0.0190784	0	0	0.0211234	0	0	0	0.0205085
AC007161.3	0.183722	0.484201	0.338723	0.322288	0	0	0.19277	0.123799	0.123799	0	0.153739	0.0697301	0	0.328118
AC007163.1	0	0.024644	0	0	0	0.0330736	0.0241614	0	0	0	0	0	0.0391189	0
AC007179.1	0	0	0	0	0	0	0	0	0	0	0	0	0	0
AC007179.2	0.0100958	0	0	0	0	0	0	0	0	0	0	0	0	0
AC007179.3	0	0	0	0	0	0	0	0	0	0	0	0	0	0
AC007182.1	0.158365	0.94354	0.3952	0.743877	0.229338	0.935284	0.270821	0.561673	0.561673	0.175143	0.388174	0.583416	0.841816	0.386408
AC007182.2	0.318334	0.0537905	0.0953798	0.174599	0.465372	0.102619	0.211021	0.0792826	0.0792826	0.292095	0.214663	0	0.2567	0.11349
AC007191.1	1.04814	0.791933	1.39622	1.20607	0.343723	0.787677	1.38315	0.546288	0.546288	0.801518	1.09397	0.781178	1.35021	1.45936
AC007192.1	0.140722	0.312096	0.581885	0.256265	0	0	0.722297	0.352693	0.352693	0	0	0	0	0.36004
AC007192.2	2.113	1.05979	1.30499	1.09916	4.53177	0.880112	3.75134	0.989382	0.989382	2.16203	0.587776	1.28588	1.02294	2.22245
AC007193.1	0.119247	0	0.761535	0.347311	0.645857	0.263818	0	0.23568	0.23568	0.0352207	0	0.440408	0.0914304	0
AC007193.2	0.108188	0.146039	0.486788	0.157338	0.211052	0.264493	0.231994	0.206591	0.206591	0.207263	0.497904	0.0732857	0.0785026	0.296886
AC007193.3	0	0	0	0	0	0	0	0	0	0	0	0	0	0
AC007204.1	0.215463	0	0	0.0985446	0	0	0.124572	0	0	0	0	0.145953	0.144756	0
AC007207.1	0	0	0	0	0	0	0.0489202	0	0	0	0	0	0	0.0262936
AC007207.2	0.390802	0.0367014	0.130252	0.079439	0.475541	0.0350053	0.071966	0.63833	0.63833	0.35856	0.0487684	0.235312	0.0583457	0.0773604
AC007215.1	0	0	0	0	0	0	0	0	0	0	0	0	0.124302	0
AC007216.1	0.150412	0.349609	0.451181	0.378359	0	0.0909416	0.373926	0.140483	0.140483	0.0690012	0.211162	0.0509438	0.252631	0.167481
AC007216.2	0.302446	0.0861896	0.160825	0.0514335	0	0.048099	0.164826	0	0	0.0451996	0.115827	0.131494	0.13485	0.238189
AC007216.3	1.76554	1.17722	2.15431	1.43472	1.05164	0.841651	1.68447	1.02375	1.02375	1.55882	1.0776	1.2253	1.67431	2.3412
AC007216.4	0.227156	0.0767986	0.0681388	0.0831141	0.165847	0.146499	0.188238	0.226305	0.226305	0.250099	0.255123	0.0615495	0.24418	0.161879
AC007216.5	0	0	0	0	0	0	0	0	0	0	0	0	0	0
AC007218.1	0	0.0326976	0.0591242	0.0359838	0	0	0	0	0	0	0	0	0.165572	0
AC007218.2	0.142639	0	0	0.130475	0	0	0.118201	0	0	0	0	0	0	0.127061
AC007220.1	0.425064	0.465067	0.386839	0.253153	0.0883469	0.273141	0.324197	0.120553	0.120553	0.216532	0.42167	0.117961	0.514873	0.259702
AC007221.1	0	0.0271111	0	0	0	0	0	0	0	0	0	0	0	0
AC007221.2	0	0	0	0	0	0	0	0	0	0	0	0	0	0
AC007223.1	0	0	0	0	0	0	0	0	0	0	0	0	0	0
AC007224.1	0	0	0	0	0	0	0	0	0	0	0	0	0	0
AC007224.2	1.82747	1.04932	1.3659	1.22764	0.925357	0.981903	1.6077	0.650806	0.650806	1.38919	1.78626	1.10727	1.59952	2.00053
AC007225.1	0.125159	0.011754	0.0208573	0	0	0.0112108	0.011524	0.017318	0.017318	0	0	0	0.0186859	0
AC007225.2	0	0	0	0	0	0	0	0	0	0	0	0	0	0
AC007228.1	0.371108	1.22659	2.49658	2.5037	3.49388	0.884384	1.67981	0.913694	0.913694	2.00877	1.65017	0	0.490249	1.97852
AC007229.1	0	0	0	0.11817	0.229678	0	0	0	0	0	0	0	0	0
AC007237.1	0	0	0	0	0	0	0	0	0	0	0	0	0	0.0455791
AC007238.1	0.0164155	0.0139376	0	0	0	0.0130937	0.0410675	0.0205256	0.0205256	0	0.0185717	0.0221562	0.021774	0.0295498
AC007240.1	1.43559	1.44136	1.86185	0.782063	0.584741	1.03407	1.32863	1.01143	1.01143	1.27509	1.47368	0.974107	0.825162	1.3901
AC007241.1	0	0.0382858	0	0	0	0	0	0	0	0	0.0339158	0	0	0.0269
AC007249.1	0.155055	0	0.0775183	0.0472775	0	0.0416662	0.21415	0.193093	0.193093	0.284525	0.174145	0.070022	0.0694479	0.0920808
AC007249.2	0.537523	0.305025	0.428126	0.330121	0.215017	0.258061	0.360594	0.363373	0.363373	0.282834	0.302732	0.218214	0.258525	0.212885
AC007250.1	0	0	0	0	0	0	0.0625976	0	0	0	0	0	0	0
AC007253.1	0	0	0	0	0	0	0	0	0	0	0	0	0	0
AC007255.1	0.0284312	0.0149864	0.0531862	0.12975	0	0.430826	0.0587722	0	0	0.0488039	0.112264	0.0720644	0.541218	0.11198
AC007255.2	0	0	0	0	0	0.0326198	0.0335309	0	0	0	0	0	0	0
AC007256.1	0.0186237	0.0156671	0.0278707	0.0169628	0	0.0224013	0.00768429	0.0229989	0.0229989	0.0255725	0.0208328	0.0126111	0	0
AC007262.1	0	0.0672287	0.119296	0.363786	0	0	0	0	0	0	0	0	0.106876	0.0708535
AC007272.1	1.37893	0.75305	1.48812	1.14319	0.795599	1.04894	1.49441	0.659383	0.659383	1.36471	1.20861	1.20754	1.60081	1.62767
AC007274.1	0	0	0	0	0	0	0	0	0	0	0	0	0	0
AC007274.2	0	0.0325988	0	0	0	0	0	0	0	0	0	0	0	0
AC007274.3	0	0	0	0	0	0	0	0	0	0	0	0	0	0
AC007275.1	0	0	0	0	0	0	0	0	0	0	0	0	0	0
AC007277.1	0.0608168	0.0496529	0.0177185	0.130402	0	0.0600772	0.0681353	0.0581068	0.0581068	0.0110234	0.119812	0.0790332	0.0157839	0.0326706
AC007278.1	0.250129	0.276463	1.21202	0.457597	0	0.201643	1.83359	0	0	0.141226	0.237705	0.026067	0.0258533	0.102836
AC007278.2	0.021277	0.233788	0.0319117	0	0	0.0343052	0.10579	0	0	0.0390432	0.047793	0	0.0285894	0
AC007279.1	0.0915139	0.103132	0.0457515	0.0837099	0	0.0491831	0	0.0379879	0.0379879	0	0.0685205	0.0826543	0.122965	0.108693
AC007283.1	0.195912	4.5699	6.75436	3.42053	6.11488	0.793597	9.37152	1.13394	1.13394	0.355206	1.20107	0	6.76076	1.50775
AC007283.2	0.129721	0.657271	1.16846	0.711322	0.473127	0.522414	0.751807	0	0	0	0	0	0.522446	0.461806
AC007285.1	0.746535	0.396575	0.330907	0.603916	0.391211	0.589047	0.943167	0.900373	0.900373	0.278392	0.308601	0.409722	0.448362	0.540501
AC007285.2	0.0985806	0.041661	0.147853	0.090174	0	0.0794715	0	0.122764	0.122764	0.0452237	0.0553587	0	0.0662303	0.0878145
AC007292.1	3.08109	2.38352	3.64818	2.55579	0.513317	1.95952	2.91399	1.38357	1.38357	2.79653	1.8928	0.998493	3.3693	2.65551
AC007292.2	0.705559	1.07434	0.703346	0.958313	0.533368	0.449045	0.842622	0.570605	0.570605	0.83905	0.800462	0.786232	0.429975	1.43198
AC007292.3	0.131872	0.601641	0.698645	0.835739	0	0.211845	0.412763	0.123654	0.123654	0.255666	0.380812	0.495299	0.130491	0.552548
AC007298.1	0.117191	0.230621	0.11741	0.0713426	0.284165	0.0627534	0.0647083	0.243254	0.243254	0.178815	0.131637	0.0529145	0.157337	0.0697241
AC007298.2	0.815792	3.22529	1.00723	2.29201	3.71324	2.69161	0.708923	2.11162	2.11162	1.60837	1.31193	2.48611	3.91347	1.45917
AC007308.1	0	0	0	0	0	0	0	0	0	0	0	0	0	0
AC007312.1	0	0	0	0	0	0	0.0820077	0	0	0	0	0	0	0.0881549
AC007314.1	0.0459153	0.116718	0	0	0	0.0366277	0.0769001	0.0573193	0.0573193	0.0835587	0.206163	0.185233	0.0612649	0.0411468
AC007318.1	0.287188	0	0.0867684	0.108543	0	0	0.0717182	0	0	0	0.067451	0	0.157842	0.0591446
AC007318.2	3.34883	4.5551	3.6917	4.95672	1.60964	3.09339	5.87877	1.64725	1.64725	2.62745	4.80974	4.03188	3.14804	6.33618
AC007319.1	0.513041	0.263891	0.523001	0.816179	0.759832	0.185794	0.580349	0.69316	0.69316	0.423133	1.01655	1.13956	0.666246	0.757101
AC007322.1	0	0	0	0	0	0	0	0	0	0	0	0	0	0
AC007322.2	0	0	0	0	0	0	0	0	0	0	0	0	0	0
AC007322.3	0	0	0	0	0	0	0	0	0	0	0	0	0	0
AC007322.4	0	0	0	0	0	0	0	0	0	0	0	0	0	0
AC007326.1	0	0	0	0	0	0.0449413	0.0461965	0	0	0	0	0	0	0.0496593
AC007326.2	0.072661	0.0461252	0.0875063	0.130354	0.137972	0.0668689	0.223626	0.0394968	0.0394968	0.065127	0.091346	0.0868386	0.142214	0.0714252
AC007326.3	0	0	0	0	0	0	0	0	0	0.133102	0	0.196539	0	0.516908
AC007326.4	1.01729	0.752387	1.65296	1.51e-10	0.134304	0.407035	1.00116	1.4796	1.4796	0.940752	0	0	2.48747	0
AC007326.5	5.98846	6.90662	6.5604	6.66698	12.5015	6.62232	7.45155	4.11581	4.11581	5.40435	4.67386	6.04842	7.05972	8.28137
AC007327.1	0	0.163488	0.145053	0.176932	0	0.0779663	0.240432	0	0	0	0	0.131026	0	0
AC007327.2	0	0	0	0	0	0	0	0	0	0	0	0	0	0
AC007333.1	0	0	0	0	0	0	0	0	0	0	0.0393358	0	0	0
AC007333.2	12.5487	5.8847	8.95443	5.63956	4.61757	4.01028	8.93655	4.63468	4.63468	8.87913	5.88813	6.58445	6.39576	12.1121
AC007336.1	0.996589	0.441882	0.451286	0.323359	0.121742	0.560223	0.529831	0.335627	0.335627	0.773936	0.514462	0.38856	0.519807	0.601966
AC007336.2	0.183356	0.038744	0.137501	0.12579	0.167336	0.073907	0.493813	0.228337	0.228337	0.0420573	0.0514826	0.248408	0.061593	0.204165
AC007336.3	0.107683	0.0607653	0.10746	0.087386	0	0.0867497	0.0795027	0.0149386	0.0149386	0.0988156	0.134345	0.032434	0.0802214	0.0106447
AC007342.1	0.256058	0	0.166043	0.330808	0.660099	0.204082	1.11885	0.675551	0.675551	1.12816	0.162469	0.44096	0.145782	0.869812
AC007342.2	0	0	0	0	0	0	0	0	0	0	0	0	0	0
AC007342.3	0.302951	0.20336	0.313207	0.308665	0	0.196924	0.286064	0.0828481	0.0828481	0.205494	0.299662	0.24314	0.282951	0.372965
AC007342.4	1.27224	1.44928	1.57139	1.06724	0.57396	1.05942	1.35305	0.99675	0.99675	1.11344	1.04729	1.2973	1.15145	1.3356
AC007342.5	0.231478	0.357317	0.549503	0.641022	0.217568	0.400812	0.609953	0.17825	0.17825	0.177594	0.433902	0.306828	0.711817	0.489145
AC007342.6	0.708155	0.293151	0.633633	0.541608	0.208621	0.323536	0.596107	0.17277	0.17277	0.519536	0.632797	0.21787	0.670073	0.580212
AC007342.7	1.32196	0.988229	1.58	1.06482	1.11672	0.973193	1.45594	0.588819	0.588819	1.25415	1.00723	0.754871	1.34474	1.24215
AC007342.8	0.602534	0.572931	0.734251	1.27454	0.137472	0.819681	0.748956	0.187586	0.187586	0.0691029	0.549831	0.306114	1.26502	0.503185
AC007342.9	0.663657	0.670006	1.13361	0.910595	0.134594	0.728211	1.08463	0.390275	0.390275	0.270624	0.703955	0.624383	1.21376	0.492649
AC007346.1	0.0962759	0	0.0577587	0.0528395	0	0	0.0478688	0.0239788	0.0239788	0.123666	0	0	0.0258728	0.0343046
AC007346.2	0	0	0	0	0	0	0	0	0	0	0	0	0	0
AC007347.1	0	0.0255541	0	0	0	0.0121866	0.0250539	0	0	0.0138697	0.033956	0	0	0.0134659
AC007349.1	0	0	0	0	0	0	0.0360443	0	0	0.0399078	0	0	0	0
AC007349.2	0	0	0	0	0	0.0372208	0	0	0	0	0	0	0	0
AC007349.3	0	0	0	0	0	0	0	0	0	0.0268646	0	0	0	0
AC007349.4	0.0479932	0	0	0.087801	0.525598	0.11607	0.198853	0	0	0.0880673	0.107804	0.0650204	0.128975	0.128255
AC007359.1	0	0.00345069	0	0.00371144	0	0	0.00334022	0	0	0	0.00920042	0	0	0
AC007362.1	0.029105	0.0247229	0.0327393	0.026623	0	0.053068	0.0242112	0	0	0.0201876	0.024754	0.0295732	0.0099759	0.0328491
AC007363.1	0	0	0	0	0	0	0	0	0	0	0	0	0	0
AC007364.1	0.112793	0.143889	0.112523	0.310266	0.414058	0.422941	0.157286	0.227523	0.227523	0.0726375	0.265905	0.222045	0.250848	0.267313
AC007365.1	0.325772	0.068837	0.305375	0.111747	0.148654	0.16414	0.168724	0.202845	0.202845	0.298895	0.0914699	0.0551688	0.0547166	0.108823
AC007365.2	0.0471077	0	0	0	0	0	0	0.117363	0.117363	0.0432212	0.0529518	0	0	0
AC007368.1	0.0956478	0.0754189	0.144405	0.168847	0.512422	0.120288	0.14477	0.239479	0.239479	0.0899915	0.10548	0.138712	0.0812561	0.376121
AC007370.1	0	0.0682924	0.121184	0.0739085	0.294956	0	0.200867	0	0	0.222398	0.0907462	0	0.109207	0
AC007370.2	0.03791	0.0640844	0.170575	0.0520158	0	0.0611228	0.0706837	0.04721	0.04721	0.0608691	0.0745103	0.0641998	0.101878	0.0337698
AC007375.1	0	0	0	0	0	0	0	0	0	0	0	0	0	0
AC007375.2	0	0	0	0	0	0	0	0	0	0	0	0	0	0
AC007376.1	0	0	0	0	0	0	0	0	0	0	0.0474765	0	0	0
AC007376.2	0.236411	0.199819	0.14183	0.0432501	0	0.152467	0.156726	0	0	0.0433813	0.0531034	0.0640571	0.063532	0.0421184
AC007378.1	0	0.140791	0	0.0490305	0	0.0449745	0.273548	0	0	0	0.0605918	0	0.145197	0
AC007382.1	2.00904	1.72281	1.62362	1.54333	1.67329	2.94044	1.68908	1.79748	1.79748	2.61282	2.33306	2.04797	2.14912	2.33695
AC007383.1	0	0	0	0	0	0	0	0	0	0	0	0.0543881	0	0
AC007383.2	4.51427	2.75239	3.52093	3.23377	4.21434	3.60928	3.78985	5.16502	5.16502	4.09343	4.07974	4.41471	3.44443	4.38425
AC007383.3	0	0	0	0	0	0	0	0	0	0	0	0	0	0
AC007384.1	0.148157	0.459157	0.703661	0.767962	0.0901412	0.398126	0.572944	0.0615008	0.0615008	0.181245	0.776522	0.234174	0.331792	0.197965
AC007386.1	0.0438701	0.0370797	0.0657973	0.080258	0.320296	0.247563	0.18177	0.0546322	0.0546322	0.241504	0.295627	0.297172	0.117894	0.273553
AC007387.1	0.171773	0.287739	0	0.312468	0	0	0.141345	0	0	0.314967	0.192407	0.232409	0.228715	0
AC007389.1	0	0.0401656	0.0417722	0.0129697	0	0.0273639	0.048134	0.00845411	0.00845411	0.0186859	0	0	0	0.0293867
AC007389.2	0	0	0	0	0	0	0.0691438	0	0	0	0	0	0	0
AC007389.3	0.934602	0.629549	1.04921	0.601141	1.42533	0.402973	0.906928	0.653252	0.653252	0.747593	0.721159	1.23355	0.738332	0.97267
AC007389.4	0	0	0	0	0	0.0232841	0	0	0	0.0264999	0	0	0	0
AC007389.5	0.514766	0.0580119	0.205882	0.0941737	0	0.165993	0.284382	0.0427364	0.0427364	0.314864	0.115628	0.0929861	0.276672	0.397408
AC007390.1	0	0	0	0	0	0	0	0	0	0	0	0	0	0
AC007390.2	3.51734	2.65913	3.70467	2.92273	2.7152	2.43256	3.51836	1.21167	1.21167	3.65309	2.96822	2.24059	3.38985	4.38808
AC007391.1	0.151978	0.128455	0.303921	0.0463394	0.369865	0.0408395	0.167921	0	0	0.0464799	0.113793	0.0686326	0	0.0451269
AC007394.1	0	0	0	0	0	0	0	0	0	0	0	0	0	0
AC007395.1	0.037714	0	0.0565643	0.103494	0	0.0608068	0.0625052	0	0	0	0.0423572	0.0510943	0.0506755	0.167976
AC007402.1	0.148372	0.0757619	0.133337	0.133426	0	0.102559	0.208493	0.0397672	0.0397672	0.12804	0.156963	0.0353286	0.161746	0.116359
AC007403.1	0.360253	0.0380622	0.202802	0.207521	0	0.0363021	0.149302	0.0560819	0.0560819	0.127892	0.303455	0	0.181553	0.240815
AC007405.1	0.411889	0.234707	0.311193	0.337038	0.346581	0.205814	0.413288	0.114649	0.114649	0.378009	0.229698	0.229857	0.274568	0.301449
AC007405.2	0	0	0	0	0	0	0	0.0382162	0.0382162	0	0	0	0	0.0273365
AC007405.3	0.686495	0.223169	0.594013	0.941933	0.385547	0.617281	0.634521	0.953549	0.953549	0.993238	1.06756	0.608111	0.248346	0.964325
AC007406.1	0	0.205528	0	0.296572	0	0.0653432	0.0671682	0	0	0	0	0	0	0
AC007406.2	0	0	0	0	0	0	0	0	0	0	0	0	0	0
AC007406.3	0.221528	0.291627	0.388115	0.480319	0.0787213	0.241347	0.12509	0.161128	0.161128	0.356137	0.314853	0.175291	0.144879	0.192094
AC007406.4	0	0	0	0.0305295	0	0	0.0276575	0	0	0.0306221	0.0374847	0.0452168	0.0448461	0.0297307
AC007406.5	4.09136	4.53191	7.24599	5.03778	3.58796	4.75744	8.28359	4.51421	4.51421	5.66434	5.31549	4.54887	4.58709	6.58319
AC007422.1	0	0	0	0	0	0	0	0	0	0	0	0	0	0
AC007422.2	0	0	0	0	0	0	0	0	0	0	0	0	0	0
AC007423.1	0.977316	0.0344185	0.061075	0.0744978	0.297308	0.0328279	0	0.0507112	0.0507112	0.336257	0	0.0551688	0	0
AC007424.1	0.112168	0.0658782	0.124285	0.378576	0.107542	0.0432177	0.17351	0.054685	0.054685	0.0906219	0.207932	0.132048	0.0981024	0.229761
AC007431.1	0	0.0458507	0	0.0496213	0	0	0.0149844	0	0	0	0.0203087	0	0.0242969	0
AC007431.2	0	0	0	0	0	0	0	0	0	0	0	0	0	0
AC007431.3	0	0	0	0.159149	0	0	0	0	0	0	0.0488515	0	0	0.0387461
AC007435.1	0	0	0	0	0	0	0	0	0	0.0479057	0	0.0707379	0	0
AC007448.1	0	0	0	0	0	0	0	0	0	0	0	0	0	0
AC007448.2	0	0	0	0	0	0	0.111358	0	0	0	0	0	0	0.0598525
AC007448.3	0.148229	0.156607	0.0555791	0.169485	0.135277	0.119496	0.276374	0.0461479	0.0461479	0.135999	0.166478	0.100409	0.0995857	0.13204
AC007450.1	0.0820977	0.208171	0.123132	0.375483	0	0.0661836	0.204096	0.306713	0.306713	0.376622	0.18441	0	0.220626	0.219395
AC007450.2	0	0	0	0	0	0	0	0	0	0.0807789	0	0	0	0
AC007450.3	0	0	0	0	0	0	0	0	0	0	0	0	0	0
AC007450.4	0	0	0	0	0	0	0	0	0	0	0	0	0	0
AC007458.1	0	0	0	0	0	0	0	0	0	0	0	0	0	0
AC007463.1	0	0	0	0	0	0	0	0	0	0	0	0	0	0
AC007485.1	0.247887	0.104759	0	0.113374	0	0.099918	0.102709	0	0	0.113718	0	0.167917	0	0.331223
AC007485.2	3.26238	3.94843	4.04304	4.04896	2.29241	4.13638	4.44229	2.11718	2.11718	3.47102	3.83606	3.42381	4.5894	4.91171
AC007490.1	0.290553	0	0.0544723	0.066444	0	0.117116	0	0.0452289	0.0452289	0.0333227	0.203953	0.0984092	0.0976025	0.161764
AC007491.1	0.0584934	0.00823994	0	0.0624229	0	0.0157183	0.0161573	0	0	0.00894459	0.0109491	0	0	0.00868422
AC007493.1	0.147905	0.0950762	0.27016	0.324435	0	0.222356	0.376132	0.142461	0.142461	0.265536	0.239049	0.0803412	0.267336	0.196112
AC007493.2	0	0	0.080113	0.04886	0	0	0	0.199556	0.199556	0.0980163	0	0.0723658	0.143545	0
AC007494.1	0.0671904	0.0851858	0	0.0614607	0	0.068525	0	0.0836735	0.0836735	0.0616471	0.0377313	0.0455143	0	0.0897788
AC007494.2	0.647272	0.460273	0.258053	0.459884	0	0.219605	0.708245	0	0	0.539409	0.267208	0.0999589	0.359239	0.54295
AC007494.3	0	0.0871349	0.103079	0.125734	0	0	0.0284764	0	0	0.0315288	0.0385946	0.139667	0.092348	0.0918329
AC007495.1	0.198131	0.186363	0.253939	0.174263	0.0927192	0.175535	0.179864	0.192924	0.192924	0.192041	0.19172	0.155413	0.18538	0.182446
AC007495.2	0	0	0	0	0	0	0	0	0	0.0280886	0	0	0	0
AC007496.1	0.1382	0.0292022	0.103637	0.0632072	0	0.083558	0.0286306	0	0	0	0.155214	0	0.0464239	0.09233
AC007496.2	2.05215	2.10733	1.23653	1.99964	1.09071	1.25809	2.63168	1.63293	1.63293	1.92115	1.3503	0.927977	2.21023	2.0541
AC007496.3	0.0370787	0.0188037	0.0222446	0.0610501	0.0270712	0.0298912	0.0675974	0.0369398	0.0369398	0.0204118	0.0499724	0	0.0199287	0.0330293
AC007497.1	0.455122	0.34621	0.136521	0.499574	0	0.25683	0.792011	0.113354	0.113354	0.751633	0.408924	0.369956	0.244615	0.810836
AC007513.1	0.134735	0.170821	0.10104	0.0616229	0	0.164627	0	0	0	0	0	0	0.0905205	0
AC007527.1	0.0806341	0	0.05157	0	0	0	0	0	0	0.0256145	0	0	0	0.0223321
AC007527.2	0.0149636	0	0.0424856	0	0	0	0	0	0	0.367825	0	0.0465927	0	0
AC007529.1	0.577519	0.247709	0.756035	0.617046	0.641915	0.344185	0.643216	0.145987	0.145987	0.52969	0.342319	0.190583	0.416271	0.678768
AC007529.2	0.0933542	0.0394523	0.0700074	0.0426967	0	0.0376291	0.01934	0	0	0.128478	0.209695	0.0948561	0.0313595	0.0831589
AC007533.1	0.498908	0.396881	0.484177	0.402674	0	0.283905	0.729586	0.109641	0.109641	0.242337	0.263686	0.119279	0.157735	0.548992
AC007536.1	0	0	0	0	0	0	0	0	0	0	0	0	0	0
AC007537.1	0	0.0660202	0	0.0714408	0	0	0	0	0	0	0.0877419	0	0	0
AC007540.1	0.0503597	0	0.226592	0.0501637	0	0.0413237	0	0	0	0.143189	0	0	0	0.0467615
AC007541.1	0.764754	0.602312	0.912383	0.81083	1.20552	1.09291	0.604926	0.670982	0.670982	1.03654	1.19076	0.518039	1.58808	0.681235
AC007546.1	0.548101	0.540475	0.548036	0.501361	0	0.441856	0.870544	0.2844	0.2844	0.712415	0.512984	0.247519	0.24549	1.38335
AC007546.2	0.283693	0.359673	0.319117	0.648752	0	0.343052	0.587722	0.176644	0.176644	0.260288	0.63724	0.192171	0.095298	0.379066
AC007547.1	0	0	0	0	0	0	0	0	0	0	0	0	0	0
AC007547.2	0	0	0	0	0	0	0	0	0	0	0	0	0	0
AC007551.1	0	0	0	0	0	0.034078	0	0	0	0	0	0.0572696	0.0568001	0
AC007552.1	0	0	0	0.0251943	0	0	0	0	0	0.0505413	0	0	0	0.024535
AC007552.2	0.127027	0.0357884	0	0.0387315	0	0	0	0	0	0.0388489	0.0475552	0	0	0.037718
AC007556.1	0	0	0	0	0	0	0	0	0	0.0763058	0.186813	0	0	0.148169
AC007557.1	0.283169	0.0398899	0	0	0	0.0380464	0	0	0	0	0.0530052	0	0	0.0420406
AC007557.2	0	0	0	0	0	0	0	0	0	0	0	0	0	0
AC007557.3	0.0244329	0.0137674	0.02443	0	0	0.0131312	0	0	0	0.0149447	0	0	0	0.0156719
AC007557.4	0.178133	0.050187	0	0	0	0.0478677	0	0.147888	0.147888	0.0544788	0	0.241331	0.0797844	0
AC007559.1	0	0	0	0	0	0	0	0	0	0	0	0.097439	0	0
AC007560.1	0	0	0	0	0	0	0	0	0	0	0	0	0	0
AC007562.1	0	0	0	0	0	0	0	0	0	0	0	0	0	0
AC007563.1	0.148229	0	0	0	0.135277	0.0896217	0.0307083	0.0461479	0.0461479	0	0	0.100409	0.0995857	0.0330101
AC007563.2	0.0282438	0.0716164	0.0440796	0	0.208187	0.113845	0.0735842	0.036968	0.036968	0.0272015	0.0328053	0.0765284	0.190979	0.0844923
AC007563.3	0.137876	0	0	0	0	0.0554801	0.0571129	0.0857033	0.0857033	0.0631426	0.0775716	0.0932368	0.0924725	0.0613045
AC007566.1	3.04724	2.54621	2.63998	2.09443	1.07046	2.86099	2.85043	1.48058	1.48058	3.20302	2.21362	2.37263	2.7527	2.77367
AC007566.2	0	0	0	0	0	0	0.05123	0	0	0	0	0	0	0
AC007568.1	0	0	0	0	0	0	0	0	0	0	0	0	0	0
AC007569.1	0.0891701	0.226104	0.0445798	0.0271887	0	0.0239617	0.172417	0	0	0	0.0333828	0	0	0.0529545
AC007570.1	0.0296399	0	0.106182	0.0387315	0	0.141047	0.172913	0.0246714	0.0246714	0.155396	0.242147	0.107337	0.0226983	0.200908
AC007595.1	0.158586	0.13404	0.0792837	0.0967084	0	0	0	0	0	0.0485008	0.11874	0.0716167	0	0.0941779
AC007598.1	0.0569919	0	0	0	0	0	0	0	0	0.10458	0	0.0772117	0.0765788	0.101536
AC007598.2	0.0473699	0.0400379	0.0710464	0.129991	0	0.0763752	0.117763	0	0	0.0869235	0.106404	0	0.318249	0.0421966
AC007598.3	0.180157	0.150214	0.414899	0.175781	0.114399	0.100889	0.189331	0.116295	0.116295	0.299036	0.248673	0.107554	0.195469	0.231906
AC007599.1	0	0	0	0	0	0	0	0	0	0	0.0488515	0	0	0
AC007599.2	0.104321	0.267935	0.155981	0.191626	0.194742	0.0514903	0.215009	0	0	0.143354	0.117897	0.0709484	0	0
AC007601.1	0.244831	0.135061	0.200283	0.386784	0.189026	0.137693	0.250108	0.0645563	0.0645563	0.146794	0.179676	0.0896991	0.352143	0.128331
AC007601.2	0	0	0	0	0	0.0820044	0	0	0	0	0	0	0	0.0453067
AC007603.1	0.17306	0.0848023	0.299529	0.238021	0.223837	0.0792041	0.0950681	0.0822967	0.0822967	0.201028	0.193282	0.142701	0.208003	0.188702
AC007603.2	0	0	0	0	0	0	0	0	0	0	0	0	0	0
AC007603.3	0	0	0.0391155	0	0	0	0	0.0324779	0.0324779	0.0239284	0	0	0	0
AC007608.1	0.178142	0.153155	0.094105	0.0952213	0	0.184759	0.148755	0.0261676	0.0261676	0.135431	0.0702226	0.0280766	0.236936	0.0852351
AC007608.2	0	0	0.133662	0	0.0813316	0.0179608	0.0369249	0.0277451	0.0277451	0	0	0	0	0.0396928
AC007608.3	0.200036	0.246581	0.214133	0.255692	0.0353388	0.244317	0.358933	0.0528968	0.0528968	0.112154	0.150972	0.103515	0.168357	0.218229
AC007608.4	0.490085	0.40105	0.480362	0.36237	0.166254	0.290431	0.550153	0.108648	0.108648	0.400927	0.230937	0.123544	0.28695	0.480817
AC007610.1	0.0521619	0.0438784	0.0778768	0.18941	0	0.0834401	0.354172	0.0657735	0.0657735	0.0484323	0	0	0.139787	0.0491096
AC007610.2	0.0383369	0.226821	0.517487	0.140271	0	0.154528	0.0635375	0.0954832	0.0954832	0	0.258341	0.207753	0.20605	0.204901
AC007610.3	0.0971944	0.115527	0.0820001	0.100022	0.0997923	0.202024	0.0906124	0	0	0.0501625	0.0307022	0.296281	0.110195	0.0243511
AC007610.4	0.382259	0.427663	0.643298	0.395307	0.13445	0.428787	0.484051	0.342857	0.342857	0.519146	0.276064	0.307588	0.449561	0.511901
AC007611.1	0.213508	0.183186	0.114084	0.152724	0.0462791	0.117435	0.105379	0.0792216	0.0792216	0.109628	0.128372	0.223849	0.102313	0.120088
AC007613.1	0.139536	0.405601	0.278309	0.278092	0.538348	0.1462	0.340117	0.207808	0.207808	0.242923	0.295446	0.197361	0.315644	0.278525
AC007614.1	3.13991	0.628555	0.123929	0.453497	0	0.865956	0.0684725	1.13189	1.13189	0.985555	0.649614	0.895556	2.10951	0.29442
AC007614.2	0.622308	0.31241	0.642775	0.585469	0.355592	0.364599	0.501065	0.190078	0.190078	0.461896	0.480985	0.309387	0.403482	0.447152
AC007618.1	0.069763	0.0294814	0	0.127623	0	0.028119	0.057811	0	0	0	0.117528	0	0	0.124284
AC007619.1	1.79718	0.628556	1.95188	1.36049	0	0.751159	1.34454	0.771745	0.771745	1.13718	1.74004	1.17542	1.34264	1.87693
AC007619.2	0.134735	0.227762	0.404159	0.616229	0	0.108618	0	0.0842105	0.0842105	0.185429	0.226985	0.182537	0.0905205	0.480084
AC007620.1	0	0	0	0	0	0	0	0	0	0	0	0	0	0
AC007620.2	4.00222	5.38433	9.81545	6.60501	1.45835	3.64007	8.3123	6.36821	6.36821	5.34464	6.45798	7.67919	6.9553	6.93708
AC007620.3	0.051373	0.303949	0.308201	0.23496	0	0.455562	0.468286	0.0639757	0.0639757	0.0942692	0.403885	0.417596	0.207086	0.411862
AC007621.1	0.117001	0	0.262888	0.482173	0	0	0	0	0	0.214918	0.0656197	0.237466	0.235826	0.416365
AC007622.1	0	0.0403372	0.143155	0.0436543	0	0	0.158191	0	0	0.13136	0.160799	0.129312	0	0.127536
AC007622.2	0.316169	0.7086	0.850594	0.31515	0.163138	0.567212	0.462369	0.168895	0.168895	0.511269	0.318489	0.243793	0.663753	0.414572
AC007631.1	0	0	0	0	0	0	0	0	0	0	0	0	0	0
AC007637.1	0.645324	0.213433	0.336651	0.410639	0	0.294044	0.162754	0.104822	0.104822	0.411884	0.252095	0.228072	0.263902	0.274927
AC007638.1	0.0465341	0.0124357	0.0452445	0.0680495	0	0.0476097	0.0756887	0.0726685	0.0726685	0.0579657	0.106383	0	0.0613417	0.0135692
AC007638.2	0.105944	0.0628663	0.0674681	0.0704012	0.0568707	0.0599711	0.100817	0.0384208	0.0384208	0.195295	0.135126	0.0410556	0.0597566	0.150106
AC007639.1	0.183907	0.103627	0.137914	0.0841119	0.223784	0.0494192	0.126999	0.0381704	0.0381704	0.0562446	0.0344247	0.0830512	0.0823704	0
AC007652.1	0	0	0	0	0	0	0	0	0	0	0	0	0	0
AC007655.1	0	0	0	0	0	0	0	0	0	0	0	0	0	0
AC007656.1	0	0	0.0668308	0	0	0	0	0	0	0	0	0	0	0
AC007656.2	0.130067	0.100775	0.128024	0.144739	0.0205225	0.0642101	0.155141	0.0704964	0.0704964	0.133822	0.0712474	0.0686642	0.160217	0.162226
AC007663.1	0.205906	0.139684	0.216176	0	0.0751661	0.0663971	0.137822	0.231203	0.231203	0.226702	0.115628	0.0279714	0	0.110444
AC007663.2	0.0826538	0.0693066	0.0198397	0.0481498	0.102789	0.131532	0.166998	0.0604886	0.0604886	0.0840967	0.0562808	0.019208	0.190884	0.058272
AC007663.3	0	0	0	0.25113	0	0.0442648	0.136503	0	0	0.0503783	0	0.0743889	0	0.146735
AC007663.4	0.504278	0.581406	0.606878	0.426887	0.295423	0.25425	0.784361	0.350287	0.350287	0.472405	0.432233	0.822286	0.581924	0.723352
AC007666.1	0.529152	0.674525	0.465675	0.796273	0.0487258	0.306208	0.412248	0.144173	0.144173	0.554472	0.477975	0.354122	0.450419	0.755089
AC007671.1	0.276857	0.208004	0.138412	0.42208	0.336889	0.22319	0.254916	0.114925	0.114925	0.395136	0.345492	0.29173	0.165336	0.356231
AC007673.1	0.0464225	0.0784742	0	0.0212319	0	0.0187119	0.0192345	0.0289054	0.0289054	0	0.104276	0	0.0311884	0
AC007677.1	0	0	0	0	0	0	0	0	0	0	0	0	0	0
AC007679.1	0	0.0533969	0.0786172	0	0	0	0.0464869	0	0	0.162829	0.132805	0.0769488	0.145234	0.137227
AC007679.2	0	0	0	0	0	0	0	0	0	0	0	0	0	0
AC007681.1	0.3019	0.574076	0.940223	0.940752	0.162666	0.726001	0.215847	0.183533	0.183533	0.374354	0.624494	0.231795	1.0486	0.259575
AC007683.1	0.259342	0.146163	0.129674	0.355897	0.0792761	0.418151	0.107434	0	0	0.118937	0.339783	0	0.0580577	0.307972
AC007683.2	0	0.0302247	0	0	0	0.0288279	0	0.0890642	0.0890642	0	0.0803244	0	0.0480494	0
AC007684.1	0.053527	0.316694	0.080281	0.0979248	0.1954	0	0.133069	0.199974	0.199974	0.245554	0.120234	0.145035	0.215769	0.143044
AC007685.1	0	0	0	0	0	0	0	0	0	0.103705	0	0	0	0
AC007686.1	0	0.186492	0	0	0	0	0	0	0	0.0506009	0.0619429	0.149447	0	0
AC007686.2	0	0	0	0.0497976	0	0	0	0	0	0	0	0	0	0.0484946
AC007686.3	2.64596	1.23201	1.57501	1.6912	0.792772	0.904453	1.54153	0.691952	0.691952	1.68054	1.4687	1.03675	1.52979	1.53726
AC007687.1	0.0839881	0.141976	0	0.0768259	0	0.0677076	0.347993	0	0	0	0.0943283	0	0	0.149631
AC007688.1	0.168274	0.0568952	0.0504699	0.0615728	0.860145	0.0271309	0.111551	0	0	0.0926369	0	0.0911881	0.0904623	0.209886
AC007688.2	0	0.0584835	0	0	0	0	0	0.0861678	0.0861678	0	0.0777122	0	0	0
AC007690.1	0	0	0	0	0	0	0.0101854	0	0	0	0	0	0	0
AC007718.1	0	0	0	0	0	0	0	0	0	0	0	0	0	0
AC007728.1	0.0313665	0.0265116	0	0	0	0.0252864	0.0519852	0	0	0	0	0	0	0
AC007728.2	0.362281	1.04422	2.14031	1.06605	0.11724	0.580596	1.76608	0.215093	0.215093	0.400653	0.588986	0.185905	0.720518	0.451169
AC007728.3	0.136903	0.983558	0.667322	0.876598	0	0.6346	0.482153	0.127866	0.127866	0.251216	0.499713	0.231842	0.413895	0.396342
AC007731.1	4.73068	7.1035	4.65822	4.59311	0	7.15934	5.0686	0.693562	0.693562	4.87661	3.44686	3.0079	8.97564	6.26502
AC007731.2	0	0	0	0.0274282	0	0	0.0248479	0	0	0	0	0	0.0201452	0
AC007731.3	0	0.193546	0.085861	0.0523656	0	0.138451	0.0474395	0	0	0.0525244	0.0642955	0	0	0.0509954
AC007731.4	0	0	0	0	0	0.081857	0	0	0	0	0	0	0	0
AC007738.1	0	0	0.11004	0	0	0	0.0607988	0.182735	0.182735	0.0673158	0	0	0.197168	0.0653562
AC007741.1	0	0	0	0	0	0	0	0	0	0	0	0	0	0
AC007742.1	0	0	0	0	0	0	0	0	0	0	0	0	0	0
AC007742.2	0	0	0	0	0	0	0	0	0	0	0	0	0	0
AC007743.1	2.23547	1.47178	2.18878	1.63716	0.654917	1.68224	1.91043	1.03291	1.03291	2.21805	1.85417	1.09698	2.35582	2.59525
AC007744.1	1.34691	0.613645	1.53422	0.938488	1.10307	0.657668	0.765581	1.17489	1.17489	1.95774	1.68319	1.7633	0.617477	0.996472
AC007749.1	0	0	0	0	0	0.0351848	0	0	0	0	0	0	0	0
AC007750.1	0.102427	0.103324	0.050796	0.135889	0.0493256	0.18583	0.107012	0.0341352	0.0341352	0.0561615	0.136699	0.0275013	0.164893	0.0849268
AC007751.1	0	0	0	0	0	0	0	0	0	0	0	0	0	0
AC007773.1	0.195205	0.165578	0.454877	0.171588	0	0.273905	0.212562	0.091422	0.091422	0.291477	0.168542	0.231721	0.391499	0.435353
AC007780.1	0.318672	0.241991	0.142874	0.19299	0.12575	0.303178	0.339893	0.301992	0.301992	0.254056	0.168408	0.0916748	0.234995	0.287187
AC007785.1	3.38381	2.86005	1.03809	1.88039	0.280741	5.51776	0.318645	1.05348	1.05348	0.943182	0.950102	1.35446	4.03007	1.57564
AC007785.2	0.0266517	0.0337898	0	0.0121895	0	0.0966847	0	0.0331899	0.0331899	0	0	0.0361074	0	0.0594312
AC007785.3	0.745527	1.47711	0.832833	1.01999	0.120266	0.680953	0.512272	0.328216	0.328216	0.266054	0.286875	0.398983	0.781537	0.388963
AC007786.1	0.0956426	0.212158	0.0476875	0.122081	0.457862	0.151497	0.319374	0.275603	0.275603	0.286946	0.283787	0.177778	0.0850762	0.229947
AC007786.2	0.0317962	0.0537495	0.0953774	0.0581695	0	0.0768983	0.184441	0.118789	0.118789	0.0875189	0.0357109	0.043077	0.0427239	0.113295
AC007786.3	0	0.0724175	0	0.0783727	0	0	0	0	0	0.196526	0.0481138	0.0580383	0	0
AC007787.1	0	0.0136326	0.0483816	0.0147537	0.0588794	0	0.0133658	0	0	0	0.0181149	0.0437029	0.0216723	0.0143676
AC007790.1	0.0979503	0.220771	0.342785	0.149329	0	0.0789633	0.189394	0	0	0.239651	0.0366698	0	0.0438712	0.116337
AC007792.1	1.01621	0.21473	1.14311	1.16194	0.695567	0.716825	0.947373	0.158189	0.158189	0.582734	0.570663	0.688375	1.10944	1.35785
AC007795.1	0	0	0	0	0	0	0	0	0	0	0	0	0	0
AC007823.1	0.323734	0.482503	0.82876	0.400802	0.119037	0.40289	0.723625	0.164645	0.164645	0.487223	0.478227	0.407052	0.677871	0.58096
AC007834.1	0.608456	0.341151	0.294142	0.454914	0.580921	0.351982	0.216554	0.535765	0.535765	0.168678	0.524637	0.334334	0.400968	0.798644
AC007834.2	0.521069	2.01333	0.446578	1.4299	0	1.50023	0.740221	0.185399	0.185399	0.614674	0.250809	1.10933	2.20047	0.862016
AC007842.1	0.587628	0.435516	0.431175	0.415896	0.0873124	0.520792	0.714321	0.14921	0.14921	0.395003	0.429801	0.437449	0.418748	0.48128
AC007848.1	0.490658	0.0614389	0.136278	0.0831141	0	0.0732495	0.0602363	0.611025	0.611025	0.216752	0.0204098	0.0246198	0.12209	0.113315
AC007848.2	0.138304	0.130791	0.181522	0.218157	0	0.126061	0.218214	0.146994	0.146994	0.258215	0.26713	0.131064	0.141712	0.156184
AC007849.1	0.0497707	0	0	0.0455265	0	0.080246	0.0412437	0	0	0.091329	0.167695	0.0674285	0.401255	0.221676
AC007849.2	0	0	0	0	0	0	0	0	0	0	0	0	0	0
AC007861.1	0	0	0	0	0	0	0	0	0	0.069513	0	0	0	0
AC007861.2	0	0.0377941	0.201195	0.0818601	0	0.0360475	0.25938	0	0	0	0.0502203	0.181738	0.122248	0
AC007876.1	1.92553	0.920592	1.8699	2.21023	0.663725	1.32643	1.51165	0.386555	0.386555	1.6365	1.83782	1.29309	1.95443	2.42173
AC007878.1	0.490095	0.628037	0.331961	0.130152	0.0577127	0.382349	0.445431	0.590636	0.590636	0.39164	0.994332	0.364114	0.254915	0.211244
AC007879.1	0	0	0	0	0	0	0	0.0573933	0.0573933	0	0.103523	0.0624383	0	0
AC007879.2	0	0	0.0694991	0	0	0	0	0	0	0	0	0	0.0622637	0
AC007879.3	0.0699517	0.177373	0.594519	0.529326	0.170239	0.187974	0.811539	0.232299	0.232299	0.342296	0.592588	0.126359	0.156654	0.519267
AC007879.4	0.0707268	0.0597795	0.106078	0.0765095	0	0.0570169	0.293047	0.0880773	0.0880773	0.0648917	0.188396	0	0	0
AC007881.1	0	0	0	0	0	0	0.102741	0	0	0.108369	0	0.161519	0	0.104103
AC007881.2	0	0.207504	0.0613686	0.224568	0	0	0	0	0	0	0.0459548	0	0.0549796	0.109346
AC007881.3	0.0841264	0	0	0.0384762	0	0	0.139427	0.0523821	0.0523821	0.0385929	0.0472419	0.113973	0.113039	0.112408
AC007899.1	0.0664128	0.560539	0.375536	0.333785	0.240532	0.699536	0.60392	0.16813	0.16813	0.172503	0.119725	0.0908641	0.712255	0.029347
AC007906.1	0.250317	0.126944	0.225259	0.137383	0.182757	0.121077	0.124459	0.24938	0.24938	0.275599	0.168681	0.0678252	0	0.22298
AC007906.2	3.27293	2.0106	1.24705	2.03914	2.0808	3.61959	0.739212	1.4589	1.4589	2.62561	1.60587	2.33407	2.35139	1.47476
AC007907.1	0.226451	0.14355	0	0.414281	0	0.182555	0.093827	0.211503	0.211503	0.0519421	0.635827	0.230094	0.228208	0.504301
AC007919.1	0.0856791	0	0	0	0	0.0690708	0.071	0	0	0.0786104	0	0	0.345375	0
AC007919.2	0	0.028063	0.0995944	0	0	0.13383	0.0550273	0	0	0.0304628	0	0	0.133839	0
AC007920.1	0	0.0161409	0	0.0174683	0	0	0	0.0237815	0.0237815	0.0262819	0.0107239	0	0	0.0170112
AC007920.2	0.618163	1.56355	1.72242	1.7078	1.09137	2.5868	1.26797	0.75547	0.75547	1.04685	1.50385	0.614134	1.86522	0.818281
AC007922.1	0	0	0.0834293	0	0	0	0.0921917	0	0	0	0.0624745	0	0	0.148653
AC007922.2	0	0.660616	0.276537	0.489807	0	0.366366	0.407469	0.386813	0.386813	0.427713	0.389279	0.292179	0.361847	0.496572
AC007922.3	0.898208	1.28392	0.567345	0.874723	0.176995	1.28048	0.656833	0.468891	0.468891	0.365919	1.43653	1.27648	1.01472	0.745579
AC007923.1	0.105972	0.0887275	0.347477	0.327554	0	0.141521	0.514872	0.066347	0.066347	0.180854	0.172672	0.273987	0.219991	0.540451
AC007923.2	0.344512	0.138222	0.0975557	0.16428	0.058786	0.0987657	0.21452	0	0	0.0915646	0.147211	0.160001	0.117575	0.103291
AC007923.3	0	0	0	0	0	0	0	0	0	0	0	0	0	0
AC007923.4	0.110829	0.16792	0.666713	0.515576	0	0.340076	0.450777	0	0	0.221413	0.235121	0.232146	0.146664	0.0832805
AC007938.1	0.0351928	0.0297456	0.0659787	0.0160958	0	0.0141855	0.00729083	0.0109566	0.0109566	0.153374	0.049407	0.0834376	0.0236439	0.00783734
AC007938.2	0.399167	0.21514	0.223508	0.189376	0.0709753	0.204428	0.373869	0.176406	0.176406	0.382892	0.333314	0.0795339	0.288336	0.417339
AC007938.3	2.64258	0.948457	1.11991	1.28388	0.151704	1.13051	1.17798	0.979503	0.979503	2.75749	2.12456	1.13453	1.79702	2.29727
AC007948.1	0	0	0	0	0	0	0	0	0	0	0	0	0	0
AC007950.1	0	0	0	0.113927	0	0	0	0	0	0.0761818	0.0466273	0	0	0
AC007950.2	0.0870298	0.156313	0.195794	0.199021	0.0397128	0.0613898	0.0721193	0.0406424	0.0406424	0.0598872	0.122181	0.0589533	0.146175	0.174432
AC007952.1	0.105576	0.154159	0.145354	0.104361	0	0.0978204	0.345002	0.0141652	0.0141652	0.0713736	0.048396	0.0479535	0.103702	0.116647
AC007952.2	0.683992	0.673966	1.02909	0.50671	0.537122	0.572608	1.34576	0.304853	0.304853	0.700959	0.399781	0.358929	0.733079	0.726209
AC007952.3	0	0.0154366	0	0	0	0	0	0	0	0.0167567	0	0	0.0409004	0.0162689
AC007952.4	0	0.201663	0	0.038563	0	0.0341948	0.0369448	0	0	0	0	0.114498	0.0538576	0
AC007952.5	0.223365	0.217837	0.370406	0.141451	0.125446	0.353288	0.274707	0.0641909	0.0641909	0.204937	0.0408945	0.0733682	0.207783	0.130568
AC007952.6	0.262311	0.0989001	0.359947	0.125819	0	0.175569	0.274403	0.0713713	0.0713713	0.041872	0.112643	0	0.164285	0.302535
AC007952.7	0.371012	0.598664	0.537553	0.215965	0.246251	0.910722	0.57874	0.0420025	0.0420025	0.278511	0.260651	0.358618	0.453201	0.314546
AC007952.8	0.14507	0.0735696	0.0435159	0	0	0.187119	0.0480864	0.252922	0.252922	0.212963	0.0977585	0	0.0259903	0.155072
AC007952.9	4.79007	3.72855	4.61132	3.17922	0.48799	2.47492	8.52966	0.998824	0.998824	2.94357	2.5523	1.99214	4.13124	2.97696
AC007953.1	0.0455935	0	0	0	0	0	0.0377821	0	0	0.041832	0	0.0617694	0	0
AC007953.2	0	0	0	0	0	0	0	0	0	0	0	0	0	0
AC007954.1	0.258425	0.0873701	0.155037	0.18911	0.566028	0.0416662	0.12849	0	0	0.189683	0.0580482	0	0.0694479	0.0920808
AC007956.1	0.0535831	0.0679341	0.0401826	0.0735207	0	0.0863929	0.0444029	0.16682	0.16682	0.0245812	0.12036	0	0.143997	0
AC007967.1	0	0	0	0	0	0	0	0	0	0	0	0	0	0
AC007967.2	0	0	0	0	0	0	0	0	0	0	0	0	0	0
AC007967.3	0	0	0	0	0	0	0	0	0	0	0	0	0	0
AC007969.1	0.564871	0.0538438	0.560672	0.343313	1.42057	0.151931	0.313622	0.789122	0.789122	0.347864	0.354407	0.605489	0.08293	0.671837
AC007969.2	0	0.225973	0	0.122278	0.48799	0.21553	0.110775	0.166471	0.166471	0.122649	0	0	0	0.357235
AC007991.1	0	0	0	0	0	0	0.0670618	0	0	0	0	0	0	0
AC007991.2	0	0.634718	2.62802	1.37383	0	0	0.829725	0	0	0	0	0	0	0
AC007991.3	2.79539	2.44349	3.35645	2.7641	1.04852	1.30968	3.45567	0.570046	0.570046	1.92982	2.10861	2.06718	2.42494	2.766
AC007991.4	1.77582	1.9236	4.92425	1.24022	0.556006	1.02345	1.66925	0.687774	0.687774	1.62192	0.656923	0.347593	1.21198	0.874921
AC007992.1	0.0267916	0	0	0	0	0	0	0	0	0	0	0	0	0
AC007992.2	0	0	0	0	0	0	0	0	0	0	0	0	0	0
AC007993.1	0.0114444	0	0	0.0127344	0	0	0	0	0	0	0.0310656	0	0.0186202	0
AC007993.2	0.0490065	0	0	0	0	0	0	0	0	0	0	0	0	0
AC007993.3	0.12291	0.147725	0.0935925	0.0842604	0	0.114412	0.0780089	0.0382162	0.0382162	0.168937	0.0553984	0.0428835	0.339026	0.193668
AC007996.1	1.1404	1.97368	1.42534	2.10287	1.1564	1.2039	1.23003	1.05949	1.05949	0.855323	1.97203	1.79024	1.95798	2.03172
AC007998.1	0.0379946	0	0	0	0	0	0	0	0	0	0	0	0	0
AC007998.2	0	0	0	0	0	0	0.164731	0.153846	0.153846	0.126027	0	0.124297	0.22013	0.161926
AC007998.3	0.524398	0.686995	0.716697	1.06027	0.791558	0.695348	1.08252	0.0541523	0.0541523	0.836491	1.15028	0.456119	0.638159	0.624021
AC007998.4	1.95353	1.80606	2.6038	2.07588	1.14449	1.38316	2.11307	0.872465	0.872465	1.94639	1.91528	1.32329	1.52726	2.07797
AC007998.5	0.969584	0.27317	0.161578	0.197089	0.393274	0	0.446371	0.26832	0.26832	0.29653	0.362985	0.291906	0.434269	0.863695
AC008011.1	0.112477	0	0	0	0	0	0	0	0	0	0	0	0	0
AC008011.2	0.0322378	0.0283284	0.048351	0.0294887	0	0.0519775	0.0267146	0.0408887	0.0408887	0.0302756	0.0362068	0.0436753	0	0.20102
AC008013.1	0.419875	0.370703	0.631437	0.524232	0.333418	0.476818	0.481182	0.257359	0.257359	0.404593	0.441954	0.342526	0.385284	0.726081
AC008013.2	1.5336	1.75166	1.42981	1.78196	0.151308	1.93802	1.61433	0.516167	0.516167	1.10284	1.81551	1.12308	1.44804	1.91995
AC008013.3	0.0378257	0.14001	0.113464	0.466247	0	0.216307	0.23298	0	0	0.283995	0.381717	0.153737	0.0677988	0.269558
AC008014.1	0.69936	0.222878	0.44708	0.136334	0.292969	0.194093	0.351525	0.528267	0.528267	0.431281	0.347664	0.279585	0.261888	0.357449
AC008015.1	0	0	0	0	0	0	0.0455011	0	0	0	0	0	0	0
AC008026.1	0.116721	0.0517548	0	0.114293	0.427778	0	0.194303	0.145161	0.145161	0.0532025	0.274118	0	0.082415	0.156336
AC008026.2	0	0	0	0.0671123	0	0	0.0607988	0	0	0.0673158	0	0	0	0
AC008026.3	0.667375	0.537906	0.944586	0.608421	0.220018	0.460175	0.639001	0.420885	0.420885	0.687534	0.634488	0.558489	0.652974	0.762238
AC008033.1	0	0	0	0	0	0	0	0	0	0	0	0	0	0
AC008033.2	0	0	0	0	0	0.116289	0	0	0	0	0.16201	0	0	0
AC008033.3	0.166416	0.669996	0.698876	0.375041	0.0782401	0.272051	0.470596	0.120937	0.120937	0.156047	0.249131	0.079793	0.302185	0.183972
AC008035.1	0.626911	0.240853	0.0854777	0.156396	0.416098	0.137833	0.566732	0.567784	0.567784	0.36603	0.256034	0.154423	0.0765788	0.406142
AC008038.1	1.19148	0.238657	0.387047	1.19974	1.04381	0.794275	0.220819	2.4404	2.4404	0.703567	1.68904	1.03421	1.25633	0.596378
AC008040.1	0.0708079	0.100389	0.0822436	0.0699261	0.0209694	0.0411433	0.0474131	0.0147484	0.0147484	0.0458245	0.0637968	0.0667503	0.0653662	0.0522105
AC008040.2	0	0.034208	0	0.0413233	0	0	0	0	0	0.046821	0	0	0	0.0321242
AC008040.3	0	0	0	0.018957	0	0	0	0	0	0.0190145	0	0	0	0
AC008040.4	0	0	0	0	0	0.0144631	0	0	0	0	0.0146532	0	0	0
AC008040.5	6.79266	6.00868	10.068	8.48464	5.52511	5.44663	11.0192	3.90311	3.90311	8.25191	5.02761	5.21648	8.11694	8.6506
AC008050.1	0.242396	0.204877	0	0.184771	0	0.101763	0.0334778	0	0	0.370663	0.226866	0.164197	0.0542837	0.143949
AC008055.1	0	0	0	0	0	0	0	0	0	0	0	0	0	0
AC008056.1	0.194409	0	0.097193	0	0	0	0	0	0	0	0.0727813	0	0.0870743	0.0577258
AC008056.2	0.454452	0.121242	0.567458	0.188755	0.169995	0.483202	0.731598	0.173164	0.173164	0.353463	0.371432	0.379015	0.34236	0.478069
AC008060.1	0.0658475	0.0278277	0	0.0468092	0	0	0	0.0205003	0.0205003	0	0	0.0223023	0.0221195	0.0149701
AC008060.2	0	0	0	0	0	0	0	0	0	0	0	0	0	0
AC008060.3	0.0956269	0.0404128	0.143423	0	0	0	0	0	0	0	0	0	0	0
AC008060.4	0.0411591	0	0	0.0752985	0.0500838	0	0	0	0	0.0125878	0.0308176	0	0	0.0122214
AC008063.1	0.398943	0.370913	0.53851	0.461733	0	0.450256	0.675347	0.283495	0.283495	0.724563	0.134418	0.271802	0.375236	0.106612
AC008063.2	0.0824955	0.0348633	0.0618643	0	0	0	0.0341809	0	0	0	0.0926521	0	0.0554237	0.0367431
AC008065.1	0.0734533	0	0	0	0	0	0	0	0	0	0	0.0994745	0	0
AC008066.1	0	0	0	0	0	0	0	0	0	0	0	0	0	0
AC008067.1	0	0	0	0	0	0	0	0	0	0	0	0	0	0
AC008069.1	0	0	0	0	0	0	0	0	0	0	0	0	0.0361245	0
AC008072.1	0.362981	0.345182	0.791413	0.444866	0.136764	0.48476	0.27006	0.0860778	0.0860778	0.236327	0.402944	0.352752	0.526804	0.405911
AC008073.1	0	0	0	0	0	0.189531	0.07793	0	0	0.0431416	0	0.318516	0.126362	0.0418857
AC008073.2	0.570167	0.109511	0.693422	0.509373	0.550927	0.381578	0.393657	0.363135	0.363135	0.414317	0.639839	0.312232	0.549173	0.661178
AC008073.3	0.42224	0.297975	0.107437	0.272711	0.161304	0.336377	0.429592	0.257942	0.257942	0.1791	0.441686	0.238508	0.343294	0.605981
AC008074.1	0.105943	0.0895453	0	0.096909	0	0.028469	0.0292642	0	0	0.032401	0.0793245	0	0	0.125831
AC008074.2	2.91628	7.14317	4.73096	5.44407	6.95243	8.15648	7.05267	5.41049	5.41049	4.20465	6.35012	4.59599	7.2773	7.42227
AC008079.1	4.06375	4.02808	6.05033	4.45431	1.74869	3.48078	6.03163	1.86787	1.86787	3.81739	3.83622	3.02036	4.94058	4.80365
AC008080.1	0.168929	0.0815895	0.217168	0.088299	0.0880964	0.155638	0.119989	0.0300528	0.0300528	0	0.0813114	0.0980837	0.129706	0.107486
AC008080.2	0	0	0.0663675	0	0	0.0713453	0	0	0	0	0	0	0	0.0788352
AC008080.3	0	0	0	0.0614607	0	0	0	0	0	0.184941	0	0	0	0
AC008080.4	0.0856432	0.0180968	0.0642248	0.019585	0.0390801	0.0172605	0.0709702	0	0	0.0687552	0.0240468	0.0145035	0.0431538	0.0476813
AC008083.1	0	0	0.0577587	0	0	0	0.063825	0.0959153	0.0959153	0.0353332	0.0432516	0	0	0.0343046
AC008083.2	0.482755	0.952077	0.91349	1.46712	0.391622	0.518902	2.13358	0.200394	0.200394	0.541355	0.481946	0.654029	0.360371	1.00341
AC008083.3	0	0.0846291	0	0	0	0.040359	0.33189	0	0	0	0.0562271	0.0678252	0	0.178384
AC008088.1	0	0	0	0	0	0	0	0	0	0	0	0	0	0
AC008103.1	0	0	0	0	0	0	0.0179153	0	0	0	0.024281	0	0.0290494	0
AC008105.1	2.18498	1.03788	1.58769	1.0987	1.00739	0.960567	1.2962	0.836344	0.836344	1.07085	1.0295	0.740386	1.0287	0.839996
AC008105.2	0.40452	0.140785	0.428265	0.130597	0	0.153462	0.354934	0.0296327	0.0296327	0.458475	0.267249	0.419088	0.223813	0.339146
AC008105.3	1.01605	3.47654	5.31007	3.49489	1.1603	1.95446	6.99037	0.500343	0.500343	1.33953	2.07136	0.626706	2.70901	1.78187
AC008109.1	0.0309109	0	0	0	0	0.049838	0.025615	0	0	0.0283606	0	0	0	0.0550701
AC008114.1	0	0.202158	0	0.164087	0	0.048204	0.0495503	0	0	0	0.0671565	0	0.16069	0
AC008115.1	0	0	0	0	0	0	0	0	0	0	0.191172	0	0	0
AC008115.2	0.105943	0.0895453	0	0.193818	0	0.170814	0	0	0	0.0972029	0.118987	0	0	0.188747
AC008115.3	1.3487	1.21857	0.627771	0.595576	0	0.824824	1.15617	0.463328	0.463328	0.768062	0.992423	0.819091	0.874867	1.11856
AC008115.4	1.12013	1.49507	1.13647	1.3466	1.08239	1.11547	1.77454	0.67475	0.67475	1.02772	1.68931	0.94845	1.10669	0.869063
AC008121.1	0.09527	0	0.142888	0.0871458	0	0.153605	0.631582	0	0	0.17482	0.106999	0	0.256025	0.0848655
AC008121.2	0.0488191	0.247576	0	0.133968	0	0.0787117	0.121365	0.12159	0.12159	0.0447914	0.0548295	0.0661393	0	0
AC008121.3	0	0.128777	0.530633	0.107876	0	0	0.146591	0	0	0.324608	0	0	0	0.0525265
AC008124.1	2.65736	1.81481	2.13686	1.98872	1.78174	2.03936	2.51563	2.56524	2.56524	2.62141	2.73206	2.42811	2.28326	2.6621
AC008125.1	0	0	0	0	0	0.013383	0	0	0	0	0	0	0	0
AC008126.1	0	0	0	0	0	0	0	0	0	0	0	0	0.0718595	0
AC008127.1	0	0	0.0767415	0	0.0261375	0	0	0	0	0.281674	0	0	0	0.20619
AC008127.2	0.023751	0.0401588	0.0712714	0.0869026	0.0867033	0	0.334592	0.0591552	0.0591552	0.501205	0.106701	0.193065	0	0.486615
AC008132.2	1.0221	0	0	1.34948	0	0.238359	0	0	0	0.329073	1.26672	0	0.485946	0
AC008133.1	0	0	0	0	0	0	0	0	0	0	0	0	0	0
AC008133.2	0	0	0	0	0	0	0.180838	0	0	0	0	0	0	0
AC008134.1	0.132292	0	0	0	0.482933	0.106648	0.109627	0	0	0.242755	0.148579	0.179227	0	0.117844
AC008147.1	0.122164	0	0.183225	0.223494	0	0.147726	0	0	0	0.0560428	0.205807	0.496519	0	0.38088
AC008147.2	0.515779	0.514145	0.832788	0.530334	0.124628	0.498603	0.651073	0.26882	0.26882	0.44987	0.314082	0.315028	0.569503	0.6265
AC008147.3	1.00975	0.121923	1.18993	0.593773	0.789882	0.232578	0.657452	0.269457	0.269457	0.463224	0.16201	0.195429	0.29074	0.578236
AC008147.4	0.0636189	0.0179239	0	0.0193979	0	0	0.0351462	0	0	0	0	0	0	0.0944517
AC008149.1	0.580261	0.438387	0.486756	0.187691	0	0.0468272	0.48563	0.269627	0.269627	0.25913	0.399255	0.217642	0.205213	0.189672
AC008154.1	0	0	0	0	0.285034	0	0	0	0	0	0	0	0	0
AC008154.2	0	0	0	0.0564132	0	0	0	0	0	0	0	0	0	0
AC008155.1	0	0	0	0	0	0	0	0	0	0	0	0	0	0
AC008162.1	0	0	0	0	0	0	0	0	0	0	0	0	0	0
AC008162.2	0	0	0	0	0	0	0.145416	0	0	0	0	0	0	0
AC008163.1	0.00343685	0.0145244	0.0103093	0.176051	0	0.00554129	0.0541125	0.0171199	0.0171199	0	0.0887794	0.0791554	0.0184721	0.104092
AC008164.1	0.0359611	0	0	0	0	0	0.0323768	0	0	0	0	0	0	0.0320337
AC008171.1	0.638309	0.107902	0.57441	0.233551	0	0.102916	0.21158	0.317959	0.317959	0	0	0	0.171536	0.568599
AC008175.1	0	0.00345069	0	0.00371144	0	0	0.00334022	0	0	0	0.00920042	0	0	0
AC008175.2	0	0.0726613	0	0	0	0	0	0	0	0	0	0	0	0
AC008243.1	0.123643	0.0522528	0	0.0848247	0	0.149514	0.10246	0.115482	0.115482	0.0283606	0.243015	0.16751	0.0415342	0.275351
AC008250.1	0.150718	0.170354	0.374056	0.136728	0	0.284114	0.21604	0.123968	0.123968	0.050468	0.226903	0.0674051	0	0.13183
AC008250.2	0	0	0	0	0.454664	0	0	0	0	0	0.139882	0	0	0
AC008264.1	0	0.0588022	0.104343	0.0636378	0	0	0.0576512	0	0	0.0638308	0	0	0.186961	0
AC008264.2	5.96218	2.53144	6.81803	6.23202	6.51525	2.45949	7.33107	1.55476	1.55476	6.38508	2.52044	3.54951	6.4437	7.87181
AC008267.1	0.0456751	0	0.0171261	0.010445	0	0.0184107	0.0283873	0.08532	0.08532	0.0209769	0.0128453	0	0.030752	0.0406869
AC008267.2	0.0625587	0.143477	0.0843487	0.0891852	0	0.175169	0.226843	0.087888	0.087888	0.129613	0.0637837	0.167633	0.0848943	0.227767
AC008267.3	0.753061	0.424334	0.968107	0.918458	0.261815	0.289089	0.80234	0.491229	0.491229	0.526425	0.845775	0.534409	0.722766	0.670819
AC008267.4	0	0.124263	0.147002	0.403447	0	0.0395069	0.0812207	0	0	0.179853	0	0.0663932	0.0658489	0.322894
AC008267.5	0.289046	0.305592	0.144506	0.210198	0	0.0776721	0.0798415	0.119985	0.119985	0.353598	0	0.261063	0.129461	0
AC008267.6	0	0	0.0283106	0.168022	0	0	0	0.228748	0.228748	0	0	0	0	0
AC008267.7	0.470446	0.325333	0.17123	0.273845	0	0.327585	0.471612	0.186408	0.186408	0.358149	0.505247	0.0579411	0.295853	0.367511
AC008268.1	0.114086	0.0385709	0.239552	0	0.249882	0.0183942	0.0567238	0.0284146	0.0284146	0.334955	0.0256263	0.0927368	0.0613178	0.081301
AC008269.1	0.0790476	0	0	0.21692	0	0.0637248	0.196514	0.147659	0.147659	0.108789	0.0443898	0.107092	0.0531073	0.105622
AC008269.2	0.0231062	0	0.0346552	0	0	0	0	0.0287746	0.0287746	0.0635997	0.025951	0	0.0310473	0.0411655
AC008277.1	0.0934944	0.0142728	0.0253267	0	0	0.0680658	0.164873	0.042058	0.042058	0.0309866	0.0826721	0	0	0
AC008277.2	0.0640712	0	0	0	0	0.0516515	0	0	0	0	0	0	0	0
AC008278.1	0	0	0	0	0	0	0.038141	0.0575937	0.0575937	0.0415628	0	0.0616229	0.127466	0
AC008278.2	0.0624263	0	0	0	0	0	0	0	0	0.057276	0	0	0	0.0556087
AC008280.1	0.0619786	0.157139	0	0.170082	0	0.049966	0.0513544	0	0	0	0.139234	0	0.166631	0
AC008280.2	0.0187213	0	0.068278	0.00155819	0	0.0353166	0	0	0	0	0	0.0581667	0	0
AC008280.3	0.662725	0.560147	0.680085	0.733834	0.763984	0.337428	0.46247	0.73843	0.73843	0.512041	0.430921	0.708829	0.937357	0.372852
AC008378.1	0	0	0	0	0	0.0414982	0	0	0	0	0	0	0	0.0458548
AC008379.1	0.0550267	0	0	0.0503342	0	0.0443601	0.0911983	0	0	0	0.0618013	0	0.0739381	0
AC008385.1	0	0	0.215741	0	0	0	0.1192	0	0	0.0659884	0.0807769	0	0	0
AC008393.1	1.47505	0.723931	1.71191	0.535931	2.24361	0.904613	0.708931	1.31087	1.31087	3.04063	0.946657	1.72741	1.22695	1.39741
AC008395.1	0.0878944	0.113944	0.272362	0	0.15432	0.0340988	0.0749303	0	0	0.0785535	0.0483558	0.0582289	0.22904	0.154955
AC008397.1	0	0	0	0	1.55443	0	0.23773	0.357257	0.357257	0.2791	0	0	0.385475	0.890421
AC008403.1	0	0	0	0	0	0	0.075929	0	0	0	0	0	0	0
AC008403.2	0	0	0	0	0	0	0	0	0	0.0174964	0	0	0.0252838	0
AC008403.3	0	0.0475339	0	0	0	0.0906745	0.0466035	0	0	0	0	0	0	0
AC008406.1	0	0	0	0	0	0	0	0	0	0	0	0	0	0
AC008406.2	0	0	0	0	0	0	0	0	0	0	0	0	0	0
AC008406.3	0	0.0471188	0	0.0509936	0	0	0.0307977	0	0	0	0.0417406	0.0251753	0.0249689	0.0331062
AC008410.1	0	0	0	0	0	0	0	0	0	0	0	0	0	0
AC008413.1	0	0	0	0	0	0	0	0	0	0	0	0	0	0
AC008413.2	0	0	0	0	0	0	0	0	0	0	0	0	0	0
AC008415.1	0	0	0	0	0	0	0	0	0	0	0	0	0	0
AC008417.1	0	0.0381954	0	0	0	0.0364303	0.0748956	0	0	0	0.0507537	0	0.242883	0
AC008427.1	0	0	0	0	0	0	0.0323023	0	0	0	0.0437799	0.0530423	0	0.139225
AC008429.1	0.377817	0.33597	0.236564	0.399388	0.236384	0.193853	0.284825	0.157282	0.157282	0.444403	0.273432	0.187499	0.337274	0.351265
AC008429.2	0.0299624	0.0762825	0	0.0272784	0	0.0241292	0.0748173	0	0	0.0550628	0	0	0	0
AC008429.3	0	0	0	0	0	0	0.0865358	0.0831213	0.0831213	0	0	0	0	0.0465112
AC008429.4	0	0	0	0	0	0	0	0	0	0	0	0	0	0
AC008432.1	0	0	0	0	0	0	0	0	0	0	0	0	0	0
AC008434.1	1.63751	1.78424	1.79171	1.50413	1.96969	1.11898	1.40554	0.970331	0.970331	1.49793	1.30251	0.900729	1.56527	1.91625
AC008438.1	0.697606	0.55032	0.767276	0.850822	0.169774	0.712348	1.04056	0.521244	0.521244	0.640052	0.470095	0.567063	0.499924	0.869988
AC008438.2	0.0447936	0.0757207	0.0671825	0	0	0.0361107	0.0371193	0.0557823	0.0557823	0.0410981	0.0503084	0	0	0
AC008440.1	0.177389	0	0.26906	0.0644972	0	0.15654	0.106707	0.0737767	0.0737767	0.230097	0	0.0792422	0	0.295221
AC008440.2	0.129995	0	0	0	0	0	0	0	0	0	0	0	0	0.123831
AC008440.3	1.52918	0.544631	1.8003	0.590606	2.1832	2.01048	1.34479	4.0103	4.0103	1.26626	1.00033	1.00055	1.30045	0.740974
AC008443.1	2.76119	1.61068	2.26284	2.09677	1.73773	0.951178	2.5399	0.81489	0.81489	2.00191	2.22518	1.71312	2.17454	3.02607
AC008443.2	0	0	0	0	0	0.0399661	0	0	0	0	0	0	0	0
AC008443.3	0.0930141	0	0	0	0	0	0.115617	0	0	0.0426701	0	0	0.0131812	0
AC008443.4	0.27996	0.236627	0.167956	0.153652	0	0.406246	0.324794	0.209184	0.209184	0.513726	0.503084	0.227571	0.150471	0.598525
AC008443.5	0.537812	0.397566	0.37868	0.431533	1.37022	0.190427	0.347805	0.282079	0.282079	0.436834	0.428908	0.534241	0.485625	0.728435
AC008443.6	0.465521	0.233633	0.378368	0.243713	0.201813	0.162983	0.45418	0.143165	0.143165	0.425046	0.294099	0.376146	0.463471	0.692104
AC008443.7	0	0.0891894	0	0	0	0	0	0	0	0	0	0	0	0.0952399
AC008446.1	0	0	0	0	0.199925	0	0	0	0	0	0.00299781	0	0	0
AC008448.1	0.437784	0.259906	0.499171	0.665312	0.269136	0.452536	0.553292	0.0563082	0.0563082	0.352229	0.260484	0.296392	0.501614	0.575555
AC008453.1	0	0	0	0	0	0	0.00754499	0.0748139	0.0748139	0	0	0	0	0
AC008456.1	0	0.0885653	0.0523858	0.0319495	0	0	0	0	0	0.0320464	0.0392282	0	0	0.062227
AC008464.1	0.231062	0.130199	0.0577587	0.0352264	0	0.186272	0	0	0	0.282665	0.0432516	0.0521732	0	0
AC008467.1	0.546251	0.415219	0.840775	0.454081	0.105981	0.315421	0.77158	0.183506	0.183506	0.403144	0.396953	0.198011	0.269702	0.534585
AC008474.1	0	0	0.0668308	0.0407593	0	0	0	0	0	0	0.0500451	0	0	0.119078
AC008481.1	0	0.0545864	0.0968259	0.0590064	0	0.104026	0.0534774	0	0	0.0591882	0.0725252	0.087424	0	0.114989
AC008481.2	0.240418	0.121923	0.21635	0.13195	0.351058	0.0387629	0.199228	0.119759	0.119759	0.308816	0.0540034	0.456	0.0646088	0.471155
AC008481.3	0	0	0	0	0	6.2e-07	0	0	0	0	0	0	0	0
AC008489.1	0	0	0	0	0	0.0426151	0	0	0	0	0	0	0	0
AC008494.1	0.0641552	0.0813381	0.144343	0.0586843	0	0.0517195	0.0531674	0.0798928	0.0798928	0.0588649	0.130925	0.0434558	0.0861992	0.0571528
AC008494.2	0.138013	0.349953	0.310492	0.189365	0	0.50067	0.343103	0	0	0.126626	0.155004	0	0.185445	0.368821
AC008494.3	0.083337	0.464994	0.288799	0.12445	0	0.302921	0.428783	0.102958	0.102958	0.200899	0.250626	0.188433	0.480058	0.273347
AC008496.1	0	0	0	0	0	0	0	0	0	0	0	0	0	0
AC008496.2	0.0885324	0.188163	0.0832887	0.193175	0	0.0894967	0	0.0691215	0.0691215	0.102161	0.0626105	0.150395	0.0745811	0.14833
AC008498.1	1.81564	0.863216	1.19137	0.830403	0.828498	1.09777	1.5986	1.41315	1.41315	2.18642	1.01958	0.614948	0.304954	2.52711
AC008498.2	0.252905	0.223053	0.313345	0.281629	0.0802808	0.195017	0.213323	0.0958533	0.0958533	0.272394	0.228046	0.089382	0.206848	0.25013
AC008505.1	0.0398902	0.0131001	0.0185155	0.0287288	0	0.00630103	0.0290091	0.0143552	0.0143552	0.0249208	0.00881136	0.0377769	0.0336466	0.0362723
AC008507.1	2.15669	1.26755	1.66949	1.40003	0.380951	1.09707	2.42135	1.1696	1.1696	2.30124	1.49	1.46483	1.96309	2.29637
AC008507.2	0	0	0	0	0	0.0350053	0.0179915	0.081112	0.081112	0	0.121921	0	0	0
AC008507.3	5.49714	5.56084	7.55547	5.52931	1.36704	4.03516	5.72629	3.31645	3.31645	4.1767	3.50772	3.44404	5.92008	6.44647
AC008514.1	1.36066	0.243785	0.756582	0.729998	0.313034	1.06199	0.563316	0.664178	0.664178	0.772624	0.294294	0.552234	0.565706	0.740357
AC008514.2	0.0191949	0.0161409	0	0.0524048	0.139426	0.03079	0	0.0237815	0.0237815	0	0	0	0.0257335	0.0170564
AC008517.1	0	0	0	0.0415062	0	0	0	0	0	0.0804681	0.0497783	0	0	0
AC008521.1	0.273073	0	0	0	0	0	0.113144	0.170032	0.170032	0	0	0	0	0.121625
AC008521.2	0.0985806	0	0	0	0	0	0	0	0	0	0	0	0	0
AC008522.1	1.86876	1.15142	2.27138	1.47843	0.228122	1.25052	1.10329	0	0	0.969974	1.50294	1.9879	0.836281	2.04488
AC008525.1	0	0	0	0	0	0	0	0	0	0	0	0	0	0
[truncated: 51,804 more rows]
