# Supplementary material for: Identification of Biomarkers Associated With CD4+ T-Cell Infiltration With Gene Coexpression Network in Dermatomyositis
Source: Front Immunol. 2022 May 30;13:854848. doi: 10.3389/fimmu.2022.854848 (PMC9196312; doi:10.3389/fimmu.2022.854848)
Supplement: Supplementary Table S5 — WGCNA results and Gene names in each module. [file Table_5.xls]

## Sheet: Supplementary Table 3
Gene name	moduleColor	GS.T cells CD8	p.GS.T cells CD8	GS.T cells CD4 naive	p.GS.T cells CD4 naive	GS.T cells CD4 memory resting	p.GS.T cells CD4 memory resting	GS.T cells CD4 memory activated	p.GS.T cells CD4 memory activated	GS.T cells follicular helper	p.GS.T cells follicular helper	GS.T cells regulatory (Tregs)	p.GS.T cells regulatory (Tregs)	GS.T cells gamma delta	p.GS.T cells gamma delta	MMbrown	p.MMbrown	MMgreenyellow	p.MMgreenyellow	MMblue	p.MMblue	MMsalmon	p.MMsalmon	MMpink	p.MMpink	MMyellow	p.MMyellow	MMtan	p.MMtan	MMblack	p.MMblack	MMmagenta	p.MMmagenta	MMgrey	p.MMgrey
GALNT15	black	-0.0697217	0.623323	0.305313	0.0277379	0.0628908	0.657819	0.425457	0.00166477	-0.206186	0.142514	-0.464725	0.000518812	-0.0754087	0.595198	0.443862	0.000980652	0.0949076	0.503327	-0.471754	0.000414798	-0.312584	0.0240618	-0.0675165	0.634376	-0.282063	0.0427772	0.0649671	0.647254	0.567344	1.16e-05	0.389389	0.00432786	-0.051174	0.718633
SFRP2	black	-0.201544	0.151922	0.00973999	0.945364	0.208727	0.137551	-0.0798452	0.573656	-0.217488	0.121427	0.11652	0.410724	-0.0986205	0.486696	-0.0359663	0.800165	-0.322027	0.0199059	-0.212769	0.129923	0.0184991	0.896434	0.0538677	0.704481	0.0417781	0.768704	0.163934	0.245527	0.561075	1.51e-05	0.177949	0.206908	-0.0710581	0.616664
AQPEP	black	-0.14333	0.310733	0.244381	0.080811	0.223087	0.111901	0.209267	0.136512	-0.295772	0.0332643	-0.302761	0.0291351	0.122362	0.387496	0.378941	0.00560044	-0.0763143	0.590772	-0.207854	0.13924	-0.132002	0.350906	0.264616	0.0579949	-0.270461	0.0524744	0.155944	0.269609	0.631206	5.26e-07	0.605357	1.99e-06	0.153312	0.277877
AGTR1	black	-0.0589323	0.678144	0.329344	0.0171191	0.11098	0.433476	0.214868	0.126091	-0.277066	0.0467563	-0.237756	0.0896513	-0.0638667	0.652845	0.186196	0.18629	-0.234982	0.0935708	-0.37623	0.00597991	-0.143826	0.309043	0.121655	0.390265	-0.0425621	0.764486	0.337315	0.0144681	0.738471	4.14e-10	0.665002	7.57e-08	0.0744467	0.599916
ACTA1	black	0.192264	0.172094	-0.0269011	0.849854	-0.235337	0.093061	0.079531	0.57517	0.169064	0.23086	0.0461621	0.745211	0.00463062	0.974009	-0.0413638	0.770935	0.0645829	0.649204	-0.0983575	0.487864	-0.0342492	0.809523	-0.293866	0.034471	-0.0575542	0.685274	-0.0742636	0.600816	0.0172216	0.903551	0.0697602	0.62313	-0.0473841	0.738702
IGSF10	black	-0.236006	0.092109	0.178129	0.206441	0.27622	0.0474588	-0.0878577	0.535686	-0.240292	0.0861825	0.0141678	0.920593	0.0453662	0.749459	0.156816	0.266908	-0.320415	0.020569	-0.120006	0.396766	-0.0111218	0.937626	0.201062	0.152925	0.00397952	0.977663	0.0537864	0.704907	0.559994	1.58e-05	0.456003	0.00068036	0.114918	0.417233
MMRN1	black	-0.189283	0.178967	0.191328	0.174229	0.227087	0.105453	0.237468	0.0900523	-0.157861	0.263691	-0.47456	0.000378837	-0.125709	0.374545	0.375012	0.00615768	0.120246	0.395818	-0.449568	0.000827237	-0.165729	0.240324	0.0197233	0.889622	-0.230423	0.100299	0.138197	0.328558	0.59618	3.11e-06	0.299987	0.0307198	-0.155781	0.270116
APOD	black	-0.183768	0.192202	0.448978	0.000842021	0.0442266	0.755556	0.161071	0.253983	-0.00722435	0.959461	-0.125832	0.374073	-0.15647	0.267976	0.012247	0.931331	-0.220704	0.115884	-0.0272388	0.847991	0.00301842	0.983057	0.0234728	0.868808	-0.011547	0.935247	0.151642	0.283207	0.388124	0.00446703	0.368911	0.00711878	0.0573084	0.686549
VSIG4	black	-0.0474185	0.738519	0.217467	0.121465	0.052717	0.710515	0.519223	8.01e-05	-0.240339	0.0861187	-0.500308	0.00015881	0.0681246	0.63132	0.538353	3.84e-05	0.0986306	0.486651	-0.507019	0.000125155	-0.216515	0.123145	-0.0919728	0.516675	-0.291302	0.0361513	0.18735	0.183529	0.627775	6.32e-07	0.407815	0.0026913	-0.0455761	0.748338
MFAP5	black	-0.153605	0.276948	0.137514	0.330976	0.178164	0.206351	0.105138	0.458213	-0.268304	0.0544604	-0.151531	0.283562	-0.0774515	0.585235	0.0987925	0.485933	-0.253278	0.0700357	-0.582288	5.95e-06	-0.0215129	0.879677	-0.04908	0.729699	0.0517859	0.715409	0.37201	0.00661534	0.750149	1.54e-10	0.384597	0.00487599	-0.144029	0.308351
CHRDL1	black	-0.185045	0.189076	0.213233	0.12907	0.200552	0.153991	0.1972	0.161135	-0.281738	0.0430271	-0.248672	0.0754612	0.0746226	0.599052	0.295444	0.0334695	-0.319515	0.0209474	-0.424477	0.00171095	-0.131948	0.351107	0.169611	0.229331	-0.0855701	0.5464	0.261325	0.0613038	0.86533	1.29e-16	0.671728	4.99e-08	0.137733	0.3302
HMCN1	black	-0.173883	0.217641	0.0569723	0.688293	0.177631	0.207732	-0.0308786	0.827969	-0.120064	0.396539	-0.0197602	0.889416	0.0123721	0.930631	0.187403	0.183402	-0.18218	0.196138	-0.353811	0.0100772	0.064815	0.648026	0.024578	0.862689	-0.101551	0.473774	0.126972	0.369725	0.526913	6e-05	0.00594907	0.966613	-0.124091	0.38077
ELANE	black	-0.0297617	0.834102	-0.030253	0.831403	0.100588	0.478002	-0.215047	0.125769	-0.123895	0.381531	0.134886	0.340389	-0.0644259	0.650002	-0.0902878	0.524418	-0.326922	0.0180026	0.00119733	0.993279	-0.0705788	0.619048	0.211136	0.132967	0.145943	0.3019	0.0649947	0.647114	0.403104	0.0030466	0.356312	0.009524	0.000776674	0.99564
LINC01305	black	-0.281574	0.0431534	0.101372	0.474559	0.244954	0.0800804	0.0435323	0.759277	-0.137197	0.332104	-0.150931	0.285495	0.0208016	0.883628	0.198457	0.158428	-0.284747	0.040757	0.0935466	0.509495	-0.0502484	0.723518	0.523787	6.75e-05	-0.110733	0.434506	0.18557	0.187802	0.498043	0.000171911	0.455894	0.00068265	0.205874	0.143132
CORIN	black	-0.119128	0.400257	-0.0729904	0.607089	-0.0581926	0.681968	-0.256003	0.0669747	0.0862802	0.543063	-0.0635295	0.654562	-0.136165	0.335786	-0.0639987	0.652173	-0.175553	0.213187	0.218885	0.118995	0.225369	0.108186	0.215869	0.124294	0.0180002	0.899212	0.045089	0.750941	0.300203	0.0305937	0.257263	0.065595	-0.0309205	0.827739
PCP4	black	0.0253312	0.858524	-0.0274345	0.846912	-0.1623	0.250329	-0.0450011	0.751411	0.185478	0.188025	0.135959	0.336526	-0.107979	0.446088	-0.116122	0.412337	-0.0715774	0.614084	-0.00400139	0.97754	0.0213994	0.880308	-0.106704	0.451509	0.0168564	0.905587	0.0841262	0.553216	0.119763	0.39773	0.278866	0.0452899	0.0221015	0.876411
TMEM100	black	-0.150845	0.285772	0.286003	0.039839	0.36804	0.00726604	0.480005	0.00031701	-0.329841	0.0169428	-0.57223	9.33e-06	0.0898691	0.526351	0.639253	3.38e-07	0.186717	0.185039	-0.483315	0.000284054	-0.340621	0.0134765	-0.0574657	0.685733	-0.490341	0.000224173	0.0281077	0.843202	0.692893	1.26e-08	0.413445	0.00231527	-0.0063073	0.964604
DPT	black	-0.0935716	0.509381	0.192022	0.172644	0.260872	0.0617716	-0.329805	0.0169555	-0.374062	0.00629948	0.12192	0.389224	0.0799937	0.572941	-0.146319	0.300641	-0.628793	5.98e-07	-0.0751724	0.596355	0.128374	0.364421	0.386282	0.0046767	0.291159	0.036247	0.419463	0.00196554	0.553605	2.07e-05	0.642614	2.81e-07	-0.012125	0.932013
MFAP4	black	-0.167635	0.234882	0.0825796	0.56056	0.0991675	0.48427	-0.223159	0.111782	-0.288529	0.0380442	0.148675	0.29284	-0.0549739	0.698698	-0.113899	0.421399	-0.566778	1.18e-05	-0.184673	0.189983	0.11349	0.423081	0.257391	0.0654565	0.160274	0.256371	0.359624	0.00883194	0.712196	3.21e-09	0.596074	3.12e-06	0.0261972	0.853739
MMP27	black	-0.236279	0.0917216	-0.0453487	0.749553	0.188671	0.180402	0.242124	0.0837424	-0.11583	0.413518	-0.136478	0.334666	0.00411208	0.976919	0.342242	0.0130118	-0.124093	0.380762	-0.346067	0.0119694	-0.0961471	0.497742	-0.0424127	0.76529	-0.228413	0.10338	0.0437833	0.757931	0.669328	5.8e-08	0.164022	0.245268	0.02124	0.881193
LYVE1	black	-0.107737	0.447116	0.133668	0.344806	0.0358778	0.800647	-0.0266506	0.851236	-0.37369	0.00635563	-0.118736	0.401822	-0.0872034	0.53874	-0.0165968	0.907035	-0.334433	0.015383	-0.486424	0.000255968	-0.064956	0.647311	0.094051	0.507204	0.175942	0.212159	0.456833	0.000663246	0.654706	1.4e-07	0.475455	0.000367984	-0.227407	0.104951
PDGFD	black	-0.188599	0.180572	0.203347	0.148215	0.288822	0.0378406	0.184199	0.191142	-0.35358	0.0101297	-0.0336602	0.812739	0.0335402	0.813395	0.169942	0.22841	-0.390971	0.00415912	-0.512657	0.000102064	-0.129819	0.359	0.0151336	0.915199	-0.0379801	0.789225	0.407292	0.00272885	0.869161	6.58e-17	0.58807	4.56e-06	-0.0198431	0.888956
CPXM1	black	-0.189358	0.178791	0.0661117	0.64146	0.0297485	0.834175	0.167803	0.234407	-0.0609016	0.668003	-0.12319	0.384268	-0.0653093	0.64552	0.277491	0.0464068	-0.101122	0.475656	-0.21885	0.119056	0.0160384	0.910149	0.0426956	0.763769	-0.234556	0.0941835	0.100201	0.479707	0.51037	0.000110915	0.335586	0.0150112	0.298676	0.0314934
IGFBP6	black	-0.149518	0.290083	0.158807	0.260805	0.202565	0.149815	0.380805	0.00535197	-0.295376	0.0335117	-0.468159	0.000465375	-0.0184979	0.896441	0.504804	0.000135462	0.0951852	0.502073	-0.455191	0.000697506	-0.277466	0.046427	-0.272217	0.0509013	-0.330918	0.0165654	0.0396993	0.779917	0.632537	4.89e-07	0.401413	0.00318385	0.0356798	0.801724
AKR1C1 /// AKR1C2 /// LOC101930400	black	-0.23428	0.0945823	0.195571	0.164692	0.216983	0.122317	-0.04555	0.748477	-0.440294	0.00108912	-0.0688394	0.627735	-0.129708	0.359414	-0.0163234	0.908559	-0.309417	0.0256092	-0.48948	0.000230834	0.0925667	0.513959	-0.0755777	0.594371	0.186372	0.185867	0.274247	0.0491316	0.633757	4.58e-07	0.481722	0.000299511	-0.0810572	0.567834
PLN	black	-0.0533347	0.707274	0.158463	0.261854	-0.0395454	0.78075	0.184725	0.189856	0.0350694	0.80505	-0.212103	0.131159	-0.00219041	0.987704	0.141641	0.316529	-0.00918073	0.948496	-0.346525	0.0118497	-0.101115	0.475688	-0.0175936	0.901478	-0.14068	0.319857	0.234341	0.0944942	0.476936	0.000350628	0.396972	0.00357077	0.0060584	0.966
WISP2	black	-0.139096	0.325387	0.25669	0.0662202	0.0781152	0.582014	0.093238	0.510899	-0.22607	0.107066	-0.0447151	0.752941	-0.161602	0.252398	0.0662728	0.640645	-0.366842	0.00747305	-0.473937	0.000386576	-0.136749	0.3337	0.0641489	0.651409	0.118518	0.402691	0.319427	0.0209847	0.757386	8.12e-11	0.455861	0.000683349	-0.10633	0.453105
CMA1	black	-0.17436	0.216363	-0.0671189	0.636378	0.296309	0.0329305	-0.0406541	0.774761	-0.0979218	0.489804	0.173721	0.218076	0.0925481	0.514044	0.0129547	0.927373	-0.262124	0.0604876	-0.245521	0.0793618	-0.086763	0.5408	0.172828	0.220489	0.0683568	0.630155	0.244001	0.0812984	0.376782	0.00590094	0.118314	0.403507	-0.0332305	0.815088
STMN2	black	-0.078156	0.581816	0.110087	0.437208	0.127424	0.368008	-0.101654	0.473327	-0.0956652	0.49991	0.0142521	0.920122	0.0767793	0.588505	0.12688	0.370073	-0.187079	0.184174	-0.167438	0.23544	0.145605	0.303033	0.0732599	0.605759	-0.141554	0.316826	0.20253	0.149885	0.474545	0.000379022	0.284194	0.0411667	0.0651319	0.646419
COL4A1	black	-0.115515	0.414801	0.143202	0.31117	0.0853643	0.547369	0.512433	0.000102902	-0.0956572	0.499946	-0.45615	0.000677308	0.109485	0.439736	0.609349	1.63e-06	0.149738	0.289364	-0.420746	0.0018974	-0.111668	0.430614	-0.20562	0.143638	-0.518932	8.1e-05	0.146502	0.300033	0.636542	3.93e-07	0.477689	0.000342098	0.235095	0.0934083
CNTN3	black	-0.0520458	0.714042	0.0139978	0.921543	0.397624	0.00351143	0.144551	0.306583	-0.309848	0.0253939	-0.0231259	0.87073	0.10029	0.479312	0.178235	0.206167	-0.287103	0.0390491	-0.489054	0.000234203	-0.178183	0.206302	0.0884562	0.5329	-0.0199673	0.888265	0.35851	0.00905971	0.666787	6.78e-08	0.127631	0.367227	-0.3294	0.0170992
CES1 /// LOC100653057	black	-0.309492	0.0255714	0.26143	0.0611959	0.288823	0.0378397	0.303637	0.0286493	-0.192353	0.171891	-0.14417	0.307876	-0.0545076	0.701134	0.293577	0.0346572	-0.0610709	0.667134	-0.213791	0.128047	-0.101501	0.473995	0.00219462	0.98768	-0.198356	0.158645	0.0343914	0.808747	0.558802	1.67e-05	0.540251	3.57e-05	0.0915065	0.518812
FNDC1	black	-0.0725116	0.609455	-0.175758	0.212644	-0.089731	0.52699	-0.0776619	0.584213	-0.216731	0.122762	0.16782	0.234359	-0.149418	0.29041	-0.179374	0.203236	-0.360091	0.00873802	-0.354839	0.00984667	0.00102523	0.994245	0.0661596	0.641218	0.263577	0.0590238	0.322734	0.0196212	0.35884	0.00899184	-0.0719359	0.612306	-0.221441	0.11464
CFD	black	-0.185603	0.187722	0.159272	0.259393	0.201951	0.151079	-0.222155	0.113446	-0.343843	0.0125663	0.0486007	0.73224	-0.0960275	0.49828	-0.123485	0.383119	-0.533009	4.74e-05	-0.0647333	0.64844	0.0603604	0.670784	0.370755	0.0068153	0.220445	0.116323	0.362449	0.00827653	0.595945	3.14e-06	0.708424	4.22e-09	0.139305	0.324655
NID2	black	-0.25807	0.064724	0.194762	0.166481	0.232022	0.0978975	0.386715	0.00462656	-0.169658	0.229199	-0.476356	0.000357331	0.138684	0.326839	0.591364	3.91e-06	0.0309365	0.827651	-0.534507	4.47e-05	-0.153652	0.276799	-0.0644744	0.649755	-0.406762	0.00276736	0.163123	0.247902	0.733261	6.34e-10	0.430606	0.00143992	0.194505	0.167052
CLEC3B /// EXOSC7	black	-0.306785	0.0269583	0.0241411	0.865107	0.333986	0.0155293	0.212687	0.130076	-0.358075	0.00915015	-0.123093	0.384645	-0.093145	0.511322	0.299185	0.0311908	-0.170971	0.225563	-0.551113	2.3e-05	-0.318541	0.0213631	-0.141346	0.317546	0.00829914	0.953436	0.00911519	0.948863	0.654912	1.38e-07	0.22578	0.107528	-0.166245	0.238843
OSR2	black	-0.198933	0.157411	0.277835	0.0461253	0.263054	0.0595473	0.179194	0.203697	-0.291049	0.0363207	-0.116283	0.411682	-0.116039	0.412673	0.158512	0.261705	-0.317468	0.0218293	-0.485774	0.000261617	-0.181807	0.197072	0.087023	0.539584	0.0704608	0.619636	0.188156	0.181616	0.755889	9.29e-11	0.321312	0.0201979	-0.345245	0.0121872
ADH1B	black	-0.0814846	0.565787	0.251965	0.0715499	0.162593	0.249461	0.192092	0.172485	-0.276777	0.0469957	-0.301797	0.0296776	0.00705669	0.960401	0.250245	0.0735727	-0.243036	0.0825485	-0.226735	0.106009	-0.164682	0.243349	0.224179	0.110113	-0.066672	0.638631	0.252785	0.070601	0.660756	9.78e-08	0.733418	6.26e-10	0.126264	0.372422
SRPX	black	-0.182914	0.194311	0.32141	0.0201578	0.264842	0.0577733	0.423488	0.00175868	-0.358367	0.00908936	-0.453923	0.00072504	-0.0140416	0.921298	0.572576	9.19e-06	-0.019478	0.890986	-0.397539	0.00351915	-0.27908	0.045118	0.0197227	0.889625	-0.352966	0.0102704	0.144255	0.307586	0.77037	2.43e-11	0.552428	2.18e-05	0.061223	0.666354
CNN1	black	0.0487718	0.731333	0.0489863	0.730196	-0.179326	0.203356	0.0010103	0.994328	0.06093	0.667857	0.189581	0.17827	-0.0417824	0.76868	-0.158974	0.260298	-0.202541	0.149863	-0.112351	0.427781	0.0313096	0.825605	0.0168824	0.905442	0.069791	0.622977	0.388226	0.00445559	0.253463	0.0698236	0.337998	0.0142582	-0.00425077	0.976141
SYNM	black	0.0377228	0.790621	0.0477616	0.736695	-0.131664	0.352152	-0.168869	0.231405	0.0564861	0.690819	0.205391	0.144094	0.00234606	0.98683	-0.229401	0.101856	-0.351152	0.0106955	0.0488721	0.730801	0.109148	0.441151	0.345629	0.0120851	0.153477	0.277353	0.591875	3.81e-06	0.317933	0.0216264	0.497874	0.000172927	0.0160295	0.910199
SERPINA5	black	-0.0967378	0.495093	-0.0122529	0.931298	0.116127	0.412316	-0.243362	0.0821246	-0.252264	0.0712024	0.171597	0.223843	-0.170842	0.225919	-0.228785	0.102805	-0.500734	0.000156446	-0.222733	0.112486	0.0357734	0.801215	0.109033	0.441636	0.242097	0.0837772	0.368679	0.00715772	0.539512	3.67e-05	0.415727	0.00217659	0.0190452	0.893394
PRRX1	black	-0.114229	0.42005	0.150274	0.287623	0.0648495	0.647851	0.641753	2.94e-07	-0.214281	0.127155	-0.534701	4.44e-05	0.252618	0.0707933	0.777051	1.27e-11	0.077453	0.585227	-0.692553	1.29e-08	-0.326776	0.0180571	-0.233581	0.0955986	-0.487477	0.000247037	0.00306604	0.982789	0.770128	2.49e-11	0.158317	0.262299	0.0421633	0.766631
OLFML1	black	-0.178344	0.205885	0.200451	0.154204	0.275886	0.0477389	0.28388	0.0414004	-0.396913	0.00357616	-0.275641	0.047945	0.0424072	0.765319	0.378404	0.00567389	-0.264641	0.0579705	-0.637648	3.7e-07	-0.269245	0.0535867	0.0121089	0.932103	-0.0773484	0.585736	0.139657	0.323421	0.884181	3.75e-18	0.396839	0.00358294	-0.0550875	0.698105
PTGFR	black	-0.162056	0.251051	0.124052	0.380921	0.177957	0.206887	0.344188	0.0124723	-0.270579	0.0523676	-0.256885	0.0660064	0.0388719	0.784393	0.348815	0.0112657	-0.169785	0.228847	-0.51132	0.000107155	-0.139427	0.324226	0.0534676	0.706577	-0.142541	0.31343	0.198525	0.158282	0.778398	1.11e-11	0.351013	0.0107287	-0.0214846	0.879835
IL33	black	-0.173969	0.217409	0.033802	0.811965	0.0675762	0.634076	0.0529729	0.709171	0.137797	0.329973	-0.127543	0.367558	0.0819142	0.563734	0.133889	0.344002	-0.0806264	0.569901	0.0793165	0.576205	0.163756	0.246046	0.342091	0.0130543	-0.141503	0.317005	0.270478	0.0524587	0.358267	0.00911007	0.361979	0.00836677	0.387698	0.00451477
ITIH5	black	-0.186976	0.18442	-0.00579681	0.967467	0.168064	0.233669	-0.328862	0.017292	-0.228557	0.103157	0.193482	0.169339	-0.0861472	0.543688	-0.256195	0.0667629	-0.518634	8.19e-05	-0.128696	0.363207	0.190343	0.176501	0.234792	0.093844	0.245201	0.0797667	0.241944	0.0839796	0.518688	8.17e-05	0.601788	2.37e-06	0.144995	0.305086
MAMDC2	black	-0.197056	0.161448	0.0258885	0.855444	0.280236	0.0441982	0.0240632	0.865538	-0.256206	0.0667503	0.108103	0.445565	-0.311913	0.0243829	-0.106101	0.454084	-0.232031	0.0978841	-0.226608	0.10621	-0.0840687	0.553488	0.113351	0.423655	0.128933	0.362316	0.272467	0.0506804	0.433144	0.00133943	0.0975691	0.491376	-0.555497	1.91e-05
CCDC80	black	-0.204611	0.145656	-0.147597	0.296394	0.0593903	0.67578	-0.0803241	0.571352	-0.207142	0.140631	0.179751	0.202272	-0.095201	0.502002	0.0107197	0.939877	-0.513263	9.98e-05	-0.0759426	0.592587	0.030626	0.829355	0.260969	0.0616707	0.117204	0.407964	0.209552	0.135968	0.586045	5e-06	0.428438	0.00153107	0.204994	0.144888
COL4A2	black	-0.092985	0.512051	0.219078	0.118661	0.111723	0.430382	0.524815	6.49e-05	-0.196105	0.163521	-0.427438	0.00157481	0.089592	0.527633	0.586448	4.91e-06	0.0907426	0.522322	-0.564123	1.33e-05	-0.184413	0.190618	-0.329235	0.0171584	-0.455795	0.000684724	0.119804	0.397571	0.709055	4.04e-09	0.444426	0.000964429	0.083291	0.557176
LEPR /// LEPROT	black	-0.340078	0.0136351	0.203287	0.148338	0.194754	0.166499	-0.0261998	0.853724	-0.292748	0.0351954	-0.0123331	0.930849	-0.177997	0.206782	0.0100263	0.94376	-0.32843	0.0174481	0.063973	0.652304	-0.105091	0.458416	0.430146	0.00145883	0.166221	0.238911	0.150006	0.288493	0.424275	0.00172059	0.394315	0.00382156	-0.15157	0.283437
CTHRC1	black	-0.128459	0.364098	0.202701	0.149536	0.077803	0.583527	0.377401	0.00581338	-0.223153	0.111793	-0.393437	0.00390778	0.0318525	0.822629	0.460538	0.000591446	-0.0290101	0.838234	-0.66538	7.39e-08	-0.180982	0.199146	-0.282364	0.0425464	-0.322263	0.0198104	0.161325	0.253223	0.799148	1.23e-12	0.307843	0.0264091	0.0253865	0.858218
TM4SF18	black	-0.217443	0.121507	0.337022	0.0145589	0.156409	0.268166	0.491878	0.000212718	-0.129757	0.359234	-0.616184	1.16e-06	0.216341	0.123453	0.696612	9.74e-09	0.180158	0.201234	-0.464988	0.000514544	-0.142897	0.31221	-0.194878	0.166225	-0.483746	0.00028	0.113375	0.423553	0.672083	4.88e-08	0.385793	0.00473377	0.177557	0.207925
RSPO3	black	-0.203205	0.148504	0.232846	0.0966773	0.338316	0.0141617	0.520725	7.58e-05	-0.390323	0.00422753	-0.522892	6.98e-05	0.181958	0.196693	0.709656	3.86e-09	0.0501934	0.723808	-0.578655	7.01e-06	-0.331938	0.0162147	-0.083189	0.557661	-0.406985	0.00275107	0.0691145	0.626358	0.77172	2.13e-11	0.390713	0.00418623	0.00850226	0.952298
AOX1	black	-0.112075	0.428923	0.0439321	0.757133	0.201979	0.151021	0.39265	0.00398646	-0.229186	0.102186	-0.41982	0.00194634	-0.069488	0.62449	0.542115	3.31e-05	0.0323606	0.819847	-0.30026	0.0305607	-0.252401	0.0710436	-0.0352702	0.803955	-0.397297	0.00354113	0.0438657	0.757489	0.71245	3.15e-09	0.461478	0.000574385	0.0199931	0.888122
PDGFRL	black	-0.164389	0.2442	-0.0963856	0.496672	0.178129	0.20644	0.287544	0.0387363	-0.206796	0.141311	-0.104637	0.46037	-0.017252	0.903381	0.268677	0.0541126	-0.257005	0.065876	-0.360839	0.00858926	-0.181826	0.197024	-0.070329	0.620293	-0.0893009	0.52898	0.0838277	0.55463	0.661232	9.51e-08	0.247708	0.0766388	-0.0158905	0.910975
AGT	black	-0.000161198	0.999095	0.219265	0.118341	0.24315	0.0823997	-0.0117004	0.934389	-0.225712	0.107637	-0.206337	0.142215	0.0437143	0.758301	0.0872829	0.538369	-0.170231	0.227609	-0.203921	0.147049	0.0107828	0.939524	0.250106	0.0737382	-0.0252549	0.858946	0.253198	0.0701266	0.526882	6e-05	0.548436	2.56e-05	0.0271225	0.848633
F13A1	black	-0.0515599	0.716599	-0.0837103	0.555186	0.0714959	0.614488	-0.12024	0.395842	-0.0258308	0.855762	0.180254	0.20099	-0.126332	0.37216	-0.0847362	0.550332	-0.28967	0.0372554	-0.198008	0.15939	0.105842	0.455193	0.257781	0.0650351	0.213193	0.129143	0.413102	0.00233676	0.44202	0.00103539	0.227381	0.104991	-0.38372	0.00498264
ANGPTL1	black	-0.226082	0.107046	0.0891852	0.529516	0.413114	0.00233599	0.390169	0.00424395	-0.380736	0.00536102	-0.447911	0.00086939	-0.0217733	0.878232	0.546387	2.79e-05	0.071758	0.613188	-0.572169	9.36e-06	-0.26343	0.0591703	-0.138691	0.326815	-0.347347	0.0116372	0.0799879	0.572969	0.739707	3.74e-10	0.203381	0.148145	-0.233671	0.0954683
RERGL	black	-0.166834	0.237158	0.189246	0.179054	0.136937	0.333029	0.0843423	0.552193	-0.244803	0.0802727	-0.242075	0.0838072	-0.0221376	0.87621	0.171927	0.222942	-0.149005	0.291758	-0.370672	0.00682878	-0.212654	0.130137	0.148513	0.293374	-0.0313774	0.825233	0.234529	0.0942219	0.533069	4.73e-05	0.394447	0.00380878	-0.0396153	0.780371
LOX	black	-0.20064	0.153807	0.205992	0.142897	0.0988028	0.485887	0.17611	0.211714	-0.299509	0.0309997	-0.207976	0.139003	-0.0870263	0.539568	0.248807	0.075298	-0.313876	0.0234534	-0.439986	0.001099	-0.0807326	0.569391	-0.0180255	0.899072	-0.0619074	0.662846	0.231499	0.0986779	0.84439	3.7e-15	0.530162	5.29e-05	0.126298	0.372292
FHL1	black	-0.139317	0.324612	0.0260905	0.854328	0.146605	0.299688	0.0850306	0.548942	-0.402961	0.00305797	-0.079973	0.573041	-0.0540585	0.703483	0.0741804	0.601225	-0.362823	0.00820541	-0.460786	0.000586906	-0.0622131	0.661282	0.0585652	0.68004	0.129647	0.359644	0.294518	0.0340539	0.702841	6.3e-09	0.676656	3.66e-08	-0.0486651	0.731898
PI16	black	-0.141299	0.317709	-0.0367338	0.795991	0.225871	0.107383	0.0530562	0.708734	-0.310974	0.0248381	0.0941318	0.506838	-0.0549287	0.698934	0.09396	0.507617	-0.288277	0.03822	-0.263519	0.0590817	-0.160079	0.256957	-0.109291	0.44055	0.0406289	0.774897	-0.0740672	0.601782	0.479072	0.000326905	0.12228	0.387816	-0.114243	0.419992
TAGLN	black	0.0260333	0.854644	0.245117	0.0798729	-0.13081	0.355312	0.308437	0.0261049	-0.104317	0.461753	-0.222277	0.113243	0.0032733	0.981626	0.188822	0.180047	-0.0728571	0.607747	-0.537021	4.05e-05	-0.14462	0.306353	-0.215502	0.124951	-0.131739	0.351878	0.23787	0.0894935	0.526217	6.16e-05	0.387879	0.00449435	-0.000253218	0.998578
COL1A2	black	-0.203608	0.147684	-0.0708105	0.617895	0.141375	0.317446	-0.0463402	0.744261	-0.163727	0.246131	0.160711	0.255059	-0.112936	0.425361	0.0110386	0.938092	-0.377785	0.00575966	-0.375089	0.00614629	-0.0443991	0.754632	0.0242627	0.864434	0.10692	0.450589	0.111467	0.431446	0.575396	8.11e-06	0.0702126	0.620873	-0.0586801	0.679447
TWIST1	black	-0.113325	0.423762	0.0799887	0.572965	0.205658	0.143561	0.579846	6.64e-06	-0.174521	0.215932	-0.524882	6.48e-05	0.157408	0.265085	0.751727	1.34e-10	0.0995645	0.482514	-0.518367	8.27e-05	-0.336361	0.0147657	-0.078406	0.580605	-0.488791	0.000236298	-0.0512146	0.718419	0.75122	1.4e-10	0.264546	0.0580645	-0.00258118	0.985511
ABCA6	black	-0.203188	0.14854	0.218795	0.119151	0.199721	0.155739	0.300405	0.0304765	-0.192856	0.17075	-0.304594	0.028126	0.0630646	0.656932	0.407772	0.00269439	-0.226038	0.107117	-0.229487	0.101725	-0.205399	0.144077	0.32964	0.0170141	-0.229401	0.101856	0.274976	0.048508	0.770802	2.33e-11	0.565335	1.26e-05	0.0500538	0.724546
SUSD5	black	-0.182969	0.194175	0.235269	0.0931591	0.182111	0.19631	0.00613804	0.965553	-0.190026	0.177235	-0.0412317	0.771647	-0.154457	0.274258	0.0934091	0.51012	-0.157108	0.266007	-0.126194	0.372687	-0.0753999	0.595241	0.236193	0.0918434	-0.0273989	0.847108	0.139912	0.322532	0.471444	0.000418959	0.222333	0.11315	-0.23075	0.0998028
OMD	black	-0.309164	0.0257366	0.111207	0.432531	0.29252	0.0353448	0.0281191	0.843139	-0.264281	0.0583257	-0.126646	0.370965	0.00275907	0.984512	0.224336	0.109857	-0.357259	0.00932146	-0.298404	0.0316553	-0.0541773	0.702861	0.192055	0.172568	-0.000375207	0.997894	0.222303	0.1132	0.786098	5.04e-12	0.453137	0.000742589	0.022587	0.873718
IGFBP4	black	-0.232901	0.0965966	0.137935	0.329484	0.115981	0.412906	0.522848	6.99e-05	-0.195561	0.164715	-0.410877	0.00248057	0.0844278	0.551789	0.672069	4.89e-08	0.0707409	0.618241	-0.441019	0.00106625	-0.255197	0.0678685	-0.168479	0.2325	-0.549647	2.44e-05	0.00732869	0.958876	0.768166	3e-11	0.336742	0.0146463	0.129065	0.36182
ACTC1	black	0.144487	0.306801	-0.0490242	0.729995	-0.216439	0.123279	0.0231325	0.870694	0.177888	0.207065	0.08948	0.528151	-0.0893228	0.528879	-0.0777451	0.583808	0.0445843	0.753641	-0.0762542	0.591065	-0.0535781	0.705998	-0.245404	0.0795088	-0.0776307	0.584364	-0.0215536	0.879452	0.0550915	0.698084	0.0723796	0.610108	0.0120017	0.932703
TMEM255A	black	-0.177689	0.207581	0.233076	0.0963393	0.255198	0.0678669	-0.134886	0.34039	-0.255889	0.0670997	0.00259352	0.985441	0.0519561	0.714514	-0.0380503	0.788844	-0.352746	0.010321	0.000264888	0.998513	-0.0145112	0.918675	0.488049	0.000242312	0.311236	0.0247106	0.220754	0.115799	0.335637	0.014995	0.354077	0.0100172	-0.165341	0.241441
GPX8	black	-0.222705	0.112533	0.172182	0.222246	0.210466	0.134229	0.51772	8.47e-05	-0.29961	0.0309404	-0.480823	0.000308561	0.0873666	0.537978	0.691718	1.36e-08	0.0553489	0.696741	-0.617503	1.08e-06	-0.33173	0.0162856	-0.238306	0.0888898	-0.381021	0.00532375	-0.0697127	0.623367	0.745476	2.3e-10	0.156093	0.269147	-0.0351751	0.804473
THY1	black	-0.146059	0.301513	-0.049599	0.726951	0.0197781	0.889317	0.343202	0.0127431	-0.109264	0.440664	-0.318641	0.0213201	0.121242	0.391888	0.553617	2.07e-05	0.069976	0.622053	-0.474526	0.000379265	-0.128534	0.363816	-0.314014	0.0233892	-0.424926	0.00168964	-0.0748123	0.598121	0.619796	9.6e-07	0.14199	0.315323	0.187862	0.182313
DCLK1	black	-0.194091	0.167975	0.147396	0.297059	0.201436	0.152147	0.195475	0.164904	-0.2535	0.069782	-0.229583	0.101578	-0.223057	0.111951	0.237098	0.0905688	-0.222305	0.113197	-0.217565	0.121293	-0.192853	0.170757	0.26452	0.0580894	-0.142385	0.313965	0.359537	0.00884959	0.767345	3.24e-11	0.525678	6.28e-05	-0.101732	0.472984
XPNPEP2	black	-0.261356	0.0612723	0.259395	0.0633143	0.230651	0.0999534	0.464017	0.000530509	-0.227428	0.104918	-0.42662	0.00161139	-0.00398821	0.977614	0.561878	1.46e-05	0.0815385	0.56553	-0.383167	0.00505086	-0.240863	0.085416	-0.059032	0.677629	-0.41646	0.00213367	0.0120737	0.9323	0.730923	7.64e-10	0.44057	0.00108037	0.0709584	0.617159
OLFML2B	black	-0.0845117	0.551392	0.0581206	0.682341	0.131878	0.351364	0.516044	9.01e-05	-0.183087	0.193884	-0.372322	0.00656655	0.139536	0.323846	0.618947	1e-06	0.129196	0.361331	-0.734212	5.87e-10	-0.331108	0.0164996	-0.332751	0.0159397	-0.401603	0.00316815	-0.00889687	0.950087	0.689614	1.57e-08	0.0111531	0.937451	-0.0427566	0.763442
CFI	black	-0.237195	0.0904329	0.094794	0.50384	0.06004	0.672433	0.444138	0.000972697	-0.10567	0.455931	-0.407246	0.00273215	0.20898	0.137063	0.683493	2.35e-08	-0.0126777	0.928922	-0.339906	0.0136859	-0.155918	0.269691	-0.00544963	0.969414	-0.415158	0.00221047	0.0893061	0.528956	0.67522	4.01e-08	0.31723	0.0219338	0.205972	0.142937
LRRN4CL	black	-0.168269	0.233093	0.286207	0.0396915	0.188974	0.179691	0.0998653	0.481186	-0.39059	0.00419926	-0.00565744	0.968249	-0.169905	0.228512	-0.0203086	0.886368	-0.374716	0.0062016	-0.487137	0.000249893	-0.19543	0.165004	0.189408	0.178673	0.225559	0.107883	0.163542	0.246672	0.66376	8.16e-08	0.383707	0.00498416	-0.202061	0.150853
GUSBP3 /// SMA4 /// SMA5	black	0.0140324	0.92135	0.0157166	0.911945	0.0633604	0.655424	0.169025	0.230968	-0.071531	0.614315	0.0704321	0.619779	0.237679	0.0897581	0.0804686	0.570658	-0.256952	0.0659334	-0.217364	0.121645	0.0410318	0.772724	0.388818	0.00439011	0.0889212	0.530741	0.379977	0.0054612	0.365929	0.00763426	0.0189304	0.894033	-0.0584678	0.680544
PPAP2B	black	-0.103399	0.465723	0.229063	0.102376	0.298783	0.0314295	0.110403	0.435883	-0.338904	0.013984	-0.0754328	0.59508	-0.0964176	0.496528	0.086657	0.541297	-0.301053	0.0301026	-0.519055	8.06e-05	-0.148142	0.294596	-0.00221443	0.987569	0.0729234	0.60742	0.298263	0.03174	0.726075	1.12e-09	0.420134	0.00192964	-0.161946	0.251377
MYH11	black	0.0386102	0.78581	0.0590172	0.677706	-0.201501	0.152012	-0.143601	0.309809	0.129514	0.360139	0.210473	0.134215	-0.0777327	0.583869	-0.261163	0.0614714	-0.275783	0.0478251	-0.00119248	0.993306	0.0984909	0.487272	0.163314	0.247342	0.127201	0.368857	0.426901	0.00159874	0.257239	0.0656215	0.381953	0.00520379	-0.00232675	0.986939
MGP	black	-0.264393	0.0582151	0.302155	0.029475	0.303004	0.0289996	0.115215	0.416019	-0.421154	0.00187616	-0.23937	0.0874311	-0.0132194	0.925893	0.0951334	0.502307	-0.339329	0.0138569	-0.486169	0.000258171	-0.119615	0.39832	0.198149	0.159089	0.0844408	0.551728	0.392234	0.0040287	0.72991	8.28e-10	0.378502	0.00566041	-0.125519	0.375271
TMEM170B	black	-0.172131	0.222383	0.368136	0.00724966	0.168555	0.232287	-0.081533	0.565556	-0.195375	0.165125	-0.137486	0.331076	-0.0159007	0.910917	-0.0754782	0.594858	-0.307989	0.026334	-0.223457	0.111293	0.209145	0.136747	0.102171	0.471066	0.13522	0.339182	0.225518	0.107948	0.527472	5.87e-05	0.534929	4.4e-05	-0.0700182	0.621843
FBN1	black	-0.201817	0.151356	0.113388	0.4235	0.204486	0.145908	0.311573	0.0245468	-0.279603	0.0446997	-0.248432	0.0757534	0.0369118	0.795024	0.440867	0.00107102	-0.169682	0.229133	-0.61403	1.29e-06	-0.174397	0.216263	-0.0512405	0.718282	-0.180033	0.201553	0.181344	0.198233	0.877519	1.4e-17	0.326903	0.0180096	-0.0806108	0.569975
ADRA2A	black	-0.170683	0.226359	0.253266	0.0700496	0.0760185	0.592216	-0.0143637	0.919499	-0.372666	0.00651296	0.094667	0.504414	-0.0471188	0.740114	0.0531788	0.708091	-0.47957	0.00032159	-0.362986	0.00817459	-0.103077	0.467122	0.0565387	0.690546	0.0982914	0.488158	0.145737	0.30259	0.68815	1.73e-08	0.507236	0.000124184	0.0650276	0.646948
KCNK2	black	-0.162201	0.250621	0.104443	0.461207	-0.0350363	0.80523	-0.117491	0.40681	-0.00549693	0.969149	-0.0782752	0.581238	-0.0651646	0.646253	0.076315	0.590768	-0.177082	0.209165	0.213569	0.128453	0.123459	0.383219	0.347384	0.0116276	-0.0164566	0.907816	0.152465	0.280569	0.38406	0.00494105	0.317048	0.0220141	-0.0124794	0.930031
VIT	black	-0.32985	0.0169396	0.282463	0.0424709	0.128212	0.365029	0.120406	0.395184	-0.299453	0.0310329	-0.147274	0.297465	-0.275505	0.0480593	0.138875	0.326167	-0.229587	0.101571	-0.104613	0.460473	-0.0644132	0.650066	0.0640335	0.651996	-0.0873065	0.538258	0.298502	0.0315969	0.631155	5.27e-07	0.558602	1.68e-05	0.0653155	0.645488
GPR133	black	-0.268029	0.0547177	0.197121	0.161306	0.209751	0.135588	0.415358	0.00219852	-0.291989	0.0356943	-0.403557	0.00301068	0.0236955	0.867574	0.528309	5.68e-05	-0.0822685	0.562043	-0.506361	0.000128139	-0.211321	0.13262	0.0671869	0.636035	-0.268031	0.0547153	0.126227	0.372564	0.842617	4.8e-15	0.480509	0.000311779	0.071039	0.616758
HOXB7	black	-0.185578	0.187784	0.147294	0.297399	0.176437	0.210855	0.262722	0.059882	-0.270854	0.0521192	-0.176153	0.211601	-0.114488	0.418987	0.325933	0.0183743	-0.108741	0.442869	-0.428821	0.00151459	-0.246124	0.0786034	0.0039233	0.977978	-0.0898521	0.52643	-0.0422095	0.766382	0.604635	2.06e-06	0.430385	0.00144898	0.0424248	0.765225
COL5A1	black	-0.109598	0.439261	-0.0129571	0.927359	0.0747805	0.598277	-0.184558	0.190265	-0.155773	0.270143	0.268922	0.0538853	-0.104431	0.461259	-0.188998	0.179634	-0.464042	0.000530089	-0.301211	0.0300117	0.055354	0.696714	0.0689606	0.627128	0.249075	0.0749743	0.265828	0.0568136	0.473292	0.000394729	0.135102	0.339608	-0.0718894	0.612536
GDF10	black	-0.206622	0.141653	0.108904	0.44218	0.329002	0.0172416	-0.134463	0.34192	-0.237237	0.0903754	-0.118477	0.402854	-0.00332556	0.981333	0.0574156	0.685993	-0.276227	0.0474534	-0.35125	0.0106723	0.0773884	0.585541	0.0680172	0.631859	-0.0439418	0.757081	0.292652	0.0352581	0.642422	2.84e-07	0.4637	0.000535819	-0.0824708	0.561078
SCARA5	black	-0.268023	0.0547231	0.158052	0.263108	0.203631	0.147636	0.26749	0.0552252	-0.32859	0.0173904	-0.199124	0.157004	-0.122179	0.388212	0.253363	0.0699384	-0.276766	0.0470041	-0.500504	0.000157721	-0.230473	0.100222	0.111902	0.42964	0.0199971	0.888099	0.225813	0.107476	0.792604	2.53e-12	0.520245	7.71e-05	-0.0607276	0.668897
TCEAL7	black	-0.300214	0.0305871	0.210949	0.133317	0.184781	0.189721	0.0474326	0.738444	-0.268342	0.0544242	-0.0566317	0.690063	0.0255023	0.857578	0.129561	0.359966	-0.356008	0.00958994	-0.0403857	0.776209	0.136175	0.33575	0.457502	0.000649721	-0.0459104	0.746554	0.521064	7.48e-05	0.565315	1.26e-05	0.546076	2.82e-05	0.205835	0.14321
ANGPTL2	black	-0.175915	0.212229	0.186183	0.186322	0.237701	0.0897286	0.340211	0.0135962	-0.423558	0.00175529	-0.352334	0.0104168	0.0693252	0.625304	0.538488	3.82e-05	-0.0542283	0.702594	-0.687681	1.78e-08	-0.301419	0.0298929	-0.204629	0.14562	-0.293806	0.0345093	-0.0275299	0.846386	0.74961	1.61e-10	0.207023	0.140864	-0.150572	0.286655
MRC1	black	-0.161203	0.253588	0.0229952	0.871454	0.148873	0.292192	0.386529	0.00464805	-0.192681	0.171147	-0.310058	0.0252896	-0.0321001	0.821273	0.509102	0.000116119	-0.0385262	0.786265	-0.512948	0.000100985	-0.209229	0.136585	0.0807467	0.569323	-0.249885	0.0740018	0.276302	0.0473908	0.771952	2.09e-11	0.339606	0.0137746	-0.160114	0.25685
PCDH18	black	-0.104259	0.462003	-0.0544737	0.701311	-0.0278958	0.844369	0.517297	8.61e-05	-0.0436531	0.758629	-0.283035	0.0420365	0.0913495	0.519532	0.595149	3.27e-06	-0.0488545	0.730894	-0.474921	0.000374424	-0.152289	0.281134	-0.069465	0.624605	-0.437831	0.00117016	0.166549	0.237974	0.747647	1.91e-10	0.394082	0.00384425	0.139407	0.324299
OLFML3	black	-0.287571	0.038717	0.200795	0.153482	0.187174	0.183947	0.228359	0.103464	-0.342735	0.0128731	-0.164739	0.243184	-0.0408618	0.773641	0.25899	0.063742	-0.39441	0.00381228	-0.459205	0.000616438	-0.20027	0.154582	0.141008	0.318718	-0.0262969	0.853188	0.27454	0.04888	0.899277	1.37e-19	0.513469	9.91e-05	0.00880026	0.950628
DAB2	black	-0.137068	0.332562	0.0267595	0.850635	0.126766	0.370509	0.339822	0.0137106	-0.235162	0.0933113	-0.199549	0.156104	0.121324	0.391565	0.423197	0.00177298	-0.258043	0.0647538	-0.544979	2.95e-05	-0.159984	0.257244	0.169907	0.228507	-0.165307	0.24154	0.22041	0.116383	0.826121	4.72e-14	0.287205	0.0389766	0.0463658	0.744125
CP	black	-0.0455431	0.748514	0.233907	0.095124	0.203064	0.148793	0.417719	0.0020617	-0.206247	0.142393	-0.424514	0.00170919	0.170483	0.226911	0.607094	1.83e-06	0.095044	0.502711	-0.549998	2.4e-05	-0.224619	0.109398	-0.0287809	0.839495	-0.371032	0.00677079	0.145021	0.304999	0.709379	3.94e-09	0.300276	0.0305515	-0.110544	0.435297
COLEC12	black	-0.121845	0.389519	0.0402853	0.776752	0.129291	0.360974	0.0571158	0.687549	-0.311347	0.0246565	-0.0339721	0.811036	-0.0181773	0.898226	0.18461	0.190136	-0.417051	0.00209962	-0.458015	0.000639543	-0.00264926	0.985129	0.195694	0.164422	0.0153164	0.914179	0.398699	0.00341565	0.834448	1.54e-14	0.461256	0.000578388	-0.12602	0.373356
ITGBL1	black	-0.148334	0.293961	0.140458	0.320627	0.166678	0.237603	-0.259251	0.0634662	-0.144801	0.305738	0.079565	0.575006	-0.131321	0.353421	-0.161907	0.251493	-0.379274	0.00555537	-0.33457	0.0153384	0.179846	0.202029	0.128641	0.363417	0.155708	0.270343	0.437203	0.00119166	0.623268	8.01e-07	0.362282	0.00830863	-0.170191	0.22772
ENPEP	black	-0.169979	0.228307	0.402147	0.00312359	0.119969	0.396914	0.196695	0.162233	-0.234743	0.0939144	-0.22822	0.103681	0.116935	0.409049	0.327513	0.0177836	-0.202948	0.14903	-0.255755	0.0672484	0.00350768	0.980311	0.045973	0.74622	-0.18779	0.182482	0.245369	0.0795532	0.663952	8.07e-08	0.665937	7.15e-08	0.268348	0.0544192
FAM198B	black	-0.244174	0.0810759	0.0235857	0.868183	0.20121	0.152616	0.471986	0.000411712	-0.16128	0.253357	-0.403372	0.00302531	0.191881	0.172964	0.636312	3.98e-07	0.0131025	0.926546	-0.425373	0.00166867	-0.13771	0.330279	-0.0778109	0.583489	-0.412813	0.002355	0.160251	0.256439	0.690185	1.51e-08	0.184725	0.189855	0.0881776	0.534196
ADM	black	-0.119637	0.398234	0.206491	0.14191	0.158195	0.26267	0.565944	1.23e-05	-0.132484	0.349136	-0.54899	2.51e-05	0.0135458	0.924069	0.650155	1.83e-07	0.348534	0.0113361	-0.59006	4.15e-06	-0.283316	0.0418244	-0.322357	0.0197724	-0.458625	0.000627589	-0.0840482	0.553585	0.554696	1.98e-05	0.203979	0.146932	-0.10147	0.474129
P2RY14	black	-0.249032	0.0750254	-0.117139	0.408226	0.288817	0.0378437	0.0909364	0.521431	-0.179213	0.203647	-0.00230472	0.987062	0.102353	0.470272	0.337657	0.0143629	-0.180708	0.199839	-0.374163	0.00628415	-0.234999	0.0935453	0.115448	0.415073	-0.0580615	0.682646	0.043571	0.759069	0.545572	2.88e-05	-0.0318098	0.822863	-0.324675	0.0188563
LOC101928605 /// OR2A1-AS1 /// OR2A20P /// OR2A9P	black	-0.231808	0.0982156	-0.0516707	0.716016	0.060506	0.670035	0.0736508	0.603832	0.237896	0.0894567	0.0123034	0.931015	0.119798	0.397594	-0.00542572	0.969548	-0.000800858	0.995504	0.130252	0.357387	-0.0810068	0.568075	0.138059	0.329044	0.224984	0.108807	-0.230297	0.10049	-0.27405	0.0493005	-0.284004	0.0413084	0.080673	0.569677
GPR34	black	-0.172615	0.221066	0.0712578	0.615671	-0.0324177	0.819534	0.150675	0.286324	-0.120788	0.393675	-0.12696	0.369771	-0.0896912	0.527174	0.23269	0.096908	-0.225573	0.107859	-0.279847	0.0445062	0.0400067	0.778256	0.125566	0.375093	-0.0822713	0.56203	0.371253	0.00673535	0.707742	4.44e-09	0.508242	0.000119774	-0.0496308	0.726783
IGFBP5	black	-0.102184	0.471009	0.181042	0.198994	0.0457568	0.747373	0.0537611	0.705039	-0.246843	0.0777061	-0.0863848	0.542573	-0.0489454	0.730412	0.0739941	0.602141	-0.480327	0.00031366	-0.0622016	0.66134	0.0244216	0.863555	0.338013	0.0142538	-0.0110257	0.938165	0.445702	0.000928606	0.717069	2.23e-09	0.650734	1.77e-07	0.0359388	0.800315
THBS4	black	-0.0258334	0.855748	0.181144	0.198736	0.227605	0.104639	-0.0688328	0.627769	-0.352783	0.0103126	-0.0839463	0.554068	-0.0741768	0.601243	-0.0549623	0.698758	-0.32997	0.0168972	-0.311763	0.0244552	0.0592662	0.676421	-0.116707	0.409967	0.0661206	0.641415	0.263576	0.0590255	0.507292	0.000123933	0.425747	0.00165132	-0.0708181	0.617857
VGLL3	black	-0.155198	0.271935	0.257602	0.0652285	0.357028	0.00937055	0.269186	0.0536403	-0.2928	0.0351616	-0.424629	0.00170371	0.0763131	0.590777	0.443826	0.000981702	0.00948351	0.9468	-0.584582	5.35e-06	-0.163839	0.245804	0.0818558	0.564013	-0.208376	0.138229	0.215699	0.124598	0.742586	2.94e-10	0.295866	0.0332054	-0.231361	0.098884
SMA4	black	-0.206628	0.141641	-0.0260417	0.854598	0.0929037	0.512422	0.0218827	0.877625	-0.0927825	0.512974	0.142456	0.313721	0.0699723	0.622071	-0.0580893	0.682502	-0.39136	0.00411863	-0.0876603	0.536607	0.0431752	0.761193	0.531643	5e-05	0.239743	0.0869243	0.412019	0.00240581	0.348477	0.0113502	0.0661092	0.641472	0.0086583	0.951424
FAM162B	black	-0.187979	0.182034	0.15843	0.261953	0.0541322	0.703097	0.304511	0.028171	-0.17479	0.215215	-0.330715	0.0166359	-0.071664	0.613654	0.338237	0.0141856	-0.0365547	0.796965	-0.413415	0.0023171	-0.115295	0.415697	-0.146353	0.300528	-0.252669	0.0707348	0.133452	0.345592	0.599253	2.68e-06	0.36748	0.00736227	0.172205	0.222181
COL3A1	black	-0.237	0.090706	-0.15268	0.279885	0.192529	0.171491	-0.140646	0.319975	-0.152795	0.27952	0.224442	0.109685	-0.137935	0.329483	-0.0472485	0.739423	-0.390933	0.00416311	-0.262313	0.0602953	-0.0209991	0.882531	0.0521399	0.713547	0.141232	0.31794	0.116185	0.412079	0.464402	0.000524117	0.061766	0.66357	0.00431733	0.975767
IGDCC4	black	-0.178736	0.204874	-0.0128481	0.927969	0.0790734	0.577378	-0.223276	0.111591	-0.167824	0.234349	0.206534	0.141826	0.0260035	0.854808	-0.148679	0.292827	-0.545514	2.89e-05	0.0920858	0.516157	0.0901243	0.525173	0.283018	0.0420487	0.194167	0.167806	0.232112	0.0977627	0.432181	0.0013768	0.385512	0.00476679	0.261609	0.0610124
ADAMTS5	black	-0.114914	0.417247	0.134265	0.342636	0.127872	0.366315	0.541931	3.33e-05	-0.167203	0.236107	-0.464313	0.000525594	0.0664959	0.639519	0.615073	1.22e-06	0.0546829	0.700218	-0.623349	7.98e-07	-0.214905	0.126025	-0.0978549	0.490101	-0.402871	0.00306517	0.153364	0.277712	0.780693	8.78e-12	0.377001	0.0058698	0.133768	0.344442
ACKR1	black	-0.149935	0.288724	0.237631	0.0898256	0.0518727	0.714953	-0.0544506	0.701432	-0.243068	0.0825062	-0.0139766	0.921661	0.0749838	0.59728	0.0981378	0.488842	-0.463689	0.000535999	-0.239953	0.0866394	-0.0121543	0.931849	0.103959	0.4633	0.081415	0.566121	0.173798	0.217869	0.57809	7.19e-06	0.398995	0.00338963	0.0415351	0.770012
CFH	black	0.00713961	0.959936	0.119398	0.399183	0.0899061	0.52618	-0.0419297	0.767888	-0.279732	0.0445969	0.0247205	0.861901	0.190079	0.177112	0.102784	0.468397	-0.539495	3.67e-05	-0.374873	0.0061782	-0.129432	0.360445	0.167972	0.233929	0.095122	0.502359	0.40921	0.00259339	0.709449	3.92e-09	0.433385	0.00133021	0.0186237	0.895741
PXDN	black	-0.217545	0.121328	0.317575	0.0217826	0.089747	0.526916	0.290094	0.0369663	-0.147569	0.296488	-0.379091	0.0055801	-0.0264898	0.852123	0.373563	0.00637503	0.00806657	0.95474	-0.331127	0.0164931	-0.0104687	0.941283	-0.0817647	0.564448	-0.310772	0.0249372	0.241429	0.084661	0.609965	1.58e-06	0.568266	1.11e-05	0.246626	0.0779758
PDGFRB	black	-0.0844467	0.5517	0.323038	0.0194995	0.154757	0.273317	0.281523	0.0431929	-0.329899	0.0169224	-0.173789	0.217895	0.0748414	0.597978	0.270614	0.0523358	-0.314932	0.0229658	-0.678179	3.32e-08	-0.203573	0.147754	0.0451394	0.750671	-0.0466195	0.742772	0.247236	0.0772197	0.846585	2.66e-15	0.341654	0.0131785	-0.160146	0.256753
MUSTN1 /// TMEM110 /// TMEM110-MUSTN1	black	-0.122865	0.385534	0.305383	0.0277003	0.0711345	0.616284	-0.232424	0.0973006	-0.218551	0.119574	0.0364755	0.797395	0.0155874	0.912666	-0.175078	0.214447	-0.359537	0.00884968	-0.264506	0.0581039	0.0546333	0.700477	0.16747	0.23535	0.167023	0.236619	0.391751	0.00407813	0.480198	0.000314998	0.502933	0.00014477	-0.0801589	0.572147
IRX1	black	-0.270168	0.0527401	0.125418	0.37566	0.156445	0.268055	0.193656	0.168949	-0.248807	0.0752977	-0.149264	0.290912	-0.142183	0.314659	0.193377	0.169575	-0.304631	0.0281058	-0.216791	0.122656	-0.124019	0.381049	0.183441	0.193009	-0.0621553	0.661577	0.213387	0.128786	0.70388	5.85e-09	0.519311	7.99e-05	-0.0365847	0.796801
SLIT2	black	-0.113945	0.421212	0.133154	0.346681	0.268847	0.0539541	0.035534	0.802518	-0.294561	0.0340267	0.0633704	0.655372	0.0860379	0.544201	0.0637287	0.653547	-0.543404	3.14e-05	-0.299307	0.0311188	-0.0308217	0.828281	0.267506	0.0552098	0.100531	0.478253	0.399821	0.00331807	0.733413	6.26e-10	0.505255	0.000133301	0.089767	0.526823
FBLN1	black	-0.172343	0.221807	0.0927909	0.512936	0.107244	0.449207	-0.267727	0.0550017	-0.215134	0.125611	0.254493	0.0686565	-0.218795	0.119152	-0.326697	0.0180866	-0.63668	3.9e-07	-0.0164101	0.908076	0.06289	0.657823	0.441377	0.00105512	0.353524	0.0101424	0.413451	0.00231484	0.569947	1.03e-05	0.534853	4.41e-05	0.00907981	0.949062
IPO11 /// LRRC70	black	-0.2178	0.120882	0.207216	0.140485	0.187032	0.184287	0.340716	0.0134486	-0.112459	0.427332	-0.315222	0.0228332	0.209334	0.136384	0.481236	0.000304373	-0.101754	0.472889	-0.41245	0.00237808	-0.167972	0.23393	-0.00225051	0.987367	-0.23219	0.097648	0.16159	0.252435	0.586586	4.88e-06	0.229938	0.101035	0.0625624	0.659496
FBLN2	black	-0.201809	0.151373	0.155582	0.270736	0.219104	0.118617	0.344022	0.0125174	-0.285009	0.040564	-0.352692	0.0103337	0.106714	0.451465	0.516934	8.72e-05	-0.0994944	0.482824	-0.629013	5.91e-07	-0.211302	0.132654	-0.120661	0.394176	-0.284614	0.0408552	0.18408	0.191435	0.863689	1.71e-16	0.449301	0.000833905	0.0478145	0.736414
FSTL1	black	-0.191227	0.174461	0.0743855	0.600216	0.173155	0.219604	0.0729225	0.607424	-0.272982	0.0502281	-0.0141733	0.920562	-0.127662	0.367107	0.13417	0.34298	-0.368956	0.00711123	-0.40174	0.00315686	-0.0424677	0.764994	0.139536	0.323846	0.0142007	0.920409	0.274599	0.0488298	0.806037	5.63e-13	0.454404	0.000714493	-0.0386358	0.785672
DDIT4L	black	0.00590714	0.966848	0.0741916	0.60117	-0.106661	0.451692	0.0924011	0.514716	-0.142136	0.31482	-0.0430242	0.762004	0.287219	0.0389664	0.232132	0.0977336	-0.37432	0.00626058	-0.388888	0.00438249	0.018516	0.89634	-0.0635293	0.654563	-0.0721661	0.611165	0.315921	0.0225169	0.591866	3.81e-06	0.477297	0.000346517	0.138895	0.326096
ADAMTS2	black	-0.127991	0.365863	0.0900027	0.525734	0.0142632	0.92006	0.463752	0.000534935	-0.202186	0.150594	-0.39573	0.00368613	0.119168	0.400096	0.555299	1.93e-05	-0.0143267	0.919705	-0.653765	1.48e-07	-0.222148	0.113458	-0.30307	0.0289629	-0.333333	0.0157451	-0.0613486	0.665709	0.681941	2.6e-08	0.0846627	0.550679	0.0424971	0.764836
MAP1B	black	-0.189751	0.177875	0.340851	0.0134095	-0.069966	0.622103	0.0492148	0.728985	-0.212019	0.131314	-0.0630683	0.656913	-0.156644	0.267439	-0.0651846	0.646151	-0.501294	0.000153393	-0.220589	0.116078	-0.0017198	0.990346	0.388632	0.00441064	0.186804	0.184832	0.457542	0.000648924	0.682158	2.57e-08	0.677713	3.42e-08	0.217212	0.121913
GLT8D2	black	-0.365587	0.00769539	0.0452865	0.749885	0.302274	0.0294083	0.00388046	0.978219	-0.25189	0.0716364	0.0777144	0.583958	-0.13046	0.356611	0.0526982	0.710613	-0.424887	0.00169149	-0.231509	0.0986631	-0.00406876	0.977162	0.146984	0.298429	-0.011417	0.935974	0.353807	0.0100782	0.731296	7.42e-10	0.407081	0.00274409	0.0235561	0.868346
FAP	black	-0.00325247	0.981743	0.0959793	0.498497	-0.0486104	0.732188	0.203239	0.148436	-0.0170502	0.904507	-0.171885	0.223056	0.128915	0.362387	0.36273	0.00822298	-0.112365	0.427722	-0.522368	7.12e-05	-0.0157181	0.911936	-0.0940042	0.507416	-0.228392	0.103414	0.233634	0.0955216	0.650481	1.79e-07	0.141726	0.316235	-0.0467285	0.742192
LOXL1	black	-0.114316	0.419692	-0.183097	0.193859	-0.0697232	0.623315	0.0486468	0.731995	-4.34e-05	0.999756	0.0939326	0.507742	-0.0362539	0.7986	0.0732473	0.605821	-0.0210893	0.88203	-0.214277	0.127162	0.147515	0.296667	-0.399333	0.00336022	-0.174078	0.217117	-0.107491	0.44816	0.216985	0.122312	-0.134941	0.34019	0.0140372	0.921323
DES	black	0.147948	0.295234	-0.0922432	0.515438	-0.321329	0.0201909	0.000638346	0.996416	0.233524	0.0956825	0.160069	0.256985	-0.0489384	0.730449	-0.141097	0.318407	0.00298561	0.983241	0.0132717	0.925601	-0.00476446	0.973258	-0.282459	0.0424741	0.00442242	0.975177	-0.0878591	0.53568	-0.05939	0.675782	0.046321	0.744363	-0.0517532	0.715582
TNXA /// TNXB	black	-0.115572	0.414569	0.0496396	0.726736	0.1772	0.208855	-0.181416	0.198052	-0.321038	0.0203106	0.232874	0.0966354	-0.169612	0.229328	-0.236832	0.090942	-0.535233	4.35e-05	-0.328867	0.0172904	-0.0831821	0.557694	0.232339	0.0974266	0.357605	0.00924852	0.419787	0.00194812	0.587432	4.69e-06	0.338973	0.0139633	-0.290171	0.0369139
TMEM200A	black	-0.17485	0.215055	0.115125	0.416389	0.040532	0.77542	0.225477	0.108014	-0.130561	0.356237	-0.133047	0.347072	0.0554115	0.696415	0.289189	0.0375868	-0.339068	0.0139347	-0.20899	0.137044	-0.148366	0.293857	0.365232	0.00775926	-0.108061	0.445743	0.126192	0.372697	0.622916	8.16e-07	0.315236	0.0228268	0.207008	0.140895
AEBP1	black	-0.128158	0.365233	0.249183	0.0748442	0.172809	0.22054	0.332554	0.0160058	-0.363892	0.00800481	-0.225069	0.10867	0.131396	0.353143	0.454917	0.000703375	-0.253308	0.0700016	-0.665024	7.56e-08	-0.333087	0.0158268	-0.0232139	0.870242	-0.18278	0.194644	0.157092	0.266057	0.880767	7.44e-18	0.34549	0.0121219	0.00193168	0.989156
CD248	black	-0.278675	0.0454436	0.286533	0.0394567	0.115573	0.414562	0.382673	0.00511266	-0.340228	0.0135913	-0.34525	0.0121857	-0.0620716	0.662005	0.386179	0.0046886	-0.192229	0.172172	-0.571457	9.66e-06	-0.173982	0.217376	-0.00448888	0.974805	-0.150656	0.286386	0.110508	0.435444	0.85821	4.29e-16	0.507717	0.000122056	0.100665	0.477664
FAT4	black	-0.186315	0.186004	0.159328	0.259225	0.281427	0.0432675	0.393777	0.00387421	-0.203652	0.147595	-0.460835	0.000586008	-0.053399	0.706936	0.550125	2.39e-05	0.0808629	0.568766	-0.559891	1.59e-05	-0.165044	0.2423	-0.152789	0.279538	-0.371242	0.00673711	0.0498933	0.725394	0.745152	2.37e-10	0.124951	0.377455	-0.144158	0.307915
SYNPO2	black	-0.0242974	0.864242	0.112934	0.425372	-0.147623	0.29631	0.140063	0.322004	-0.0317644	0.823112	-0.0831562	0.557817	-0.0719479	0.612247	0.0250601	0.860023	-0.142455	0.313724	-0.370952	0.00678363	-0.111313	0.432088	-0.077411	0.585431	-0.0229855	0.871508	0.121301	0.391656	0.445531	0.000933338	0.314601	0.0231176	0.0217981	0.878094
NAP1L3	black	-0.266678	0.0559966	0.160881	0.254549	0.280592	0.0439188	-0.0628725	0.657912	-0.337871	0.0142971	0.180235	0.201037	-0.0262939	0.853205	-0.0584867	0.680446	-0.620825	9.1e-07	-0.305628	0.0275697	-0.0542983	0.702228	0.330324	0.0167727	0.26345	0.0591505	0.294022	0.0343708	0.666436	6.93e-08	0.367777	0.0073111	0.00967385	0.945734
COX7A1	black	-0.0991319	0.484428	0.323295	0.0193973	0.0889892	0.530425	0.149613	0.289774	-0.347405	0.0116222	-0.169561	0.229471	0.0644227	0.650018	0.100753	0.477276	-0.380795	0.00535323	-0.59588	3.15e-06	-0.0799105	0.573342	0.0361348	0.799248	0.0994228	0.483141	0.51864	8.19e-05	0.784644	5.87e-12	0.656534	1.26e-07	0.0474634	0.73828
ADIRF	black	0.0777961	0.583561	0.313101	0.0238165	0.112272	0.428106	-0.0962986	0.497062	-0.372359	0.00656067	0.00979882	0.945034	0.0647992	0.648106	-0.119839	0.397428	-0.5135	9.9e-05	-0.471641	0.000416307	0.00137253	0.992295	-0.00744737	0.958211	0.26185	0.0607663	0.509072	0.000116243	0.624286	7.6e-07	0.731611	7.23e-10	0.0225221	0.874077
CPE	black	-0.134487	0.34183	0.0651277	0.64644	0.0840181	0.553728	0.0854233	0.547091	-0.214253	0.127204	-0.0914928	0.518875	0.0332244	0.815121	0.0811511	0.567384	-0.390689	0.00418876	-0.406114	0.00281511	0.00191818	0.989232	0.107234	0.449253	-0.0183294	0.897379	0.462574	0.000555057	0.798553	1.32e-12	0.503259	0.000143108	0.102155	0.471136
PCOLCE	black	-0.236702	0.0911257	-0.00526906	0.970427	0.145004	0.305055	0.200763	0.15355	-0.306762	0.0269702	-0.0467222	0.742225	-0.018397	0.897003	0.271232	0.0517794	-0.340536	0.0135012	-0.461237	0.000578722	-0.166137	0.239153	-0.03322	0.815145	-0.0896266	0.527472	0.192649	0.17122	0.786866	4.66e-12	0.360497	0.0086571	0.17693	0.209562
MYOCD	black	-0.0224841	0.874289	0.072726	0.608395	-0.185661	0.187581	0.107281	0.449052	0.0749871	0.597264	-0.0730074	0.607005	-0.146384	0.300425	0.038925	0.784106	-0.00661315	0.962888	-0.169751	0.228941	-0.0888411	0.531112	-0.079069	0.577399	-0.124595	0.378826	0.0307571	0.828635	0.285247	0.0403898	0.292907	0.0350915	0.0671343	0.6363
SERPINF1	black	-0.193773	0.168686	0.271108	0.0518902	0.196881	0.161828	0.221868	0.113925	-0.403291	0.00303172	-0.210531	0.134106	-0.030811	0.828339	0.297101	0.0324435	-0.35691	0.00939581	-0.362718	0.00822542	-0.145753	0.302537	0.133413	0.345734	-0.111409	0.431687	0.348533	0.0113361	0.870209	5.45e-17	0.707043	4.67e-09	0.205524	0.143829
TMEM176A	black	-0.115377	0.41536	0.0414356	0.770548	0.0624771	0.659932	0.395833	0.00367642	-0.154709	0.273467	-0.209656	0.135769	0.278143	0.0458741	0.569035	1.07e-05	-0.0782415	0.581402	-0.32637	0.0182092	-0.183246	0.193489	0.024085	0.865418	-0.447264	0.000886381	0.179551	0.202782	0.731891	7.07e-10	0.460883	0.000585147	0.135131	0.339503
VLDLR	black	-0.146627	0.299616	0.0413594	0.770959	-0.063693	0.653729	0.157143	0.265899	0.0953607	0.501282	-0.237412	0.0901299	-0.126875	0.370095	0.171198	0.22494	0.134865	0.340465	-0.280746	0.0437975	0.16671	0.237514	-0.137413	0.331335	-0.285409	0.0402708	0.173722	0.218075	0.438409	0.00115067	0.332314	0.016087	0.0789123	0.578156
HS3ST2	black	-0.114071	0.420698	0.240132	0.086398	0.162191	0.250651	0.202151	0.150667	-0.215287	0.125337	-0.308793	0.0259239	-0.0922382	0.51546	0.313439	0.0236575	0.0244052	0.863645	-0.233706	0.0954169	-0.193658	0.168946	0.128103	0.365443	-0.272325	0.050806	0.18817	0.181583	0.49599	0.000184631	0.30069	0.0303115	-0.0956483	0.499986
MICU3	black	-0.305131	0.0278356	0.207889	0.139172	0.259033	0.0636974	0.259293	0.0634221	-0.166886	0.23701	-0.344856	0.0122914	-0.03662	0.796609	0.329428	0.0170892	-0.14889	0.292137	-0.266805	0.0558755	-0.105384	0.457157	0.261893	0.0607224	-0.264998	0.0576208	0.314393	0.0232134	0.714256	2.75e-09	0.344019	0.0125183	-0.0319092	0.822319
PPP1R14A	black	-0.063778	0.653297	0.220822	0.115684	-0.164566	0.243686	0.225656	0.107726	-0.0795702	0.574981	-0.178842	0.2046	0.0586026	0.679847	0.190409	0.176347	-0.170334	0.227324	-0.2955	0.0334345	-0.0556759	0.695037	0.056929	0.688518	-0.133443	0.345625	0.442902	0.00100885	0.559318	1.63e-05	0.598315	2.81e-06	0.170372	0.227216
ZNF423	black	-0.262296	0.0603127	0.231529	0.0986332	0.281383	0.0433016	-0.0241048	0.865308	-0.42535	0.00166977	0.0946039	0.5047	0.0241961	0.864803	-0.0667212	0.638383	-0.61663	1.13e-06	-0.296105	0.0330573	0.0294453	0.835841	0.289194	0.0375828	0.22637	0.106588	0.466826	0.000485504	0.760865	5.92e-11	0.655241	1.36e-07	0.119248	0.399779
RAI2	black	-0.142934	0.312083	0.281551	0.0431714	0.145119	0.304668	0.0236719	0.867705	-0.310836	0.0249058	-0.0307995	0.828402	-0.17125	0.224797	-0.018151	0.898373	-0.440693	0.0010765	-0.313088	0.0238228	-0.0967115	0.495211	0.237014	0.0906869	0.082823	0.559401	0.450208	0.00081145	0.787677	4.28e-12	0.657986	1.15e-07	-0.0405287	0.775438
COL1A1	black	-0.155006	0.272536	-0.158137	0.262848	0.062449	0.660076	-0.202041	0.150893	-0.0352294	0.804177	0.310545	0.0250488	-0.144003	0.308442	-0.128833	0.362695	-0.346544	0.0118446	-0.202883	0.149162	0.0634694	0.654868	-0.0353205	0.803681	0.151334	0.284195	0.0501674	0.723945	0.340619	0.0134768	0.0146697	0.91779	0.0415951	0.769689
LINC00597	black	-0.198064	0.159271	0.0899409	0.526019	0.16505	0.242284	0.124601	0.378802	-0.228381	0.10343	-0.200013	0.155124	0.233144	0.0962396	0.268835	0.0539659	-0.399555	0.003341	-0.238017	0.0892891	-0.203067	0.148786	0.552416	2.18e-05	-0.0365418	0.797034	0.205631	0.143615	0.612249	1.41e-06	0.256816	0.0660818	0.0495187	0.727376
PLTP	black	-0.100704	0.47749	0.206082	0.142719	0.222265	0.113263	0.49356	0.000200789	-0.275747	0.0478558	-0.496235	0.000183066	-0.0108383	0.939213	0.588408	4.48e-06	0.273594	0.0496953	-0.609891	1.59e-06	-0.249111	0.0749306	-0.317786	0.0216902	-0.394983	0.00375703	-0.105186	0.458008	0.608129	1.74e-06	0.221517	0.114513	-0.213056	0.129396
CFH /// CFHR1	black	-0.108486	0.443943	-0.0629517	0.657508	0.215497	0.12496	0.237718	0.0897041	-0.128126	0.365357	-0.222838	0.112312	0.135298	0.338902	0.462729	0.000552383	-0.179768	0.202229	-0.442283	0.00102742	-0.201508	0.151997	0.032901	0.816889	-0.284588	0.0408745	0.261321	0.061308	0.77253	1.97e-11	0.302048	0.0295354	-0.0844915	0.551488
DACT1	black	-0.146618	0.299645	0.0578083	0.683958	0.104373	0.461509	-0.151716	0.282968	-0.160963	0.254304	0.114243	0.41999	-0.00148604	0.991658	-0.137083	0.332507	-0.485229	0.000266448	-0.214208	0.127286	0.137977	0.329334	0.23982	0.0868198	0.148894	0.292123	0.482139	0.00029539	0.524991	6.45e-05	0.436978	0.00119947	0.137793	0.329987
DES /// SUPT20H	black	0.100064	0.480308	-0.037861	0.789871	-0.33288	0.0158962	-0.0812748	0.566792	0.179461	0.203012	0.231663	0.0984316	-0.192519	0.171513	-0.274648	0.0487873	-0.113129	0.424567	0.0732616	0.60575	0.0198562	0.888883	-0.13539	0.33857	0.107236	0.449241	-0.0026216	0.985284	-0.0322107	0.820667	0.146749	0.29921	-0.0298975	0.833356
CYBRD1	black	-0.108961	0.441939	0.203328	0.148254	0.0247175	0.861917	-0.0893968	0.528536	-0.250297	0.07351	0.169745	0.228959	-0.177925	0.20697	-0.227259	0.105184	-0.582954	5.77e-06	-0.318388	0.0214291	0.096426	0.496491	0.323949	0.0191394	0.377307	0.00582656	0.455741	0.000685862	0.657831	1.17e-07	0.510585	0.000110053	-0.234008	0.0949768
FIBIN	black	-0.202276	0.150409	0.323998	0.0191202	0.458141	0.000637051	0.203703	0.14749	-0.561819	1.47e-05	-0.179183	0.203723	-0.0671619	0.636161	0.151919	0.282316	-0.310701	0.0249721	-0.319684	0.0208756	-0.259295	0.0634195	0.140823	0.319359	0.0376263	0.791144	0.228529	0.103201	0.637172	3.8e-07	0.365497	0.00771159	-0.105371	0.457211
F10	black	-0.253739	0.0695094	0.106137	0.453931	0.198351	0.158655	0.141169	0.318159	-0.316569	0.0222265	0.117319	0.407503	-0.1903	0.1766	0.0105167	0.941014	-0.303112	0.0289394	-0.455033	0.000700887	-0.119591	0.398415	-0.121593	0.390506	0.0869064	0.540129	0.178161	0.206359	0.568187	1.11e-05	0.273389	0.0498733	-0.0524599	0.711865
LMOD1	black	-0.0182147	0.898018	0.213782	0.128063	-0.226431	0.106491	0.0507665	0.720782	-0.0219561	0.877218	0.0108297	0.939262	-0.159292	0.259333	-0.135643	0.337661	-0.25179	0.0717538	-0.217242	0.121861	-0.0659782	0.642134	0.0698356	0.622754	0.0909782	0.521238	0.332549	0.0160074	0.384649	0.00486973	0.433002	0.00134487	0.00783289	0.95605
SPARC	black	-0.178311	0.205969	-0.0309725	0.827454	0.0996789	0.482009	-0.0521944	0.713261	-0.235593	0.0926959	0.12051	0.394774	-0.101327	0.474758	-0.043346	0.760276	-0.460194	0.000597806	-0.433419	0.00132891	-0.0446928	0.75306	0.00704358	0.960475	0.176465	0.210781	0.173242	0.219369	0.631441	5.19e-07	0.264437	0.0581716	-0.00553439	0.968939
CASQ2	black	-0.0499079	0.725317	0.224112	0.110222	-0.0372866	0.792988	0.192285	0.172045	-0.100299	0.479274	-0.189124	0.179338	0.0167037	0.906439	0.115362	0.415421	-0.155859	0.269873	-0.359646	0.0088275	-0.0731391	0.606355	-0.0638761	0.652797	-0.123002	0.385	0.201547	0.151916	0.552466	2.17e-05	0.59041	4.08e-06	0.0932009	0.511067
ELTD1	black	-0.128738	0.36305	0.318806	0.0212494	0.125185	0.376554	0.443006	0.00100577	-0.274625	0.0488074	-0.46504	0.000513697	0.202067	0.15084	0.595795	3.17e-06	-0.00906494	0.949145	-0.543628	3.11e-05	-0.240456	0.0859619	-0.169743	0.228965	-0.376865	0.00588908	0.112204	0.428389	0.753908	1.11e-10	0.425598	0.00165821	0.075314	0.595662
ARHGEF34P /// OR2A4 /// OR2A7	black	-0.189818	0.177718	-0.0716854	0.613548	0.0421435	0.766737	0.0707836	0.618029	0.276447	0.04727	-0.0697799	0.623032	0.022638	0.873435	0.0984581	0.487417	0.227809	0.104321	0.227475	0.104843	-0.0565493	0.690491	-0.0301767	0.831822	0.0222668	0.875493	-0.353285	0.0101971	-0.399913	0.00331019	-0.322735	0.0196205	0.252488	0.0709432
MFAP2	black	-0.255123	0.067951	0.306943	0.0268755	0.0545369	0.700981	0.348244	0.0114088	-0.291497	0.0360215	-0.224271	0.109962	-0.0275554	0.846246	0.346553	0.0118422	-0.13896	0.325867	-0.62694	6.6e-07	-0.161559	0.252526	-0.163032	0.248171	-0.146953	0.298529	0.105101	0.458373	0.739213	3.9e-10	0.161327	0.253217	-0.0478361	0.736299
AQP1	black	-0.175002	0.21465	0.0936382	0.509078	0.172808	0.220543	-0.194663	0.166702	-0.340796	0.0134255	0.16641	0.238369	-0.0889632	0.530546	-0.111034	0.433251	-0.479726	0.000319947	-0.399798	0.00332005	0.0244741	0.863264	-0.0262355	0.853527	0.232189	0.0976484	0.214878	0.126074	0.581016	6.3e-06	0.254036	0.0691726	-0.280499	0.0439914
PAM	black	-0.231177	0.0991606	0.0572466	0.686869	0.323586	0.0192821	0.130559	0.356245	-0.24926	0.0747508	-0.0137517	0.922918	-0.0262389	0.853509	0.20518	0.144514	-0.323595	0.0192785	-0.456736	0.000665227	-0.109594	0.439277	0.0674141	0.634891	-0.0747821	0.598269	0.256974	0.0659098	0.826229	4.65e-14	0.394034	0.00384893	-0.125429	0.375619
FBLN5	black	-0.0743015	0.600629	0.212295	0.130802	0.215109	0.125656	0.0420425	0.767281	-0.352522	0.010373	-0.0122207	0.931478	-0.0943332	0.505925	0.022917	0.871888	-0.411115	0.00246479	-0.470332	0.000434171	-0.0471692	0.739845	0.0949955	0.50293	0.0733219	0.605453	0.475923	0.000362415	0.823093	7e-14	0.517597	8.51e-05	-0.204943	0.144989
AVPR1A	black	-0.061887	0.66295	0.229463	0.101761	0.0724863	0.609581	0.418002	0.00204583	-0.193588	0.169101	-0.399012	0.00338818	0.162919	0.248502	0.457211	0.000655588	-0.140147	0.32171	-0.446954	0.000894623	-0.268491	0.0542858	0.0911003	0.520677	-0.201495	0.152024	0.167567	0.235076	0.656842	1.24e-07	0.413482	0.00231296	0.191662	0.173465
EBF1	black	-0.249823	0.0740751	0.308586	0.0260286	0.188213	0.181482	0.260957	0.0616832	-0.374965	0.00616457	-0.248511	0.0756568	0.0353722	0.8034	0.333135	0.015811	-0.379553	0.00551776	-0.507921	0.000121166	-0.232384	0.0973595	0.208345	0.138289	-0.0875268	0.537229	0.337464	0.0144221	0.934125	5.11e-24	0.686019	1.99e-08	0.127452	0.367904
VCAN	black	-0.126181	0.372738	0.112817	0.425855	0.172826	0.220495	0.509455	0.000114648	-0.254663	0.0684662	-0.395528	0.00370519	0.11621	0.411981	0.560147	1.57e-05	0.0534895	0.706462	-0.772225	2.03e-11	-0.253272	0.0700427	-0.193658	0.168945	-0.339372	0.0138441	0.129467	0.360314	0.794388	2.09e-12	0.122544	0.386786	-0.0819402	0.56361
INMT	black	-0.242967	0.0826381	0.252292	0.0711697	-0.0449174	0.751859	-0.163598	0.24651	-0.196155	0.16341	0.153721	0.276582	-0.14861	0.293054	-0.212419	0.130572	-0.566147	1.22e-05	-0.0731213	0.606443	0.176487	0.210722	0.294155	0.0342855	0.258391	0.0643804	0.573467	8.84e-06	0.60278	2.26e-06	0.734109	5.92e-10	0.0945656	0.504873
C7	black	-0.118077	0.404455	0.201343	0.15234	-0.00267505	0.984984	0.0375124	0.791762	-0.208423	0.138137	-0.033324	0.814576	-0.096725	0.49515	-0.0107483	0.939717	-0.461781	0.000568994	-0.248486	0.0756876	-0.0288396	0.839172	0.153313	0.277872	0.0925973	0.51382	0.398403	0.00344183	0.6591	1.08e-07	0.646138	2.3e-07	0.238496	0.0886288
CTSK	black	-0.169482	0.229692	0.232179	0.0976638	0.0702268	0.620802	0.465939	0.00049932	-0.303795	0.0285622	-0.344939	0.0122692	0.0465985	0.742884	0.567165	1.17e-05	-0.134612	0.341379	-0.583766	5.56e-06	-0.288269	0.0382259	-0.00732628	0.95889	-0.268535	0.0542441	0.0780436	0.582361	0.849532	1.7e-15	0.409468	0.00257567	0.0679006	0.632445
TOX2	black	0.151391	0.284012	0.00123408	0.993072	-0.0571319	0.687465	0.27319	0.0500468	-0.0808385	0.568882	-0.397939	0.00348316	0.154416	0.27439	0.386966	0.00459778	-0.0250597	0.860025	-0.293216	0.0348905	-0.305905	0.0274221	0.0541396	0.703058	-0.276138	0.0475277	0.0390082	0.783655	0.482796	0.000289004	0.137473	0.331121	-0.164368	0.24426
ARNTL	black	0.310424	0.0251082	-0.32558	0.0185084	-0.166284	0.23873	0.050182	0.723869	0.136627	0.334135	0.174713	0.215419	0.121712	0.390042	-0.0116371	0.934743	-0.0604068	0.670546	0.129486	0.360246	-0.0509147	0.72	0.0477061	0.73699	0.0375909	0.791336	-0.0743345	0.600467	-0.233594	0.0955799	0.0064259	0.963938	0.0475615	0.737759
KCNE4	black	-0.193641	0.168983	0.357781	0.00921146	0.156436	0.268083	0.452547	0.00075602	-0.268851	0.0539506	-0.467096	0.000481356	0.0514495	0.717181	0.486416	0.000256036	0.044588	0.753621	-0.611944	1.43e-06	-0.308227	0.0262117	-0.146561	0.299836	-0.270525	0.0524163	0.0121064	0.932117	0.656222	1.28e-07	0.315876	0.022537	-0.0680138	0.631877
ZNF521	black	-0.260181	0.0624889	0.182743	0.194736	0.265257	0.0573679	0.183195	0.193616	-0.390646	0.00419338	-0.163687	0.246248	-0.0700617	0.621626	0.253466	0.0698212	-0.349238	0.0111606	-0.572128	9.38e-06	-0.211363	0.13254	0.0980282	0.48933	0.0145687	0.918353	0.199512	0.156181	0.816345	1.64e-13	0.262504	0.0601017	-0.218042	0.120458
AL132709.8	black	-0.141211	0.318015	0.0784654	0.580317	-0.0158688	0.911096	0.0587499	0.679086	-0.0842468	0.552645	-0.0173518	0.902825	0.126949	0.369811	0.104417	0.46132	-0.375576	0.00607485	-0.326706	0.0180831	0.00596889	0.966502	0.277312	0.0465533	0.0705818	0.619033	0.193181	0.170018	0.484636	0.000271795	0.191763	0.173234	0.25327	0.0700449
A2M-AS1	black	0.208629	0.13774	0.0914985	0.518849	0.244533	0.080617	-0.093045	0.511777	-0.331885	0.0162327	0.0414056	0.770709	0.256778	0.0661233	0.0264812	0.852171	-0.408946	0.00261169	-0.395126	0.00374339	-0.160193	0.256613	0.197272	0.16098	0.131428	0.353026	0.231921	0.0980478	0.464909	0.000515826	0.179452	0.203035	0.00309728	0.982614
TFPI	black	-0.230039	0.100882	0.238171	0.0890771	0.199002	0.157264	0.425861	0.00164607	-0.259607	0.0630913	-0.49404	0.0001975	0.000302184	0.998304	0.546134	2.82e-05	-0.0250578	0.860035	-0.569872	1.04e-05	-0.257323	0.06553	-0.0100518	0.943617	-0.296007	0.0331178	0.20322	0.148474	0.84664	2.64e-15	0.43672	0.00120846	-0.00247266	0.98612
CXCL12	black	-0.13644	0.334802	0.165828	0.240038	0.146134	0.301263	0.204363	0.146156	-0.281623	0.0431158	-0.108465	0.444032	0.14115	0.318223	0.325109	0.0186888	-0.358378	0.00908698	-0.498127	0.00017141	-0.0980384	0.489284	0.0317598	0.823137	-0.156341	0.268378	0.378025	0.0057263	0.890863	9.21e-19	0.496664	0.000180362	0.0901693	0.524965
THBS2	black	-0.358903	0.00897887	0.245408	0.0795044	0.189699	0.177994	0.283208	0.0419053	-0.257548	0.0652865	-0.328472	0.017433	-0.125171	0.376607	0.442931	0.00100798	-0.0374328	0.792194	-0.516547	8.85e-05	-0.181073	0.198917	-0.0973276	0.492454	-0.297321	0.0323092	-0.0434879	0.759515	0.798437	1.34e-12	0.296395	0.0328772	-0.0944615	0.505344
ZFPM2	black	-0.122195	0.388147	0.371891	0.00663417	0.225478	0.108012	-0.0194513	0.891135	-0.430057	0.00146251	-0.0955152	0.500585	0.047752	0.736746	0.0631314	0.656591	-0.513692	9.83e-05	-0.470887	0.000426522	-0.0728653	0.607707	0.274273	0.0491092	0.32882	0.0173071	0.306866	0.0269156	0.687567	1.8e-08	0.507339	0.000123726	-0.134199	0.342875
GPR116	black	-0.151679	0.283087	0.273956	0.0493821	0.0948487	0.503593	0.392401	0.0040117	-0.247186	0.0772815	-0.444703	0.00095655	0.0137319	0.923029	0.474371	0.000381173	0.0201279	0.887372	-0.447093	0.000890925	-0.211289	0.132679	-0.17909	0.203962	-0.375529	0.00608173	0.120294	0.395627	0.690758	1.45e-08	0.546054	2.82e-05	0.183551	0.192736
ISLR	black	-0.225723	0.107619	0.10098	0.476278	0.237219	0.0904001	0.413861	0.0022894	-0.361652	0.00843017	-0.241314	0.0848138	0.0207666	0.883822	0.484003	0.000277603	-0.0257762	0.856064	-0.686631	1.91e-08	-0.400303	0.00327695	-0.275434	0.0481199	-0.222356	0.113111	-0.0194229	0.891293	0.7113	3.43e-09	0.134041	0.343451	-0.199461	0.156291
CD34	black	-0.276984	0.0468242	0.319736	0.0208539	0.286462	0.0395081	0.0898344	0.526512	-0.497125	0.000177495	-0.0518194	0.715233	-0.0662711	0.640654	0.0985207	0.487139	-0.436963	0.00119998	-0.462911	0.000549228	-0.181893	0.196856	0.0934812	0.509792	0.080723	0.569437	0.238568	0.0885287	0.834211	1.59e-14	0.627678	6.35e-07	-0.0231797	0.870432
ARMCX2	black	-0.232558	0.0971026	0.249959	0.0739129	0.0541553	0.702976	0.158802	0.26082	-0.122176	0.388224	-0.223908	0.110554	0.014826	0.916916	0.270518	0.0524226	-0.28282	0.0421994	-0.120953	0.393025	0.123251	0.38403	0.347829	0.011514	-0.102083	0.471451	0.405492	0.00286161	0.645873	2.33e-07	0.616368	1.15e-06	0.230217	0.100611
CRNN	black	-0.0102435	0.942544	-0.130592	0.356122	-0.00205899	0.988442	-0.00272058	0.984728	0.0930428	0.511788	-0.0828328	0.559355	-0.238758	0.0882684	-0.142662	0.313016	0.223723	0.110856	0.185672	0.187555	0.133856	0.344121	-0.079358	0.576004	0.12387	0.381627	-0.352786	0.0103118	-0.306619	0.0270453	-0.203564	0.147774	-0.0584041	0.680874
TMEM150C	black	-0.136015	0.336325	0.361652	0.00843018	0.144099	0.308116	0.328729	0.0173399	-0.197185	0.161167	-0.250041	0.0738152	0.137903	0.329598	0.330008	0.0168838	-0.203566	0.14777	-0.224433	0.1097	-0.133723	0.344606	0.165384	0.241319	-0.226875	0.105788	0.21947	0.117988	0.624712	7.43e-07	0.462429	0.000557586	0.234529	0.0942221
KDR	black	-0.19785	0.159732	0.343714	0.0126017	0.169972	0.228326	0.363628	0.00805387	-0.300189	0.0306021	-0.468825	0.000455603	0.104259	0.462002	0.482253	0.000294278	-0.0823791	0.561516	-0.329481	0.0170704	-0.139499	0.323975	0.0587523	0.679074	-0.364085	0.00796901	0.208229	0.138514	0.736411	4.91e-10	0.437991	0.00116476	0.0983781	0.487773
SCN3A	black	-0.221841	0.11397	0.0166417	0.906784	0.117256	0.407755	0.242717	0.0829648	-0.0368991	0.795093	-0.401713	0.00315907	-0.0196229	0.89018	0.401932	0.00314112	0.0279883	0.84386	-0.205267	0.14434	-0.149438	0.290344	0.0990841	0.48464	-0.31263	0.0240397	0.149076	0.291526	0.516916	8.73e-05	0.310534	0.0250541	0.0272563	0.847895
OR2A4	black	-0.0131159	0.926471	-0.0875044	0.537334	-0.0379021	0.789648	0.132566	0.348836	0.209167	0.136705	-0.0399178	0.778737	0.147234	0.297598	0.140851	0.319263	0.180409	0.200597	0.192086	0.172498	-0.136332	0.335189	-0.0856807	0.54588	-0.0135561	0.924011	-0.327249	0.017881	-0.387053	0.00458783	-0.324657	0.0188631	0.167657	0.23482
AK021804	black	-0.0755229	0.594639	0.0661144	0.641446	0.117375	0.407274	0.185951	0.186881	-0.245732	0.0790956	-0.125353	0.375908	0.249245	0.0747689	0.364266	0.00793569	-0.387755	0.00450833	-0.292251	0.0355218	-0.226458	0.106449	0.383048	0.00506573	-0.148308	0.294046	0.351879	0.0105233	0.791739	2.78e-12	0.469411	0.000447158	0.126687	0.37081
DOCK11	black	-0.073027	0.606908	0.184448	0.190533	0.239483	0.0872772	0.450837	0.000796188	-0.241825	0.0841374	-0.509124	0.000116025	0.306418	0.0271508	0.674976	4.07e-08	0.0660968	0.641535	-0.58361	5.6e-06	-0.238356	0.0888205	-0.0475522	0.737808	-0.433896	0.00131086	0.146164	0.301161	0.77911	1.03e-11	0.476272	0.000358317	0.0757413	0.593571
FN1	black	-0.0858309	0.545174	-0.033878	0.81155	0.0534272	0.706789	0.521382	7.39e-05	-0.186066	0.186605	-0.342446	0.0129541	0.11507	0.41661	0.558644	1.68e-05	0.0256072	0.856998	-0.706582	4.82e-09	-0.356523	0.00947867	-0.226252	0.106776	-0.31378	0.0234982	0.0020481	0.988503	0.654632	1.41e-07	-0.0310421	0.827072	-0.0396742	0.780053
LHFP	black	-0.303518	0.0287146	0.268561	0.0542204	0.261547	0.061076	0.283441	0.0417296	-0.419879	0.00194321	-0.23081	0.0997126	-0.0810937	0.567659	0.266076	0.0565747	-0.31374	0.0235168	-0.654592	1.41e-07	-0.214248	0.127215	0.0291734	0.837336	-0.0329197	0.816787	0.17894	0.204347	0.884804	3.3e-18	0.475091	0.000372366	-0.00565117	0.968284
MAN1A1	black	-0.218069	0.120412	0.12572	0.374503	0.260076	0.0625992	0.341335	0.01327	-0.194051	0.168066	-0.416951	0.00210532	-0.0263916	0.852666	0.522154	7.18e-05	0.010302	0.942216	-0.39573	0.00368616	-0.127109	0.369205	0.0739469	0.602374	-0.351703	0.0105648	0.246058	0.0786858	0.789733	3.44e-12	0.428032	0.00154869	-0.12657	0.371254
LRRC2	black	-0.216806	0.12263	0.046331	0.74431	0.155489	0.271027	0.21237	0.130662	-0.186652	0.185196	-0.113556	0.422811	-0.106797	0.451114	0.249019	0.0750411	-0.164635	0.243485	-0.306787	0.0269569	-0.0664454	0.639774	0.242255	0.08357	-0.102075	0.471485	0.102055	0.471573	0.703321	6.09e-09	0.36231	0.00830327	-0.170803	0.226026
HTRA1	black	-0.246262	0.0784307	0.183932	0.191799	0.0742729	0.60077	-0.17274	0.220728	-0.274417	0.0489849	0.147205	0.297694	-0.148457	0.293557	-0.126313	0.372235	-0.553535	2.08e-05	-0.226878	0.105784	0.0501396	0.724092	0.335542	0.0150253	0.201841	0.151307	0.359528	0.00885147	0.683543	2.34e-08	0.381175	0.00530374	-0.00361281	0.979721
COL12A1	black	-0.21731	0.121741	0.198775	0.157748	0.192451	0.171668	-0.159238	0.259497	-0.296483	0.032823	0.0362932	0.798386	-0.104214	0.462195	-0.0199401	0.888416	-0.41764	0.00206616	-0.327841	0.0176629	0.00853767	0.952099	0.117785	0.405629	0.0813755	0.56631	0.388863	0.00438526	0.721031	1.65e-09	0.441621	0.00104761	0.00128148	0.992806
SGCE	black	-0.186558	0.185422	0.254429	0.0687289	0.262527	0.0600787	0.266321	0.0563388	-0.414941	0.00222348	-0.249012	0.0750495	0.160427	0.25591	0.378482	0.00566326	-0.346382	0.011887	-0.45996	0.000602174	-0.168282	0.233055	0.047111	0.740155	-0.160455	0.255826	0.441845	0.00104073	0.870798	4.9e-17	0.658385	1.13e-07	0.0776764	0.584142
FERMT2	black	-0.0894017	0.528513	0.341877	0.0131151	0.154094	0.275403	0.290005	0.0370269	-0.340135	0.0136183	-0.313035	0.0238477	0.163321	0.24732	0.359342	0.00888925	-0.251737	0.0718146	-0.626611	6.72e-07	-0.127989	0.365871	-0.0623971	0.660341	-0.127942	0.366049	0.370805	0.00680736	0.844461	3.66e-15	0.708148	4.31e-09	0.0851048	0.548592
TMEM119	black	-0.311147	0.0247536	0.137441	0.331236	0.154195	0.275082	0.0790826	0.577334	-0.235137	0.093348	-0.0302952	0.831171	-0.0324726	0.819233	0.132466	0.349202	-0.323321	0.019387	-0.352393	0.0104029	-0.0436038	0.758894	0.0169873	0.904857	-0.0650746	0.646709	0.241667	0.0843458	0.678698	3.21e-08	0.313152	0.0237924	0.0622049	0.661324
CLDN5	black	-0.0385624	0.786069	0.405364	0.00287124	0.00729515	0.959064	-0.0340631	0.810539	-0.311447	0.024608	-0.0239876	0.865957	-0.0337858	0.812053	-0.0611347	0.666806	-0.462765	0.000551754	-0.37437	0.00625315	-0.117865	0.405308	0.105196	0.457967	0.158888	0.260559	0.399299	0.00336311	0.6508	1.76e-07	0.603263	2.21e-06	0.103209	0.466549
COL15A1	black	-0.221374	0.114754	0.0839938	0.553842	0.251047	0.0726238	0.435755	0.0012426	-0.214892	0.126047	-0.360658	0.00862512	0.185134	0.188859	0.589934	4.18e-06	-0.0355566	0.802395	-0.547126	2.7e-05	-0.201054	0.152942	-0.0982545	0.488322	-0.399995	0.00330319	0.149883	0.288891	0.788766	3.81e-12	0.27619	0.0474839	0.00998658	0.943982
TSC22D3	black	-0.209008	0.13701	0.343294	0.0127177	0.385547	0.0047627	0.151249	0.284469	-0.439693	0.00110842	-0.278279	0.0457634	-0.0843023	0.552382	0.0748661	0.597857	-0.116351	0.411408	-0.340215	0.0135949	-0.329091	0.0172098	0.0962122	0.49745	0.111448	0.431527	0.196295	0.163105	0.405733	0.00284355	0.199406	0.156407	-0.320598	0.020493
EFEMP2	black	-0.219912	0.11723	0.198233	0.158907	0.0556669	0.695083	0.211234	0.132782	-0.251913	0.0716104	-0.124103	0.380726	0.0051024	0.971362	0.318349	0.0214459	-0.370694	0.00682525	-0.467457	0.000475872	-0.120521	0.394731	0.0597643	0.673853	-0.12548	0.375421	0.258357	0.0644166	0.89226	6.79e-19	0.54456	3e-05	0.181408	0.198073
C1QTNF7	black	-0.104943	0.459053	0.326453	0.0181778	0.330031	0.0168757	0.255974	0.0670066	-0.394306	0.00382239	-0.140822	0.319361	-0.0742708	0.60078	0.156761	0.267077	-0.128506	0.363924	-0.439665	0.00110934	-0.299882	0.0307812	-0.00555709	0.968812	-0.00916335	0.948594	0.265576	0.0570573	0.606102	1.92e-06	0.294874	0.0338285	-0.404128	0.00296597
KCNJ8	black	-0.275619	0.0479635	0.229556	0.101619	0.141959	0.31543	0.363428	0.00809134	-0.241078	0.0851294	-0.238098	0.0891777	-0.0186775	0.895441	0.383205	0.00504615	-0.220476	0.11627	-0.331444	0.0163838	-0.137681	0.330383	0.0335409	0.813391	-0.286358	0.0395826	0.199412	0.156395	0.796372	1.68e-12	0.620438	9.29e-07	0.250996	0.0726832
COL14A1	black	-0.204361	0.146159	-0.000306271	0.998281	0.173804	0.217852	0.0578169	0.683913	-0.21105	0.133127	0.0539308	0.704151	-0.0526715	0.710754	0.136027	0.33628	-0.26295	0.0596519	-0.52824	5.7e-05	-0.0889119	0.530784	-0.0729059	0.607506	-0.000829334	0.995344	0.137493	0.331051	0.588172	4.53e-06	0.028389	0.841653	-0.165852	0.23997
EMILIN1	black	-0.110584	0.435129	0.19405	0.168066	-0.00138081	0.992249	0.362686	0.00823133	-0.253039	0.0703096	-0.144667	0.306191	0.154601	0.273808	0.4544	0.000714573	-0.178594	0.205238	-0.521556	7.34e-05	-0.18939	0.178716	-0.11985	0.397387	-0.262835	0.0597682	0.160159	0.256715	0.775463	1.48e-11	0.41917	0.0019814	0.231806	0.0982192
KDELR3	black	-0.14629	0.300739	0.14987	0.288935	0.101159	0.475494	0.133882	0.344028	-0.201724	0.15155	-0.0584579	0.680595	-0.0290697	0.837906	0.154034	0.275591	-0.213665	0.128277	-0.589339	4.29e-06	-0.0768453	0.588183	-0.178361	0.205839	0.0264882	0.852132	0.152965	0.278977	0.643131	2.72e-07	0.11413	0.420455	-0.135899	0.336742
SOD3	black	-0.0686293	0.628788	0.210933	0.133348	0.274657	0.0487795	0.344222	0.012463	-0.416732	0.00211792	-0.191704	0.17337	0.122432	0.387221	0.411745	0.00242357	-0.152443	0.280642	-0.541813	3.35e-05	-0.290737	0.0365305	-0.125802	0.374186	-0.200863	0.15334	-0.0202752	0.886553	0.703648	5.95e-09	0.423713	0.00174771	0.0253996	0.858145
CDH5	black	-0.119882	0.397259	0.282348	0.0425586	0.118488	0.40281	0.476273	0.000358301	-0.319597	0.0209125	-0.518579	8.21e-05	0.143701	0.309467	0.599572	2.64e-06	0.0410103	0.77284	-0.675172	4.02e-08	-0.286809	0.0392586	-0.279856	0.0444988	-0.360593	0.00863792	0.0660326	0.641859	0.771154	2.25e-11	0.379051	0.00558553	0.0672703	0.635615
SYNC	black	-0.119271	0.399688	0.183099	0.193852	0.0872748	0.538407	-0.149551	0.289976	-0.237774	0.0896262	-0.0595237	0.675093	-0.112777	0.426018	-0.192095	0.172476	-0.405052	0.00289496	-0.354547	0.00991167	0.0856769	0.545898	0.340001	0.0136578	0.367537	0.00735243	0.400686	0.00324456	0.5126	0.000102277	0.391332	0.0041215	-0.192513	0.171527
LOC400043	black	-0.253139	0.0701941	0.237251	0.0903559	0.0778173	0.583458	0.316213	0.0223857	-0.211884	0.131566	-0.273944	0.0493925	0.0534453	0.706694	0.430261	0.00145411	-0.255595	0.0674255	-0.40565	0.00284973	-0.159053	0.260058	0.213213	0.129106	-0.119338	0.39942	0.190131	0.176991	0.808261	4.34e-13	0.538154	3.87e-05	0.067757	0.633167
WASF3	black	-0.217624	0.12119	0.287605	0.0386932	0.235444	0.092909	0.165047	0.242292	-0.296864	0.0325885	-0.301079	0.0300878	-0.0747182	0.598583	0.180104	0.201371	-0.260946	0.0616951	-0.251197	0.0724475	-0.0620992	0.661865	0.207736	0.139471	-0.0479107	0.735903	0.352985	0.0102659	0.716858	2.27e-09	0.773836	1.74e-11	0.110369	0.436027
COL5A2	black	-0.2259	0.107336	-0.0589689	0.677955	0.0836493	0.555475	0.163642	0.246379	-0.1022	0.470938	-0.133526	0.345326	-0.00141542	0.992054	0.319831	0.0208137	-0.121252	0.391846	-0.429745	0.00147554	-0.0754598	0.594948	-0.0837242	0.55512	-0.169506	0.229623	0.0692219	0.625821	0.568872	1.08e-05	0.037448	0.792112	0.090302	0.524352
AKAP2 /// PALM2-AKAP2	black	-0.118505	0.402745	0.290735	0.0365321	0.328239	0.0175176	0.428613	0.00152351	-0.356244	0.00953882	-0.444458	0.000963536	0.302537	0.0292606	0.648529	2.01e-07	-0.0894791	0.528155	-0.590763	4.02e-06	-0.316254	0.0223672	0.0750161	0.597121	-0.327049	0.0179553	0.193133	0.170125	0.813179	2.41e-13	0.496775	0.000179667	0.0151192	0.91528
TPST1	black	-0.170671	0.226392	0.0413621	0.770944	0.209893	0.135318	0.593055	3.61e-06	-0.190207	0.176815	-0.413256	0.00232707	0.117757	0.40574	0.701896	6.73e-09	0.0801907	0.571994	-0.62332	7.99e-07	-0.33006	0.0168654	-0.153579	0.277029	-0.464488	0.000522699	-0.0140507	0.921247	0.794762	2e-12	0.210405	0.134345	-0.00345005	0.980634
CNRIP1	black	-0.190252	0.17671	0.230294	0.100493	0.0561727	0.69245	-0.0507786	0.720718	-0.342533	0.0129298	0.101299	0.474879	-0.148157	0.294544	-0.0869666	0.539847	-0.616037	1.17e-06	-0.383492	0.00501063	-0.00913234	0.948767	0.255336	0.0677134	0.243114	0.0824468	0.461821	0.000568272	0.802913	8.07e-13	0.574298	8.52e-06	-0.0950725	0.502582
LINC01116	black	-0.393638	0.00388792	0.252026	0.0714787	0.0576084	0.684993	0.30131	0.029955	-0.13356	0.345199	-0.251688	0.0718718	-0.016686	0.906537	0.425991	0.00164007	-0.172245	0.222072	-0.338106	0.0142254	-0.129645	0.35965	0.0486154	0.732162	-0.173442	0.218829	0.100308	0.479233	0.719374	1.88e-09	0.403462	0.0030182	0.120093	0.396423
ACKR3 /// AK023507	black	-0.197951	0.159514	-0.154094	0.275402	0.190234	0.176753	0.286335	0.0395989	-0.0417819	0.768683	-0.113135	0.424542	0.0850255	0.548966	0.448102	0.000864436	-0.0234476	0.868947	-0.38955	0.00431037	-0.206178	0.14253	0.0542942	0.70225	-0.228571	0.103135	0.13359	0.345092	0.576121	7.85e-06	0.157651	0.264338	-0.31432	0.0232472
P2RX1	black	0.139155	0.325181	-0.0853718	0.547334	-0.145517	0.30333	0.111045	0.433205	0.108124	0.445475	0.0491434	0.729363	-0.0690028	0.626917	-0.0751265	0.59658	-0.0833415	0.556936	-0.277221	0.0466284	-0.161039	0.254076	-0.0895383	0.527881	0.0657214	0.643433	-0.000751622	0.995781	0.207734	0.139474	0.105124	0.458274	-0.0622795	0.660942
FKBP10	black	-0.152445	0.280635	0.00149356	0.991616	0.00414051	0.976759	-0.0128702	0.927845	0.00579412	0.967482	0.126194	0.372688	-0.0916581	0.518117	0.121685	0.390146	-0.216653	0.1229	-0.0990781	0.484667	0.0131405	0.926334	0.10824	0.444986	-0.113725	0.422117	0.189096	0.179404	0.428083	0.00154646	0.0873803	0.537914	0.13196	0.351062
GPR124	black	-0.266386	0.0562762	0.131404	0.353113	0.178595	0.205238	0.0219027	0.877514	-0.304394	0.0282346	0.0798024	0.573862	-0.0448787	0.752065	0.0681375	0.631255	-0.543124	3.18e-05	-0.30197	0.0295796	-0.162856	0.248687	0.197206	0.161123	0.115166	0.41622	0.242902	0.0827229	0.794215	2.13e-12	0.509038	0.000116386	0.0372979	0.792927
MIR100HG	black	-0.113053	0.42488	0.0535863	0.705955	0.17765	0.207683	0.244033	0.0812584	-0.27302	0.050195	-0.21073	0.13373	0.230996	0.0994332	0.489956	0.000227134	-0.262593	0.0600122	-0.406379	0.0027955	-0.212421	0.130568	0.153406	0.277577	-0.254716	0.0684064	0.289764	0.0371914	0.848901	1.87e-15	0.416554	0.00212822	-0.0173182	0.903013
TMEM37	black	-0.0732173	0.605969	0.259562	0.063138	0.138634	0.327014	0.0591655	0.67694	-0.360385	0.00867941	-0.185465	0.188057	0.0565655	0.690407	0.209569	0.135935	-0.211019	0.133187	-0.433255	0.00133518	-0.0158117	0.911414	-0.124601	0.3788	-0.0272879	0.84772	0.0556643	0.695097	0.622762	8.23e-07	0.670857	5.27e-08	0.183108	0.19383
NOSTRIN	black	-0.145505	0.30337	0.231469	0.0987228	0.0487849	0.731263	0.358687	0.0090233	-0.185087	0.188975	-0.456616	0.000667696	0.104423	0.461295	0.434753	0.00127898	-0.156668	0.267366	-0.282125	0.0427297	-0.129662	0.359587	0.202652	0.149637	-0.159539	0.258585	0.419971	0.0019383	0.646814	2.21e-07	0.47784	0.000340403	0.0409916	0.772941
LILRB5	black	-0.146395	0.300391	-0.0384597	0.786625	0.127346	0.368306	0.325273	0.0186256	-0.201811	0.151369	-0.386255	0.00467978	0.151384	0.284035	0.653574	1.5e-07	0.134808	0.340672	-0.551466	2.26e-05	-0.196647	0.162337	-0.185234	0.188616	-0.393086	0.00394274	-0.0186384	0.895658	0.640965	3.08e-07	0.123642	0.382513	-0.189231	0.179087
MEIS3P1	black	-0.111811	0.430018	0.16965	0.229223	0.236514	0.0913897	0.548703	2.54e-05	-0.306666	0.0270203	-0.493905	0.000198417	0.150821	0.285851	0.697525	9.14e-09	0.0879616	0.535202	-0.529157	5.5e-05	-0.34101	0.0133635	0.00200244	0.988759	-0.448343	0.000858229	0.117632	0.406241	0.790404	3.21e-12	0.308889	0.0258751	-0.0781723	0.581737
SMOC2	black	-0.231896	0.0980851	0.0957525	0.499517	0.144402	0.307089	-0.224677	0.109304	-0.190765	0.175524	0.138331	0.328083	-0.191792	0.173169	-0.110176	0.436837	-0.399691	0.00332928	-0.126404	0.371888	0.130686	0.355771	0.228289	0.103573	0.0767126	0.58883	0.406036	0.00282089	0.628395	6.11e-07	0.581696	6.11e-06	0.210715	0.13376
MYL9	black	-0.0483309	0.733672	0.239868	0.0867554	-0.163755	0.24605	0.0703755	0.620061	-0.0324394	0.819415	0.00601532	0.966241	-0.0625058	0.659785	-0.00451224	0.974674	-0.220221	0.116703	-0.346367	0.0118908	0.00862648	0.951602	-0.0867535	0.540845	-0.0545966	0.700669	0.286547	0.0394466	0.528394	5.67e-05	0.490035	0.000226521	0.000201778	0.998867
FMOD	black	-0.165424	0.241201	0.17989	0.201917	0.210729	0.133732	0.179673	0.20247	-0.386433	0.00465918	-0.126399	0.371908	-0.0300882	0.832308	0.198983	0.157306	-0.416211	0.00214821	-0.46967	0.000443478	-0.0797151	0.574283	0.0108658	0.93906	0.000376019	0.997889	0.240291	0.0861837	0.848872	1.88e-15	0.669477	5.75e-08	0.0885245	0.532583
ZCCHC24	black	-0.230527	0.100141	0.228644	0.103022	0.0871798	0.538851	0.176342	0.211104	-0.310857	0.0248955	-0.106088	0.454138	0.00610675	0.965728	0.18611	0.186498	-0.512382	0.000103091	-0.361272	0.00850431	-0.0926352	0.513647	0.294141	0.0342949	-0.00945674	0.94695	0.378079	0.00571883	0.885161	3.07e-18	0.718654	1.98e-09	0.150265	0.287652
PLAC9	black	-0.156676	0.267339	0.136679	0.33395	0.0407585	0.774198	-0.129355	0.360737	-0.32916	0.0171849	0.173388	0.218973	-0.102206	0.470915	-0.154208	0.275044	-0.554547	1.99e-05	-0.393165	0.00393482	-0.0404121	0.776067	0.064447	0.649894	0.309798	0.0254185	0.367604	0.00734078	0.623944	7.73e-07	0.428912	0.00151072	-0.0569934	0.688184
FXYD1	black	-0.162899	0.248562	0.328648	0.0173692	0.0407454	0.774269	-0.144063	0.308238	-0.326788	0.0180526	0.16153	0.252612	-0.135761	0.337236	-0.182589	0.195118	-0.624149	7.65e-07	-0.119414	0.39912	0.0930258	0.511865	0.225128	0.108575	0.21076	0.133675	0.43436	0.00129351	0.652202	1.62e-07	0.813084	2.44e-13	0.227328	0.105074
ABCA9	black	-0.134937	0.340205	0.425137	0.00167972	0.166067	0.239353	0.32819	0.0175355	-0.27268	0.0504936	-0.263324	0.0592764	0.0587912	0.678873	0.271981	0.0511106	-0.297807	0.0320149	-0.360026	0.00875104	-0.225613	0.107796	0.256596	0.0663228	-0.0662878	0.64057	0.281272	0.0433875	0.717863	2.1e-09	0.609586	1.61e-06	0.0649171	0.647508
NDN	black	-0.151627	0.283254	0.365495	0.00771201	0.13005	0.35814	0.319736	0.020854	-0.394294	0.00382357	-0.229842	0.101183	-0.0665594	0.639198	0.285436	0.0402511	-0.378838	0.00561458	-0.576956	7.57e-06	-0.152027	0.281972	0.0267808	0.850518	-0.0609217	0.6679	0.284871	0.0406658	0.897533	2.06e-19	0.652138	1.63e-07	0.0310793	0.826868
PRUNE2	black	0.0162077	0.909205	0.0732448	0.605833	-0.17391	0.217567	0.181192	0.198616	0.00462669	0.974031	-0.00294698	0.983458	-0.136495	0.334606	0.0318959	0.822391	-0.110886	0.433866	-0.393054	0.00394596	-0.12563	0.374847	-0.0488213	0.73107	-0.0636745	0.653823	0.279039	0.0451506	0.445835	0.000924947	0.0629372	0.657582	-0.279447	0.0448243
CPED1	black	-0.130661	0.355864	0.230095	0.100797	0.281174	0.0434639	0.363841	0.00801426	-0.388545	0.00442027	-0.364125	0.00796163	0.192689	0.171129	0.526186	6.16e-05	-0.167822	0.234353	-0.55618	1.86e-05	-0.287199	0.0389804	5.42e-05	0.999696	-0.281756	0.0430135	0.194788	0.166424	0.873883	2.78e-17	0.616129	1.16e-06	0.0349915	0.805474
RELN	black	0.0775071	0.584964	-0.00416338	0.976631	0.0327935	0.817477	-0.113396	0.423466	-0.209729	0.135629	0.124496	0.379206	0.0768544	0.588139	-0.108614	0.443404	-0.456109	0.000678162	-0.286294	0.0396287	0.0194207	0.891305	0.263881	0.0587218	0.156544	0.267749	0.582583	5.87e-06	0.602688	2.27e-06	0.368429	0.00719995	-0.0491196	0.729489
IGF1	black	-0.167379	0.235607	0.217317	0.121729	0.17998	0.201687	0.423537	0.00175629	-0.208708	0.137587	-0.468059	0.000466851	-0.00154265	0.99134	0.496533	0.000181184	-0.0060622	0.965978	-0.41964	0.00195603	-0.124696	0.378435	-0.103925	0.463444	-0.439995	0.00109869	0.238721	0.0883187	0.790683	3.11e-12	0.545928	2.84e-05	0.12243	0.387228
RCAN2	black	-0.086525	0.541916	0.25573	0.0672764	0.00653251	0.963341	-0.0109397	0.938646	-0.352996	0.0102634	0.0869919	0.539729	-0.00957316	0.946298	-0.129244	0.361153	-0.629254	5.84e-07	-0.404537	0.00293432	-0.0879541	0.535237	0.342625	0.0129039	0.331241	0.0164536	0.664155	7.97e-08	0.724599	1.26e-09	0.46248	0.000556699	-0.188422	0.180988
FAM19A5	black	-0.242395	0.0833856	0.265044	0.0575755	0.214717	0.126364	0.0658415	0.642826	-0.27622	0.0474589	0.00856397	0.951952	-0.0919732	0.516673	0.127663	0.367104	-0.162798	0.248857	-0.407137	0.00274008	-0.0129223	0.927554	-0.178401	0.205738	-0.158287	0.26239	0.181439	0.197996	0.650655	1.77e-07	0.313711	0.0235303	-0.161903	0.251505
DAB2 /// LOC101926921	black	-0.194007	0.168163	0.167521	0.235205	0.0920223	0.516448	0.526066	6.19e-05	-0.282952	0.0420992	-0.394845	0.00377031	0.153036	0.278752	0.650243	1.82e-07	-0.108973	0.441891	-0.691558	1.37e-08	-0.240235	0.0862591	-0.123473	0.383165	-0.304081	0.0284052	0.0724682	0.60967	0.848529	1.98e-15	0.323388	0.0193603	0.051789	0.715393
GYPC	black	0.00956129	0.946364	0.531527	5.02e-05	0.0508978	0.720089	0.183292	0.193374	-0.379178	0.00556841	-0.190516	0.176099	0.102078	0.471471	0.1177	0.405967	-0.335178	0.0151419	-0.524239	6.64e-05	-0.0977986	0.490352	-0.110847	0.434028	0.0512175	0.718403	0.307724	0.0264701	0.663343	8.37e-08	0.687956	1.75e-08	-0.0380974	0.788589
FAM107A	black	-0.0896128	0.527536	0.310051	0.025293	0.24662	0.0779835	0.198138	0.159113	-0.489121	0.000233667	-0.315922	0.0225165	-0.16319	0.247703	0.190602	0.175901	0.011941	0.933042	-0.208746	0.137514	-0.30967	0.0254824	0.0541123	0.703201	-0.106669	0.451657	-0.013669	0.92338	0.370262	0.00689531	0.267546	0.0551721	-0.0626466	0.659066
CD302 /// LY75 /// LY75-CD302	black	-0.150084	0.28824	0.102064	0.471533	0.154995	0.27257	-0.0832988	0.557139	-0.0911173	0.520599	0.0999624	0.480757	-0.140293	0.321203	-0.129602	0.359812	-0.475808	0.000363777	-0.145538	0.303257	0.0906553	0.522725	0.371133	0.00675452	0.118736	0.401821	0.588667	4.43e-06	0.670014	5.56e-08	0.53011	5.3e-05	-0.124853	0.377832
DNM1	black	-0.233465	0.0957692	0.372036	0.00661125	0.301829	0.0296599	0.0928578	0.512631	-0.443438	0.000993023	-0.134476	0.341872	-0.111905	0.429627	0.118282	0.403634	-0.353103	0.0102387	-0.601497	2.41e-06	-0.157195	0.26574	0.0729669	0.607205	0.117521	0.406686	0.250162	0.0736705	0.834726	1.48e-14	0.38344	0.00501715	-0.248889	0.0751992
CLU	black	-0.0772425	0.58625	0.0739453	0.602382	0.193424	0.16947	0.328985	0.0172479	-0.412827	0.00235411	-0.271086	0.0519098	0.229931	0.101046	0.530424	5.24e-05	-0.135192	0.339283	-0.515723	9.12e-05	-0.239384	0.0874126	-0.179545	0.202796	-0.250478	0.0732962	0.0177949	0.900356	0.665827	7.19e-08	0.424218	0.00172335	0.100697	0.477522
S1PR1	black	-0.0766443	0.589163	0.323976	0.0191285	0.303055	0.0289712	0.420596	0.00190523	-0.391012	0.00415491	-0.5454	2.9e-05	0.240791	0.0855125	0.598037	2.84e-06	0.00636631	0.964273	-0.630837	5.36e-07	-0.324805	0.018806	-0.206071	0.142742	-0.331609	0.016327	0.0125349	0.92972	0.729548	8.53e-10	0.364668	0.00786181	-0.104081	0.46277
NTN4	black	-0.243385	0.0820942	0.0169986	0.904794	0.187905	0.18221	0.0644595	0.649831	-0.0959786	0.4985	-0.171452	0.224242	0.109017	0.441704	0.231188	0.0991438	-0.207628	0.139681	-0.233716	0.0954022	0.0552283	0.697371	0.40542	0.00286703	-0.114397	0.41936	0.569604	1.05e-05	0.686919	1.88e-08	0.420278	0.00192198	0.00662149	0.962842
IL17D	black	-0.123041	0.384845	0.0942289	0.506398	0.155375	0.271384	-0.274385	0.0490125	-0.213488	0.128602	0.183699	0.19237	-0.166301	0.238681	-0.269198	0.0536298	-0.457842	0.000642963	-0.244771	0.0803126	0.123411	0.383408	0.0779379	0.582873	0.26684	0.0558419	0.196264	0.163173	0.512013	0.000104487	0.28715	0.0390155	-0.235024	0.0935098
SERPINH1	black	-0.125033	0.377137	0.13992	0.322502	0.0984795	0.487322	0.337524	0.0144038	-0.112204	0.428387	-0.220274	0.116614	0.198247	0.158879	0.525372	6.36e-05	-0.0583185	0.681316	-0.416712	0.0021191	-0.169678	0.229146	-0.239871	0.0867515	-0.308315	0.0261671	-0.0359079	0.800483	0.576834	7.61e-06	0.217431	0.121528	0.158592	0.261461
WFDC1	black	-0.118001	0.404762	0.0441018	0.756224	-0.0700057	0.621905	0.141942	0.31549	0.0497046	0.726393	-0.095897	0.498867	-0.174471	0.216065	0.158194	0.262673	-0.0742576	0.600845	-0.291586	0.0359621	-0.0456234	0.748085	-0.0627334	0.658623	-0.192165	0.172318	0.0974265	0.492012	0.510468	0.000110521	0.263144	0.0594573	0.0306746	0.829088
ALDH1A1	black	0.128823	0.362729	0.144193	0.307796	-0.083846	0.554543	0.105941	0.454769	-0.0634865	0.654781	-0.0453178	0.749718	0.00233744	0.986879	0.0598797	0.673258	-0.108121	0.445488	0.0801688	0.572099	0.0545639	0.70084	-0.188709	0.180312	-0.173824	0.2178	-0.00320764	0.981995	0.248155	0.0760912	0.327289	0.0178662	0.0832681	0.557285
TGFB1I1	black	-0.0874167	0.537743	0.315755	0.0225914	0.0564403	0.691057	-0.0741147	0.601548	-0.307338	0.0266698	0.123265	0.383975	-0.184743	0.189812	-0.231229	0.0990828	-0.436685	0.00120966	-0.520123	7.75e-05	-0.0386974	0.785338	0.173966	0.217419	0.337573	0.0143885	0.458755	0.000625071	0.602015	2.35e-06	0.373276	0.00641892	-0.201108	0.152829
CFL2	black	-0.149749	0.28933	0.145993	0.301734	0.112458	0.427337	0.276551	0.0471833	-0.18221	0.196064	-0.221473	0.114587	-0.0399532	0.778545	0.259338	0.0633742	-0.109725	0.438727	-0.48488	0.00026958	-0.0980202	0.489365	-0.0493033	0.728516	-0.200073	0.154996	0.338956	0.0139685	0.754642	1.04e-10	0.587859	4.6e-06	0.0194681	0.891041
TENC1	black	-0.146567	0.299814	0.30805	0.0263024	0.00533215	0.970073	-0.0815078	0.565677	-0.277557	0.0463526	0.0161623	0.909458	-0.111472	0.431428	-0.090215	0.524754	-0.498932	0.000166653	-0.168857	0.231438	-0.0402244	0.77708	0.350181	0.0109294	0.141952	0.315454	0.573942	8.65e-06	0.681934	2.6e-08	0.736645	4.81e-10	0.0799991	0.572915
AKR1C2 /// LOC101930400	black	-0.0790438	0.577521	0.214695	0.126403	0.171696	0.223573	-0.0238175	0.866899	-0.459984	0.000601729	-0.0958333	0.499153	0.0269408	0.849635	0.0797137	0.57429	-0.327134	0.0179238	-0.49562	0.000187008	-0.0632621	0.655925	-0.175798	0.212537	0.0777564	0.583754	0.224488	0.10961	0.640415	3.17e-07	0.618372	1.03e-06	-0.0232809	0.869871
LINC00341 /// SYNE3	black	-0.0755299	0.594605	0.266744	0.0559332	0.300063	0.0306753	-0.0183574	0.897223	-0.27155	0.0514942	-0.059793	0.673704	0.0615381	0.664738	0.100258	0.479453	-0.416218	0.00214777	-0.212252	0.130881	-0.0528431	0.709852	0.321754	0.0200171	0.0631058	0.656722	0.377354	0.00581995	0.673322	4.52e-08	0.717503	2.16e-09	-0.0674932	0.634493
ACTG2	black	0.0746716	0.598812	0.0265251	0.851928	-0.216104	0.123875	0.0256293	0.856876	0.0787921	0.578737	0.205012	0.144851	-0.118883	0.401234	-0.22081	0.115704	-0.171387	0.224419	-0.127661	0.367112	0.0225678	0.873824	-0.0841253	0.55322	0.124158	0.380514	0.240767	0.0855439	0.146871	0.298803	0.25045	0.0733283	0.0194515	0.891134
KCTD12	black	-0.102534	0.469485	0.196853	0.161889	0.10908	0.44144	0.243142	0.0824097	-0.241926	0.0840038	-0.227552	0.104722	0.036219	0.79879	0.326341	0.01822	-0.346735	0.011795	-0.444574	0.00096023	-0.142357	0.314063	0.180019	0.201588	-0.144886	0.305453	0.231967	0.0979793	0.835244	1.38e-14	0.494954	0.000191364	0.0830732	0.558211
GFPT2	black	-0.293434	0.0347492	0.0573217	0.68648	0.184586	0.190196	0.44128	0.00105815	-0.194908	0.166158	-0.40683	0.00276239	0.0185544	0.896126	0.598731	2.75e-06	0.130687	0.35577	-0.430601	0.00144012	-0.29589	0.0331904	-0.0824311	0.561268	-0.460494	0.000592272	-0.0554609	0.696157	0.681019	2.76e-08	0.353767	0.0100871	0.157602	0.264486
CTAGE4 /// CTAGE8 /// CTAGE9	black	-0.100418	0.478748	-0.00854572	0.952054	-0.0114395	0.935849	0.185964	0.186851	0.271429	0.0516022	-0.122904	0.385379	0.199798	0.155577	0.165259	0.241677	0.0972271	0.492903	0.143389	0.31053	-0.137878	0.329684	0.0274727	0.846701	0.0190701	0.893256	-0.230776	0.0997643	-0.247186	0.0772812	-0.25897	0.0637638	0.21981	0.117406
SLITRK4	black	-0.109004	0.441758	0.161823	0.251741	0.0518786	0.714922	-0.204989	0.144898	-0.0799212	0.57329	0.0930958	0.511546	-0.181567	0.197672	-0.247572	0.0768058	-0.259139	0.0635849	0.137628	0.33057	0.0544779	0.701289	0.233543	0.0956544	0.151832	0.282597	0.238099	0.0891755	0.32446	0.0189394	0.435383	0.00125603	-0.0613639	0.665631
RGS5	black	-0.193941	0.16831	0.26918	0.0536462	-0.00926899	0.948002	-0.105116	0.458309	-0.198701	0.157906	0.0174274	0.902404	0.0135721	0.923922	-0.139293	0.324697	-0.413775	0.00229473	-0.201492	0.152031	0.157953	0.263411	0.117449	0.406978	0.0916879	0.51798	0.293927	0.0344317	0.507924	0.000121152	0.296819	0.0326164	0.108722	0.442948
FGF13	black	-0.112391	0.427616	0.17902	0.204142	0.138842	0.326282	0.125144	0.376713	-0.331293	0.0164356	-0.143848	0.308968	0.0539592	0.704002	0.11817	0.404085	-0.406591	0.00277986	-0.495894	0.000185242	0.0524663	0.711832	0.253812	0.0694273	0.0431918	0.761104	0.634529	4.39e-07	0.795754	1.8e-12	0.635492	4.16e-07	0.101417	0.474361
PCSK5	black	-0.17076	0.226145	0.260953	0.0616875	0.159984	0.257242	0.109756	0.438596	-0.283348	0.0417997	-0.381799	0.00522334	-0.102082	0.471453	0.197495	0.160496	-0.161857	0.251642	-0.478313	0.000335169	0.00424724	0.97616	0.161046	0.254056	0.00950597	0.946674	0.182586	0.195127	0.732602	6.68e-10	0.410083	0.00253378	-0.0813383	0.566488
AMPH	black	-0.20316	0.148595	0.128964	0.3622	-0.057246	0.686873	0.0640997	0.651659	-0.215906	0.124228	-0.155411	0.27127	-0.0798989	0.573398	0.123704	0.38227	-0.261948	0.060666	-0.0888576	0.531036	-0.182769	0.194671	0.255961	0.0670205	-0.00369625	0.979252	0.186281	0.186087	0.395045	0.00375119	0.246161	0.0785563	0.0958561	0.499051
GREM2	black	-0.374563	0.00622427	-0.0095116	0.946643	0.300353	0.0305064	0.0466335	0.742697	-0.245297	0.0796444	0.0289276	0.838688	-0.204208	0.146468	-0.00466482	0.973817	-0.22606	0.107081	-0.142587	0.313272	-0.183771	0.192195	0.21681	0.122622	0.162369	0.250125	0.0347856	0.806597	0.361311	0.00849652	-0.0983347	0.487966	-0.358645	0.00903189
AKR1C3	black	-0.145465	0.303502	0.272077	0.0510252	0.130884	0.355036	-0.150548	0.286736	-0.433874	0.0013117	0.0783386	0.580931	-0.0583054	0.681384	-0.0786438	0.579454	-0.439147	0.00112623	-0.191774	0.17321	-0.0148589	0.916733	-0.0197886	0.889259	0.143204	0.311161	0.140579	0.320206	0.539173	3.72e-05	0.599854	2.61e-06	0.0549766	0.698684
TIMP3	black	-0.104538	0.460798	0.327825	0.017669	0.057099	0.687635	0.0281813	0.842796	-0.272908	0.0502932	-0.0600134	0.67257	-0.0792373	0.576587	-0.0779287	0.582918	-0.51604	9.02e-05	-0.344576	0.0123667	0.0649217	0.647485	0.155048	0.272406	0.14136	0.317496	0.624795	7.4e-07	0.785948	5.12e-12	0.718985	1.93e-09	-0.0254936	0.857626
SYBU	black	-0.253397	0.0698998	0.429963	0.00146642	0.309331	0.0256526	-0.212398	0.130611	-0.489748	0.000228742	0.0599497	0.672897	-0.213635	0.128332	-0.196308	0.163077	-0.564413	1.31e-05	-0.272264	0.0508598	-0.00269742	0.984858	0.375033	0.00615461	0.390154	0.00424554	0.460957	0.0005838	0.620551	9.23e-07	0.536295	4.17e-05	-0.170283	0.227465
FST	black	-0.0847183	0.550416	0.0597687	0.67383	0.108902	0.442187	0.21811	0.12034	-0.0445276	0.753944	-0.107855	0.446614	0.0433682	0.760157	0.274949	0.0485311	0.00683071	0.961668	-0.16617	0.239057	-0.060586	0.669624	0.055689	0.694968	-0.373264	0.00642067	0.42702	0.00159341	0.54785	2.63e-05	0.186494	0.185575	-0.262317	0.0602917
SH3BP5	black	-0.111097	0.43299	0.357085	0.00935838	0.0970353	0.493761	0.159521	0.258639	-0.264678	0.0579346	-0.239486	0.0872731	0.0433915	0.760033	0.199022	0.157221	-0.411913	0.00241262	-0.310286	0.0251766	-0.02421	0.864726	0.264421	0.0581869	-0.0939371	0.507721	0.33988	0.0136934	0.797924	1.42e-12	0.731139	7.51e-10	0.0993246	0.483575
ABLIM3	black	-0.117494	0.406798	0.333394	0.0157249	0.0449581	0.751641	0.0681635	0.631125	-0.291962	0.0357126	-0.255363	0.0676831	-0.0959732	0.498524	0.105969	0.454648	-0.231711	0.0983605	-0.473643	0.000390271	-0.0900108	0.525696	-0.0523721	0.712327	0.0674926	0.634496	0.355775	0.00964056	0.658535	1.12e-07	0.66639	6.95e-08	-0.0466222	0.742758
TIMP2	black	-0.190671	0.175742	0.3019	0.0296196	0.157681	0.264244	0.135762	0.337231	-0.398513	0.00343207	-0.0996887	0.481965	-0.134103	0.343226	0.120883	0.393301	-0.452643	0.000753821	-0.502346	0.000147805	-0.169622	0.2293	0.198692	0.157927	0.118503	0.402751	0.209681	0.135722	0.849669	1.67e-15	0.528823	5.57e-05	-0.101071	0.47588
LAMC1	black	-0.0919624	0.516723	0.328801	0.017314	0.153087	0.278588	0.32778	0.0176852	-0.346352	0.0118948	-0.33896	0.0139673	-0.018487	0.896501	0.344621	0.0123546	-0.197614	0.16024	-0.51426	9.62e-05	-0.18929	0.17895	-0.0158403	0.911254	-0.196971	0.161632	0.334557	0.0153426	0.864377	1.52e-16	0.700108	7.64e-09	0.00475364	0.973319
ISM1	black	-0.224139	0.110178	0.312449	0.0241258	0.207216	0.140487	-0.106854	0.450868	-0.14438	0.307164	-0.161959	0.251338	-0.170816	0.22599	0.0918962	0.517025	-0.122844	0.385614	-0.0946118	0.504664	0.036411	0.797746	0.190822	0.175393	-0.0898195	0.526581	0.200697	0.153688	0.564408	1.31e-05	0.452297	0.000761777	-0.164268	0.244553
IGF2 /// INS-IGF2	black	-0.0273284	0.847497	0.284975	0.0405888	-0.0383291	0.787333	-0.180087	0.201415	-0.337828	0.0143104	0.0748434	0.597968	-0.0422242	0.766303	-0.162267	0.250425	-0.439938	0.00110055	-0.491555	0.000215078	-0.0103542	0.941924	-0.0307961	0.828421	0.246469	0.0781721	0.421157	0.00187598	0.581366	6.2e-06	0.530387	5.25e-05	0.0541833	0.702829
OSR1	black	-0.0952145	0.501941	0.143943	0.308646	0.22655	0.106303	0.052777	0.710199	-0.19848	0.15838	0.143097	0.311527	0.145129	0.304634	0.0602319	0.671445	-0.389215	0.00434677	-0.319761	0.0208431	-0.127559	0.367499	0.15884	0.260704	0.215333	0.125254	0.392947	0.00395664	0.526285	6.14e-05	0.168296	0.233016	-0.204695	0.145488
NR2F2	black	-0.239472	0.0872929	0.191056	0.174854	0.107248	0.449192	0.386337	0.00467027	-0.256699	0.0662101	-0.378859	0.00561162	-0.036309	0.7983	0.44488	0.000951563	-0.176816	0.20986	-0.483021	0.000286854	-0.299494	0.0310084	0.122093	0.388547	-0.224757	0.109175	0.213568	0.128455	0.768223	2.98e-11	0.33846	0.0141178	-0.00224241	0.987412
LRIG3	black	-0.281127	0.0435006	0.0615902	0.664471	0.278331	0.0457212	0.199396	0.156427	-0.162106	0.250903	-0.245521	0.0793615	-0.230418	0.100305	0.187488	0.183199	-0.0413248	0.771145	-0.444915	0.000950573	-0.234678	0.0940083	0.139722	0.323194	-0.0218333	0.877899	0.0506124	0.721595	0.479971	0.000317367	0.00757183	0.957513	-0.300154	0.0306223
NRN1	black	-0.0624223	0.660212	0.291232	0.036198	-0.0514172	0.717351	0.0277612	0.845111	-0.168181	0.233339	-0.0695955	0.623953	-0.040814	0.773899	-0.000437092	0.997546	-0.566316	1.21e-05	-0.316286	0.0223528	-0.0365755	0.796851	0.360966	0.00856435	0.243456	0.0820028	0.595365	3.23e-06	0.732829	6.56e-10	0.672256	4.83e-08	-0.067356	0.635184
FGF2	black	-0.122721	0.386095	0.184485	0.190443	0.275027	0.0484648	0.330761	0.0166201	-0.419391	0.00196943	-0.434273	0.00129676	0.207771	0.139403	0.56061	1.54e-05	-0.100859	0.476811	-0.537986	3.9e-05	-0.245493	0.0793964	0.0409626	0.773097	-0.279676	0.0446414	0.342808	0.0128529	0.7814	8.18e-12	0.49952	0.000163258	-0.0730765	0.606664
COL6A2	black	-0.148971	0.291871	0.165822	0.240057	0.210202	0.134731	0.132372	0.349546	-0.351573	0.0105955	0.048987	0.730192	-0.028024	0.843663	0.130224	0.357489	-0.391553	0.00409855	-0.544678	2.99e-05	-0.227807	0.104325	0.0715199	0.614369	0.0282754	0.842279	0.330089	0.0168552	0.798986	1.26e-12	0.300215	0.0305868	-0.158924	0.26045
GIMAP1	black	-0.0985098	0.487188	0.231607	0.0985162	0.193175	0.170032	0.315656	0.0226361	-0.260603	0.0620501	-0.404169	0.0029628	0.247498	0.0768971	0.610358	1.55e-06	-0.157173	0.265807	-0.408878	0.00261644	-0.204993	0.144889	0.10065	0.47773	-0.308288	0.0261807	0.131249	0.353686	0.762079	5.3e-11	0.39949	0.00334663	0.0836226	0.555602
TMEM200B	black	-0.057301	0.686588	0.375414	0.00609855	0.170136	0.227871	0.157376	0.265181	-0.366071	0.00760892	-0.305412	0.0276848	0.057093	0.687666	0.110251	0.436521	-0.4286	0.00152407	-0.615969	1.17e-06	-0.0948584	0.503549	0.150591	0.286595	0.213723	0.128171	0.381378	0.00527756	0.742688	2.92e-10	0.577599	7.35e-06	-0.0654023	0.645049
NAP1L5	black	-0.198057	0.159286	0.29442	0.0341168	0.220061	0.116977	0.205571	0.143734	-0.263701	0.0589006	-0.346901	0.0117521	0.120842	0.393461	0.408176	0.00266569	-0.0634963	0.654731	-0.421502	0.00185822	-0.0125858	0.929436	0.00436764	0.975485	-0.227533	0.104753	0.0579172	0.683393	0.661939	9.11e-08	0.269445	0.0534026	0.0346314	0.807437
RGS22	black	-0.193991	0.168199	0.26051	0.0621471	0.224715	0.109242	0.286586	0.0394188	-0.26512	0.0575014	-0.187267	0.183727	0.0343975	0.808713	0.27359	0.0496989	-0.196969	0.161635	-0.323824	0.0191884	-0.126764	0.370514	0.195088	0.16576	-0.0590656	0.677456	0.0830684	0.558234	0.626877	6.62e-07	0.340766	0.0134342	0.0768484	0.588168
SELM	black	-0.039306	0.782044	0.167272	0.235912	0.171956	0.222863	0.304451	0.0282033	-0.331173	0.016477	-0.195744	0.164313	0.202849	0.149232	0.415137	0.00221172	-0.154404	0.274425	-0.749605	1.62e-10	-0.274445	0.0489612	-0.201696	0.151606	-0.167536	0.235164	0.210617	0.133944	0.77448	1.63e-11	0.224367	0.109807	-0.158468	0.261837
SULT2B1	black	0.135785	0.33715	-0.185395	0.188227	0.031659	0.82369	-0.322075	0.0198866	0.21024	0.134658	0.246604	0.0780033	-0.280637	0.0438834	-0.439086	0.00112822	0.452114	0.000766018	0.383644	0.00499195	0.14871	0.292727	-0.358571	0.00904724	0.0389295	0.784082	-0.338836	0.0140044	-0.680901	2.78e-08	-0.34083	0.0134158	-0.17138	0.22444
RNASE1	black	-0.133419	0.345714	0.203954	0.146983	0.139023	0.325647	0.285204	0.0404208	-0.291724	0.0358703	-0.309039	0.0257993	0.0363807	0.79791	0.485148	0.000267173	-0.0509462	0.719834	-0.556995	1.8e-05	-0.142587	0.313273	-0.27373	0.0495772	-0.257055	0.0658213	0.044265	0.75535	0.75747	8.06e-11	0.347294	0.0116508	-0.177013	0.209345
C1orf186 /// LOC101929219	black	-0.0928295	0.51276	0.0582722	0.681556	0.136085	0.336072	0.0128606	0.927899	-0.0948952	0.503383	0.153536	0.277164	-0.119318	0.399499	-0.107638	0.447534	-0.283398	0.0417622	-0.169072	0.230835	-0.0551375	0.697844	0.156525	0.267808	0.069144	0.62621	0.277496	0.0464021	0.422627	0.00180122	0.226805	0.105899	0.0361677	0.799069
TCF7L1	black	-0.139549	0.323798	0.300593	0.0303675	0.0728278	0.607892	-0.150691	0.28627	-0.292141	0.0355944	0.108591	0.443499	-0.0892014	0.529441	-0.251726	0.0718277	-0.602279	2.32e-06	-0.34082	0.0134185	0.141163	0.318178	0.266156	0.0564975	0.290963	0.0363786	0.511949	0.000104732	0.692963	1.25e-08	0.610877	1.51e-06	0.0170624	0.904439
GPC3	black	-0.163553	0.24664	0.247129	0.0773523	0.214666	0.126457	0.0695805	0.624028	-0.244425	0.0807544	-0.099732	0.481774	-0.0540671	0.703437	0.0961382	0.497782	-0.32364	0.0192607	-0.437303	0.00118823	-0.0165773	0.907143	0.0124119	0.930408	-0.0113999	0.93607	0.389334	0.00433381	0.732221	6.89e-10	0.750409	1.51e-10	0.0528018	0.710069
TBX15	black	-0.149446	0.290318	0.308576	0.0260339	0.19458	0.166886	0.0642016	0.651142	-0.439969	0.00109954	-0.136811	0.333477	-0.0503437	0.723014	0.14953	0.290042	-0.357457	0.00927967	-0.481179	0.000304943	-0.159669	0.258194	0.0314455	0.82486	0.00735915	0.958705	0.350729	0.0107969	0.833896	1.66e-14	0.580096	6.57e-06	-0.0159974	0.910378
TSPAN7	black	-0.152157	0.281555	0.0949404	0.503179	0.0807034	0.569531	-0.173666	0.218224	-0.120437	0.395061	0.0854585	0.546926	-0.0454199	0.749172	-0.0671838	0.636051	-0.561666	1.48e-05	-0.0362915	0.798396	0.0959483	0.498636	0.303551	0.0286966	0.17837	0.205817	0.389546	0.00431077	0.580619	6.41e-06	0.500045	0.000160279	-0.0108536	0.939128
ECSCR	black	-0.266742	0.0559354	0.25301	0.0703426	0.158099	0.262966	0.510891	0.000108839	-0.31426	0.0232748	-0.448381	0.000857254	0.131602	0.352381	0.667444	6.51e-08	-0.0284215	0.841474	-0.581385	6.19e-06	-0.344907	0.0122778	-0.15078	0.285983	-0.375074	0.00614846	0.115304	0.415659	0.792962	2.44e-12	0.319947	0.020765	-0.00861416	0.951671
SPON1	black	-0.119109	0.400331	0.0651158	0.6465	0.187562	0.183024	0.0591928	0.676799	-0.158501	0.261737	0.00187193	0.989492	-0.170007	0.228231	0.0701156	0.621357	-0.239723	0.0869508	-0.187982	0.182027	0.11372	0.422136	0.14896	0.291905	-0.0858379	0.545141	0.382989	0.00507304	0.617222	1.1e-06	0.406666	0.00277436	-0.100452	0.478599
PKDCC	black	-0.182979	0.194151	0.294635	0.0339797	0.22028	0.116603	0.393179	0.00393338	-0.268531	0.0542478	-0.450385	0.000807125	0.116844	0.409416	0.569779	1.04e-05	-0.0757688	0.593436	-0.47847	0.000333442	-0.284339	0.0410588	0.0127266	0.928649	-0.342485	0.0129432	0.167663	0.234803	0.785716	5.25e-12	0.4901	0.000226023	-0.0104849	0.941192
ARHGEF6	black	0.0239268	0.866293	0.0980091	0.489415	0.184069	0.191461	0.186338	0.185951	-0.265452	0.0571786	-0.0670198	0.636877	0.319756	0.0208453	0.277467	0.046426	-0.47502	0.000373222	-0.445771	0.000926703	-0.141087	0.318445	0.207046	0.14082	-0.00902519	0.949368	0.386991	0.00459501	0.790243	3.26e-12	0.519297	7.99e-05	0.0239317	0.866266
GGT5	black	0.00746701	0.958101	0.303854	0.0285296	-0.0248594	0.861132	0.459917	0.000602982	-0.28309	0.0419944	-0.39625	0.0036374	0.1137	0.422218	0.507658	0.000122315	-0.00678336	0.961934	-0.55494	1.96e-05	-0.3156	0.0226615	-0.203125	0.148668	-0.329696	0.0169942	0.194341	0.167419	0.661794	9.19e-08	0.302751	0.0291407	0.102201	0.470936
DNM3OS	black	-0.278535	0.0455564	0.187148	0.184009	0.265285	0.0573405	0.28111	0.0435141	-0.27045	0.0524842	-0.444787	0.00095419	0.0439402	0.75709	0.487623	0.000245822	-0.074467	0.599816	-0.418179	0.00203594	-0.130582	0.356158	0.148852	0.292262	-0.268754	0.0540404	0.264171	0.0584339	0.782969	6.97e-12	0.275112	0.0483923	-0.0535841	0.705967
FCGR2B	black	-0.0672972	0.63548	-0.117948	0.404972	0.0390418	0.783473	0.209454	0.136156	0.0257826	0.856029	0.0567082	0.689665	-0.156734	0.267159	0.241065	0.0851464	-0.0603116	0.671035	-0.317851	0.021662	-0.156365	0.268301	0.032708	0.817945	-0.132357	0.349601	0.215119	0.125639	0.507653	0.000122337	-0.00415164	0.976697	-0.398447	0.00343785
NEGR1	black	-0.174825	0.21512	0.119095	0.400387	0.240056	0.0865012	0.0810387	0.567923	-0.146895	0.298724	-0.0911542	0.52043	-0.0347353	0.806871	0.124908	0.37762	-0.270902	0.0520757	-0.306578	0.0270667	0.0504332	0.722542	0.232646	0.0969718	-0.113657	0.422396	0.502722	0.000145852	0.796836	1.6e-12	0.533097	4.72e-05	-0.0549425	0.698862
SHOX2	black	-0.348894	0.0112461	0.210342	0.134464	0.247614	0.0767534	0.429728	0.00147623	-0.293208	0.0348957	-0.352239	0.010439	0.142314	0.314209	0.560437	1.56e-05	-0.199731	0.155718	-0.454263	0.000717572	-0.306138	0.0272985	0.0754612	0.594941	-0.261707	0.0609125	0.0584989	0.680383	0.793063	2.41e-12	0.291517	0.0360081	-0.044659	0.753241
AMIGO2	black	-0.102687	0.468815	-0.0356777	0.801736	0.149305	0.290778	0.339492	0.0138082	-0.109233	0.440792	-0.324515	0.0189183	0.0656414	0.643838	0.57034	1.01e-05	0.120966	0.392973	-0.416621	0.00212433	-0.187675	0.182756	-0.00522036	0.970701	-0.510607	0.000109965	0.221515	0.114516	0.686377	1.94e-08	0.300982	0.0301435	0.0206127	0.884678
SCN1B	black	-0.0683303	0.630287	0.330662	0.0166543	0.0588437	0.678601	0.336275	0.014793	-0.332046	0.0161776	-0.271566	0.0514803	0.129909	0.358666	0.457146	0.000656887	-0.0851103	0.548566	-0.533561	4.64e-05	-0.148178	0.294477	-0.379205	0.00556467	-0.268062	0.0546864	0.0369194	0.794982	0.650046	1.84e-07	0.341253	0.0132935	-0.0215391	0.879532
TGFBR2	black	-0.116178	0.41211	0.173029	0.219944	0.158526	0.26166	0.562557	1.42e-05	-0.325059	0.018708	-0.442465	0.00102194	0.174541	0.215877	0.638099	3.61e-07	-0.0603723	0.670723	-0.616407	1.14e-06	-0.356658	0.00944965	-0.193255	0.16985	-0.310634	0.0250051	0.0952068	0.501976	0.792164	2.66e-12	0.365172	0.0077701	-0.0825749	0.560583
TMEM263	black	-0.0456547	0.747918	0.0920612	0.51627	0.066057	0.641736	0.394979	0.00375747	-0.207136	0.140643	-0.340677	0.0134601	0.298497	0.0315998	0.57457	8.42e-06	-0.249923	0.0739557	-0.471824	0.000413867	-0.178095	0.206529	0.14999	0.288543	-0.237417	0.0901233	0.204521	0.145838	0.779065	1.03e-11	0.374634	0.00621368	0.155556	0.270819
FOXD1	black	-0.0275188	0.846447	0.141114	0.318349	0.244682	0.0804267	0.0101934	0.942824	-0.202383	0.150189	-0.0705565	0.619159	-0.100832	0.476931	-0.0843047	0.552371	-0.149786	0.289208	-0.180571	0.200186	0.0852565	0.547877	0.125403	0.375718	-0.0312062	0.826172	0.24544	0.0794636	0.419145	0.00198277	0.274103	0.0492552	-0.0545677	0.700819
HSD17B11	black	-0.0714921	0.614507	0.20403	0.146828	0.32069	0.0204545	0.366923	0.00745894	-0.331978	0.016201	-0.349387	0.0111238	0.167605	0.234967	0.460615	0.000590038	-0.213472	0.12863	-0.592467	3.71e-06	-0.36149	0.00846173	0.123284	0.3839	-0.15162	0.283276	0.275114	0.0483908	0.802032	8.92e-13	0.385284	0.00479385	-0.232652	0.0969637
COL6A3	black	-0.185936	0.186918	0.247971	0.0763159	0.165395	0.241286	0.343779	0.012584	-0.246089	0.0786467	-0.305622	0.0275727	0.0352651	0.803983	0.453394	0.000736809	-0.137019	0.332737	-0.584006	5.5e-06	-0.172098	0.222474	0.00633061	0.964473	-0.264398	0.0582095	0.3271	0.0179364	0.834219	1.59e-14	0.322035	0.0199026	-0.0516772	0.715982
KCNS3	black	-0.192577	0.171383	0.0299252	0.833204	0.203663	0.147573	-0.178655	0.205082	0.0363848	0.797888	-0.0699428	0.622219	0.0177621	0.900539	0.00892276	0.949942	0.299621	0.0309337	0.0172939	0.903148	0.150754	0.286068	-0.167136	0.236298	-0.0725045	0.609491	-0.378694	0.00563419	-0.298776	0.0314336	-0.375296	0.00611587	0.00990835	0.944421
PLEKHH2	black	-0.104058	0.462868	0.0111476	0.937482	0.0439692	0.756935	0.0292381	0.83698	0.000994788	0.994416	-0.170547	0.226734	0.220522	0.116192	0.225253	0.108374	-0.32142	0.0201536	-0.19868	0.157952	0.0195425	0.890628	0.462016	0.000564826	-0.078884	0.578293	0.412699	0.00236225	0.575889	7.94e-06	0.225633	0.107763	0.0165328	0.907391
CTAGE15 /// CTAGE4 /// CTAGE8 /// CTAGE9	black	-0.132714	0.348291	-0.0169351	0.905148	-0.0259631	0.855032	0.0944458	0.505415	0.264619	0.0579928	0.0623185	0.660743	0.110606	0.435037	0.0102103	0.942729	0.0373284	0.792761	0.2285	0.103245	-0.0914406	0.519114	-0.0647655	0.648277	0.104692	0.460133	-0.251745	0.0718058	-0.335431	0.0150608	-0.267749	0.0549805	0.20787	0.13921
TMEM176B	black	-0.0772829	0.586054	0.00825059	0.953708	0.0403648	0.776323	0.467546	0.000474531	-0.0551085	0.697995	-0.270662	0.052292	0.305997	0.0273731	0.635332	4.2e-07	0.031183	0.826299	-0.296269	0.0329554	-0.142679	0.312957	-0.0740499	0.601867	-0.560076	1.58e-05	0.230137	0.100733	0.677054	3.57e-08	0.360792	0.00859862	0.167534	0.235169
SVEP1	black	-0.0806759	0.569663	0.309524	0.0255556	0.375372	0.00610473	0.165303	0.24155	-0.376623	0.00592359	-0.185332	0.18838	0.00633942	0.964423	0.222396	0.113045	-0.186129	0.186452	-0.493507	0.000201152	-0.109287	0.440567	-0.0174344	0.902365	-0.1026	0.469197	0.192916	0.170615	0.74666	2.08e-10	0.517492	8.54e-05	-0.0677154	0.633376
GPX1	black	-0.0541545	0.70298	0.355466	0.00970815	0.247675	0.0766784	0.294248	0.0342264	-0.282459	0.0424738	-0.319123	0.0211139	0.193232	0.169901	0.52442	6.59e-05	-0.057072	0.687775	-0.350613	0.0108247	-0.165978	0.239607	-0.0175004	0.901997	-0.333533	0.0156787	0.174693	0.215471	0.665134	7.51e-08	0.610738	1.52e-06	0.0700646	0.621611
MEF2C	black	-0.131589	0.35243	0.242428	0.0833434	0.12457	0.378922	0.437335	0.00118712	-0.225073	0.108664	-0.295506	0.0334303	0.205923	0.143034	0.546739	2.75e-05	-0.162434	0.249932	-0.602816	2.26e-06	-0.222987	0.112066	-0.126897	0.370012	-0.264972	0.0576465	0.0865546	0.541777	0.805576	5.94e-13	0.248191	0.0760471	-0.0672176	0.635881
HDC	black	0.10491	0.459197	-0.290758	0.0365164	0.13107	0.354349	-0.0300793	0.832357	-0.00548596	0.969211	0.0229719	0.871584	0.164464	0.243981	0.0575129	0.685488	-0.0749245	0.597571	-0.262748	0.0598557	-0.0157144	0.911957	0.0901794	0.524918	-0.111563	0.431047	0.236244	0.0917706	0.364308	0.00792782	-0.000104187	0.999415	-0.0696649	0.623606
FCGRT	black	-0.188475	0.180863	0.209018	0.136991	0.123528	0.382953	0.131514	0.352705	-0.393534	0.00389816	0.044327	0.755018	-0.0338353	0.811783	0.160084	0.256941	-0.471672	0.000415893	-0.435023	0.00126911	-0.130628	0.355987	0.111939	0.429487	0.0810625	0.567809	0.299324	0.0311089	0.814278	2.11e-13	0.567259	1.16e-05	0.030289	0.831205
NID1	black	-0.178184	0.206297	0.268706	0.0540851	0.156231	0.268719	0.475976	0.000361792	-0.220749	0.115808	-0.416401	0.00213711	-0.0616294	0.66427	0.487716	0.000245055	0.0263452	0.852922	-0.524787	6.5e-05	-0.178094	0.206532	-0.12231	0.387696	-0.398453	0.00343738	0.210748	0.133696	0.814451	2.07e-13	0.505488	0.000132197	0.0669909	0.637023
EPDR1	black	-0.203604	0.147693	0.179046	0.204075	0.210605	0.133966	0.15408	0.275447	-0.459961	0.000602159	-0.0193639	0.891621	-0.00940865	0.947219	0.0699088	0.622388	-0.382705	0.00510857	-0.375804	0.00604159	-0.136221	0.335585	0.208611	0.137774	0.117999	0.404769	0.365925	0.00763491	0.652583	1.59e-07	0.518019	8.38e-05	-0.211002	0.133218
DBN1	black	-0.270049	0.0528493	0.284047	0.041276	0.0773901	0.585533	0.090011	0.525696	-0.310324	0.0251577	-0.0898118	0.526616	-0.112822	0.425832	0.0722791	0.610606	-0.336024	0.0148721	-0.549957	2.41e-05	-0.0317453	0.823216	0.0105308	0.940935	0.0547196	0.700026	0.370121	0.00691836	0.812369	2.66e-13	0.452455	0.000758152	-0.120985	0.392898
SPARCL1	black	-0.130694	0.355743	0.169532	0.229552	0.0705849	0.619018	0.37731	0.00582618	-0.17157	0.223917	-0.421157	0.00187601	0.153479	0.277345	0.469353	0.000447993	-0.167714	0.234659	-0.295258	0.0335863	-0.191285	0.174327	0.146064	0.301496	-0.278856	0.0452978	0.341845	0.0131244	0.688455	1.69e-08	0.414758	0.00223457	0.0357323	0.801438
MXRA7	black	-0.123637	0.38253	0.247386	0.0770349	0.0965695	0.495847	-0.226116	0.106993	-0.290307	0.0368214	0.154606	0.273791	-0.194483	0.167101	-0.239819	0.0868219	-0.527139	5.94e-05	-0.339427	0.0138277	0.149202	0.291113	0.287338	0.038882	0.323078	0.0194837	0.447791	0.000872524	0.65828	1.13e-07	0.508721	0.000117723	-0.131729	0.351912
LOC100506606	black	0.154643	0.273675	0.0459401	0.746395	-0.354647	0.00988926	0.071258	0.61567	0.253801	0.0694394	-0.186558	0.185421	0.196898	0.161791	0.0241641	0.86498	0.0690435	0.626714	-0.00356574	0.979985	-0.0149243	0.916368	0.131516	0.352701	0.0749165	0.59761	-0.144961	0.305201	-0.262636	0.0599686	-0.261573	0.0610502	0.102165	0.471092
PAPSS2	black	-0.2334	0.0958634	0.0719501	0.612236	-0.00736928	0.958649	0.341895	0.0131101	-0.0782012	0.581597	-0.370068	0.00692708	-6.24e-05	0.99965	0.519143	8.04e-05	-0.0212421	0.881181	-0.386096	0.00469826	-0.154367	0.274544	-0.0728769	0.60765	-0.372512	0.00653683	0.142204	0.314589	0.68011	2.93e-08	0.405758	0.00284166	0.251463	0.0721354
CSF1R	black	-0.141117	0.318339	-0.166813	0.237218	0.0610017	0.667489	0.26409	0.0585142	-0.0535511	0.70614	-0.0392888	0.782137	0.00577867	0.967569	0.427275	0.00158204	-0.171418	0.224336	-0.273925	0.0494085	-0.215884	0.124267	0.132973	0.347345	-0.198523	0.158287	0.0467316	0.742175	0.616551	1.14e-06	0.192608	0.171312	0.0278581	0.844577
RP3-428L16.2	black	-0.242192	0.0836525	0.12223	0.38801	0.0205021	0.885292	0.159599	0.258405	-0.103891	0.463594	-0.141502	0.317008	-0.237066	0.090614	0.134823	0.340617	-0.217763	0.120947	-0.348345	0.0113834	0.143129	0.311418	0.109962	0.43773	0.0163332	0.908505	0.193835	0.168549	0.594091	3.43e-06	0.226477	0.106418	0.0132875	0.925512
SLC2A10	black	-0.266733	0.0559441	0.209451	0.13616	0.245463	0.0794348	0.288397	0.0381365	-0.264293	0.0583136	-0.258735	0.0640138	0.0421964	0.766453	0.386983	0.00459592	-0.220507	0.116218	-0.5577	1.75e-05	-0.168502	0.232436	0.103597	0.464865	-0.149298	0.290801	0.364486	0.00789518	0.905105	3.32e-20	0.363682	0.00804377	-0.0548214	0.699494
REV3L	black	-0.179983	0.201678	0.272145	0.0509656	0.379893	0.00547237	0.359264	0.00890518	-0.36937	0.00704212	-0.405348	0.00287251	0.1069	0.450674	0.430687	0.0014366	-0.156287	0.268544	-0.552139	2.2e-05	-0.373098	0.00644622	0.340092	0.0136311	-0.0821785	0.562472	0.119003	0.400754	0.742721	2.91e-10	0.266057	0.0565924	-0.076021	0.592204
ECM2	black	-0.302437	0.0293167	0.0588817	0.678405	0.3148	0.0230261	-0.0374141	0.792296	-0.317919	0.0216325	-0.0234473	0.868949	-0.0491184	0.729496	0.120164	0.396142	-0.440214	0.00109168	-0.34375	0.0125918	-0.0547935	0.69964	0.315464	0.0227233	0.0635028	0.654698	0.338733	0.0140353	0.796855	1.59e-12	0.531841	4.96e-05	0.0413037	0.771259
RP11-585P4.5	black	0.163887	0.245664	-0.0998836	0.481105	0.133605	0.345036	-0.0187133	0.895242	-0.137007	0.332777	0.0323633	0.819832	0.105429	0.456963	-0.119099	0.400371	0.144172	0.307869	-0.11492	0.417223	-0.171087	0.225245	-0.0742398	0.600933	0.159127	0.259833	-0.322628	0.0196634	-0.325274	0.0186255	-0.379575	0.00551491	-0.201692	0.151615
GJB5	black	0.0415077	0.77016	0.00399681	0.977566	-0.0990412	0.48483	-0.233123	0.0962703	0.0379108	0.789601	0.248873	0.0752181	-0.169725	0.229014	-0.435113	0.00126581	0.115837	0.413493	0.174093	0.217077	-0.0318196	0.822809	-0.22095	0.115467	0.381573	0.00525245	-0.270131	0.052774	-0.605703	1.96e-06	-0.248826	0.0752751	-0.109974	0.437684
ALPK2	black	-0.135798	0.337103	0.106742	0.451348	-0.0114367	0.935864	-0.117932	0.405037	0.0214472	0.880042	-0.202894	0.14914	0.0129612	0.927336	0.21477	0.126268	-0.0229155	0.871897	-0.188968	0.179704	0.0781929	0.581637	-0.122659	0.386335	-0.240515	0.0858823	0.119901	0.397184	0.468849	0.000455253	0.2832	0.0419114	0.246568	0.0780482
CAB39L	black	-0.134468	0.341901	0.0516179	0.716294	0.334496	0.0153627	0.159834	0.257694	-0.500711	0.000156578	-0.0705399	0.619242	-0.124491	0.379225	0.087538	0.537177	-0.248985	0.0750832	-0.473506	0.000391999	-0.285998	0.0398429	0.00964561	0.945892	0.110501	0.435475	0.236338	0.0916382	0.567461	1.15e-05	0.213281	0.128981	-0.37356	0.00637543
RASL12	black	-0.0511189	0.718923	0.0450168	0.751327	-0.0708055	0.61792	0.229336	0.101956	-0.00321663	0.981944	0.0142756	0.91999	-0.0749632	0.597381	0.0681895	0.630994	-0.181891	0.196862	-0.266316	0.056343	-0.201019	0.153014	0.00657137	0.963123	-0.111126	0.432865	0.252599	0.0708148	0.499823	0.000161536	0.327762	0.0176918	-0.12069	0.394062
GUCY1A3	black	-0.259953	0.0627274	0.103087	0.467079	0.0352416	0.804111	0.266632	0.0560405	-0.129251	0.361123	-0.276498	0.0472271	0.273309	0.0499432	0.459996	0.000601508	-0.255212	0.0678512	-0.397805	0.00349513	-0.0797693	0.574022	0.203997	0.146895	-0.200522	0.154054	0.289085	0.0376583	0.666813	6.77e-08	0.295056	0.0337132	0.22789	0.104194
IGFBP7	black	-0.0999781	0.480688	0.163871	0.245711	0.125258	0.376272	0.462593	0.000554728	-0.283351	0.0417979	-0.386377	0.00466567	0.126408	0.371871	0.396872	0.00357993	-0.110671	0.434764	-0.566062	1.22e-05	-0.251947	0.0715705	-0.062499	0.65982	-0.250353	0.0734438	0.244697	0.0804079	0.714942	2.62e-09	0.228031	0.103975	0.0201519	0.887238
MGLL	black	-0.0778964	0.583075	0.44971	0.000823713	0.117509	0.406736	0.0736635	0.603769	-0.358711	0.00901836	-0.248049	0.0762208	0.0157845	0.911566	0.130332	0.357087	-0.262959	0.0596433	-0.405722	0.00284437	-0.0854687	0.546878	-0.0841292	0.553201	-0.0420588	0.767193	0.214813	0.12619	0.694251	1.14e-08	0.78012	9.31e-12	0.150714	0.286196
EDNRA	black	-0.131944	0.351122	0.0656677	0.643705	-0.0189459	0.893947	0.286107	0.0397635	-0.0196927	0.889792	-0.175548	0.2132	0.0907919	0.522096	0.210798	0.133603	-0.229732	0.10135	-0.457465	0.00065048	0.0976578	0.49098	0.229776	0.101283	-0.0787893	0.578751	0.376392	0.00595667	0.631151	5.27e-07	0.227268	0.105169	0.132693	0.348369
PALM	black	-0.264368	0.0582392	0.400666	0.00324623	0.120618	0.394348	-0.167301	0.235829	-0.422166	0.0018244	0.129437	0.360429	-0.142377	0.313993	-0.187181	0.183932	-0.616201	1.16e-06	-0.219057	0.118698	0.00234695	0.986825	0.246418	0.078235	0.333196	0.0157905	0.338243	0.0141836	0.593853	3.47e-06	0.699115	8.18e-09	0.0644694	0.64978
VWF	black	-0.0199032	0.888622	0.262745	0.0598585	-0.0519908	0.714332	0.246654	0.0779419	-0.15905	0.260066	-0.341346	0.0132668	0.13165	0.352203	0.313424	0.0236648	-0.162408	0.250008	-0.454205	0.000718837	-0.0551547	0.697754	-0.0945374	0.505001	-0.181772	0.197159	0.205761	0.143356	0.670519	5.39e-08	0.637128	3.81e-07	0.171304	0.224647
FKBP9	black	-0.268551	0.0542298	0.219829	0.117373	0.0945123	0.505114	-0.123857	0.38168	-0.360691	0.0086185	0.169346	0.230069	-0.209061	0.136907	-0.186749	0.184963	-0.54936	2.47e-05	-0.468671	0.000457842	-0.0277513	0.845165	0.094921	0.503266	0.363771	0.00802733	0.171326	0.224586	0.635157	4.24e-07	0.39458	0.00379588	-0.0538732	0.704452
SLIT3	black	-0.157392	0.265132	0.1711	0.225209	0.263371	0.0592302	-0.107431	0.448414	-0.329467	0.0170756	0.0828619	0.559216	-0.123853	0.381692	-0.0728697	0.607685	-0.421581	0.00185416	-0.51361	9.86e-05	0.034571	0.807767	0.0118632	0.933478	0.187905	0.182209	0.318198	0.0215113	0.73268	6.64e-10	0.400419	0.00326712	-0.219274	0.118325
ELK3	black	-0.221757	0.114111	0.0510472	0.719301	0.255359	0.0676874	0.547716	2.64e-05	-0.11436	0.419511	-0.580388	6.48e-06	0.136734	0.333754	0.764322	4.3e-11	0.269415	0.0534297	-0.637666	3.69e-07	-0.294328	0.0341749	-0.235728	0.0925038	-0.536644	4.11e-05	-0.065281	0.645663	0.694104	1.16e-08	0.122279	0.387818	0.0261692	0.853893
HOXD8	black	-0.388064	0.00447369	0.243204	0.0823299	0.13996	0.322361	0.375765	0.00604726	-0.321782	0.0200056	-0.268967	0.0538431	-0.0929273	0.512314	0.468416	0.000461585	-0.159844	0.257665	-0.400975	0.00322026	-0.309664	0.0254857	0.052081	0.713857	-0.221061	0.115281	0.0174328	0.902374	0.750329	1.52e-10	0.395523	0.00370568	0.0303747	0.830734
RCN3	black	-0.0903492	0.524135	-0.0167878	0.905969	0.00739145	0.958524	0.215747	0.124512	-0.12668	0.370836	-0.0486627	0.731911	0.0752435	0.596007	0.343822	0.0125723	-0.194789	0.166423	-0.42196	0.0018348	-0.103941	0.463377	-0.235355	0.0930352	-0.218078	0.120396	0.0770666	0.587106	0.652523	1.59e-07	0.148516	0.293365	0.0506305	0.7215
DCN	black	-0.238444	0.0886998	0.211193	0.132859	0.312777	0.0239701	0.387245	0.00456599	-0.433248	0.00133544	-0.324991	0.018734	-0.0370293	0.794385	0.426812	0.00160276	-0.211579	0.132136	-0.615455	1.2e-06	-0.291932	0.0357323	-4.01e-05	0.999775	-0.147319	0.297317	0.155343	0.271481	0.874645	2.41e-17	0.340322	0.0135636	-0.0648961	0.647614
GLRB	black	-0.131994	0.350935	0.198769	0.157762	0.155244	0.271793	-0.165648	0.240557	-0.303154	0.0289159	0.149989	0.288547	-0.1045	0.460962	-0.120371	0.395324	-0.53266	4.81e-05	0.0367674	0.795808	0.0497237	0.726292	0.408427	0.00264797	0.131285	0.353552	0.518776	8.15e-05	0.584508	5.37e-06	0.612217	1.41e-06	-0.0115918	0.934996
RBMS3	black	-0.230863	0.0996332	0.353145	0.0102291	0.190342	0.176503	0.249666	0.0742629	-0.321264	0.0202174	-0.281877	0.0429201	0.000645736	0.996375	0.23532	0.0930858	-0.326656	0.018102	-0.490953	0.000219549	-0.0871121	0.539167	0.154925	0.27279	-0.096487	0.496217	0.374273	0.00626767	0.887625	1.84e-18	0.651154	1.72e-07	0.110726	0.434535
LOC100506325 /// LOC102724532	black	0.020652	0.884459	0.0152069	0.91479	0.110443	0.435716	-0.0990955	0.484589	0.238373	0.0887978	0.105512	0.456607	0.0405237	0.775465	-0.196347	0.16299	0.289161	0.0376055	0.172014	0.222703	0.0473154	0.739067	-0.392912	0.00396012	0.0159334	0.910735	-0.124121	0.380655	-0.474216	0.000383095	-0.39034	0.00422573	-0.118689	0.402008
PLSCR4	black	-0.219425	0.118066	0.126832	0.370257	0.23102	0.0993969	0.324171	0.0190521	-0.299771	0.030846	-0.311468	0.0245978	0.0514484	0.717187	0.394538	0.00379994	-0.236205	0.091827	-0.685614	2.05e-08	-0.192652	0.171213	0.0304989	0.830052	-0.104333	0.461682	0.277691	0.0462426	0.858239	4.27e-16	0.336862	0.0146089	-0.0694827	0.624517
CPQ	black	-0.26246	0.060146	0.181023	0.199042	0.184278	0.190949	0.0999755	0.480699	-0.428252	0.00153912	-0.0115712	0.935111	-0.034468	0.808329	0.188726	0.180273	-0.519156	8.03e-05	-0.456807	0.000663783	-0.13193	0.351172	0.213074	0.129362	0.136076	0.336107	0.245109	0.0798827	0.820413	9.85e-14	0.509363	0.000115027	-0.0447428	0.752792
FAM149A	black	-0.0591306	0.67712	0.467225	0.000479386	0.0421366	0.766775	0.0464378	0.74374	-0.353484	0.0101515	0.0807425	0.569343	-0.0883356	0.533461	0.00996864	0.944083	-0.44651	0.00090653	-0.270115	0.0527887	-0.0806157	0.569952	0.0832853	0.557203	0.0865059	0.542005	0.140479	0.320556	0.6071	1.83e-06	0.591406	3.9e-06	0.024612	0.862501
LAMB2	black	-0.100293	0.479302	0.224905	0.108934	0.0569688	0.688311	-0.339356	0.0138489	-0.278599	0.0455049	0.26782	0.0549135	-0.103596	0.464868	-0.334758	0.0152776	-0.749413	1.64e-10	-0.223664	0.110953	0.0506453	0.721421	0.398079	0.00347063	0.539026	3.74e-05	0.430163	0.00145815	0.571838	9.5e-06	0.500926	0.000155398	-0.104109	0.462649
EMX2	black	-0.209709	0.135667	0.176423	0.21089	0.222257	0.113277	-0.00344104	0.980685	-0.368702	0.00715395	0.109431	0.439963	-0.270252	0.0526638	-0.187558	0.183032	-0.392597	0.00399181	-0.490952	0.000219555	-0.1794	0.203168	0.0778612	0.583245	0.347198	0.0116755	0.252236	0.0712353	0.548846	2.52e-05	0.270883	0.0520929	-0.29669	0.0326956
MPDZ	black	-0.180085	0.20142	0.331588	0.0163341	0.0428766	0.762797	0.101099	0.475758	-0.235314	0.0930938	-0.277741	0.0462019	0.0182544	0.897797	0.160958	0.254321	-0.396106	0.00365089	-0.366805	0.0074795	0.00520626	0.97078	0.318973	0.0211779	0.0135995	0.923768	0.430383	0.00144908	0.829396	3.06e-14	0.664705	7.71e-08	0.0247213	0.861896
PECAM1	black	-0.137639	0.33053	0.298736	0.0314574	0.109311	0.440465	0.360814	0.00859419	-0.252333	0.0711228	-0.334182	0.0154649	0.0507776	0.720723	0.469991	0.000438941	-0.0951292	0.502326	-0.469124	0.000451281	-0.20618	0.142526	-0.115015	0.416834	-0.320518	0.0205262	0.225793	0.107508	0.787383	4.41e-12	0.56348	1.37e-05	0.066374	0.640134
ANTXR2	black	-0.020356	0.886104	0.154822	0.273112	0.311995	0.0243431	0.489693	0.000229175	-0.321757	0.0200159	-0.419862	0.0019441	0.293402	0.0347704	0.643237	2.71e-07	-0.0503042	0.723223	-0.652332	1.61e-07	-0.355956	0.00960118	-0.0128231	0.928109	-0.356632	0.0094551	0.263151	0.0594504	0.790353	3.22e-12	0.324485	0.0189298	-0.108684	0.443109
LINC00968	black	-0.12569	0.374617	0.345646	0.0120805	0.254425	0.0687333	0.0347495	0.806793	-0.135836	0.336968	-0.390464	0.0042126	0.0284352	0.841398	0.335149	0.0151514	0.0224184	0.874653	-0.31261	0.0240494	-0.100865	0.476785	-0.00186093	0.989553	-0.110353	0.436093	-0.111818	0.429991	0.516241	8.95e-05	0.247467	0.076935	-0.106723	0.451426
ITGA1	black	-0.126459	0.371677	0.0408966	0.773453	0.0439482	0.757047	0.307958	0.0263496	-0.0716349	0.613799	-0.329165	0.0171832	0.171968	0.222829	0.449191	0.000836666	0.000950896	0.994662	-0.491505	0.000215446	-0.0894995	0.528061	-0.171791	0.223312	-0.341408	0.0132491	0.205379	0.144117	0.671213	5.16e-08	0.297695	0.0320826	0.0510916	0.719067
PGM5-AS1	black	-0.155014	0.272511	0.337746	0.0143353	0.088124	0.534446	0.0643457	0.650409	-0.310874	0.0248872	-0.145804	0.302366	-0.0825603	0.560652	0.154987	0.272596	-0.368306	0.00722077	-0.141145	0.318241	-0.16208	0.25098	0.0415614	0.76987	0.0303938	0.830629	0.0485793	0.732353	0.571883	9.48e-06	0.573827	8.7e-06	-0.0373443	0.792675
HSD17B6	black	0.0390532	0.783412	-0.0664729	0.639635	-0.193998	0.168184	0.186829	0.184772	0.167039	0.236574	-0.0648865	0.647663	-0.0606766	0.669159	0.0680334	0.631778	0.116402	0.411201	-0.115384	0.415332	-0.0693846	0.625007	-0.164456	0.244007	-0.147278	0.29745	-0.0979076	0.489866	0.102635	0.469044	0.0941065	0.506953	0.0418067	0.76855
IFFO1	black	-0.187299	0.18365	0.133615	0.345	0.125067	0.377008	0.481979	0.000296962	-0.141134	0.318281	-0.393035	0.00394783	0.14708	0.298108	0.673132	4.57e-08	-0.0310828	0.826848	-0.427487	0.00157261	-0.247455	0.0769499	0.061972	0.662515	-0.420368	0.00191722	-0.0431531	0.761312	0.77491	1.56e-11	0.295074	0.033702	0.0235363	0.868456
CHST7	black	-0.0279758	0.843929	0.18414	0.191287	-0.00929176	0.947874	0.447984	0.000867502	-0.299459	0.031029	-0.309569	0.0255331	0.0647089	0.648564	0.462687	0.000553104	-0.0950481	0.502692	-0.383887	0.00496215	-0.256753	0.066151	-0.0586165	0.679775	-0.289148	0.0376149	0.231942	0.0980164	0.682068	2.58e-08	0.424065	0.00173067	-0.0788868	0.578279
LTBP1	black	-0.166647	0.237693	-0.0390936	0.783193	0.0696632	0.623615	0.280979	0.0436162	0.0207796	0.88375	-0.3119	0.0243892	-0.00114535	0.99357	0.515524	9.19e-05	0.111911	0.429605	-0.344806	0.0123047	-0.136865	0.333284	-0.161473	0.252782	-0.484427	0.000273701	0.0241374	0.865127	0.690048	1.52e-08	0.285212	0.0404151	-0.000663754	0.996274
GNG11	black	-0.238755	0.0882716	0.299543	0.0309796	0.30898	0.0258293	0.290511	0.0366835	-0.401937	0.00314073	-0.312618	0.0240452	-0.0231739	0.870464	0.353323	0.0101882	-0.217041	0.122214	-0.64198	2.91e-07	-0.273873	0.0494533	0.0420104	0.767453	-0.0999021	0.481023	0.203175	0.148566	0.866471	1.06e-16	0.445834	0.000924961	-0.0789162	0.578137
CALHM2	black	-0.201314	0.152399	0.0969574	0.49411	0.123347	0.383658	0.406446	0.00279057	-0.246891	0.0776465	-0.341855	0.0131213	0.0328403	0.817221	0.602967	2.24e-06	-0.084046	0.553595	-0.591963	3.8e-06	-0.228028	0.103979	-0.10413	0.462561	-0.346163	0.0119441	0.124559	0.378965	0.847617	2.28e-15	0.391678	0.00408567	-0.0419157	0.767963
GLIS2	black	-0.22505	0.108701	0.150322	0.287466	0.0919717	0.51668	0.302347	0.029367	-0.27131	0.0517094	-0.204989	0.144896	0.186073	0.186588	0.36602	0.00761811	-0.32702	0.0179659	-0.506135	0.000129179	-0.142491	0.313602	0.129548	0.360012	-0.0984744	0.487345	0.283588	0.0416198	0.786376	4.9e-12	0.339485	0.0138105	0.125048	0.37708
CYYR1	black	-0.268175	0.0545806	0.203407	0.148093	0.0243396	0.864008	0.0187152	0.895231	-0.0865349	0.541869	-0.250734	0.0729925	0.0546245	0.700523	0.296573	0.0327674	-0.243708	0.0816765	-0.13974	0.323133	0.019714	0.889674	0.181993	0.196605	-0.120383	0.395274	0.263236	0.0593644	0.614281	1.27e-06	0.584111	5.47e-06	0.248991	0.0750754
RHOU	black	-0.0853103	0.547624	0.306522	0.027096	0.366401	0.00755053	0.304033	0.0284316	-0.316333	0.0223319	-0.438779	0.00113836	0.235079	0.0934311	0.468464	0.000460871	0.0021077	0.988168	-0.585866	5.05e-06	-0.170789	0.226066	-0.0261513	0.853992	-0.212202	0.130975	0.308842	0.0258989	0.710477	3.64e-09	0.273866	0.0494596	-0.180587	0.200145
CTSO	black	-0.0776517	0.584262	0.171069	0.225294	0.16204	0.251099	0.567906	1.13e-05	-0.334446	0.0153787	-0.484843	0.000269913	0.281621	0.0431171	0.707436	4.54e-09	-0.0919474	0.516791	-0.594134	3.43e-06	-0.347338	0.0116394	0.0212842	0.880947	-0.308505	0.02607	-0.0127327	0.928614	0.750108	1.55e-10	0.25984	0.0628459	0.00240449	0.986502
GLIS3	black	-0.0590218	0.677682	0.0549774	0.69868	0.126449	0.371717	0.458433	0.000631328	-0.185759	0.187345	-0.329348	0.0171178	0.0905132	0.523379	0.553217	2.11e-05	0.172827	0.220491	-0.586848	4.82e-06	-0.310751	0.0249475	-0.223002	0.112042	-0.416641	0.00212321	0.0624457	0.660092	0.445398	0.000937024	-0.0434522	0.759707	-0.0941997	0.50653
ITGA8	black	0.0613871	0.665512	0.000176187	0.999011	-0.387395	0.00454893	-0.0819315	0.563652	0.283135	0.0419602	0.116877	0.409283	-0.183388	0.193138	-0.270126	0.0527784	-0.125451	0.375532	0.123439	0.383301	0.160484	0.255739	-0.0510689	0.719187	0.0745678	0.599321	0.145144	0.304584	0.0279249	0.844209	0.302505	0.0292784	0.114349	0.419557
CD209	black	-0.152596	0.280153	-0.0427862	0.763282	0.108862	0.442356	0.2434	0.0820748	-0.190957	0.175081	-0.133923	0.34388	0.0744277	0.600009	0.434527	0.00128734	-0.0263923	0.852662	-0.510469	0.000110517	-0.0700101	0.621883	-0.265924	0.056721	-0.207437	0.140054	-0.0197563	0.889438	0.613064	1.36e-06	0.235176	0.0932923	-0.192405	0.171773
GUCY1B3	black	-0.148023	0.294988	0.104897	0.459251	0.00276108	0.984501	0.475416	0.000368446	-0.138175	0.328634	-0.339241	0.0138831	0.299763	0.0308505	0.601793	2.37e-06	-0.106136	0.453936	-0.552439	2.17e-05	-0.173933	0.217506	0.00539308	0.969732	-0.277019	0.0467951	0.139794	0.322944	0.627442	6.43e-07	0.131229	0.353762	0.0730396	0.606846
PRRG1	black	-0.220717	0.115862	0.179874	0.201957	0.358026	0.00916035	0.407055	0.002746	-0.367818	0.00730402	-0.51377	9.8e-05	-0.0153816	0.913815	0.578283	7.13e-06	0.110964	0.433544	-0.546114	2.82e-05	-0.413221	0.00232924	-0.0245751	0.862705	-0.301221	0.0300061	-0.110196	0.436753	0.632697	4.85e-07	0.171659	0.223675	-0.0826581	0.560186
LAMA2	black	-0.054749	0.699872	0.218977	0.118837	0.183832	0.192044	0.125154	0.376673	-0.2882	0.0382742	-0.176405	0.210939	-0.0624755	0.65994	0.0804727	0.570639	-0.287948	0.0384509	-0.474539	0.000379105	-0.0216646	0.878836	0.100569	0.478086	-0.0364987	0.797269	0.561351	1.5e-05	0.764936	4.06e-11	0.50113	0.000154282	-0.13852	0.327418
RRAS	black	-0.0516597	0.716074	0.311805	0.0244349	0.122295	0.387758	0.371947	0.00662534	-0.31731	0.021899	-0.250759	0.0729633	0.197675	0.160108	0.442542	0.00101962	-0.247261	0.077189	-0.495547	0.000187486	-0.228478	0.103279	-0.0963108	0.497008	-0.0831008	0.55808	0.234064	0.0948963	0.655311	1.35e-07	0.591009	3.97e-06	0.187803	0.182453
MRGPRF	black	-0.160283	0.256343	0.169639	0.229253	0.28585	0.0399499	0.289137	0.0376221	-0.375159	0.00613599	-0.199609	0.155977	0.00737279	0.958629	0.377538	0.00579415	-0.107546	0.447926	-0.716192	2.38e-09	-0.284272	0.0411086	-0.10566	0.455975	-0.158374	0.262123	0.163846	0.245784	0.790272	3.25e-12	0.136981	0.33287	-0.25055	0.0732106
IL1RL2	black	0.0132322	0.925822	-0.129927	0.358596	-0.23668	0.0911557	-0.378305	0.00568757	0.192478	0.171607	0.314209	0.0232985	-0.133163	0.346649	-0.502722	0.000145854	0.0113026	0.936615	0.418855	0.00199859	0.166294	0.238703	0.123171	0.384339	0.44253	0.00101998	-0.117477	0.406864	-0.673392	4.5e-08	-0.159594	0.258418	0.0845651	0.55114
FTH1	black	-0.0514593	0.717129	0.276449	0.0472683	0.127908	0.366177	0.49207	0.000211325	-0.272972	0.050237	-0.488431	0.0002392	0.282177	0.0426897	0.652935	1.55e-07	-0.0778407	0.583345	-0.596021	3.13e-06	-0.227218	0.105247	0.0649552	0.647315	-0.280411	0.0440603	0.134237	0.342739	0.775236	1.51e-11	0.47455	0.000378969	0.0387266	0.78518
GOLIM4	black	0.0114536	0.93577	0.10655	0.452165	-0.0716492	0.613728	0.241929	0.0839993	-0.10635	0.45302	-0.330438	0.0167325	-0.00660935	0.96291	0.203081	0.148758	-0.130574	0.356188	-0.334059	0.0155053	0.00706544	0.960352	0.0107415	0.939755	-0.100654	0.477713	0.300726	0.0302908	0.534682	4.44e-05	0.225946	0.107263	-0.163871	0.245711
HSPB2	black	-0.117004	0.408769	0.343113	0.0127677	0.071652	0.613714	0.00563488	0.968375	-0.391128	0.00414269	0.0767413	0.58869	-0.178259	0.206103	-0.149295	0.290812	-0.459808	0.000605023	-0.482809	0.000288882	-0.136097	0.33603	0.0293421	0.836408	0.297963	0.0319207	0.378668	0.00563773	0.650536	1.79e-07	0.542358	3.28e-05	-0.183442	0.193005
SESTD1	black	-0.147771	0.29582	0.263602	0.0589992	0.0850633	0.548788	0.0871265	0.5391	-0.259006	0.0637257	-0.191057	0.174853	0.00836395	0.953073	0.105259	0.457696	-0.458411	0.000631755	-0.36256	0.0082554	-0.0112968	0.936647	0.365816	0.00765447	0.0444394	0.754416	0.475519	0.00036722	0.835877	1.26e-14	0.660539	9.91e-08	0.121641	0.390318
ESAM	black	-0.131658	0.352174	0.272209	0.0509088	0.153781	0.276389	0.365231	0.00775953	-0.347219	0.01167	-0.361028	0.00855204	0.0609638	0.667684	0.490742	0.000221134	0.00984055	0.9448	-0.500437	0.00015809	-0.315109	0.0228847	-0.154697	0.273506	-0.308115	0.0262693	0.0668019	0.637975	0.64359	2.66e-07	0.340789	0.0134276	-0.0274639	0.84675
CLEC14A	black	-0.183629	0.192545	0.276017	0.0476287	0.0773466	0.585744	0.422073	0.00182907	-0.256706	0.0662021	-0.412845	0.00235296	0.103351	0.46593	0.543854	3.09e-05	-0.0185588	0.896102	-0.50982	0.000113146	-0.227835	0.10428	-0.339315	0.0138611	-0.354153	0.00999992	-0.0324689	0.819254	0.640176	3.22e-07	0.31648	0.0222662	0.0461293	0.745385
LOC100996668 /// ZEB1	black	-0.160437	0.255881	0.206142	0.1426	0.1809	0.199352	0.542105	3.31e-05	-0.295815	0.0332375	-0.419435	0.00196702	0.142595	0.313245	0.612725	1.38e-06	-0.0814269	0.566064	-0.642866	2.77e-07	-0.25	0.0738645	-0.0493444	0.728299	-0.347775	0.0115277	0.220306	0.116559	0.876393	1.73e-17	0.348894	0.0112461	-0.0910296	0.521002
TMEM55A	black	-0.0872323	0.538605	0.209704	0.135677	0.338053	0.0142415	0.2777	0.0462353	-0.300134	0.0306339	-0.409732	0.00255759	0.0111337	0.93756	0.357506	0.00926928	0.00281492	0.984199	-0.386141	0.00469305	-0.243221	0.0823072	0.0832487	0.557377	-0.132925	0.34752	0.0899048	0.526186	0.524446	6.59e-05	0.108827	0.442505	-0.407442	0.00271807
GNG2	black	0.0934144	0.510096	0.236841	0.090929	0.197031	0.161502	0.00493499	0.972302	-0.245521	0.0793615	0.0040653	0.977181	0.25868	0.0640716	0.0696932	0.623465	-0.297714	0.032071	-0.412391	0.00238186	-0.0468527	0.74153	-0.0696124	0.623868	0.0896029	0.527582	0.245461	0.0794378	0.493338	0.000202327	0.253413	0.069881	-0.251635	0.0719341
FTH1P5	black	-0.048394	0.733336	0.266138	0.0565148	0.108148	0.445374	0.539406	3.69e-05	-0.218214	0.120159	-0.502772	0.000145594	0.322489	0.0197194	0.737562	4.47e-10	-0.0385631	0.786065	-0.535798	4.25e-05	-0.272845	0.0503483	0.0216976	0.878652	-0.404996	0.00289921	0.0562537	0.692028	0.77193	2.09e-11	0.436742	0.0012077	0.0406778	0.774633
THBS1	black	-0.0772121	0.586398	0.10145	0.47422	0.126153	0.372846	0.447729	0.000874143	-0.172777	0.220627	-0.409867	0.00254841	0.235705	0.0925364	0.590304	4.1e-06	0.211	0.133221	-0.606324	1.9e-06	-0.145016	0.305014	-0.169994	0.228265	-0.438855	0.00113584	0.187149	0.184006	0.581484	6.17e-06	0.127188	0.368906	0.0275295	0.846388
DUSP2	black	0.299729	0.0308706	0.0885959	0.532251	0.00974628	0.945328	-0.168113	0.233532	0.139174	0.325113	-0.0482775	0.733955	0.362145	0.0083348	-0.114102	0.42057	0.193175	0.17003	0.02492	0.860797	0.254646	0.0684854	-0.178122	0.206458	0.10518	0.458035	-0.250951	0.0727369	-0.409839	0.00255032	-0.319494	0.020956	-0.122419	0.387271
BMX	black	-0.13865	0.326957	0.236076	0.0920096	-0.0775909	0.584557	0.326009	0.0183452	-0.0698192	0.622836	-0.512897	0.000101171	0.00835938	0.953099	0.440652	0.0010778	0.167003	0.236676	-0.501232	0.000153731	-0.125482	0.375414	-0.158659	0.261256	-0.254666	0.0684631	0.0659002	0.642529	0.457862	0.000642568	0.249654	0.0742778	-0.0673157	0.635387
RHOJ	black	-0.239251	0.0875941	0.131423	0.353043	0.105791	0.455412	0.491191	0.000217773	-0.240424	0.0860045	-0.341485	0.013227	0.0533837	0.707017	0.509432	0.000114742	-0.141582	0.316731	-0.528761	5.59e-05	-0.212137	0.131095	-0.10488	0.459324	-0.228778	0.102815	0.138	0.329252	0.765025	4.03e-11	0.255261	0.067797	0.0287815	0.839492
HSPA12B	black	-0.167868	0.234222	0.446963	0.000894389	0.104076	0.462793	0.319085	0.0211299	-0.490866	0.0002202	-0.264672	0.0579402	0.0404539	0.775842	0.291973	0.0357054	-0.36262	0.00824391	-0.62629	6.83e-07	-0.210062	0.134995	-0.0124139	0.930397	-0.0547934	0.69964	0.294794	0.033879	0.853745	8.81e-16	0.487744	0.000244821	0.0672159	0.635889
FOLR2	black	-0.128312	0.364653	0.0821548	0.562586	0.039789	0.779433	0.308329	0.0261597	-0.219221	0.118417	-0.266894	0.0557906	-0.00902105	0.949391	0.503708	0.000140847	0.0969602	0.494097	-0.56641	1.2e-05	-0.130073	0.358053	-0.347173	0.0116819	-0.279818	0.0445294	-0.0395028	0.78098	0.634992	4.28e-07	0.185866	0.187087	-0.159181	0.259671
PIK3R1	black	-0.21328	0.128984	0.419181	0.00198079	0.273051	0.0501684	0.0514994	0.716918	-0.331647	0.0163141	-0.217708	0.121042	-0.0838363	0.554589	-0.0109684	0.938485	-0.374866	0.00617922	-0.120687	0.394074	-0.0832992	0.557137	0.37542	0.0060976	0.117019	0.408709	0.349966	0.0109816	0.534246	4.52e-05	0.579021	6.89e-06	0.0320018	0.821811
LINC00888	black	-0.149265	0.29091	0.150474	0.286975	0.145971	0.301805	0.462062	0.000564023	-0.154868	0.272968	-0.354558	0.00990905	0.109321	0.440423	0.546165	2.81e-05	-0.0347118	0.806999	-0.277053	0.0467675	-0.117738	0.405816	0.0265861	0.851592	-0.440811	0.00107277	0.410495	0.00250605	0.688837	1.65e-08	0.40617	0.00281093	0.0925706	0.513942
KCNT2	black	-0.317843	0.0216657	0.111175	0.432662	0.194932	0.166104	0.329529	0.0170536	-0.155648	0.270532	-0.247115	0.0773697	0.193235	0.169896	0.526613	6.06e-05	-0.171257	0.224778	-0.261566	0.0610571	-0.223844	0.110659	0.1887	0.180335	-0.320771	0.0204208	0.207067	0.140778	0.662602	8.75e-08	0.273609	0.0496818	0.103273	0.466271
PEAR1	black	-0.17481	0.21516	0.318878	0.0212184	0.0379219	0.789541	0.208503	0.137983	-0.209823	0.135451	-0.184027	0.191565	0.0110781	0.937871	0.17446	0.216095	-0.332916	0.0158843	-0.367036	0.00743929	-0.188876	0.17992	0.192572	0.171393	-0.0375615	0.791496	0.425761	0.00165068	0.763038	4.85e-11	0.57708	7.52e-06	-0.0379664	0.789299
ANGPT1	black	-0.0542244	0.702615	0.202789	0.149354	0.123457	0.383228	0.453278	0.000739413	-0.109959	0.437743	-0.48861	0.000237751	0.200753	0.153569	0.569067	1.07e-05	0.0693699	0.625081	-0.474477	0.000379867	-0.125734	0.37445	-0.254672	0.0684554	-0.469444	0.000446691	0.255179	0.0678886	0.696227	1e-08	0.488524	0.000238444	0.100792	0.477104
NOX4	black	-0.0971293	0.49334	-0.0241557	0.865026	0.0101607	0.943007	0.43361	0.00132166	-0.213669	0.12827	-0.337185	0.0145083	0.0625784	0.659414	0.449518	0.000828474	0.0321133	0.8212	-0.390222	0.00423825	-0.270381	0.052547	-0.046434	0.743761	-0.374387	0.00625063	0.102331	0.470369	0.551059	2.3e-05	0.332463	0.0160363	0.206949	0.14101
PDGFC	black	-0.216369	0.123404	0.160256	0.256425	0.266665	0.0560093	0.0776652	0.584197	-0.352999	0.0102627	-0.0230739	0.871018	-0.0378558	0.789899	0.0860178	0.544296	-0.430067	0.00146211	-0.418563	0.00201467	-0.0530133	0.708959	0.275669	0.0479214	0.218208	0.120169	0.50403	0.000139242	0.729473	8.58e-10	0.530927	5.14e-05	-0.272418	0.0507235
ST3GAL1	black	0.0674202	0.634861	0.232349	0.0974113	0.174577	0.215782	0.589196	4.32e-06	-0.180713	0.199827	-0.540297	3.56e-05	0.362427	0.00828081	0.761274	5.7e-11	0.0781742	0.581728	-0.459361	0.000613456	-0.315553	0.0226831	-0.0248437	0.861219	-0.539947	3.61e-05	0.157778	0.263946	0.701068	7.14e-09	0.415875	0.0021679	0.0961056	0.497929
CTB-12A17.3	black	-0.117172	0.408091	0.374093	0.00629479	0.0526228	0.711009	0.280454	0.0440266	-0.176057	0.211855	-0.40856	0.00263865	-0.070427	0.619805	0.238562	0.0885372	-0.0661948	0.64104	-0.342892	0.0128293	-0.0365779	0.796838	0.171974	0.222813	-0.0466165	0.742788	-0.0025406	0.985738	0.42594	0.00164241	0.446918	0.00089557	0.243551	0.0818791
ARMCX1	black	-0.322039	0.0199011	0.163475	0.246869	0.345924	0.0120072	0.178476	0.205544	-0.380167	0.00543591	-0.155907	0.269724	-0.167821	0.234356	0.246444	0.0782028	-0.230565	0.100083	-0.412678	0.00236355	-0.181793	0.197107	0.258771	0.0639755	0.0383383	0.787283	0.156125	0.269048	0.66773	6.4e-08	0.355546	0.00969069	-0.276687	0.0470701
CD93	black	-0.143177	0.311253	0.257117	0.0657537	0.068061	0.631639	0.375662	0.0060623	-0.0618287	0.663249	-0.391656	0.0040879	0.136899	0.333163	0.465008	0.00051422	0.0593791	0.675838	-0.487669	0.000245444	-0.117674	0.406073	-0.0589551	0.678026	-0.321237	0.0202285	0.260074	0.0626009	0.599449	2.66e-06	0.332036	0.0161811	0.167233	0.236024
EPS8	black	-0.121885	0.389362	0.266587	0.0560831	0.175726	0.212729	0.356086	0.00957287	-0.348277	0.0114007	-0.35495	0.00982203	0.0449257	0.751814	0.352	0.0104948	-0.255405	0.0676372	-0.573735	8.73e-06	-0.228262	0.103615	0.0948907	0.503403	-0.0932484	0.510851	0.362286	0.00830777	0.801995	8.96e-13	0.372508	0.00653754	-0.160994	0.254213
TGFBR3	black	0.00271699	0.984748	0.257104	0.0657678	0.273685	0.0496166	0.136024	0.336293	-0.522461	7.1e-05	-0.0826222	0.560357	-0.177532	0.207991	0.046033	0.745899	-0.408188	0.00266481	-0.451354	0.000783845	-0.191264	0.174377	0.17264	0.220999	0.150727	0.286155	0.34645	0.0118692	0.698042	8.82e-09	0.442981	0.0010065	-0.27029	0.0526292
PLVAP	black	-0.057722	0.684405	0.334524	0.0153535	0.0778567	0.583267	0.189161	0.179253	-0.257824	0.064989	-0.176189	0.211508	-0.010674	0.940134	0.256221	0.0667342	-0.148751	0.292591	-0.217312	0.121737	-0.133615	0.345	-0.162635	0.249338	-0.228029	0.103978	0.121647	0.390294	0.577061	7.53e-06	0.529021	5.53e-05	0.0061013	0.965759
CRIM1	black	-0.133662	0.34483	0.206808	0.141287	-0.0314372	0.824905	0.348467	0.0113529	-0.0918635	0.517175	-0.438591	0.0011446	-0.118171	0.404081	0.246778	0.0777872	-0.034864	0.806169	-0.313527	0.0236164	0.00264833	0.985134	0.11645	0.411006	-0.138349	0.328021	0.0632198	0.65614	0.496398	0.000182034	0.442353	0.00102531	0.114265	0.4199
GPX7	black	-0.134663	0.341194	0.0639526	0.652408	0.0941265	0.506862	0.0272681	0.847829	-0.256349	0.0665933	0.0332443	0.815012	0.0159916	0.91041	0.202587	0.149769	-0.225934	0.107283	-0.365715	0.0076725	-0.0390533	0.783411	-0.0389791	0.783813	-0.0168445	0.905653	0.0779605	0.582764	0.474288	0.000382206	0.0740066	0.60208	-0.00756338	0.95756
LIX1L	black	-0.0621717	0.661494	0.255999	0.0669792	0.251813	0.0717269	0.204148	0.146589	-0.306937	0.0268787	-0.103712	0.464369	0.149205	0.291106	0.25379	0.0694518	-0.266942	0.0557445	-0.616975	1.11e-06	-0.176903	0.209633	0.00684097	0.961611	-0.00798561	0.955194	0.302088	0.0295131	0.774164	1.68e-11	0.244922	0.080121	-0.284775	0.0407364
PODXL	black	-0.174952	0.214783	0.335854	0.014926	0.2443	0.0809148	0.267458	0.0552549	-0.425024	0.00168504	-0.334676	0.015304	0.156346	0.268362	0.383394	0.00502275	-0.0857182	0.545704	-0.380476	0.00539507	-0.293867	0.0344706	0.010697	0.940004	-0.258306	0.0644717	0.314512	0.0231586	0.614302	1.27e-06	0.240759	0.0855549	-0.0163811	0.908238
C9orf16	black	0.0836222	0.555604	-0.128853	0.362618	-0.198795	0.157706	-0.501348	0.000153103	0.256567	0.0663546	0.458896	0.000622355	-0.287189	0.0389879	-0.619296	9.86e-07	0.0330429	0.816113	0.641794	2.94e-07	0.321269	0.0202153	-0.150814	0.285875	0.235693	0.0925536	-0.22946	0.101766	-0.662058	9.05e-08	-0.316598	0.0222136	-0.0275354	0.846356
CDH11	black	-0.0975654	0.491393	-0.062011	0.662316	-0.103109	0.466982	0.143329	0.310734	0.0298661	0.833528	-0.0640989	0.651663	0.111193	0.432588	0.213952	0.127753	-0.200154	0.154827	-0.25742	0.065425	0.123501	0.38306	0.0707965	0.617965	-0.194943	0.166081	0.43327	0.00133461	0.595491	3.21e-06	0.15946	0.258826	0.0558718	0.694016
CCNO	black	-0.101076	0.475857	-0.182896	0.194355	-0.082011	0.563272	-0.503692	0.000140924	0.136686	0.333925	0.413375	0.00231963	-0.215603	0.124769	-0.397605	0.00351316	0.0286561	0.840183	0.484462	0.000273381	0.149513	0.2901	0.13564	0.33767	0.219216	0.118425	-0.171701	0.223558	-0.566149	1.22e-05	-0.470163	0.000436528	0.0519239	0.714684
EDARADD	black	0.0436914	0.758424	-0.238687	0.0883652	-0.0682405	0.630738	0.000420695	0.997638	0.256355	0.0665863	-0.0906264	0.522858	0.137986	0.329304	0.0951127	0.5024	0.195636	0.164551	0.293224	0.0348855	0.190989	0.175009	0.152872	0.279273	0.00845504	0.952563	-0.202345	0.150267	-0.393105	0.00394084	-0.143651	0.309638	0.29521	0.0336164
FILIP1	black	-0.30616	0.0272871	0.198642	0.158033	0.015489	0.913215	0.215394	0.125144	-0.12504	0.377111	-0.199743	0.155693	-0.127474	0.367822	0.265829	0.0568123	-0.104307	0.461796	-0.271721	0.051342	-0.165001	0.242424	0.0987877	0.485954	-0.212553	0.130323	0.166162	0.23908	0.610288	1.56e-06	0.514041	9.7e-05	0.179038	0.204097
LOC403323	black	0.271133	0.0518681	-0.307929	0.0263646	-0.254825	0.0682842	-0.221637	0.114312	0.289505	0.037369	0.219583	0.117793	-0.200074	0.154994	-0.372494	0.00653969	0.129267	0.361064	0.275486	0.0480758	0.250682	0.0730539	-0.234314	0.0945335	0.139466	0.32409	-0.0329283	0.81674	-0.488211	0.000240985	-0.231178	0.099159	-0.0204488	0.885588
NPDC1	black	-0.203808	0.147278	0.0475262	0.737946	0.0713095	0.615414	-0.15704	0.266215	-0.108939	0.442031	0.14253	0.313467	0.0320991	0.821278	0.0539194	0.70421	-0.410867	0.00248125	0.103537	0.465127	0.119855	0.397368	0.406349	0.00279772	0.0229447	0.871735	0.471169	0.000422679	0.469069	0.000452076	0.500443	0.000158058	0.0976942	0.490818
BICC1	black	-0.194147	0.167851	0.121017	0.392774	0.375037	0.00615389	0.317879	0.02165	-0.27133	0.0516915	-0.27364	0.049655	0.0490473	0.729872	0.444324	0.000967343	-0.078302	0.581108	-0.63242	4.92e-07	-0.246062	0.0786807	0.0499495	0.725097	-0.260352	0.0623111	0.171935	0.22292	0.820201	1.01e-13	0.241	0.0852334	-0.10574	0.455631
WISP1	black	-0.206148	0.142589	0.218481	0.119695	-0.0537657	0.705015	0.26328	0.0593204	-0.144991	0.3051	-0.260599	0.0620542	0.0562412	0.692093	0.353241	0.0102071	-0.116868	0.409319	-0.421043	0.00188191	-0.115678	0.414137	-0.0345045	0.80813	-0.220103	0.116905	0.0910388	0.52096	0.588231	4.52e-06	0.105465	0.456812	0.0180282	0.899057
EFEMP1	black	-0.243791	0.0815695	-0.00271549	0.984757	0.13323	0.346404	0.184629	0.190091	-0.283867	0.0414102	-0.25509	0.0679873	-0.110362	0.436056	0.34268	0.0128887	-0.219665	0.117654	-0.384689	0.00486484	-0.158503	0.261732	0.196433	0.162804	-0.00677924	0.961957	0.0904302	0.523762	0.656502	1.26e-07	0.486509	0.000255234	0.11795	0.404965
CSRP1	black	0.081959	0.56352	0.0621883	0.661409	-0.289448	0.0374078	-0.114026	0.42088	0.0463338	0.744295	0.271535	0.0515079	-0.0772924	0.586008	-0.335125	0.0151589	-0.363262	0.00812252	-0.160557	0.25552	0.160594	0.25541	0.0291327	0.83756	0.225913	0.107316	0.564891	1.29e-05	0.250989	0.0726921	0.352472	0.0103847	0.0122377	0.931383
TWIST2	black	-0.245405	0.0795078	0.255228	0.0678333	0.271864	0.0512145	0.442213	0.00102952	-0.322281	0.0198034	-0.408808	0.00262128	0.0484406	0.733089	0.652939	1.55e-07	0.083497	0.556198	-0.576904	7.58e-06	-0.314907	0.0229771	-0.125294	0.376135	-0.341652	0.0131792	-0.0491553	0.7293	0.728081	9.57e-10	0.209519	0.136031	-0.145976	0.301791
SLC16A2	black	-0.146246	0.300886	0.176718	0.210117	0.104461	0.461129	-0.303742	0.0285915	-0.157387	0.265148	0.154903	0.272859	-0.214683	0.126426	-0.247804	0.0765202	-0.436967	0.00119984	-0.140997	0.318754	0.170502	0.226858	0.169904	0.228515	0.135093	0.339641	0.470346	0.000433984	0.578825	6.96e-06	0.542155	3.3e-05	-0.0361787	0.799009
ACVRL1	black	-0.209761	0.135569	0.303307	0.0288312	0.149757	0.289303	0.549552	2.45e-05	-0.276354	0.0473471	-0.516347	8.91e-05	0.194667	0.166693	0.682676	2.48e-08	0.0281857	0.842773	-0.569377	1.06e-05	-0.257685	0.065139	-0.215267	0.125373	-0.456171	0.00067688	0.144846	0.305587	0.800954	1.01e-12	0.336973	0.0145742	0.10256	0.46937
FAM114A1	black	-0.261293	0.0613374	0.13105	0.354424	0.0218505	0.877803	-0.029812	0.833825	-0.147328	0.297286	-0.0362624	0.798554	-0.162808	0.248828	-0.106569	0.452084	-0.364845	0.00782956	-0.430637	0.00143866	0.0754106	0.595189	0.203376	0.148155	0.285137	0.0404701	0.445736	0.000927671	0.527412	5.88e-05	0.219535	0.117877	-0.114403	0.419338
KANK3	black	-0.107401	0.448542	0.377323	0.00582441	-0.00352776	0.980198	0.100179	0.479803	-0.380923	0.00533657	-0.0896212	0.527497	-0.0369074	0.795047	0.278877	0.0452805	-0.21004	0.135038	-0.280333	0.0441217	-0.247285	0.0771596	-0.0859938	0.544408	-0.11216	0.428573	-0.00671802	0.9623	0.495391	0.000188498	0.427548	0.00156993	0.0668904	0.637529
TMEM35	black	-0.0739287	0.602463	-0.0273453	0.847404	-0.184894	0.189444	-0.244773	0.0803101	0.147171	0.297805	0.3624	0.00828596	-0.166676	0.237611	-0.384536	0.00488329	-0.411282	0.00245385	0.141326	0.317614	0.0346636	0.807262	0.242117	0.083751	0.20906	0.136911	0.350793	0.0107814	0.179702	0.202396	0.285072	0.0405176	0.00993806	0.944254
FBXL7	black	-0.315833	0.0225565	0.22399	0.11042	0.182358	0.195694	0.24728	0.0771659	-0.306933	0.0268806	-0.250923	0.07277	-0.134006	0.343578	0.356684	0.00944411	-0.193376	0.169578	-0.523811	6.75e-05	-0.155457	0.271126	0.013162	0.926214	-0.239464	0.0873038	0.304289	0.0282919	0.85674	5.45e-16	0.429616	0.00148092	0.0267798	0.850523
PMEPA1	black	-0.123934	0.381379	0.0965077	0.496124	0.0991276	0.484447	-0.187474	0.183232	-0.286059	0.0397982	0.157017	0.266288	0.010936	0.938666	-0.199427	0.156363	-0.477042	0.000349413	-0.201143	0.152756	0.184415	0.190615	0.198037	0.159329	0.170443	0.227022	0.495319	0.000188965	0.566827	1.18e-05	0.464365	0.000524728	-0.0486856	0.731789
EMCN	black	-0.194781	0.16644	0.313336	0.0237061	0.115367	0.4154	0.0810314	0.567958	-0.318221	0.0215013	-0.159367	0.259105	0.113802	0.4218	0.241458	0.0846234	-0.357155	0.00934363	-0.365797	0.00765781	-0.0970891	0.49352	0.147575	0.296468	-0.0208006	0.883634	0.401993	0.00313619	0.761827	5.42e-11	0.463577	0.000537886	0.103699	0.464422
ARMCX3	black	-0.20761	0.139716	0.194593	0.166856	0.0425592	0.764502	0.108598	0.443473	-0.198866	0.157554	-0.122119	0.388444	0.0677833	0.633035	0.171142	0.225092	-0.470519	0.000431586	-0.201883	0.151221	0.0465709	0.743031	0.48614	0.000258421	0.000957377	0.994626	0.559738	1.6e-05	0.773624	1.77e-11	0.60597	1.93e-06	0.0188162	0.894669
LOC645166 /// LOC654342	black	-0.14404	0.308315	0.0587108	0.679288	0.12783	0.366471	-0.0558996	0.693872	-0.14425	0.307603	0.043217	0.760969	-0.264818	0.0577966	-0.00320176	0.982028	-0.0896404	0.527408	-0.224534	0.109535	-0.181477	0.197898	-0.0107772	0.939556	0.0134042	0.92486	0.106041	0.454341	0.369341	0.00704691	0.132412	0.349399	-0.123669	0.382406
LDB2	black	-0.247567	0.0768114	0.330376	0.0167543	0.158052	0.263109	0.0731858	0.606125	-0.317766	0.021699	-0.130964	0.354742	0.0233585	0.869441	0.146268	0.300812	-0.455659	0.000687575	-0.449517	0.000828498	-0.123573	0.38278	0.129798	0.359079	0.0192457	0.892279	0.26849	0.0542863	0.828028	3.67e-14	0.562847	1.4e-05	0.130614	0.356042
PRRG3	black	-0.117203	0.407967	0.121847	0.389509	0.115253	0.415867	-0.149264	0.290912	-0.212516	0.130392	0.238295	0.0889049	-0.00964082	0.945919	-0.134365	0.342275	-0.557081	1.79e-05	-0.270213	0.0526992	0.0176941	0.900918	0.146386	0.300418	0.284398	0.0410151	0.174398	0.216261	0.521185	7.45e-05	0.425893	0.00164458	0.0967476	0.495049
JAM3	black	-0.0791886	0.576822	0.185272	0.188525	0.152448	0.280624	0.201211	0.152614	-0.375166	0.006135	-0.0143207	0.919738	0.0156854	0.912119	0.165483	0.241033	-0.435132	0.00126512	-0.57475	8.35e-06	-0.208803	0.137405	0.0439838	0.756856	0.137066	0.33257	0.265614	0.0570214	0.758367	7.43e-11	0.296431	0.0328555	-0.299024	0.031286
COLCA2	black	0.104898	0.459246	0.0431757	0.761191	0.128947	0.362264	-0.0739605	0.602306	-0.252861	0.0705137	0.164137	0.244934	0.115719	0.41397	-0.118324	0.403468	-0.495696	0.00018652	-0.19826	0.158851	-0.0663891	0.640058	0.191277	0.174347	0.185578	0.187783	0.275282	0.0482479	0.489636	0.000229619	0.414567	0.00224611	0.073967	0.602274
COL16A1	black	-0.0794939	0.575349	0.202947	0.149031	0.0216626	0.878847	-0.247353	0.0770754	-0.066542	0.639286	0.109738	0.438672	0.0806057	0.57	-0.151989	0.282092	-0.512685	0.00010196	-0.100618	0.47787	0.17768	0.207606	0.298783	0.0314291	0.228142	0.103802	0.424364	0.00171634	0.470226	0.00043566	0.357172	0.00933995	0.039998	0.778303
FUCA2	black	-0.0899496	0.525979	0.193158	0.170068	0.180917	0.19931	0.59459	3.35e-06	-0.339167	0.0139051	-0.466786	0.000486115	0.137488	0.331069	0.669585	5.71e-08	0.0769761	0.587547	-0.724449	1.27e-09	-0.391372	0.00411733	-0.372238	0.00657956	-0.386884	0.00460714	-0.0613014	0.665951	0.74889	1.72e-10	0.131437	0.352992	-0.0916121	0.518327
KIAA1462	black	-0.183444	0.192999	0.209769	0.135553	0.34762	0.0115672	0.0949407	0.503177	-0.324037	0.0191048	-0.148244	0.294258	-0.000205431	0.998847	0.194173	0.167793	-0.137325	0.331647	-0.139661	0.323408	-0.280116	0.0442932	0.0806717	0.569683	-0.202575	0.149794	0.0721116	0.611435	0.471615	0.000416664	0.100006	0.480565	-0.196589	0.162464
ROR1	black	-0.244205	0.0810372	0.189889	0.177554	0.27797	0.0460151	0.248767	0.0753469	-0.22129	0.114894	-0.265686	0.056951	-0.151546	0.283516	0.323025	0.0195048	-0.0185111	0.896367	-0.394146	0.003838	-0.327005	0.0179716	-0.044074	0.756373	-0.19954	0.156123	0.0311567	0.826443	0.541556	3.38e-05	-0.0198363	0.888994	-0.171454	0.224235
RNF112	black	-0.277319	0.046548	0.202291	0.150377	0.204936	0.145003	0.159491	0.258731	-0.326045	0.0183316	-0.0777826	0.583627	-0.043905	0.757279	0.159769	0.25789	-0.335723	0.0149676	-0.22278	0.112408	-0.128932	0.362322	0.392166	0.00403564	0.00803707	0.954905	0.311462	0.0246007	0.698559	8.51e-09	0.435356	0.001257	0.00869854	0.951198
STARD9	black	-0.288071	0.0383647	0.205358	0.14416	0.094138	0.50681	-0.0885785	0.532332	-0.0854774	0.546837	-0.0649929	0.647123	-0.0183409	0.897315	-0.0520305	0.714123	-0.49436	0.000195332	-0.228947	0.102555	-0.0607137	0.668968	0.567206	1.16e-05	0.236118	0.09195	0.460916	0.000584548	0.651529	1.69e-07	0.42577	0.00165026	-0.16343	0.247
LAMA4	black	-0.23046	0.100241	0.121278	0.391745	0.168695	0.231893	0.48674	0.000253256	-0.303958	0.0284725	-0.333999	0.0155249	0.163314	0.247342	0.513928	9.74e-05	-0.253302	0.0700081	-0.560662	1.54e-05	-0.260906	0.0617359	0.0614401	0.66524	-0.213751	0.128119	0.141843	0.315831	0.835288	1.37e-14	0.553619	2.07e-05	0.247998	0.0762832
TFAP2C	black	0.0754889	0.594805	-0.315002	0.0229336	-0.235218	0.0932317	-0.493318	0.000202464	0.333198	0.0157901	0.369581	0.00700718	-0.12415	0.380543	-0.50922	0.000115626	0.0245682	0.862743	0.549482	2.46e-05	0.285956	0.0398729	0.163611	0.24647	0.391511	0.00410296	-0.137868	0.32972	-0.674524	4.19e-08	-0.283256	0.0418692	0.065782	0.643127
FYN	black	-0.0013342	0.99251	0.215896	0.124246	0.328816	0.0173088	0.431899	0.00138792	-0.428347	0.001535	-0.287133	0.0390279	0.30791	0.0263742	0.522256	7.15e-05	-0.224685	0.10929	-0.718698	1.97e-09	-0.385995	0.00471005	0.03323	0.815091	-0.122995	0.385025	0.129671	0.359552	0.820882	9.28e-14	0.296019	0.0331101	-0.189559	0.178323
TSPAN4	black	-0.0682528	0.630677	0.272795	0.0503925	0.17079	0.226062	0.273011	0.0502027	-0.413766	0.00229526	-0.119651	0.398177	0.0539662	0.703966	0.366186	0.00758859	-0.286036	0.0398148	-0.635813	4.09e-07	-0.312905	0.0239091	-0.126188	0.372711	-0.028168	0.84287	0.10728	0.449057	0.796243	1.7e-12	0.407888	0.00268612	-0.157163	0.265838
FGD5	black	-0.175525	0.213261	0.303352	0.0288064	0.217992	0.120546	0.197721	0.160009	-0.406961	0.00275283	-0.173486	0.218709	0.030071	0.832402	0.196702	0.162217	-0.302693	0.029173	-0.651863	1.65e-07	-0.205791	0.143298	-0.0381336	0.788393	0.0262109	0.853663	0.216587	0.123016	0.787461	4.37e-12	0.313674	0.0235477	-0.211834	0.13166
FTL	black	0.0335314	0.813443	0.327068	0.0179482	0.0250899	0.859858	0.31529	0.0228021	-0.347815	0.0115175	-0.300317	0.0305275	0.218422	0.119798	0.412388	0.00238208	-0.295355	0.0335249	-0.647624	2.11e-07	-0.169266	0.230294	-0.00921232	0.948319	-0.0228016	0.872528	0.218684	0.119343	0.778421	1.1e-11	0.55264	2.16e-05	0.0378235	0.790074
STK32B	black	-0.191556	0.173707	0.370118	0.00691885	0.131344	0.353333	0.135959	0.336525	-0.268967	0.0538433	-0.137415	0.331327	-0.140041	0.322079	0.0735652	0.604253	-0.141209	0.31802	-0.465174	0.000511521	-0.20049	0.154122	-0.117873	0.405274	0.0947017	0.504257	0.142577	0.313307	0.542974	3.2e-05	0.164287	0.244496	-0.329937	0.0169087
SSPN	black	-0.130629	0.355983	0.130872	0.355083	0.035372	0.8034	-0.224646	0.109353	-0.186782	0.184884	0.188356	0.181143	-0.00723572	0.959397	-0.203772	0.147352	-0.666773	6.79e-08	-0.0435578	0.75914	0.12506	0.377035	0.575105	8.22e-06	0.314677	0.0230825	0.579915	6.62e-06	0.571861	9.49e-06	0.588728	4.42e-06	0.109801	0.438407
CAMK1	black	-0.174211	0.216762	0.330165	0.0168285	0.291047	0.0363217	0.401826	0.00314986	-0.237011	0.0906917	-0.311898	0.0243899	0.116231	0.411895	0.558308	1.7e-05	-0.0560558	0.693058	-0.445306	0.000939591	-0.231826	0.0981897	-0.0994152	0.483174	-0.349529	0.0110888	0.126855	0.370168	0.700043	7.67e-09	0.516171	8.97e-05	0.155419	0.271246
GSTZ1	black	0.138263	0.328323	-0.104168	0.462396	-0.322294	0.0197979	-0.359399	0.00887767	0.240891	0.085379	0.183722	0.192315	-0.105267	0.457661	-0.334567	0.0153395	0.170472	0.226942	0.451263	0.000786013	0.297077	0.0324584	-0.335865	0.0149224	0.0860369	0.544206	-0.245878	0.0789115	-0.572127	9.38e-06	-0.360467	0.00866303	-0.0846459	0.550758
MXRA8	black	-0.165209	0.241822	0.368617	0.00716821	0.148818	0.292373	0.27624	0.0474423	-0.415391	0.00219658	-0.200343	0.154431	-0.0660351	0.641847	0.222648	0.112627	-0.265082	0.0575382	-0.664859	7.63e-08	-0.150329	0.287445	-0.0915094	0.518799	-0.0940563	0.50718	0.279141	0.0450687	0.852415	1.09e-15	0.463353	0.000541687	-0.0983419	0.487934
RECK	black	-0.245485	0.0794066	0.132202	0.35017	0.283094	0.0419917	0.116513	0.410753	-0.310309	0.025165	-0.0658269	0.6429	-0.0360968	0.799455	0.136553	0.334397	-0.438662	0.00114226	-0.374333	0.00625874	-0.124163	0.380494	0.25388	0.0693498	0.0360957	0.799461	0.256258	0.0666932	0.831784	2.21e-14	0.502792	0.000145493	0.00368502	0.979315
ZEB2	black	-0.211314	0.132632	0.163716	0.246163	0.257232	0.0656287	0.505129	0.000133901	-0.239875	0.0867449	-0.47908	0.000326822	0.221902	0.113869	0.722779	1.45e-09	-0.0515557	0.716622	-0.548386	2.57e-05	-0.374737	0.00619842	0.0961838	0.497578	-0.389109	0.00435827	0.0400952	0.777778	0.792043	2.69e-12	0.279972	0.0444067	0.0149067	0.916466
BIN1	black	-0.0367779	0.795751	0.279081	0.0451169	0.12059	0.394457	0.513781	9.8e-05	-0.230289	0.100501	-0.425441	0.00166553	0.316801	0.0221237	0.701363	6.99e-09	-0.0331566	0.815491	-0.525394	6.35e-05	-0.245211	0.0797538	-0.230432	0.100284	-0.440505	0.00108245	0.0467121	0.742279	0.750729	1.46e-10	0.476375	0.000357114	0.142477	0.313651
LOC100289097 /// LOC283788	black	-0.0898846	0.52628	-0.0404388	0.775923	0.134543	0.341629	0.0212061	0.881381	-0.060403	0.670565	0.0593466	0.676006	0.0162258	0.909104	0.146983	0.298432	-0.270629	0.0523219	-0.0600004	0.672637	-0.0674281	0.634821	0.190023	0.177243	-0.0768646	0.588089	0.20688	0.141145	0.411442	0.0024433	0.125195	0.376516	-0.142263	0.314384
GNS	black	0.00910282	0.948933	0.272802	0.0503859	0.00379074	0.978722	0.490808	0.000220635	-0.237489	0.0900235	-0.407232	0.00273319	0.20307	0.14878	0.58692	4.81e-06	-0.134764	0.340828	-0.480264	0.000314315	-0.207648	0.139642	-0.16574	0.240292	-0.340393	0.0135429	0.0188283	0.894601	0.78051	8.95e-12	0.566913	1.18e-05	0.0915486	0.518619
SH3KBP1	black	-0.085714	0.545724	0.166474	0.238187	0.148049	0.294901	0.233875	0.0951703	-0.133012	0.3472	0.0428879	0.762736	0.115019	0.416818	0.176273	0.211285	-0.414399	0.00225634	-0.163059	0.248091	-0.226163	0.106917	0.382689	0.00511063	0.0115834	0.935044	0.153772	0.276419	0.56623	1.21e-05	0.398196	0.00346022	0.111109	0.432939
SHISA6	black	-0.18696	0.184459	0.194837	0.166316	0.0499345	0.725177	0.0830793	0.558182	-0.247373	0.077051	-0.110856	0.433992	-0.20423	0.146424	0.142141	0.314805	-0.237847	0.089525	0.0182241	0.897966	0.00421848	0.976322	0.306837	0.0269308	-0.122223	0.388038	0.260157	0.0625143	0.493627	0.000200323	0.481733	0.0002994	0.059254	0.676483
UGDH	black	-0.249835	0.0740606	0.0502843	0.723328	0.169048	0.230903	0.461555	0.00057302	-0.233269	0.0960562	-0.521318	7.41e-05	-0.0648467	0.647865	0.597688	2.89e-06	0.223033	0.11199	-0.58096	6.32e-06	-0.243309	0.0821929	-0.0311517	0.826471	-0.335476	0.0150465	0.00125072	0.992979	0.601525	2.4e-06	0.198441	0.158463	-0.0016225	0.990892
NCKAP5	black	-0.14574	0.302582	0.0354719	0.802856	0.22344	0.11132	0.123359	0.383609	-0.132485	0.349131	0.0755997	0.594263	0.0144674	0.91892	0.149636	0.289699	-0.133267	0.346269	-0.229564	0.101606	-0.184797	0.189681	0.266647	0.0560263	0.0150232	0.915815	0.129325	0.360846	0.403627	0.00300518	-0.0899365	0.52604	-0.324221	0.0190326
CPB1	black	-0.125578	0.375047	0.492088	0.00021119	0.132375	0.349535	-0.0427129	0.763676	-0.244013	0.0812833	-0.129034	0.361939	-0.00518682	0.970889	0.0124032	0.930457	-0.262512	0.0600938	-0.219473	0.117982	0.0312568	0.825894	0.0959513	0.498623	0.0798258	0.573749	0.322094	0.0198789	0.504747	0.00013574	0.66713	6.64e-08	0.251842	0.0716928
ZNF542P	black	-0.231722	0.0983448	-0.0754065	0.595209	0.0016786	0.990577	-0.0829152	0.558963	-0.0453117	0.749751	-0.0110478	0.938041	-0.0191791	0.892649	0.0612408	0.666262	-0.319951	0.0207634	-0.00313786	0.982386	0.121147	0.392261	0.478488	0.000333246	0.016461	0.907792	0.408193	0.00266449	0.395019	0.00375363	0.37087	0.00679685	0.23517	0.0933009
SSC5D	black	-0.0667123	0.638427	0.101224	0.475208	0.0860777	0.544014	-0.35758	0.00925385	-0.302172	0.0294658	0.235874	0.0922964	-0.100454	0.478593	-0.234174	0.0947368	-0.395904	0.00366975	-0.197421	0.160657	-0.0165174	0.907477	-0.037575	0.791423	0.172608	0.221086	0.252543	0.0708795	0.428999	0.00150699	0.189305	0.178915	-0.170004	0.228239
GALNT16	black	-0.212094	0.131175	0.0709297	0.617302	0.0966503	0.495485	-0.0270117	0.849244	-0.303737	0.0285942	0.135282	0.338959	-0.211963	0.131419	-0.0426661	0.763928	-0.450118	0.000813652	-0.355737	0.00964891	-0.0395419	0.780768	-0.0188444	0.894512	0.19443	0.167219	0.177101	0.209113	0.677043	3.57e-08	0.371742	0.00665769	-0.120677	0.394113
RCN1	black	-0.0050994	0.971379	0.21011	0.134905	0.0966846	0.495331	0.47481	0.000375781	-0.265991	0.0566561	-0.411338	0.00245011	0.339016	0.0139504	0.653466	1.51e-07	-0.0971177	0.493392	-0.664168	7.96e-08	-0.35375	0.010091	-0.0323621	0.819838	-0.309117	0.0257601	0.148542	0.293277	0.802737	8.24e-13	0.252236	0.0712353	0.0574533	0.685797
ARHGAP20	black	-0.152725	0.279741	0.172936	0.220196	0.180831	0.199529	0.406083	0.0028174	-0.19078	0.17549	-0.381828	0.00521975	0.173469	0.218756	0.526816	6.02e-05	-0.0657308	0.643386	-0.433285	0.00133403	-0.0743122	0.600577	-0.168562	0.232267	-0.350025	0.0109673	0.0810948	0.567654	0.707554	4.5e-09	0.612365	1.4e-06	0.179505	0.202899
ANXA5	black	-0.0986871	0.4864	0.16502	0.24237	0.168981	0.231091	0.373238	0.00642471	-0.324093	0.0190827	-0.401815	0.00315072	0.0860593	0.544101	0.568572	1.1e-05	-0.0633677	0.655386	-0.615564	1.19e-06	-0.220915	0.115527	-0.107513	0.448064	-0.285279	0.0403663	0.163962	0.245443	0.80341	7.63e-13	0.388814	0.00439059	-0.167958	0.23397
HOXC8	black	0.0380191	0.789014	0.16645	0.238254	-0.248115	0.0761396	0.195013	0.165926	0.157705	0.26417	-0.142815	0.31249	-0.0393672	0.781713	0.0790387	0.577545	0.0120068	0.932674	-0.146356	0.300519	0.0629498	0.657518	-0.040205	0.777185	-0.124929	0.377539	-0.0537603	0.705043	0.271226	0.0517844	0.311805	0.024435	0.198771	0.157758
SIRPB2	black	-0.203609	0.147681	0.283677	0.041553	0.151343	0.284168	0.419042	0.00198836	-0.155641	0.270554	-0.352231	0.0104409	0.18546	0.188069	0.556132	1.86e-05	-0.0426634	0.763942	-0.325897	0.0183877	-0.207415	0.140097	0.137707	0.33029	-0.325854	0.0184042	0.0398468	0.77912	0.634306	4.44e-07	0.356012	0.00958898	0.0763406	0.590644
TIFA	black	0.150579	0.286633	-0.411727	0.00242474	-0.245691	0.0791473	-0.314075	0.0233607	0.316279	0.0223562	0.465989	0.00049853	-0.147272	0.297471	-0.489937	0.000227281	0.055351	0.69673	0.562295	1.44e-05	0.225957	0.107245	0.122002	0.388904	0.185502	0.187966	0.0821227	0.562739	-0.654819	1.39e-07	-0.285585	0.0401429	0.0388652	0.78443
RGN	black	-0.24696	0.0775613	0.331844	0.0162466	0.135239	0.339114	-0.11066	0.434809	-0.25146	0.0721392	-0.0362709	0.798508	0.0113293	0.936465	0.0293972	0.836105	-0.510447	0.000110606	-0.146654	0.299526	0.0763908	0.590399	0.32945	0.0170816	0.0733802	0.605165	0.496511	0.000181321	0.693992	1.17e-08	0.678489	3.25e-08	0.14647	0.300139
AGAP11	black	-0.073862	0.602792	0.186205	0.186269	-0.0808111	0.569014	-0.312213	0.0242386	-0.206453	0.141985	-0.0415595	0.769881	-0.0477774	0.736611	-0.202403	0.150147	-0.46179	0.000568826	-0.213414	0.128736	0.100132	0.480011	0.309568	0.0255334	0.238287	0.0889169	0.495922	0.000185064	0.497279	0.000176545	0.405155	0.00288709	0.0495663	0.727124
RAB23	black	-0.291223	0.0362039	-0.0735284	0.604435	0.0404279	0.775982	0.362758	0.00821765	-0.0495743	0.727082	-0.267796	0.0549362	-0.046154	0.745254	0.39596	0.0036645	0.0784522	0.580381	-0.48772	0.000245023	-0.220685	0.115916	-0.0268024	0.850398	-0.294649	0.033971	0.115934	0.413097	0.571707	9.55e-06	0.0424777	0.76494	-0.0704451	0.619714
ERG	black	-0.181618	0.197545	0.272733	0.050447	0.315819	0.0225629	0.432727	0.00135549	-0.312849	0.0239356	-0.550388	2.37e-05	0.104622	0.460436	0.657632	1.18e-07	0.214113	0.12746	-0.611971	1.43e-06	-0.228087	0.103887	-0.271168	0.0518364	-0.457351	0.000652751	-0.0288974	0.838855	0.682808	2.46e-08	0.2992	0.0311821	-0.0574635	0.685744
LEPRE1	black	-0.105937	0.454784	-0.00682975	0.961674	0.0420289	0.767354	0.402775	0.00307285	-0.228948	0.102552	-0.227012	0.105571	0.0515973	0.716402	0.437792	0.00117149	-0.131526	0.352663	-0.557896	1.73e-05	-0.285945	0.0398808	-0.214072	0.127535	-0.178	0.206774	-0.0541949	0.702769	0.631807	5.09e-07	0.0749259	0.597564	0.0415096	0.770149
EBF2	black	0.00238052	0.986637	0.227497	0.104809	0.148687	0.292801	0.270058	0.0528407	-0.304708	0.0280641	-0.294019	0.0343731	0.13439	0.342182	0.293926	0.0344323	-0.180673	0.199928	-0.454694	0.000708196	-0.164464	0.243981	-0.0681114	0.631386	-0.233459	0.0957776	0.36449	0.00789437	0.696864	9.57e-09	0.491435	0.000215964	-0.0129468	0.927417
PBXIP1	black	0.0584458	0.680658	0.0896248	0.527481	0.15427	0.274847	-0.119388	0.399221	-0.199429	0.156359	0.239501	0.0872531	0.0963735	0.496726	-0.0762702	0.590987	-0.54024	3.57e-05	-0.213465	0.128644	-0.0476935	0.737057	0.107883	0.446497	0.24111	0.0850856	0.238738	0.0882948	0.47106	0.000424152	0.430916	0.00142728	-0.196352	0.16298
STAT5A	black	-0.008303	0.953415	0.372239	0.00657945	0.222898	0.112214	0.402195	0.00311969	-0.338276	0.0141738	-0.478788	0.000329975	0.37451	0.00623227	0.629998	5.61e-07	-0.124855	0.377822	-0.540034	3.6e-05	-0.287018	0.0391098	-0.0109938	0.938343	-0.271594	0.0514548	0.125564	0.375098	0.660736	9.8e-08	0.518272	8.3e-05	0.199698	0.15579
PPAP2A	black	-0.164543	0.243753	0.220098	0.116913	0.234415	0.0943879	0.246945	0.0775794	-0.338172	0.0142053	-0.341356	0.013264	-0.0725665	0.609184	0.400151	0.00328984	-0.118217	0.403895	-0.291471	0.0360388	-0.0889242	0.530727	-0.0791872	0.576828	-0.312986	0.0238709	0.118302	0.403556	0.754389	1.06e-10	0.469187	0.00045037	-0.0106204	0.940433
SDC2	black	-0.310381	0.0251295	0.134876	0.340423	0.123115	0.38456	-0.00370572	0.979199	-0.222741	0.112473	0.0542973	0.702233	-0.0674576	0.634673	0.0440891	0.756292	-0.45496	0.000702441	-0.329359	0.0171141	0.149271	0.290889	0.125632	0.374839	0.0251774	0.859374	0.473989	0.000385928	0.774991	1.55e-11	0.610604	1.53e-06	-0.00114789	0.993556
PTPRG	black	-0.253151	0.0701803	0.250634	0.0731108	0.206087	0.14271	0.249487	0.0744775	-0.26781	0.0549229	-0.360179	0.00872039	-0.0865317	0.541884	0.367992	0.00727435	-0.134132	0.34312	-0.267133	0.0555629	-0.143197	0.311184	0.214572	0.126627	-0.273979	0.0493622	0.328094	0.0175703	0.799346	1.21e-12	0.528989	5.54e-05	0.0332823	0.814804
RIMKLB	black	-0.264818	0.0577974	0.15372	0.276583	0.210006	0.135101	0.558316	1.7e-05	-0.146773	0.299128	-0.632399	4.93e-07	0.203748	0.147399	0.746906	2.04e-10	0.191356	0.174166	-0.483543	0.000281901	-0.23652	0.0913808	-0.0324144	0.819552	-0.503181	0.000143503	0.0409458	0.773188	0.653737	1.48e-07	0.136041	0.336229	0.0252059	0.859216
ALDH1B1	black	0.0533128	0.707389	0.0728163	0.607949	-0.0451886	0.750408	0.242021	0.0838776	-0.0378148	0.790122	-0.064894	0.647625	0.090983	0.521216	0.252237	0.0712338	0.101265	0.475029	-0.414461	0.00225256	-0.122218	0.388059	-0.536928	4.07e-05	-0.264857	0.0577588	-0.0528391	0.709874	0.3013	0.0299606	0.150541	0.286756	-0.0354261	0.803106
THBS3	black	-0.290011	0.0370225	-0.0824776	0.561046	0.161797	0.251819	0.264098	0.0585061	-0.3225	0.019715	-0.10681	0.451058	-0.189871	0.177596	0.288106	0.0383398	-0.22963	0.101506	-0.583911	5.52e-06	-0.266584	0.0560862	-0.0117509	0.934106	-0.0519666	0.714459	0.169275	0.23027	0.731448	7.33e-10	0.119401	0.399171	-0.143684	0.309525
FAM229B	black	-0.157266	0.265521	0.131845	0.351484	0.0141078	0.920928	0.123611	0.382632	-0.191603	0.1736	-0.074397	0.60016	-0.0613608	0.665647	0.169297	0.230206	-0.226936	0.105692	-0.432259	0.00137373	-0.0166133	0.906942	-0.233804	0.0952738	0.0325521	0.818798	0.164219	0.244694	0.555209	1.94e-05	0.22492	0.108911	-0.0830225	0.558452
IGSF8	black	0.123722	0.3822	-0.125177	0.376585	0.0250497	0.86008	-0.490686	0.000221556	-0.0442334	0.755519	0.391914	0.00406141	-0.194921	0.16613	-0.4808	0.000308791	0.0219787	0.877092	0.315309	0.0227937	0.129616	0.359758	-0.0574985	0.685563	0.397266	0.00354388	-0.153204	0.278218	-0.567049	1.17e-05	-0.464889	0.000516149	-0.451528	0.000779747
IRAK3	black	-0.254302	0.0688725	0.310132	0.0252527	0.285271	0.0403721	0.498088	0.000171642	-0.138551	0.327308	-0.568561	1.1e-05	-0.0080131	0.955039	0.571373	9.69e-06	0.3301	0.0168512	-0.343488	0.0126641	-0.16919	0.230506	-0.046405	0.743915	-0.528093	5.73e-05	0.0638266	0.653049	0.546922	2.73e-05	0.249375	0.0746131	0.0493905	0.728055
STARD5	black	0.259754	0.0629358	-0.0190049	0.893619	-0.132327	0.349712	-0.154661	0.273618	0.132704	0.348327	-0.121342	0.391495	0.172039	0.222636	0.100824	0.476965	0.303483	0.0287339	0.156992	0.266365	0.00257856	0.985525	-0.172327	0.221851	0.0174531	0.902261	-0.398607	0.00342371	-0.46769	0.000472365	-0.328484	0.0174287	-0.0523068	0.71267
STARD8	black	-0.113621	0.422543	0.179897	0.201899	0.223369	0.111437	0.530394	5.25e-05	-0.258021	0.0647766	-0.567667	1.14e-05	0.28517	0.0404461	0.765851	3.73e-11	0.230033	0.100891	-0.550837	2.32e-05	-0.324101	0.0190798	-0.269913	0.0529733	-0.56139	1.49e-05	0.0601327	0.671955	0.653357	1.52e-07	0.182198	0.196094	-0.0843139	0.552327
EID2B	black	-0.184459	0.190507	0.182646	0.194977	0.213801	0.128029	0.530571	5.21e-05	-0.200539	0.154017	-0.314687	0.0230782	0.0816835	0.564836	0.625664	7.06e-07	-0.0259948	0.854856	-0.595154	3.26e-06	-0.288669	0.0379465	-0.122831	0.385666	-0.35923	0.00891191	0.114423	0.419255	0.729257	8.72e-10	0.236357	0.0916112	-0.181286	0.198379
FAM19A2	black	-0.0123533	0.930736	0.26371	0.0588917	0.167941	0.234017	-0.166283	0.238733	-0.154628	0.273722	0.0742759	0.600755	0.021927	0.877379	-0.131704	0.352006	-0.283096	0.0419901	-0.133236	0.346382	-0.0314617	0.82477	0.0839545	0.554029	0.105044	0.458617	0.24623	0.0784701	0.412478	0.00237633	0.346485	0.0118601	-0.0153329	0.914087
MAMLD1	black	-0.256399	0.0665384	0.0457693	0.747307	0.122781	0.385858	0.159231	0.259517	-0.0680026	0.631932	-0.226307	0.106688	-0.156896	0.26666	0.222659	0.112608	-0.0721678	0.611157	-0.141855	0.31579	-0.0789021	0.578206	0.214315	0.127092	-0.265834	0.0568082	0.176385	0.210991	0.546808	2.74e-05	0.368347	0.00721388	0.051209	0.718448
UCHL1	black	-0.214987	0.125876	0.00216033	0.987873	0.0374287	0.792217	0.266554	0.0561148	-0.210383	0.134386	-0.105063	0.458538	0.0234777	0.868781	0.331994	0.0161955	-0.11185	0.429857	-0.286752	0.0392997	-0.109036	0.441622	-0.216338	0.123458	-0.231219	0.0990971	-0.105939	0.454777	0.577204	7.48e-06	0.28009	0.0443138	0.191312	0.174268
EBF3	black	-0.336315	0.0147802	0.164704	0.243286	0.187258	0.183747	-0.0481354	0.734709	-0.182019	0.196541	-0.0569895	0.688204	-0.153969	0.275796	0.0318641	0.822565	-0.338198	0.0141974	-0.35354	0.0101387	-0.0189969	0.893663	0.0511953	0.718521	0.075133	0.596548	0.199814	0.155544	0.652775	1.57e-07	0.381771	0.00522702	-0.147223	0.297635
SGCD	black	-0.143694	0.309492	0.321833	0.0199848	0.202524	0.1499	-0.00195838	0.989006	-0.375728	0.00605262	0.0818934	0.563833	-0.176382	0.210998	-0.0868754	0.540274	-0.410169	0.00252794	-0.454398	0.000714617	-0.060516	0.669984	-0.088024	0.534911	0.27912	0.0450856	0.0729096	0.607488	0.499992	0.000160578	0.222813	0.112355	-0.302535	0.0292616
DAAM2	black	-0.106939	0.450509	0.276125	0.0475384	0.187044	0.184259	0.0317643	0.823112	-0.332713	0.0159524	-0.0132653	0.925637	-0.134684	0.34112	-0.111251	0.432348	-0.428375	0.00153379	-0.428018	0.00154928	-0.123358	0.383612	0.245786	0.0790282	0.298549	0.031569	0.373681	0.00635707	0.615794	1.18e-06	0.356091	0.00957193	-0.422018	0.00183189
TSHZ3	black	-0.217806	0.120871	-0.00649723	0.963538	0.0922467	0.515421	0.483133	0.000285785	-0.146514	0.299991	-0.375392	0.00610174	0.113232	0.424143	0.512399	0.000103027	-0.0893696	0.528662	-0.463383	0.000541167	-0.178677	0.205025	0.0751904	0.596267	-0.38097	0.00533042	0.255253	0.0678065	0.800962	1.01e-12	0.296368	0.032894	0.0121349	0.931958
PRKG2	black	-0.0741255	0.601495	0.182818	0.19455	-0.00283621	0.984079	0.267395	0.0553146	-0.114788	0.417764	-0.247994	0.0762878	0.270904	0.0520739	0.313016	0.0238568	-0.2495	0.0744622	-0.291888	0.0357615	0.0322002	0.820724	0.143828	0.309035	-0.112079	0.428909	0.0916825	0.518005	0.562258	1.44e-05	0.436291	0.00122354	0.193159	0.170067
FREM1	black	-0.14883	0.292332	-0.0562927	0.691825	0.185518	0.187927	-0.171054	0.225336	-0.0653766	0.645179	0.178832	0.204626	0.00774387	0.956549	-0.138652	0.326949	-0.518862	8.12e-05	-0.0918662	0.517163	0.063377	0.655339	0.31405	0.0233721	0.210243	0.134653	0.218694	0.119326	0.497391	0.00017586	0.342838	0.0128444	0.0121794	0.931709
FANK1	black	0.0229792	0.871543	-0.232068	0.0978282	0.0811956	0.567171	-0.25195	0.0715672	0.215861	0.124308	-0.0138297	0.922482	0.0743159	0.600558	0.0276044	0.845975	0.288882	0.0377991	0.280945	0.0436422	0.0740683	0.601776	0.154422	0.27437	-0.108781	0.4427	-0.0908948	0.521622	-0.351808	0.0105401	-0.357398	0.00929221	-0.135771	0.337199
RP11-285F7.2	black	0.000624469	0.996494	0.255849	0.0671448	0.10357	0.464983	0.0344995	0.808157	-0.373515	0.00638237	-0.0980819	0.48909	0.081644	0.565025	0.0293378	0.836432	-0.388926	0.00437833	-0.221737	0.114144	-0.0659265	0.642396	0.440255	0.00109037	0.0948767	0.503466	0.493017	0.000204571	0.580233	6.53e-06	0.317923	0.0216307	-0.136079	0.336095
RUNX1T1	black	-0.3445	0.0123875	0.274412	0.0489899	0.127693	0.366989	0.201623	0.151757	-0.307386	0.026645	-0.222578	0.112744	-0.0185608	0.89609	0.303349	0.0288082	-0.415169	0.0022098	-0.302828	0.0290974	-0.0806195	0.569934	0.30537	0.0277077	-0.0590289	0.677645	0.214748	0.126308	0.81075	3.23e-13	0.559611	1.61e-05	0.252616	0.070796
AXL	black	-0.091177	0.520325	0.185744	0.187381	0.0303748	0.830734	0.36843	0.00719974	-0.289006	0.0377127	-0.190104	0.177054	0.0411886	0.771879	0.330257	0.0167962	-0.236162	0.0918866	-0.508564	0.000118391	-0.257223	0.0656394	-0.101142	0.475566	-0.184454	0.190519	0.165838	0.24001	0.77177	2.12e-11	0.371965	0.0066224	-0.0430988	0.761603
PNMA6A	black	-0.0889848	0.530445	0.235142	0.0933411	0.0501473	0.724051	-0.0104273	0.941515	-0.275223	0.0482982	0.128818	0.36275	-0.216625	0.122949	-0.15933	0.259217	-0.275427	0.0481253	-0.257085	0.0657885	0.0804066	0.570956	-0.0436653	0.758564	0.146681	0.299434	0.0276848	0.845532	0.361499	0.00845983	0.22945	0.101781	-0.0911212	0.520581
HR	black	0.143694	0.309492	-0.278913	0.0452517	-0.093318	0.510534	-0.435447	0.00125369	0.306753	0.0269749	0.376282	0.00597249	-0.210406	0.134343	-0.502767	0.000145622	0.315157	0.0228628	0.465724	0.000502724	0.27394	0.0493953	-0.246041	0.0787076	0.078502	0.58014	-0.263007	0.059595	-0.716862	2.27e-09	-0.312987	0.0238705	-0.0337179	0.812424
RASGRF2	black	-0.0985512	0.487004	0.422519	0.00180661	0.284027	0.0412914	0.289381	0.0374544	-0.384515	0.00488589	-0.414594	0.00224447	0.232545	0.0971208	0.480374	0.000313178	-0.0637707	0.653334	-0.417698	0.00206289	-0.0832534	0.557355	-0.17087	0.225843	-0.339814	0.0137128	0.176403	0.210943	0.651148	1.72e-07	0.58573	5.08e-06	0.0504897	0.722243
FLNA	black	0.0794837	0.575398	0.106709	0.451489	-0.0558299	0.694234	0.0815708	0.565375	0.0836699	0.555378	-0.0309151	0.827768	0.211547	0.132196	0.164131	0.24495	-0.0169851	0.904869	-0.437633	0.00117691	-0.101194	0.475342	-0.252206	0.0712696	-0.146953	0.298529	0.145604	0.303036	0.36752	0.00735538	0.0903856	0.523967	-0.182499	0.195343
DPY19L2	black	-0.116066	0.412562	-0.0622615	0.661034	-0.0556885	0.694971	0.0974456	0.491927	0.0832512	0.557365	-0.224366	0.109807	0.148716	0.292708	0.266949	0.0557383	-0.146577	0.299783	-0.0545622	0.700848	-0.0547991	0.699611	0.130438	0.356695	-0.241843	0.0841124	0.385547	0.00476265	0.461556	0.000572999	0.277382	0.0464963	0.0593068	0.676211
PRKX /// PRKY	black	0.0848429	0.549828	0.0473468	0.738901	-0.107193	0.449428	0.0179441	0.899525	0.123535	0.382927	-0.103661	0.464587	0.206985	0.140938	0.0998933	0.481062	0.0164902	0.907629	0.231796	0.0982336	-0.17604	0.2119	0.362757	0.00821786	0.0641658	0.651323	0.10682	0.451015	-0.271916	0.051168	-0.270439	0.0524945	-0.0600552	0.672354
SDK1	black	-0.236941	0.09079	0.216951	0.122373	0.129462	0.360334	0.111181	0.432638	-0.15483	0.273087	-0.0984688	0.48737	-0.0074326	0.958294	0.214076	0.127527	-0.198434	0.158477	-0.421242	0.0018716	-0.0426766	0.763871	0.0541823	0.702835	-0.173865	0.21769	0.125991	0.373465	0.650726	1.77e-07	0.327316	0.0178562	0.172044	0.222622
LOC101929857 /// SLX1A-SULT1A3 /// SLX1B-SULT1A4 /// SULT1A3 /// SULT1A4	black	-0.184938	0.189336	0.219016	0.11877	0.192313	0.17198	0.187214	0.183852	-0.237635	0.0898203	-0.189346	0.178819	0.235043	0.0934822	0.408021	0.00267664	-0.250818	0.0728939	-0.405406	0.00286811	-0.0652447	0.645847	0.0144883	0.918803	-0.162771	0.248936	0.257447	0.065396	0.701111	7.12e-09	0.464939	0.000515333	0.187701	0.182694
TRPC1	black	-0.283831	0.0414374	0.0392575	0.782306	0.150639	0.286439	-0.0321366	0.821073	-0.0577597	0.684209	-0.0426647	0.763935	0.0659404	0.642326	0.0832041	0.557589	-0.364174	0.00795257	-0.125112	0.376833	0.0139841	0.921619	0.440554	0.00108088	0.0561129	0.692761	0.480373	0.000313183	0.575551	8.06e-06	0.257185	0.0656798	-0.0568582	0.688886
RHOBTB1	black	-0.306121	0.0273074	0.195229	0.165447	0.157078	0.2661	0.0508336	0.720428	-0.211503	0.132277	-0.0936385	0.509077	-0.00446902	0.974916	0.168551	0.232299	-0.343383	0.0126928	-0.434467	0.00128954	-0.0543325	0.702049	0.140196	0.32154	0.032062	0.821482	0.13844	0.327699	0.692003	1.33e-08	0.259811	0.0628766	-0.10644	0.452635
NTRK2	black	-0.290185	0.0369039	0.180741	0.199756	0.109865	0.43814	-0.172051	0.222603	-0.164305	0.244444	-0.00995562	0.944156	-0.0488002	0.731182	-0.0468954	0.741303	-0.481431	0.000302413	-0.0914371	0.51913	0.225367	0.10819	0.302315	0.0293852	0.130253	0.357381	0.23746	0.0900636	0.605161	2.01e-06	0.659196	1.07e-07	0.233532	0.0956714
CREB3L1	black	-0.157174	0.265803	0.0933404	0.510433	0.0700311	0.621778	0.0601936	0.671642	-0.256972	0.0659117	-0.00737891	0.958595	-0.0437658	0.758025	0.166267	0.238779	-0.360052	0.00874595	-0.33697	0.0145754	-0.0915392	0.518662	-0.134111	0.343197	-0.0540036	0.70377	0.0895533	0.527811	0.657	1.22e-07	0.352303	0.0104241	0.160289	0.256324
EPB41L2	black	-0.211364	0.132538	0.249594	0.0743495	0.214378	0.126977	0.249867	0.0740223	-0.317627	0.0217596	-0.226843	0.105839	0.224289	0.109933	0.391161	0.00413927	-0.363965	0.00799123	-0.431665	0.0013972	-0.0679069	0.632413	0.0645582	0.649329	-0.219488	0.117957	0.32504	0.0187154	0.899997	1.16e-19	0.649584	1.89e-07	0.152974	0.278947
DLC1	black	-0.0568293	0.689036	0.292941	0.0350696	0.175486	0.213365	0.250135	0.0737034	-0.450706	0.00079934	-0.18642	0.185753	0.228224	0.103674	0.227698	0.104495	-0.447439	0.000881754	-0.579611	6.71e-06	-0.221118	0.115184	0.197084	0.161387	0.0346679	0.807239	0.363501	0.00807763	0.799276	1.22e-12	0.586398	4.92e-06	0.0667999	0.637985
AKR1B1	black	-0.0396415	0.78023	0.296075	0.0330754	0.093361	0.510339	0.358717	0.00901702	-0.328903	0.0172773	-0.283336	0.0418087	0.0655453	0.644324	0.475598	0.000366276	-0.0306421	0.829267	-0.670907	5.26e-08	-0.171482	0.22416	-0.275131	0.0483764	-0.24557	0.0792999	0.150673	0.286331	0.743749	2.67e-10	0.356581	0.00946612	-0.141408	0.317332
GPNMB	black	-0.140941	0.318947	0.137481	0.331091	0.178562	0.205323	-0.0441194	0.75613	-0.329027	0.0172329	0.0905764	0.523088	-0.167049	0.236546	-0.0702136	0.620868	-0.47602	0.000361278	-0.338114	0.0142228	-0.0117567	0.934074	0.357369	0.00929825	0.437471	0.00118244	0.215077	0.125714	0.480275	0.000314204	0.230594	0.100039	-0.305605	0.0275816
GRB10	black	-0.245249	0.079706	0.301822	0.0296636	0.158355	0.262181	0.425192	0.00167712	-0.257828	0.0649845	-0.513091	0.000100457	0.0233322	0.869587	0.435406	0.0012552	0.0221871	0.875936	-0.570362	1.01e-05	-0.195556	0.164726	-0.000974913	0.994527	-0.2913	0.0361525	0.201765	0.151464	0.681012	2.76e-08	0.275658	0.0479307	-0.0202129	0.8869
ROBO4	black	-0.133612	0.345011	0.446645	0.000902903	0.0910749	0.520794	0.142809	0.312512	-0.303632	0.0286517	-0.286937	0.0391676	-0.00600814	0.966281	0.221152	0.115127	-0.194829	0.166332	-0.560608	1.54e-05	-0.102419	0.469983	-0.0597309	0.674025	-0.065743	0.643324	0.187448	0.183296	0.761513	5.58e-11	0.589111	4.34e-06	0.0950728	0.502581
F8	black	-0.137595	0.330688	0.430083	0.00146147	0.174995	0.214668	-0.0187935	0.894795	-0.298756	0.0314457	-0.309268	0.0256842	-0.109684	0.4389	0.104101	0.462684	-0.234344	0.0944901	-0.293534	0.0346849	0.0901178	0.525202	0.083614	0.555643	-0.0488818	0.730749	0.295104	0.0336831	0.658067	1.15e-07	0.676565	3.68e-08	0.133026	0.347151
PKHD1L1	black	-0.146263	0.300829	-0.0384574	0.786638	0.140698	0.319793	-0.0643414	0.650431	-0.183245	0.193491	-0.198199	0.158981	-0.0936739	0.508916	0.126425	0.371808	-0.146966	0.298487	-0.205707	0.143464	-0.0293195	0.836533	0.24845	0.0757316	-0.0523303	0.712546	0.295349	0.0335288	0.492756	0.00020641	0.303862	0.0285254	0.0830352	0.558392
CCBE1	black	-0.0557161	0.694827	0.193213	0.169945	0.356941	0.00938903	-0.142766	0.312659	-0.319912	0.0207799	0.196566	0.162512	-0.123591	0.382709	-0.0789948	0.577757	-0.346395	0.0118835	-0.332286	0.0160964	-0.11191	0.429607	0.216235	0.123641	0.211286	0.132685	0.258542	0.0642189	0.508028	0.000120698	0.297515	0.0321917	-0.355588	0.00968149
CCPG1 /// DYX1C1-CCPG1	black	-0.210273	0.134595	0.020435	0.885665	0.1424	0.313914	0.106366	0.452951	-0.246158	0.0785601	-0.120748	0.393833	-0.0123477	0.930767	0.210009	0.135097	-0.318281	0.0214752	-0.295156	0.0336501	-0.0406375	0.774851	0.188505	0.180793	-0.028451	0.841312	0.19601	0.163728	0.694993	1.09e-08	0.324831	0.0187958	-0.10253	0.4695
INSM1	black	-0.163416	0.247041	-0.202107	0.150757	0.187633	0.182855	0.0502125	0.723707	-0.141646	0.316509	0.103687	0.464477	0.033965	0.811075	0.0595849	0.674777	-0.224971	0.108828	-0.290295	0.0368297	-0.107897	0.446437	0.0989012	0.48545	-0.0330363	0.816149	0.176265	0.211306	0.411446	0.00244307	0.0802291	0.571809	-0.23261	0.0970256
LARP6	black	-0.220213	0.116717	0.369678	0.00699118	0.239636	0.08707	0.217474	0.121452	-0.439722	0.00110748	-0.320971	0.0203381	-0.00519319	0.970853	0.212887	0.129707	-0.233532	0.0956711	-0.504863	0.00013518	-0.0872144	0.538689	-0.034958	0.805657	-0.046008	0.746033	0.384334	0.00490775	0.790772	3.08e-12	0.674245	4.26e-08	-0.00045173	0.997464
MOXD1	black	0.0310145	0.827223	-0.0417016	0.769116	-0.18711	0.184101	-0.143002	0.311852	0.253602	0.0696657	-0.123076	0.384712	0.0572547	0.686828	-0.0321755	0.82086	0.267968	0.0547742	0.325426	0.0185672	0.27642	0.0472924	-0.151088	0.284989	-0.0130385	0.926904	-0.343893	0.0125526	-0.474345	0.000381493	-0.257099	0.0657732	0.203891	0.14711
SETBP1	black	-0.187353	0.183521	0.169963	0.228351	0.105007	0.458779	-0.112925	0.425407	-0.167244	0.235991	0.158468	0.261839	-0.0950497	0.502685	-0.237395	0.0901542	-0.537568	3.97e-05	-0.326309	0.0182319	0.107024	0.450143	0.374129	0.00628928	0.301553	0.0298165	0.448409	0.000856525	0.58056	6.43e-06	0.284381	0.0410281	-0.0379099	0.789606
GALNT8 /// KCNA6	black	-0.133485	0.345474	0.284545	0.040906	0.171459	0.224224	-0.081321	0.56657	-0.232056	0.097847	0.0526013	0.711122	0.0793425	0.576079	0.0284394	0.841375	-0.280417	0.0440561	-0.0101194	0.943239	0.0735941	0.604111	-0.0137421	0.922972	-0.0470553	0.740452	-0.0597615	0.673867	0.371216	0.00674124	0.517233	8.63e-05	0.348159	0.0114304
RBPMS	black	-0.0744228	0.600033	0.39445	0.00380847	0.0457779	0.747261	0.225776	0.107534	-0.289919	0.0370857	-0.249479	0.0744881	-0.0289867	0.838363	0.206914	0.141079	-0.265143	0.0574795	-0.459295	0.000614715	-0.137261	0.331873	0.137461	0.331165	-0.0919393	0.516828	0.382691	0.00511039	0.796313	1.69e-12	0.688073	1.74e-08	0.0384374	0.786746
AFAP1L1	black	-0.195639	0.164544	0.518605	8.2e-05	0.102234	0.470791	0.300246	0.0305689	-0.331224	0.0164595	-0.484928	0.000269149	-0.131853	0.351456	0.351565	0.0105975	0.00633051	0.964473	-0.458728	0.000625594	-0.194336	0.167428	-0.115402	0.415259	-0.186456	0.185665	0.0802718	0.571604	0.666143	7.06e-08	0.454506	0.000712261	-0.103744	0.464227
DZIP1	black	-0.212966	0.129562	0.139567	0.323738	-0.111683	0.430548	-0.0530896	0.708559	0.125553	0.375143	0.0202848	0.8865	0.0125749	0.929497	0.0106181	0.940446	-0.245241	0.0797155	0.153663	0.276765	0.251682	0.0718794	0.280206	0.0442224	-0.155472	0.27108	0.430437	0.00144686	0.399578	0.00333901	0.416248	0.00214604	0.23479	0.093846
DOK5	black	-0.200137	0.154862	0.159065	0.260022	0.0652913	0.645611	0.0644895	0.649678	-0.209112	0.13681	-0.0522352	0.713046	0.0309105	0.827793	0.293893	0.0344539	-0.154384	0.274488	-0.268403	0.0543675	0.0322951	0.820205	0.0559732	0.693488	-0.197102	0.161347	0.268897	0.0539079	0.504587	0.000136514	0.310944	0.0248527	0.144027	0.30836
CDK14	black	-0.133929	0.343858	0.163508	0.246772	0.121322	0.391573	0.01465	0.917899	-0.342331	0.0129867	0.00490578	0.972465	-0.0264569	0.852305	0.0303904	0.830648	-0.447368	0.00088363	-0.404773	0.00291626	-0.0875037	0.537338	0.172856	0.220412	0.0713948	0.614991	0.413906	0.00228663	0.745608	2.28e-10	0.490927	0.000219739	-0.0683231	0.630324
BAG2	black	-0.172903	0.220286	-0.0180121	0.899146	0.0357544	0.801318	0.506324	0.00012831	-0.119727	0.397874	-0.33753	0.0144018	0.138016	0.329197	0.603374	2.2e-06	0.107646	0.447501	-0.608619	1.69e-06	-0.302061	0.0295285	-0.312223	0.0242339	-0.452638	0.000753944	-0.0544204	0.701589	0.653495	1.5e-07	0.126611	0.3711	0.0963911	0.496647
ABCC9	black	-0.190746	0.175567	0.143088	0.311558	0.197557	0.160362	0.012483	0.930011	-0.29612	0.033048	-0.0251122	0.859734	-0.00686321	0.961486	0.0605495	0.669812	-0.418443	0.00202125	-0.199785	0.155604	-0.0389835	0.783789	0.226225	0.106818	-0.02203	0.876807	0.432457	0.00136597	0.726606	1.07e-09	0.60912	1.65e-06	0.151448	0.28383
THSD7A	black	-0.0968923	0.494401	0.284965	0.0405962	-0.0266908	0.851014	-0.0211231	0.881842	-0.208379	0.138223	0.0395887	0.780515	0.133404	0.345767	-0.0575577	0.685256	-0.50454	0.000136742	-0.166957	0.236808	-0.00672976	0.962234	0.200715	0.153649	0.137151	0.332266	0.384906	0.00483891	0.510448	0.0001106	0.494016	0.000197661	0.192353	0.171891
HOXC4	black	-0.0611703	0.666624	0.177563	0.20791	-0.155296	0.271629	0.175588	0.213093	-0.0110225	0.938183	-0.263905	0.0586981	-0.0131417	0.926328	0.208014	0.138931	-0.229339	0.101952	-0.228623	0.103055	-0.0810299	0.567965	0.19376	0.168716	0.0228387	0.872322	0.150677	0.286317	0.529825	5.36e-05	0.406664	0.00277452	0.102007	0.471783
ANK2	black	-0.0645439	0.649402	0.215924	0.124195	0.294832	0.0338546	0.413952	0.00228378	-0.343072	0.0127793	-0.286766	0.0392897	0.145857	0.302187	0.464867	0.000516496	-0.0518755	0.714938	-0.741923	3.11e-10	-0.317753	0.0217049	-0.0920376	0.516378	-0.22783	0.104288	0.162087	0.250959	0.77988	9.53e-12	0.200589	0.153914	-0.22917	0.102211
FAM83F	black	0.0356863	0.801689	0.120247	0.395814	0.0315234	0.824433	-0.197135	0.161275	-0.0367937	0.795666	-0.158285	0.262396	-0.140474	0.320572	0.0120702	0.93232	0.447311	0.000885128	0.0491739	0.729202	-0.0548258	0.699471	-0.319894	0.0207874	-0.025644	0.856795	-0.40488	0.00290801	-0.434515	0.00128779	-0.302571	0.0292413	-0.0483097	0.733784
VCL	black	0.0727593	0.608231	-0.000281868	0.998418	-0.182907	0.19433	0.151885	0.282427	0.142692	0.312914	-0.0171816	0.903774	-0.0215334	0.879564	-0.0220499	0.876697	-0.0928256	0.512778	-0.310276	0.0251814	-0.0194331	0.891236	-0.0693206	0.625327	0.00902165	0.949388	0.269218	0.0536109	0.328978	0.0172503	0.215058	0.125748	-0.0909902	0.521183
COL6A1	black	-0.130533	0.356342	0.0449618	0.751621	0.286126	0.0397503	0.388743	0.00439839	-0.334519	0.015355	-0.21787	0.120759	-0.030342	0.830914	0.446198	0.000914999	-0.0572966	0.68661	-0.634801	4.32e-07	-0.347944	0.0114847	-0.232312	0.0974664	-0.228296	0.103562	-0.0201106	0.887468	0.692472	1.29e-08	0.0333036	0.814688	-0.226646	0.106149
CELF2	black	-0.0887551	0.531511	0.338938	0.0139738	0.378578	0.00565006	0.446312	0.000911918	-0.401609	0.00316763	-0.415496	0.00219031	0.288394	0.0381383	0.539544	3.67e-05	-0.197927	0.159565	-0.593443	3.54e-06	-0.388824	0.00438952	0.230306	0.100476	-0.2005	0.1541	0.280862	0.0437068	0.815271	1.87e-13	0.382997	0.00507205	-0.0950964	0.502474
FGFR1	black	-0.244014	0.0812821	0.29636	0.0328991	0.158097	0.262972	-0.00538776	0.969761	-0.296934	0.0325458	-0.0561049	0.692803	-0.0297422	0.834209	0.0946667	0.504415	-0.482909	0.000287927	-0.251576	0.0720035	0.0574222	0.685959	0.29819	0.0317839	-0.0331117	0.815737	0.359604	0.00883615	0.82847	3.46e-14	0.593731	3.49e-06	0.0560229	0.693229
HIP1R	black	0.127482	0.367791	-0.124283	0.380029	-0.107273	0.449085	-0.417745	0.00206021	0.173575	0.218469	0.323011	0.0195103	-0.356768	0.00942616	-0.561425	1.49e-05	0.334426	0.0153854	0.354495	0.00992325	0.20567	0.143537	-0.295392	0.0335022	0.181045	0.198988	-0.154333	0.274649	-0.674839	4.11e-08	-0.426758	0.00160519	-0.181508	0.197821
ZNF275	black	0.0580179	0.682872	0.297816	0.0320092	0.14942	0.290401	0.146157	0.301183	-0.246866	0.0776775	-0.197181	0.161176	0.307842	0.0264092	0.281286	0.0433771	-0.271837	0.0512385	-0.495822	0.000185708	-0.0310006	0.827299	0.197144	0.161257	-0.138228	0.328447	0.301387	0.0299113	0.727338	1.01e-09	0.397525	0.0035204	0.0988731	0.485575
PTPRB	black	-0.291127	0.0362682	0.230056	0.100856	0.208605	0.137786	0.390561	0.00420235	-0.269505	0.0533468	-0.57756	7.36e-06	0.16478	0.243065	0.647798	2.09e-07	0.071704	0.613456	-0.4752	0.000371052	-0.275123	0.0483834	-0.046951	0.741007	-0.400053	0.00329817	0.0544554	0.701407	0.666782	6.79e-08	0.312804	0.0239569	0.0642622	0.650834
ABHD14A /// ACY1	black	-0.121744	0.389916	0.237952	0.0893793	0.0928428	0.5127	-0.112049	0.42903	-0.218223	0.120144	0.0480414	0.735208	-0.107299	0.448977	0.0226382	0.873434	-0.355442	0.00971351	0.0106839	0.940078	0.117863	0.405316	-0.0390843	0.783243	-0.0961447	0.497753	0.271888	0.0511932	0.597064	2.98e-06	0.648371	2.02e-07	0.0714083	0.614923
PM20D1	blue	0.0938652	0.508047	-0.308943	0.0258478	-0.284324	0.0410703	-0.411684	0.00242754	0.363669	0.00804624	0.409317	0.00258601	-0.170225	0.227625	-0.422194	0.00182297	-0.0839282	0.554153	0.897487	2.09e-19	0.340409	0.0135382	0.283812	0.0414516	0.0624239	0.660204	0.147364	0.297166	-0.431577	0.00140072	0.0409312	0.773266	0.104706	0.460075
PDZK1	blue	0.0103608	0.941887	-0.225774	0.107538	-0.20856	0.137872	-0.409732	0.00255756	0.328512	0.0174184	0.310656	0.0249942	-0.160743	0.254961	-0.376278	0.00597306	-0.0919883	0.516604	0.940872	3.72e-25	0.30567	0.0275473	0.364175	0.00795246	0.0623066	0.660803	0.0525618	0.71133	-0.425903	0.00164414	0.0341297	0.810175	0.11289	0.425551
THRSP	blue	0.00262397	0.98527	-0.0885899	0.532279	-0.20224	0.150483	-0.502939	0.000144739	0.299639	0.0309234	0.326196	0.0182747	-0.184701	0.189915	-0.472655	0.000402929	-0.190893	0.17523	0.862125	2.23e-16	0.406161	0.00281166	0.26767	0.0550545	0.173437	0.218841	0.119365	0.399312	-0.344814	0.0123026	0.290399	0.0367588	0.145655	0.302866
AWAT1	blue	-0.00811261	0.954482	-0.25514	0.0679323	-0.201481	0.152052	-0.391733	0.00408005	0.415913	0.00216565	0.329246	0.0171545	-0.129111	0.361651	-0.340367	0.0135505	-0.038669	0.785492	0.929459	2.68e-23	0.338796	0.0140165	0.313121	0.0238073	0.0260333	0.854644	0.0502528	0.723494	-0.424345	0.00171723	0.0712698	0.615612	0.157084	0.26608
CYP4F8	blue	0.122615	0.386507	-0.306084	0.0273273	-0.355767	0.00964223	-0.344836	0.0122969	0.420875	0.00189065	0.345035	0.0122434	-0.10434	0.461653	-0.338569	0.0140849	-0.0573803	0.686176	0.93325	7.04e-24	0.249578	0.0743688	0.243939	0.0813789	0.0145737	0.918325	0.0154757	0.913289	-0.52167	7.31e-05	-0.112499	0.427169	0.104746	0.459901
ELOVL3	blue	0.0285988	0.840498	-0.219473	0.117983	-0.250367	0.0734279	-0.389009	0.00436919	0.380576	0.00538194	0.360445	0.00866731	-0.187112	0.184095	-0.403273	0.00303314	-0.0702911	0.620481	0.934615	4.27e-24	0.368696	0.00715494	0.271636	0.0514175	0.0597968	0.673685	0.0670359	0.636796	-0.456057	0.000679249	0.0302689	0.831315	0.123578	0.382759
COMP	blue	-0.0282159	0.842606	0.0703695	0.620091	0.0861286	0.543775	0.0499983	0.724839	-0.145099	0.304734	-0.143209	0.311146	-0.150292	0.287564	0.0354306	0.803081	0.204861	0.145154	-0.411506	0.00243911	0.0375271	0.791683	-0.391251	0.00412989	-0.0532104	0.707926	-0.0599956	0.672661	0.143863	0.308918	-0.310638	0.0250029	-0.510497	0.000110405
FADS1 /// MIR1908	blue	0.0952716	0.501684	-0.263666	0.0589356	-0.322511	0.0197103	-0.415318	0.0022009	0.440572	0.00108032	0.428039	0.00154838	-0.107087	0.449875	-0.425503	0.00166264	-0.119689	0.398027	0.935979	2.56e-24	0.327351	0.0178432	0.25544	0.0675979	0.0886081	0.532194	0.0665988	0.639	-0.531911	4.95e-05	-0.0727231	0.608409	0.0724773	0.609625
GLDC	blue	0.0430956	0.761621	-0.35279	0.010311	-0.28945	0.0374065	-0.352643	0.010345	0.48851	0.000238559	0.327861	0.0176557	-0.139823	0.322843	-0.300351	0.0305075	0.0371626	0.793661	0.934432	4.57e-24	0.287586	0.0387066	0.23866	0.088403	-0.0344403	0.80848	-0.0027593	0.984511	-0.504104	0.000138879	-0.0781014	0.58208	0.127295	0.368499
ALOX15B	blue	0.0901517	0.525046	-0.323457	0.0193333	-0.302549	0.0292534	-0.414005	0.00228054	0.438442	0.00114959	0.452316	0.000761341	-0.163081	0.248024	-0.468176	0.000465121	-0.0534458	0.706691	0.923754	1.75e-22	0.299108	0.0312366	0.235795	0.0924086	0.108109	0.445539	0.0768072	0.588369	-0.556633	1.83e-05	-0.15182	0.282635	0.0159003	0.91092
PNLDC1	blue	0.0782044	0.581581	-0.312389	0.0241545	-0.252498	0.0709322	-0.42113	0.00187736	0.377441	0.00580776	0.431773	0.00139289	-0.141025	0.318657	-0.437972	0.0011654	-0.0672276	0.63583	0.948748	1.14e-26	0.283645	0.0415771	0.26637	0.0562917	0.0663751	0.640129	0.0107439	0.939742	-0.551787	2.23e-05	-0.134608	0.341395	0.0586901	0.679395
KRT79	blue	0.0531934	0.708015	-0.252946	0.070416	-0.292704	0.0352242	-0.43339	0.00133001	0.434713	0.00128045	0.35105	0.0107199	-0.175959	0.212112	-0.419326	0.00197293	-0.0385487	0.786143	0.938477	9.75e-25	0.394061	0.0038463	0.242577	0.0831473	0.051401	0.717436	0.0280191	0.84369	-0.484695	0.000271261	0.0322327	0.820547	0.191152	0.174635
TMEM56	blue	0.092243	0.515438	-0.287783	0.0385676	-0.285426	0.0402584	-0.43988	0.00110241	0.43033	0.00145125	0.336825	0.0146202	-0.090397	0.523915	-0.394754	0.00377909	-0.0555621	0.69563	0.943435	1.27e-25	0.413023	0.00234172	0.289419	0.037428	0.0418593	0.768267	0.109807	0.438384	-0.487374	0.000247903	0.0412964	0.771298	0.098535	0.487076
PRH1-PRR4 /// PRR4	blue	0.125174	0.376596	0.0460614	0.745748	-0.0992153	0.484059	0.414906	0.00222563	-0.182754	0.194708	-0.276686	0.0470712	0.226526	0.106341	0.348314	0.0113913	0.0259702	0.854993	-0.676962	3.59e-08	-0.178951	0.20432	-0.384	0.00494837	-0.147036	0.298255	0.193153	0.170079	0.417991	0.00204644	0.157302	0.26541	-0.000197876	0.998889
CIDEA	blue	0.0491072	0.729555	-0.301427	0.0298886	-0.152474	0.280542	-0.442265	0.00102795	0.365126	0.00777844	0.391071	0.00414872	-0.228058	0.103933	-0.428277	0.00153802	-0.0490343	0.729941	0.934199	4.98e-24	0.347261	0.0116591	0.239694	0.0869905	0.0186337	0.895685	0.0288088	0.839342	-0.467736	0.000471669	0.0435757	0.759044	0.0963968	0.496622
GAL	blue	0.0376737	0.790887	-0.24827	0.0759506	-0.256982	0.0659011	-0.400272	0.00327957	0.42575	0.00165118	0.332559	0.0160043	-0.162163	0.250733	-0.408331	0.00265471	-0.0589451	0.678078	0.924701	1.29e-22	0.334551	0.0153447	0.296071	0.0330782	0.0758029	0.59327	0.0630744	0.656882	-0.469083	0.000451866	-0.00430412	0.975841	0.100515	0.478321
TMPRSS11E	blue	0.0682987	0.630446	-0.391267	0.0041283	-0.296562	0.0327745	-0.368496	0.0071886	0.509057	0.000116308	0.331049	0.0165198	-0.165988	0.239579	-0.370018	0.00693519	0.0579807	0.683065	0.930896	1.63e-23	0.385346	0.00478642	0.17515	0.214255	-0.0287289	0.839782	0.0321462	0.821021	-0.544903	2.96e-05	-0.17695	0.20951	0.0696886	0.623488
FABP7	blue	-0.0543172	0.702129	-0.219074	0.118668	-0.195648	0.164524	-0.32857	0.0173975	0.232466	0.0972387	0.367102	0.00742781	-0.076476	0.589983	-0.362581	0.00825137	-0.186251	0.18616	0.598228	2.82e-06	0.273568	0.0497177	0.128947	0.362265	0.201551	0.151908	0.142977	0.311935	-0.182957	0.194205	0.16464	0.243471	0.12223	0.388009
HSD17B2	blue	-0.114222	0.420076	-0.293249	0.0348696	-0.222405	0.11303	-0.280166	0.0442537	0.446389	0.000909821	0.2067	0.141499	-0.257638	0.0651892	-0.251594	0.0719823	0.247575	0.0768015	0.835505	1.33e-14	0.379006	0.00559159	0.179508	0.202893	-0.160662	0.255204	-0.0542508	0.702476	-0.507996	0.000120837	-0.192739	0.171015	0.223832	0.110678
SOAT1	blue	0.0513241	0.717842	-0.3018	0.0296763	-0.224324	0.109877	-0.302854	0.0290831	0.387408	0.00454754	0.251785	0.0717594	-0.156607	0.267552	-0.249832	0.0740649	0.0275521	0.846264	0.936496	2.1e-24	0.296284	0.0329458	0.301892	0.0296241	-0.0664934	0.639531	0.00943335	0.947081	-0.436386	0.00122019	-0.0236415	0.867873	0.0838924	0.554323
PCOLCE2	blue	-0.149269	0.290897	0.10187	0.472382	0.302542	0.0292577	0.228335	0.103502	-0.340171	0.0136078	-0.293319	0.0348238	0.0243677	0.863853	0.397814	0.00349434	-0.00180369	0.989875	-0.619992	9.51e-07	-0.179666	0.202487	-0.234278	0.0945856	-0.180197	0.201135	0.0406062	0.77502	0.64811	2.05e-07	0.421519	0.00185735	-0.100729	0.477381
FA2H	blue	0.0198735	0.888786	-0.271241	0.051771	-0.174699	0.215455	-0.416906	0.00210792	0.348994	0.011221	0.357284	0.00931635	-0.141067	0.318512	-0.380383	0.00540731	-0.0277102	0.845392	0.910929	7.3e-21	0.303261	0.0288569	0.290885	0.0364312	0.0290122	0.838223	0.00881165	0.950564	-0.47726	0.000346941	-0.00646406	0.963724	0.120169	0.396124
RARRES1	blue	0.0328085	0.817395	-0.201997	0.150985	-0.175474	0.213395	-0.137386	0.331429	0.344487	0.0123911	0.274317	0.0490713	-0.0259348	0.855188	-0.174636	0.215626	0.054929	0.698932	0.714058	2.8e-09	0.23147	0.0987204	0.220012	0.117061	-0.106861	0.450841	0.115831	0.413518	-0.237821	0.0895617	0.0893093	0.528941	0.13228	0.349884
KLK6	blue	-0.0503404	0.723031	-0.258572	0.064187	-0.17437	0.216335	-0.185593	0.187747	0.500373	0.000158447	0.0788014	0.578692	-0.289264	0.0375347	-0.135329	0.33879	0.450017	0.000816134	0.715215	2.57e-09	0.373283	0.00641786	-0.0903058	0.524335	-0.355398	0.009723	-0.114986	0.416955	-0.442312	0.00102653	-0.111688	0.430528	0.253024	0.0703265
HSD3B1	blue	0.0248018	0.861451	-0.241722	0.0842728	-0.18375	0.192246	-0.303374	0.0287942	0.344689	0.0123365	0.281409	0.0432813	-0.0932614	0.510792	-0.199539	0.156125	-0.00492481	0.972359	0.874912	2.29e-17	0.240221	0.0862783	0.177118	0.20907	-0.0843827	0.552002	-0.0164434	0.90789	-0.434519	0.00128762	0.0069714	0.960879	0.0926333	0.513655
MOGAT1	blue	0.104338	0.461659	-0.271339	0.0516835	-0.310221	0.0252087	-0.391385	0.00411595	0.448053	0.000865712	0.378648	0.00564047	-0.168636	0.232058	-0.439726	0.00110738	-0.0573811	0.686172	0.958786	5.54e-29	0.339566	0.0137862	0.257578	0.0652546	0.0646425	0.648901	0.0586603	0.679549	-0.534353	4.5e-05	-0.0364254	0.797668	0.110115	0.43709
INSIG1	blue	0.0802806	0.571561	-0.233214	0.0961367	-0.272829	0.0503627	-0.384256	0.00491724	0.408081	0.00267239	0.330896	0.0165731	-0.0798852	0.573463	-0.372043	0.00661028	-0.0783737	0.580761	0.929867	2.33e-23	0.363072	0.0081583	0.230884	0.0996011	0.0323799	0.819741	0.0736751	0.603712	-0.503928	0.000139749	-0.0814342	0.566029	0.0376649	0.790935
FAR2	blue	0.039999	0.778298	-0.32195	0.0199373	-0.25299	0.0703655	-0.333762	0.0156031	0.397158	0.00355372	0.349527	0.0110894	-0.124182	0.380418	-0.317287	0.0219088	-0.0579492	0.683228	0.941073	3.42e-25	0.283749	0.0414984	0.289856	0.0371285	0.0041451	0.976734	0.0266365	0.851314	-0.460386	0.000594252	-0.0284729	0.841191	0.0931799	0.511163
TMEM97	blue	0.0776978	0.584038	-0.262085	0.0605274	-0.291045	0.0363231	-0.522572	7.07e-05	0.377147	0.00584915	0.490987	0.000219291	-0.210949	0.133317	-0.583478	5.63e-06	-0.14662	0.29964	0.945693	4.7e-26	0.376272	0.00597395	0.241144	0.0850407	0.224701	0.109264	-0.00613054	0.965595	-0.599743	2.62e-06	-0.102688	0.468813	0.0725242	0.609393
SPRR4	blue	-0.115039	0.416738	-0.255496	0.0675351	-0.304565	0.0281414	-0.467346	0.000477547	0.404565	0.00293221	0.409601	0.00256653	-0.373082	0.0064487	-0.543424	3.14e-05	-0.051995	0.714309	0.84583	2.98e-15	0.534548	4.46e-05	0.148657	0.292902	0.114459	0.419108	0.0212889	0.880921	-0.453409	0.000736483	-0.0519048	0.714784	0.0773131	0.585907
CYP4F2	blue	0.0324156	0.819545	-0.326521	0.0181525	-0.148905	0.292088	-0.372863	0.00648247	0.370276	0.00689309	0.328793	0.0173169	-0.182932	0.194266	-0.367385	0.00737861	0.108596	0.44348	0.904772	3.61e-20	0.266082	0.0565683	0.220492	0.116243	-0.0433128	0.760455	-0.0933983	0.510169	-0.547412	2.67e-05	-0.192957	0.170523	0.115831	0.413514
ACSBG1	blue	0.0749258	0.597564	-0.307768	0.0264475	-0.267016	0.0556743	-0.489022	0.000234458	0.392057	0.00404675	0.387489	0.00453836	-0.195369	0.165139	-0.503923	0.000139775	-0.0857995	0.545321	0.945444	5.25e-26	0.338833	0.0140054	0.289481	0.0373855	0.158082	0.263018	0.00820246	0.953978	-0.546683	2.75e-05	-0.0671354	0.636295	0.0334961	0.813636
APOC1	blue	0.0104084	0.941621	-0.184713	0.189885	-0.207752	0.139439	-0.432419	0.00136746	0.338752	0.0140298	0.435098	0.00126637	-0.155901	0.269743	-0.441606	0.00104806	-0.130772	0.355453	0.929872	2.32e-23	0.263383	0.059218	0.224115	0.110217	0.112054	0.429012	0.0154089	0.913662	-0.48681	0.000252663	0.0431764	0.761187	0.117515	0.406711
HSD11B1	blue	0.0321433	0.821036	-0.298965	0.0313213	-0.223642	0.11099	-0.352556	0.0103652	0.290186	0.0369036	0.475926	0.000362382	-0.21734	0.121688	-0.490213	0.000225155	-0.195522	0.164801	0.913654	3.47e-21	0.200946	0.153167	0.299133	0.0312218	0.180341	0.20077	-0.0322149	0.820644	-0.519508	7.93e-05	-0.0437613	0.758049	0.0834279	0.556526
BRI3BP	blue	0.0458093	0.747093	-0.272643	0.0505255	-0.234006	0.0949804	-0.514517	9.53e-05	0.341066	0.0133475	0.365267	0.00775309	-0.244757	0.0803305	-0.534482	4.48e-05	-0.0813487	0.566438	0.942931	1.57e-25	0.350015	0.0109698	0.356359	0.00951386	0.190257	0.176699	0.0183049	0.897515	-0.539151	3.72e-05	-0.0250381	0.860144	0.066845	0.637758
SPOCK1	blue	0.0174314	0.902382	0.354581	0.00990395	0.126893	0.370027	0.343203	0.0127427	-0.301749	0.029705	-0.429858	0.0014708	0.0010567	0.994068	0.347523	0.011592	0.13658	0.334303	-0.730369	7.99e-10	-0.153543	0.277143	-0.381997	0.00519809	-0.220266	0.116628	0.101484	0.474068	0.542701	3.23e-05	0.140932	0.31898	-0.211438	0.132399
DIRAS3	blue	0.00157307	0.991169	-0.378844	0.00561368	-0.205545	0.143786	-0.427556	0.00156958	0.349781	0.0110269	0.437018	0.00119809	-0.193124	0.170144	-0.451638	0.000777145	-0.162384	0.250081	0.880506	7.83e-18	0.322543	0.0196978	0.344141	0.012485	0.0911262	0.520558	0.00794786	0.955405	-0.41347	0.00231368	-0.0637823	0.653274	0.107497	0.448135
PNLIPRP3	blue	0.0418029	0.76857	-0.254025	0.0691855	-0.199728	0.155724	-0.194834	0.166322	0.436505	0.00121601	0.155954	0.269577	-0.249078	0.0749705	-0.265415	0.0572142	0.242342	0.083455	0.839662	7.36e-15	0.286699	0.0393378	0.126784	0.37044	-0.207159	0.140598	0.0205228	0.885177	-0.501895	0.000150176	-0.170345	0.227294	0.0307442	0.828706
LRG1	blue	-0.00412249	0.97686	-0.253396	0.0699003	-0.20098	0.153096	-0.349597	0.0110721	0.490042	0.000226466	0.192535	0.171478	-0.230125	0.10075	-0.300245	0.030569	0.270983	0.0520023	0.882558	5.21e-18	0.394921	0.00376298	0.119881	0.397263	-0.143363	0.310617	-0.0821995	0.562372	-0.563531	1.36e-05	-0.109097	0.441365	0.271635	0.0514189
ADTRP	blue	-0.0170408	0.904559	-0.341235	0.0132988	-0.18387	0.191949	-0.328364	0.017472	0.47792	0.000339518	0.266077	0.0565736	-0.226254	0.106773	-0.260248	0.0624194	0.208061	0.138839	0.925486	1e-22	0.299748	0.0308595	0.187895	0.182234	-0.100492	0.478424	-0.092325	0.515064	-0.561627	1.48e-05	-0.13807	0.329007	0.0783012	0.581112
LUM	blue	-0.260866	0.0617779	0.00103004	0.994218	0.258607	0.0641495	0.377031	0.00586556	-0.270423	0.0525083	-0.277533	0.0463723	0.0715269	0.614335	0.486706	0.000253545	0.133062	0.347019	-0.660667	9.84e-08	-0.305845	0.0274542	-0.31043	0.0251053	-0.300181	0.0306063	-0.178342	0.20589	0.471252	0.000421545	-0.193919	0.16836	-0.0906203	0.522885
ACOT1 /// ACOT2	blue	0.0912815	0.519845	-0.178109	0.206492	-0.208578	0.137838	-0.364637	0.00786755	0.304943	0.0279369	0.3177	0.0217277	-0.209325	0.136401	-0.346715	0.0118001	-0.0689063	0.627401	0.905892	2.72e-20	0.290558	0.0366513	0.104989	0.458853	-0.00924997	0.948108	-0.0696172	0.623844	-0.455961	0.000681251	0.076212	0.591271	0.0517371	0.715667
ACADM	blue	0.0276326	0.84582	-0.240991	0.085245	-0.241658	0.0843582	-0.377193	0.00584261	0.397458	0.00352645	0.333223	0.0157815	-0.177396	0.208344	-0.340618	0.0134772	-0.0371451	0.793756	0.960367	2.12e-29	0.295906	0.0331808	0.284464	0.040966	0.0238292	0.866834	0.0346097	0.807556	-0.507521	0.000122919	-0.0366818	0.796274	0.0592667	0.676418
HMGCS1	blue	0.102234	0.470792	-0.320356	0.0205936	-0.300183	0.0306052	-0.38672	0.00462607	0.494542	0.000194108	0.394166	0.00383605	-0.13191	0.351246	-0.430145	0.0014589	0.075522	0.594644	0.924523	1.37e-22	0.361559	0.00844815	0.162104	0.250908	0.0401898	0.777268	-0.0491487	0.729335	-0.649238	1.93e-07	-0.246396	0.0782624	0.0721453	0.611268
BRI3BP /// THRIL	blue	0.0313222	0.825536	-0.266346	0.0563143	-0.250596	0.0731558	-0.540007	3.6e-05	0.319618	0.0209038	0.416948	0.00210552	-0.287707	0.0386206	-0.590794	4.01e-06	-0.116301	0.411609	0.941494	2.88e-25	0.34912	0.0111898	0.33731	0.0144699	0.241039	0.0851811	0.0155966	0.912614	-0.556672	1.82e-05	-0.0459658	0.746258	0.0507456	0.720892
ACSM3	blue	0.100226	0.479596	-0.282446	0.0424838	-0.280174	0.0442471	-0.453258	0.000739869	0.359283	0.00890113	0.3619	0.00838219	-0.189399	0.178695	-0.435712	0.00124415	-0.0696594	0.623634	0.93235	9.73e-24	0.378684	0.00563551	0.218488	0.119682	0.0881425	0.53436	-0.0121807	0.931701	-0.530449	5.23e-05	-0.0936919	0.508834	0.0567722	0.689332
FBP1	blue	0.130929	0.35487	-0.258429	0.0643402	-0.311912	0.024383	-0.376406	0.00595469	0.445316	0.000939316	0.31245	0.0241255	-0.107638	0.447535	-0.329064	0.0172196	-0.0143437	0.91961	0.917529	1.15e-21	0.500354	0.000158555	0.188404	0.181032	-0.0507807	0.720707	0.0701857	0.621007	-0.473132	0.000396767	-0.0408168	0.773883	0.100131	0.480014
SERPINA3	blue	0.0138374	0.922439	-0.0727911	0.608074	-0.340026	0.0136504	-0.321892	0.0199609	0.398994	0.0033897	0.0235856	0.868183	-0.236427	0.091513	-0.31178	0.0244468	0.185999	0.186766	0.643178	2.72e-07	0.675813	3.86e-08	0.0527895	0.710134	-0.137236	0.331965	0.104074	0.462799	-0.344123	0.01249	0.0269306	0.849691	0.308163	0.0262448
HAO2	blue	0.104174	0.462367	-0.289415	0.037431	-0.272307	0.0508216	-0.36102	0.00855357	0.399864	0.00331438	0.401387	0.00318605	-0.148191	0.294433	-0.358653	0.00903019	-0.0595275	0.675073	0.903336	5.15e-20	0.227971	0.104069	0.170285	0.227459	0.0563341	0.69161	-0.0152511	0.914543	-0.551604	2.25e-05	-0.195314	0.165259	-0.0227372	0.872885
CARD18	blue	-0.0759533	0.592535	-0.132093	0.350571	-0.0556707	0.695064	-0.159375	0.259083	0.375141	0.00613857	0.0542715	0.702368	-0.205623	0.143631	-0.14795	0.295229	0.239695	0.086989	0.739227	3.89e-10	0.27999	0.0443926	0.0678142	0.632879	-0.22266	0.112607	-0.0748999	0.597691	-0.314658	0.0230915	0.089335	0.528822	0.187359	0.183506
UBE2QL1	blue	-0.016785	0.905985	-0.289307	0.0375054	-0.218851	0.119054	-0.488836	0.000235942	0.337856	0.0143018	0.355168	0.00977364	-0.223812	0.110711	-0.479874	0.000318391	-0.153454	0.277426	0.937266	1.57e-24	0.337704	0.0143483	0.439016	0.00113055	0.178796	0.20472	0.0146283	0.918021	-0.487682	0.000245333	0.0163518	0.908401	0.0663679	0.640165
LOC284837	blue	0.0430063	0.7621	-0.257597	0.065234	-0.31607	0.0224496	-0.31733	0.0218901	0.464117	0.000528833	0.292148	0.0355899	-0.155396	0.271318	-0.340457	0.0135243	0.00797913	0.95523	0.945656	4.77e-26	0.292323	0.0354745	0.343426	0.012681	0.0177743	0.900471	-0.00490798	0.972453	-0.562302	1.44e-05	-0.105711	0.455753	0.117989	0.404809
CYR61	blue	0.0394491	0.78127	0.191312	0.174267	0.0873637	0.537991	0.387056	0.00458747	-0.0847518	0.550258	-0.471553	0.000417486	0.238581	0.0885119	0.462403	0.00055803	0.314877	0.0229909	-0.67581	3.86e-08	-0.271882	0.0511983	-0.281038	0.0435698	-0.218554	0.119568	0.0426427	0.764054	0.346727	0.011797	-0.0919002	0.517007	-0.226109	0.107003
SGK2	blue	0.0175419	0.901766	-0.235574	0.0927223	-0.211984	0.13138	-0.344533	0.0123786	0.388011	0.00447961	0.253637	0.0696264	-0.194103	0.167948	-0.323267	0.0194083	0.0237765	0.867126	0.956729	1.83e-28	0.347899	0.0114963	0.221007	0.115371	-0.066804	0.637965	-0.00894696	0.949806	-0.453699	0.000730012	0.0386531	0.785578	0.0999901	0.480635
FADS2	blue	0.0778056	0.583515	-0.272058	0.0510421	-0.282174	0.0426922	-0.436909	0.00120187	0.39266	0.00398553	0.433028	0.00134389	-0.15038	0.287277	-0.448743	0.000847978	-0.0711253	0.61633	0.96108	1.36e-29	0.311518	0.0245735	0.180722	0.199804	0.0799173	0.573309	0.0031842	0.982126	-0.576006	7.89e-06	-0.133227	0.346414	0.0442422	0.755472
PLA2G7	blue	0.117771	0.405684	-0.264358	0.0582499	-0.0906152	0.522909	-0.0688171	0.627847	0.38193	0.00520673	0.0777727	0.583675	0.0489082	0.73061	0.118424	0.403066	0.235909	0.0922468	0.696521	9.8e-09	0.0225728	0.873796	0.0243927	0.863714	-0.425236	0.0016751	-0.215342	0.125237	-0.332857	0.0159039	-0.211601	0.132095	0.141975	0.315377
CTGF	blue	-0.0787144	0.579113	0.137739	0.330176	0.205508	0.14386	0.349253	0.0111569	-0.319835	0.0208123	-0.336249	0.014801	0.0579804	0.683066	0.318433	0.0214099	0.0773575	0.585691	-0.805032	6.33e-13	-0.290429	0.0367388	-0.230721	0.099847	-0.0593061	0.676215	0.119171	0.400085	0.498094	0.000171605	-0.0647548	0.648331	-0.273252	0.0499922
AX747630	blue	0.119787	0.397637	-0.223683	0.110923	-0.264902	0.0577148	-0.363654	0.00804899	0.364595	0.00787527	0.376278	0.00597309	-0.10423	0.462129	-0.361429	0.00847359	-0.00754803	0.957647	0.904503	3.86e-20	0.2273	0.105119	0.172916	0.22025	0.0102222	0.942663	-0.112134	0.428678	-0.634258	4.45e-07	-0.25654	0.0663836	0.0755077	0.594713
PCP4L1	blue	-0.0103366	0.942022	-0.331754	0.0162773	-0.206508	0.141878	-0.136012	0.336335	0.520409	7.67e-05	0.0823862	0.561482	-0.140038	0.32209	-0.0567083	0.689665	0.421225	0.00187246	0.756928	8.46e-11	0.295446	0.0334683	-0.0544841	0.701256	-0.286349	0.0395894	-0.36287	0.00819646	-0.582848	5.8e-06	-0.231385	0.0988484	0.313295	0.0237254
SEC14L4	blue	0.0872268	0.538631	-0.272763	0.0504204	-0.249105	0.0749378	-0.427354	0.00157852	0.392673	0.00398416	0.358103	0.00914419	-0.142587	0.313273	-0.430554	0.00144206	-0.0196232	0.890179	0.969725	2.82e-32	0.34635	0.0118953	0.239282	0.0875518	0.0328724	0.817046	-0.00263849	0.985189	-0.546462	2.78e-05	-0.0681517	0.631184	0.0938807	0.507977
GPX3	blue	0.0344781	0.808274	0.29065	0.0365893	-0.0663808	0.6401	-0.104685	0.460165	0.0590161	0.677711	-0.0948926	0.503394	-0.104921	0.459147	-0.0318527	0.822628	0.0922081	0.515598	0.430444	0.00144656	0.192336	0.171928	0.122784	0.385846	-0.230808	0.0997158	0.143897	0.3088	0.0243228	0.864101	0.526304	6.14e-05	0.253362	0.0699397
MARCO	blue	0.0224593	0.874426	0.135236	0.339124	0.0786793	0.579283	0.255128	0.0679448	-0.211011	0.133202	-0.326705	0.0180834	0.14076	0.319576	0.372624	0.00651949	0.0670057	0.636948	-0.507615	0.000122505	-0.0655023	0.644542	-0.222007	0.113693	-0.169885	0.228568	0.0695274	0.624293	0.530155	5.29e-05	0.418733	0.0020053	-0.115712	0.414
DHRS9	blue	0.0392243	0.782486	-0.341478	0.013229	-0.044771	0.752642	0.146006	0.30169	0.33151	0.0163609	-0.0137507	0.922923	0.0343769	0.808826	0.238353	0.0888249	0.475216	0.000370857	0.533573	4.64e-05	0.0137791	0.922765	-0.176071	0.211817	-0.504619	0.000136355	-0.314537	0.0231468	-0.360338	0.00868873	-0.212936	0.129616	0.172957	0.220138
CRAT	blue	0.101127	0.475634	-0.274605	0.0488244	-0.224147	0.110164	-0.450718	0.000799058	0.311004	0.0248237	0.479045	0.000327205	-0.188777	0.180152	-0.490391	0.000223791	-0.106301	0.453228	0.947697	1.88e-26	0.300003	0.0307105	0.225188	0.108478	0.0993617	0.483411	0.000221085	0.998759	-0.536509	4.13e-05	-0.0973876	0.492186	0.0527888	0.710138
APMAP	blue	0.0725724	0.609155	-0.171833	0.223197	-0.218362	0.119902	-0.478124	0.000337248	0.284804	0.0407148	0.408237	0.00266134	-0.205171	0.144534	-0.53009	5.31e-05	-0.199582	0.156034	0.942725	1.72e-25	0.341188	0.0133122	0.303052	0.0289729	0.195957	0.163844	0.0283974	0.841606	-0.488686	0.000237139	0.0863534	0.54272	0.119094	0.400391
SLC25A18	blue	0.100068	0.480291	-0.164594	0.243605	-0.196379	0.162922	-0.248944	0.0751323	0.335756	0.014957	0.194978	0.166004	-0.0944187	0.505538	-0.252811	0.0705709	0.0358717	0.800679	0.897522	2.07e-19	0.245629	0.0792248	0.160393	0.256014	-0.109735	0.438686	-0.0840863	0.553404	-0.473648	0.000390212	0.0363361	0.798153	0.17092	0.225704
IGFL2	blue	0.0511205	0.718915	-0.42694	0.00159698	-0.190965	0.175065	0.100088	0.480203	0.421208	0.00187332	0.046246	0.744763	-0.21126	0.132734	0.11325	0.424071	0.441524	0.00105059	0.461278	0.000577993	0.00963021	0.945978	-0.212307	0.130779	-0.485018	0.000268337	-0.0201999	0.886972	-0.284086	0.0412472	-0.32485	0.0187886	-0.199418	0.156382
C11orf96	blue	0.0938394	0.508165	0.145409	0.303692	-0.0252536	0.858953	0.433038	0.0013435	-0.158733	0.261031	-0.382998	0.00507201	0.249316	0.074684	0.446849	0.000897423	0.0419173	0.767954	-0.660141	1.02e-07	-0.268498	0.0542792	-0.185404	0.188205	-0.253915	0.0693096	0.0195252	0.890723	0.525475	6.33e-05	0.20283	0.149271	-0.0238819	0.866542
MSMO1	blue	0.0219477	0.877264	-0.29029	0.0368332	-0.220146	0.116831	-0.329603	0.0170273	0.449129	0.000838231	0.297247	0.0323548	-0.113376	0.42355	-0.306007	0.027368	0.0251155	0.859716	0.941203	3.24e-25	0.302065	0.0295259	0.253094	0.0702462	-0.0344822	0.808252	-0.0253468	0.858437	-0.493042	0.000204397	-0.0742069	0.601095	0.085801	0.545314
CHI3L1	blue	0.0666251	0.638867	-0.27663	0.0471178	-0.269583	0.0532749	-0.400114	0.00329296	0.438386	0.00115145	0.331983	0.0161993	-0.131165	0.353998	-0.444373	0.000965957	0.00238085	0.986635	0.873264	3.12e-17	0.415824	0.00217087	0.182775	0.194658	0.118681	0.40204	-0.07213	0.611344	-0.550281	2.38e-05	-0.00509471	0.971405	0.106317	0.453159
ACOX2	blue	0.0754966	0.594768	-0.224854	0.109017	-0.264327	0.0582796	-0.360394	0.00867749	0.302074	0.029521	0.401537	0.0031736	-0.169254	0.230326	-0.35168	0.0105702	-0.12774	0.366813	0.89797	1.86e-19	0.230657	0.0999437	0.14673	0.299273	-0.0074355	0.958277	-0.0634565	0.654934	-0.442183	0.00103045	-0.0641858	0.651222	0.0648337	0.647931
CYP4B1	blue	-0.112688	0.426387	0.108878	0.442288	0.119525	0.398678	-0.107133	0.449683	-0.0320224	0.821698	-0.0470209	0.740635	-0.0844529	0.55167	-0.029656	0.834683	-0.0789364	0.57804	0.327326	0.0178526	0.0710462	0.616723	0.281347	0.0433296	0.0952119	0.501953	0.160652	0.255236	-0.00382059	0.978555	0.434095	0.0013034	0.147579	0.296455
HOXA10	blue	0.125366	0.375859	-0.0485884	0.732305	0.0125521	0.929625	0.177084	0.20916	-0.191262	0.174381	0.0592921	0.676287	-0.0710252	0.616827	0.0543041	0.702198	-0.0860795	0.544006	-0.556206	1.86e-05	-0.184797	0.18968	-0.23088	0.0996068	0.0568705	0.688822	0.107781	0.446927	0.320533	0.0205197	0.0134635	0.924529	-0.205511	0.143853
ACAT2	blue	0.119399	0.399178	-0.270762	0.0522016	-0.305616	0.0275762	-0.404259	0.00295587	0.411647	0.00242991	0.404406	0.00294447	-0.181942	0.196734	-0.479477	0.000322576	-0.0432787	0.760638	0.940849	3.75e-25	0.347905	0.0114946	0.160177	0.256662	0.0940852	0.507049	-0.0252139	0.859172	-0.591248	3.93e-06	-0.17691	0.209615	0.0127665	0.928425
C15orf48	blue	-0.106002	0.454508	-0.200459	0.154185	-0.072823	0.607916	-0.0562403	0.692098	0.432032	0.00138265	0.102017	0.47174	-0.0938032	0.508329	0.0312484	0.82594	0.210363	0.134425	0.656057	1.29e-07	0.234853	0.0937562	0.250538	0.0732241	-0.266607	0.0560643	-0.129224	0.361226	-0.298086	0.0318462	-0.0141959	0.920436	0.405008	0.00289825
PECR	blue	0.0619243	0.66276	-0.162779	0.248914	-0.25158	0.0719982	-0.479011	0.000327564	0.320008	0.0207392	0.371031	0.00677089	-0.13616	0.335805	-0.457091	0.000658014	-0.214286	0.127145	0.94547	5.19e-26	0.329404	0.0170981	0.336085	0.0148529	0.144515	0.306707	0.0751096	0.596663	-0.439665	0.00110935	0.119381	0.39925	0.139313	0.324627
CLMP	blue	-0.0134288	0.924723	-0.133209	0.346481	-0.14449	0.30679	-0.13077	0.355461	0.237741	0.0896719	0.144639	0.306286	-0.0959366	0.498689	-0.0729091	0.607491	-0.059006	0.677763	0.801029	1e-12	0.202358	0.15024	0.221242	0.114975	-0.219466	0.117994	-0.0368113	0.79557	-0.163351	0.247232	0.235187	0.0932762	0.155959	0.269564
LINC00960	blue	0.134418	0.342083	0.0426604	0.763958	-0.257065	0.0658105	-0.122775	0.385881	0.0990695	0.484705	-0.00827177	0.95359	-0.145722	0.302641	-0.173539	0.218566	0.0350441	0.805187	0.316103	0.0224348	0.014854	0.91676	0.0688304	0.627781	0.0805933	0.570059	-0.0552264	0.69738	-0.293338	0.0348118	-0.185064	0.189031	0.2031	0.148719
DGAT2	blue	0.0382004	0.788031	-0.00227189	0.987247	-0.11332	0.423781	-0.593228	3.58e-06	0.144331	0.307329	0.411489	0.00244027	-0.220329	0.11652	-0.61699	1.11e-06	-0.248757	0.0753588	0.831878	2.19e-14	0.376373	0.00595947	0.189583	0.178267	0.290018	0.0370182	0.0853232	0.547563	-0.406944	0.00275412	0.260045	0.062631	0.00597608	0.966461
LPHN3	blue	-0.151985	0.282107	-0.222455	0.112948	-0.244753	0.0803356	-0.486645	0.000254064	0.458077	0.000638317	0.28269	0.0422983	-0.194817	0.166359	-0.438869	0.00113539	-0.0922992	0.515182	0.871218	4.54e-17	0.537654	3.95e-05	0.287894	0.0384892	0.0773951	0.585508	0.047765	0.736677	-0.367095	0.00742901	0.0783377	0.580936	0.14119	0.318086
PON3	blue	0.00377475	0.978812	-0.166911	0.23694	-0.274158	0.0492077	-0.557856	1.73e-05	0.343002	0.0127986	0.445503	0.000934106	-0.280761	0.0437857	-0.665097	7.52e-08	-0.0832194	0.557516	0.876428	1.72e-17	0.334519	0.015355	0.241927	0.0840021	0.281123	0.0435033	0.00278571	0.984363	-0.64106	3.06e-07	-0.106335	0.453082	0.177409	0.208311
PNPLA3	blue	0.101289	0.474922	-0.186482	0.185604	-0.224416	0.109727	-0.571264	9.74e-06	0.333596	0.015658	0.396998	0.00356836	-0.171398	0.22439	-0.573512	8.82e-06	-0.165884	0.239878	0.85465	7.63e-16	0.313825	0.0234772	0.267196	0.0555034	0.266169	0.0564848	0.0214595	0.879974	-0.535268	4.34e-05	-0.0815651	0.565402	-0.102301	0.4705
CYP4F3	blue	0.0134927	0.924365	-0.0886263	0.532109	-0.198489	0.15836	-0.32159	0.0200839	0.255044	0.0680391	0.123334	0.383708	-0.18031	0.200847	-0.359925	0.00877144	-0.00369825	0.979241	0.784569	5.91e-12	0.105952	0.454722	0.388073	0.00447267	0.175563	0.213159	-0.0944831	0.505246	-0.475847	0.000363311	-0.132631	0.348595	0.0208193	0.88353
HBA1 /// HBA2	blue	-0.00657847	0.963083	0.212421	0.130569	-0.034395	0.808728	-0.167353	0.235683	0.176651	0.210292	0.0229908	0.871479	-0.0207405	0.883968	-0.203626	0.147647	-0.0297655	0.834081	0.3792	0.0055654	0.194059	0.168048	0.167447	0.235415	0.153241	0.278101	-0.0204309	0.885688	-0.17237	0.221733	0.365256	0.00775491	0.0325072	0.819044
ZNF117	blue	-0.0559084	0.693825	-0.226523	0.106346	-0.146779	0.299111	-0.127546	0.367549	0.483033	0.000286737	-0.0164506	0.90785	0.0635779	0.654315	0.0528698	0.709712	0.165252	0.241698	0.797004	1.57e-12	0.282124	0.0427303	0.263255	0.0593459	-0.280763	0.0437848	-0.00861966	0.95164	-0.320064	0.0207157	0.0341241	0.810206	0.184476	0.190465
PPARG	blue	0.0422447	0.766193	0.113421	0.423364	-0.119081	0.400445	-0.266075	0.0565753	0.133271	0.346255	0.0321038	0.821252	-0.143868	0.308901	-0.220599	0.116062	-0.138215	0.328493	0.636052	4.04e-07	0.270456	0.0524788	0.119513	0.398723	-0.0521469	0.71351	0.127064	0.369375	-0.0707321	0.618285	0.625822	7.01e-07	0.298382	0.0316686
FASN	blue	0.0865356	0.541866	-0.0155244	0.913018	-0.200374	0.154364	-0.514441	9.56e-05	0.266335	0.0563248	0.374965	0.00616455	-0.191986	0.172726	-0.528234	5.7e-05	-0.162516	0.249689	0.889722	1.18e-18	0.325437	0.0185629	0.225461	0.108039	0.16536	0.241387	0.0881221	0.534454	-0.462476	0.000556773	0.156555	0.267715	0.047241	0.739463
LOC102723864	blue	0.103509	0.465248	-0.14139	0.317394	-0.150403	0.287205	-0.472933	0.000399333	0.298425	0.0316431	0.327524	0.0177796	-0.189384	0.178731	-0.510947	0.000108619	0.077253	0.586199	0.7769	1.28e-11	0.329594	0.0170302	0.0378958	0.789682	0.105441	0.456915	-0.0876838	0.536497	-0.598379	2.8e-06	-0.213723	0.128171	0.0222458	0.87561
HILPDA	blue	0.0589792	0.677902	-0.183306	0.19334	-0.272839	0.0503533	-0.506314	0.000128352	0.351516	0.010609	0.386135	0.0046938	-0.281833	0.042954	-0.555337	1.93e-05	-0.0354898	0.802759	0.946773	2.88e-26	0.383704	0.00498459	0.172317	0.221878	0.142285	0.314309	-0.00091072	0.994887	-0.579577	6.72e-06	0.00827475	0.953573	0.143356	0.310644
DHCR7	blue	0.126435	0.37177	-0.304534	0.0281586	-0.252312	0.0711467	-0.415509	0.00218955	0.391077	0.00414803	0.363438	0.00808952	-0.288974	0.0377352	-0.498193	0.000171015	0.118658	0.402131	0.886758	2.2e-18	0.363615	0.00805644	0.0158964	0.910942	-0.0084325	0.952689	-0.0884497	0.53293	-0.599898	2.6e-06	-0.19438	0.16733	-0.0325987	0.818543
CST6	blue	-0.00772806	0.956637	-0.191233	0.174448	-0.259614	0.0630832	-0.571233	9.75e-06	0.294002	0.034384	0.409382	0.00258156	-0.187708	0.182676	-0.575842	7.95e-06	-0.201875	0.151236	0.825938	4.83e-14	0.430512	0.00144378	0.239911	0.0866974	0.277649	0.0462769	0.0150388	0.915728	-0.477373	0.000345659	0.00929436	0.94786	0.135433	0.338415
FMO3	blue	0.0703912	0.619983	0.100673	0.477627	0.019608	0.890263	0.270367	0.0525592	-0.140177	0.321605	-0.310357	0.0251414	0.0877243	0.536308	0.290707	0.0365511	0.122305	0.387718	-0.62764	6.36e-07	-0.228919	0.102597	-0.209362	0.136331	-0.178476	0.205544	0.0152902	0.914325	0.342106	0.0130502	-0.196012	0.163724	-0.148451	0.293577
ATP6V0A4	blue	0.112044	0.42905	-0.139657	0.323421	-0.309279	0.0256783	-0.340039	0.0136467	0.168393	0.232742	0.33869	0.0140484	-0.0484483	0.733048	-0.411648	0.00242989	-0.30962	0.0255074	0.609588	1.61e-06	0.369787	0.00697317	0.459655	0.000607888	0.173778	0.217923	0.707653	4.47e-09	-0.154455	0.274264	0.202773	0.149388	0.038725	0.785188
NANOS1	blue	-0.116248	0.411827	-0.126931	0.36988	-0.0299678	0.832969	-0.366527	0.00752828	0.201043	0.152965	0.299465	0.0310259	-0.200086	0.154971	-0.278497	0.0455869	-0.101344	0.474685	0.748811	1.73e-10	0.263848	0.0587547	0.261918	0.0606976	-0.0835842	0.555784	0.0398177	0.779277	-0.128085	0.365511	0.213483	0.12861	0.173744	0.218016
SLURP1	blue	0.070112	0.621375	-0.0934117	0.510108	0.140824	0.319357	0.0540739	0.703402	-0.1294	0.360568	-0.00438454	0.97539	-0.155202	0.271925	-0.0431782	0.761177	0.338737	0.014034	-0.409514	0.00257251	-0.170422	0.22708	-0.499206	0.000165062	0.0127834	0.928331	-0.203051	0.148819	-0.0779632	0.58275	-0.481733	0.0002994	-0.550459	2.36e-05
ACSS2	blue	0.0663327	0.640343	-0.0724236	0.609891	-0.280241	0.0441942	-0.453648	0.000731141	0.330948	0.0165549	0.358267	0.00911013	-0.154401	0.274436	-0.496708	0.000180083	-0.166742	0.237422	0.903645	4.77e-20	0.371943	0.00662593	0.183903	0.191869	0.155838	0.26994	0.0518132	0.715266	-0.513127	0.000100325	0.108478	0.443977	0.0696582	0.62364
TMEM91	blue	0.0829099	0.558988	-0.271865	0.0512136	-0.254475	0.0686778	-0.427132	0.00158839	0.393158	0.00393551	0.397382	0.0035334	-0.20136	0.152305	-0.437919	0.00116718	0.028085	0.843327	0.950974	3.87e-27	0.29599	0.0331285	0.177435	0.208243	0.0679813	0.63204	-0.0133636	0.925087	-0.608477	1.71e-06	-0.131165	0.353998	0.0528644	0.709741
NR1D2	blue	-0.158155	0.262792	0.259468	0.063237	0.259877	0.0628075	0.0847256	0.550381	-0.35556	0.00968763	-0.160699	0.255094	-0.0375883	0.791351	-0.0265259	0.851924	-0.130071	0.358059	-0.426086	0.00163569	-0.119208	0.399936	0.116398	0.411216	0.281984	0.042838	0.0938961	0.507907	0.317678	0.0217375	-0.0565494	0.69049	-0.26337	0.059231
MGST1	blue	-0.00809861	0.95456	-0.157389	0.265143	-0.166838	0.237147	-0.221911	0.113853	0.332726	0.015948	0.187216	0.183848	-0.171776	0.223353	-0.210991	0.13324	-0.0297972	0.833907	0.83973	7.29e-15	0.259745	0.0629457	0.20818	0.138609	-0.132735	0.348215	0.0473976	0.73863	-0.264434	0.0581748	0.270852	0.052121	0.177837	0.207197
SORD	blue	0.224862	0.109004	-0.233708	0.095414	-0.232887	0.0966168	-0.538396	3.84e-05	0.381995	0.00519841	0.441926	0.00103826	-0.162724	0.249077	-0.484855	0.000269807	-0.0838781	0.554391	0.839371	7.68e-15	0.331602	0.0163294	0.221633	0.114318	0.145068	0.304839	-0.0150327	0.915762	-0.502388	0.000147584	-0.0944891	0.505219	0.00292861	0.983561
ANGPTL4	blue	0.161783	0.25186	-0.15356	0.27709	-0.170897	0.225769	-0.138336	0.328066	0.343775	0.012585	-0.0274021	0.847091	-0.0587006	0.679341	-0.0638149	0.653109	0.448838	0.000845579	0.580836	6.35e-06	0.299334	0.0311028	-0.0612421	0.666255	-0.294183	0.0342676	-0.173265	0.219307	-0.47676	0.000352659	0.0102815	0.942331	0.287665	0.0386507
SLC27A2	blue	0.266301	0.0563577	-0.329695	0.0169943	-0.0400586	0.777976	-0.253022	0.0703289	0.23057	0.100076	0.268419	0.0543528	-0.00637382	0.964231	-0.211603	0.132092	-0.0200216	0.887963	0.674466	4.2e-08	0.145127	0.304641	0.185889	0.187031	-0.00550067	0.969128	-0.0339977	0.810896	-0.434115	0.00130265	-0.337466	0.0144217	-0.0932964	0.510633
ZNF43	blue	0.0143617	0.91951	-0.0589766	0.677915	-0.0166076	0.906974	-0.153658	0.27678	0.263804	0.0587984	0.0702494	0.62069	0.0564123	0.691203	-0.0893046	0.528963	-0.026271	0.853331	0.55633	1.85e-05	0.14387	0.308894	0.302275	0.0294077	-0.00391861	0.978005	0.144865	0.305525	-0.209276	0.136495	-0.168999	0.231041	-0.22811	0.103852
CTSV	blue	0.0733591	0.605269	-0.342262	0.013006	-0.318062	0.0215701	-0.252546	0.0708769	0.458976	0.000620814	0.236358	0.0916104	-0.240059	0.0864965	-0.300886	0.0301985	0.242659	0.0830402	0.760687	6.02e-11	0.297251	0.0323523	-0.0278235	0.844768	-0.0656928	0.643578	-0.0775231	0.584887	-0.576773	7.63e-06	-0.238225	0.0890014	-0.0315031	0.824544
MT1M	blue	-0.00509352	0.971412	0.226739	0.106003	0.26834	0.0544265	0.549402	2.46e-05	-0.382193	0.00517324	-0.620119	9.44e-07	0.213704	0.128206	0.585296	5.18e-06	0.291154	0.0362504	-0.552117	2.2e-05	-0.375194	0.00613078	-0.176636	0.210331	-0.324656	0.0188636	-0.0346228	0.807484	0.380192	0.00543256	0.148448	0.293589	0.0388117	0.784719
FDPS	blue	0.104676	0.460202	-0.304745	0.0280439	-0.325968	0.0183609	-0.414796	0.00223224	0.446329	0.00091144	0.357393	0.0092933	-0.156903	0.266638	-0.442512	0.00102052	0.023473	0.868807	0.924274	1.48e-22	0.320263	0.0206327	0.114376	0.419445	0.0532632	0.707649	-0.0878365	0.535785	-0.615022	1.23e-06	-0.16532	0.241503	0.0723208	0.6104
PDE6A	blue	0.1541	0.275382	-0.292557	0.0353208	-0.249825	0.074073	-0.370415	0.00687051	0.304333	0.0282675	0.405737	0.00284319	-0.184242	0.191037	-0.484646	0.000271702	-0.116313	0.41156	0.836642	1.13e-14	0.235897	0.092263	0.291366	0.0361085	0.164532	0.243786	-0.00944096	0.947038	-0.568676	1.09e-05	-0.210952	0.133312	0.0236635	0.867752
SLCO4C1	blue	0.0414762	0.770329	-0.328575	0.0173955	-0.20505	0.144775	-0.336984	0.014571	0.403734	0.00299678	0.241166	0.0850113	-0.0728601	0.607733	-0.284174	0.0411816	0.0164855	0.907655	0.923301	2.02e-22	0.325498	0.0185394	0.274542	0.0488785	-0.0365695	0.796884	-0.0673606	0.635161	-0.495029	0.000190869	-0.0892737	0.529106	0.159091	0.259942
TF	blue	0.00915289	0.948652	0.0507832	0.720694	-0.0812589	0.566868	-0.473115	0.000396997	0.196915	0.161752	0.270251	0.0526654	-0.175545	0.213206	-0.479578	0.000321503	-0.139375	0.32441	0.699918	7.74e-09	0.481033	0.000306426	0.0816562	0.564967	0.13115	0.354052	0.0451734	0.75049	-0.340147	0.0136149	0.310105	0.0252661	0.0892324	0.529297
CLCA4	blue	-0.0637752	0.653311	-0.36422	0.00794418	-0.120265	0.395743	-0.277343	0.0465284	0.270056	0.0528426	0.42352	0.00175713	-0.203846	0.147201	-0.35778	0.00921165	-0.17401	0.217299	0.436114	0.0012298	0.16107	0.253983	0.205578	0.14372	0.375308	0.00611409	0.0737257	0.603463	-0.407505	0.00271347	-0.256636	0.0662784	-0.260864	0.0617798
ACAD8	blue	0.032799	0.817447	-0.298113	0.0318304	-0.251981	0.0715311	-0.433069	0.0013423	0.46403	0.000530285	0.32781	0.0176742	-0.194616	0.166807	-0.407938	0.00268256	0.073456	0.604791	0.976241	7.11e-35	0.372405	0.00655353	0.242395	0.0833864	0.0108682	0.939046	-0.0709045	0.617427	-0.593064	3.61e-06	-0.121534	0.390738	0.127951	0.366015
DHCR24	blue	0.0588507	0.678565	0.00902811	0.949351	-0.301605	0.0297867	-0.514478	9.55e-05	0.241228	0.0849285	0.40612	0.00281467	-0.188773	0.180162	-0.60327	2.21e-06	-0.259506	0.0631971	0.863046	1.91e-16	0.345631	0.0120846	0.306771	0.0269654	0.354923	0.0098279	0.00772956	0.956629	-0.505769	0.00013088	0.0361682	0.799066	0.105314	0.457458
EGR2	blue	-0.0794319	0.575648	-0.27084	0.0521319	-0.174423	0.216193	-0.318148	0.0215329	0.461275	0.000578037	0.160933	0.254395	-0.11209	0.428863	-0.200757	0.153561	0.0498885	0.72542	0.844241	3.78e-15	0.395189	0.00373744	0.363405	0.00809569	-0.0966881	0.495315	-0.0460561	0.745776	-0.360531	0.00865024	0.0280969	0.843262	0.195566	0.164705
PKIB	blue	-0.0172399	0.903449	-0.303279	0.0288468	-0.0283969	0.841609	-0.466285	0.00049389	0.19261	0.171308	0.554432	2e-05	-0.0471774	0.739802	-0.508344	0.000119335	-0.316928	0.0220675	0.577548	7.37e-06	0.166206	0.238953	0.336655	0.0146736	0.452468	0.000757845	-0.00182936	0.989731	-0.417995	0.00204621	-0.251963	0.0715515	-0.135698	0.337462
TLCD1	blue	0.155259	0.271745	-0.250807	0.0729062	-0.23929	0.0875397	-0.562154	1.45e-05	0.273981	0.0493602	0.484201	0.000275778	-0.259271	0.0634453	-0.614941	1.23e-06	-0.0571882	0.687173	0.876055	1.85e-17	0.298039	0.0318744	0.110658	0.434821	0.259037	0.0636928	-0.0801838	0.572027	-0.691065	1.42e-08	-0.240226	0.0862709	-0.111555	0.431081
SLC44A3	blue	0.00414971	0.976708	-0.230987	0.0994455	-0.164399	0.244172	-0.249429	0.074548	0.305146	0.0278278	0.287063	0.0390776	-0.148934	0.291992	-0.293932	0.0344287	-0.0998915	0.48107	0.841015	6.06e-15	0.282988	0.0420716	0.381359	0.00527998	-0.00578516	0.967532	0.212807	0.129853	-0.317561	0.0217888	-0.0262857	0.85325	0.0563971	0.691282
SOX9	blue	0.0372109	0.793399	-0.202347	0.150263	-0.394941	0.00376109	-0.254774	0.0683412	0.45852	0.000629643	0.139108	0.325347	-0.162518	0.249683	-0.321342	0.0201855	-0.0253147	0.858615	0.75568	9.46e-11	0.497167	0.000177234	0.329916	0.0169164	-0.0952321	0.501862	0.376624	0.0059235	-0.293582	0.0346535	0.107853	0.446624	0.19596	0.163838
CYP4F2 /// CYP4F3	blue	0.0534188	0.706833	-0.232957	0.0965145	-0.122716	0.386111	-0.305055	0.0278767	0.280775	0.0437755	0.251057	0.0726117	-0.161006	0.254176	-0.3085	0.0260727	0.140877	0.319172	0.844515	3.63e-15	0.160884	0.254541	0.139138	0.325242	-0.093382	0.510243	-0.154968	0.272655	-0.514166	9.66e-05	-0.253829	0.0694076	0.0758573	0.593004
PEX11A	blue	0.03133	0.825493	-0.116325	0.411511	-0.218082	0.120389	-0.426359	0.00162323	0.270645	0.052308	0.22049	0.116246	-0.225554	0.107891	-0.376244	0.005978	-0.0951576	0.502198	0.916598	1.51e-21	0.365225	0.0077606	0.267471	0.055243	0.0515903	0.716439	0.0355479	0.802442	-0.423002	0.00178259	0.224414	0.10973	0.178268	0.20608
ACSL1	blue	0.0876556	0.536629	-0.066006	0.641994	-0.198686	0.157939	-0.415683	0.00217924	0.272413	0.0507287	0.30295	0.0290295	-0.174779	0.215242	-0.443698	0.000985441	-0.180819	0.199558	0.883313	4.47e-18	0.325616	0.0184944	0.210904	0.133402	0.118231	0.403838	0.113842	0.421635	-0.412697	0.00236235	0.153201	0.278229	0.0463038	0.744455
PSAPL1	blue	0.245737	0.079089	-0.23509	0.0934153	-0.202715	0.149507	-0.494015	0.000197668	0.27686	0.0469268	0.443976	0.000977361	-0.209545	0.135982	-0.551153	2.29e-05	-0.0229931	0.871466	0.834417	1.54e-14	0.28378	0.0414757	0.139291	0.324705	0.215112	0.125651	-0.0412917	0.771323	-0.597718	2.89e-06	-0.224325	0.109875	-0.158771	0.260914
AX746755 /// RP11-774O3.3	blue	0.0972158	0.492954	-0.250355	0.0734415	-0.457513	0.000649507	-0.371724	0.00666058	0.386275	0.00467745	0.355468	0.00970768	-0.116577	0.410494	-0.397204	0.00354958	-0.225444	0.108067	0.796867	1.59e-12	0.299211	0.0311754	0.424847	0.00169337	0.187025	0.184303	0.18289	0.194371	-0.426813	0.00160269	-0.0541519	0.702994	0.0927236	0.513243
DDIT4	blue	-0.13007	0.358065	0.297371	0.0322791	0.0131856	0.926082	-0.0879247	0.535374	0.0962756	0.497166	-0.0403256	0.776534	-0.128469	0.364064	-0.180369	0.200697	0.0960789	0.498049	0.445179	0.000943156	0.048481	0.732875	0.177495	0.208087	-0.0444263	0.754486	0.112009	0.429195	-0.188064	0.181833	0.134845	0.340536	0.108683	0.443114
AACS	blue	0.06271	0.658742	-0.0766923	0.588929	-0.236717	0.091104	-0.569837	1.04e-05	0.202143	0.150683	0.484648	0.000271685	-0.293002	0.0350295	-0.690958	1.43e-08	-0.246106	0.0786255	0.833317	1.8e-14	0.313229	0.0237562	0.225958	0.107244	0.365641	0.0076858	0.130946	0.354809	-0.549698	2.43e-05	0.0144967	0.918755	-0.0889374	0.530665
SOSTDC1	blue	-0.0702596	0.620638	-0.170424	0.227073	-0.379254	0.00555803	-0.293637	0.0346184	0.435829	0.00123996	0.0240178	0.86579	-0.151594	0.28336	-0.211353	0.132558	0.0321741	0.820867	0.463303	0.000542531	0.457659	0.000646586	0.18447	0.190478	-0.0712396	0.615761	0.266693	0.0559819	-0.150584	0.286617	-0.00261405	0.985326	0.231972	0.0979719
MUC1	blue	0.218159	0.120254	-0.323115	0.0194688	-0.263239	0.0593623	-0.260557	0.0620975	0.34289	0.01283	0.340191	0.0136021	-0.117255	0.407757	-0.308351	0.0261486	0.142581	0.313293	0.826423	4.54e-14	0.154583	0.273863	0.0690569	0.626647	-0.106182	0.453739	-0.0288808	0.838946	-0.594284	3.4e-06	-0.323748	0.019218	-0.032627	0.818388
PANK1	blue	0.00753092	0.957742	-0.13234	0.349664	-0.242256	0.0835686	-0.602286	2.32e-06	0.313132	0.0238021	0.381237	0.00529576	-0.300064	0.0306748	-0.595512	3.21e-06	-0.0675727	0.634094	0.838626	8.54e-15	0.322613	0.0196694	0.278336	0.0457175	0.302329	0.0293773	-0.111207	0.432528	-0.600166	2.57e-06	-0.0121387	0.931937	0.132668	0.348459
SGPP2	blue	0.170452	0.226995	-0.165485	0.241028	-0.294241	0.034231	-0.334775	0.0152719	0.469908	0.000440106	0.216457	0.123248	-0.23849	0.0886364	-0.349691	0.011049	0.313321	0.0237131	0.778411	1.1e-11	0.287709	0.0386197	-0.0256916	0.856532	-0.0280243	0.843661	-0.245442	0.0794614	-0.712198	3.21e-09	-0.312927	0.0238989	0.118231	0.403839
IER3	blue	0.0017505	0.990173	-0.30302	0.0289908	-0.282799	0.042215	-0.497142	0.000177389	0.389847	0.00427837	0.517903	8.41e-05	-0.27042	0.0525118	-0.573228	8.93e-06	-0.0824259	0.561293	0.808185	4.38e-13	0.439764	0.00110612	0.139082	0.325437	0.130785	0.355406	0.06304	0.657057	-0.513658	9.84e-05	-0.180876	0.199414	-0.0690186	0.626838
ABHD5	blue	0.0496255	0.726811	-0.26544	0.0571897	-0.224722	0.109231	-0.492643	0.000207216	0.363394	0.00809765	0.391367	0.00411787	-0.215583	0.124806	-0.510263	0.000111345	-0.0394582	0.781221	0.970373	1.65e-32	0.307622	0.0265229	0.269837	0.0530422	0.127726	0.366868	-0.0418404	0.768368	-0.607645	1.78e-06	-0.121381	0.39134	0.0469582	0.740968
MYOC	blue	0.0291742	0.837332	0.207803	0.13934	0.135469	0.338287	0.0831101	0.558036	-0.261984	0.0606302	-0.0739108	0.602551	-0.113044	0.424916	-0.0663902	0.640053	-0.207211	0.140496	-0.538901	3.76e-05	-0.231545	0.0986086	-0.172708	0.220814	0.0829045	0.559014	0.241707	0.0842929	0.446608	0.000903901	0.281154	0.0434797	-0.274793	0.0486638
GPR64	blue	0.081407	0.566159	-0.226581	0.106252	-0.0815582	0.565435	-0.128935	0.362309	0.120653	0.39421	0.260653	0.0619987	-0.206886	0.141133	-0.214533	0.126697	0.0823123	0.561834	0.627323	6.47e-07	0.0116542	0.934647	-0.0779172	0.582974	-0.0919955	0.516571	-0.151702	0.283012	-0.498398	0.000169796	-0.369997	0.00693873	-0.112465	0.427307
UGT2A1 /// UGT2A2	blue	0.124603	0.378796	-0.255369	0.0676766	-0.257215	0.065648	-0.405081	0.00289274	0.378269	0.00569248	0.403066	0.00304963	-0.113664	0.422367	-0.355774	0.00964076	-0.0151793	0.914944	0.729786	8.37e-10	0.328318	0.0174889	0.177839	0.207193	0.0720001	0.611988	0.0504763	0.722314	-0.444141	0.00097262	-0.165845	0.23999	-0.189733	0.177916
FOXC1	blue	0.02481	0.861406	-0.198658	0.157998	-0.264504	0.0581058	-0.386551	0.00464549	0.345631	0.0120845	0.374122	0.00629043	-0.213926	0.127801	-0.491136	0.000218176	-0.201572	0.151864	0.909752	1e-20	0.367271	0.00739847	0.348549	0.0113323	0.114244	0.419985	0.187899	0.182223	-0.424609	0.00170466	-0.0176477	0.901176	0.0571639	0.687299
REEP6	blue	0.105853	0.455146	-0.109759	0.438584	-0.285754	0.04002	-0.510616	0.000109931	0.304915	0.027952	0.400455	0.00326404	-0.269473	0.0533767	-0.547687	2.64e-05	-0.0946993	0.504268	0.901765	7.57e-20	0.358896	0.00898027	0.132101	0.350542	0.159068	0.260012	-0.0215424	0.879514	-0.574587	8.41e-06	-0.0710766	0.616571	0.0660967	0.641535
TSPAN6	blue	0.0369468	0.794833	-0.188075	0.181808	-0.263022	0.0595794	-0.459416	0.000612414	0.322156	0.0198537	0.419844	0.00194508	-0.294181	0.0342692	-0.5423	3.29e-05	-0.154964	0.272667	0.888503	1.53e-18	0.422198	0.00182275	0.264271	0.0583349	0.118485	0.402822	0.130178	0.357662	-0.408099	0.00267109	0.0401439	0.777515	0.0964867	0.496218
SRD5A1	blue	0.0473008	0.739145	-0.289135	0.0376239	-0.192724	0.171049	-0.326335	0.0182224	0.371269	0.00673287	0.286757	0.0392964	-0.215899	0.124241	-0.312781	0.023968	0.0956011	0.500198	0.919801	5.9e-22	0.204832	0.145213	0.259087	0.0636399	-0.00291423	0.983641	-0.105145	0.458183	-0.615119	1.22e-06	-0.265362	0.0572657	0.100206	0.479685
CACNB4	blue	-0.153855	0.276158	-0.00803603	0.954911	0.0431559	0.761297	-0.330992	0.0165398	0.0481517	0.734623	0.0655009	0.644549	0.00212233	0.988086	-0.231412	0.0988076	-0.11482	0.417633	0.371409	0.00671047	0.30253	0.0292644	0.342884	0.0128315	0.259722	0.0629701	-0.122609	0.386529	-0.267234	0.0554672	-0.00514912	0.9711	0.257898	0.0649098
SERPINB7	blue	0.0387523	0.785041	-0.185836	0.187158	0.200996	0.153063	0.057233	0.68694	-0.0255854	0.857119	-0.113239	0.424112	-0.124813	0.377984	-0.0238664	0.866628	0.318807	0.0212488	-0.332383	0.0160636	-0.201569	0.15187	-0.372081	0.00660426	-0.0224024	0.874742	-0.115112	0.416442	-0.0274104	0.847045	-0.273478	0.0497958	-0.380688	0.0053672
SUSD4	blue	-0.0941046	0.506961	-0.226031	0.107127	-0.229641	0.101489	-0.339022	0.0139485	0.525201	6.4e-05	0.166653	0.237674	-0.222671	0.112589	-0.254172	0.0690192	0.314181	0.0233114	0.823074	7.01e-14	0.514438	9.56e-05	0.0356767	0.801741	-0.265481	0.0571503	-0.134833	0.340579	-0.496783	0.000179616	-0.127244	0.368692	0.269552	0.0533041
CRLF1	blue	-0.122465	0.387093	0.234401	0.094408	0.237466	0.0900547	0.180967	0.199184	-0.271392	0.0516355	-0.360766	0.00860363	-0.184477	0.190463	0.227035	0.105536	0.370615	0.00683799	-0.500491	0.00015779	-0.117349	0.40738	-0.443177	0.00100072	-0.190571	0.175973	-0.0230859	0.870952	0.255857	0.0671356	-0.0450366	0.751221	-0.480961	0.00030715
FAM84A /// LOC653602	blue	-0.211562	0.132167	-0.132848	0.347799	-0.168233	0.233192	-0.171194	0.224949	0.359642	0.00882839	-0.0232897	0.869822	-0.203088	0.148743	-0.173903	0.217588	0.0907172	0.522439	0.419664	0.00195472	0.22335	0.111468	0.41625	0.00214589	0.014103	0.920955	0.134465	0.34191	-0.240234	0.0862609	-0.151947	0.282228	0.133408	0.345754
KNSTRN	blue	0.124705	0.378401	-0.342301	0.0129949	-0.298529	0.0315807	-0.210475	0.134212	0.495366	0.000188661	0.127952	0.36601	-0.193503	0.169293	-0.184781	0.189719	0.343852	0.0125638	0.82687	4.28e-14	0.265414	0.0572153	-0.0289482	0.838575	-0.243592	0.0818259	-0.111611	0.430851	-0.615539	1.2e-06	-0.310779	0.0249338	-0.00496163	0.972152
HBB	blue	-0.0131647	0.926199	0.175302	0.213851	-0.00559264	0.968612	-0.142819	0.312477	0.18682	0.184793	-0.00990264	0.944453	-0.0193696	0.891589	-0.155438	0.271187	0.00752276	0.957788	0.405209	0.002883	0.188252	0.181389	0.166664	0.237642	0.0853718	0.547334	-0.0319937	0.821856	-0.160125	0.256818	0.350577	0.0108334	0.012156	0.93184
DNASE1L2	blue	0.127706	0.366944	-0.293289	0.034843	-0.190485	0.17617	-0.365209	0.00776356	0.409817	0.00255178	0.287238	0.0389533	-0.188585	0.180605	-0.345637	0.0120829	0.314509	0.0231601	0.845758	3.01e-15	0.337851	0.0143032	-0.101197	0.475326	-0.112027	0.429121	-0.221071	0.115263	-0.688377	1.7e-08	-0.365834	0.00765129	-0.0879305	0.535347
NEFL	blue	0.156506	0.267865	0.121344	0.391486	-0.00024561	0.998621	0.00682387	0.961707	-0.221734	0.114149	-0.22728	0.10515	0.0504516	0.722444	0.179193	0.203698	0.185752	0.187362	-0.492781	0.000206232	-0.16848	0.232498	-0.379115	0.00557682	-0.0480722	0.735045	-0.0582561	0.681639	0.172831	0.220481	-0.247503	0.0768902	-0.476063	0.000360763
CENPH	blue	0.0467236	0.742218	0.0192619	0.892189	0.310529	0.0250563	0.165677	0.240474	-0.19844	0.158464	-0.151085	0.285	0.0333723	0.814312	0.0133674	0.925066	0.261747	0.0608719	-0.440465	0.00108371	-0.0108914	0.938916	-0.292831	0.0351412	0.0636572	0.653911	-0.0942653	0.506233	0.0245567	0.862807	-0.207644	0.139649	-0.337997	0.0142587
APOLD1	blue	-0.0179238	0.899638	0.537863	3.92e-05	0.212977	0.12954	0.363681	0.00804406	-0.351192	0.010686	-0.558955	1.66e-05	0.00658743	0.963033	0.347819	0.0115165	0.155193	0.27195	-0.469581	0.000444741	-0.39236	0.00401585	-0.181591	0.197613	-0.188919	0.179818	-0.0573257	0.686459	0.412569	0.00237048	0.265377	0.0572514	-0.116199	0.412023
ISOC1	blue	-0.0234169	0.869118	-0.146008	0.301683	-0.111337	0.43199	-0.546228	2.8e-05	0.220495	0.116238	0.374349	0.00625635	-0.237065	0.0906161	-0.554971	1.96e-05	-0.224925	0.108902	0.831414	2.33e-14	0.321676	0.020049	0.466876	0.000484725	0.329011	0.0172384	0.0727022	0.608513	-0.475781	0.000364095	0.0978673	0.490046	0.110493	0.435507
SLC46A3	blue	0.0548849	0.699163	-0.239774	0.0868822	-0.192981	0.170468	-0.342046	0.013067	0.298283	0.0317281	0.409301	0.0025871	-0.0645192	0.649528	-0.296641	0.0327258	-0.241537	0.0845177	0.853061	9.81e-16	0.220785	0.115746	0.319433	0.0209819	0.047936	0.735768	-0.00509268	0.971417	-0.332855	0.0159047	-0.00156613	0.991208	0.116562	0.410553
AGR2	blue	0.0827209	0.559887	-0.296142	0.033034	-0.356473	0.00948941	-0.319715	0.0208628	0.494801	0.000192382	0.278583	0.0455178	-0.212193	0.13099	-0.332753	0.0159387	0.0718987	0.61249	0.844953	3.4e-15	0.400183	0.00328708	0.0779387	0.582869	-0.0547301	0.699971	-0.0268479	0.850147	-0.532736	4.79e-05	-0.260573	0.0620812	0.0641759	0.651272
THRB-IT1 /// THRB-IT1	blue	-0.0350055	0.805398	-0.216429	0.123297	-0.198218	0.158941	-0.442811	0.00101156	0.278177	0.0458466	0.324985	0.0187365	-0.0830455	0.558343	-0.401209	0.00320074	-0.210963	0.13329	0.673996	4.33e-08	0.212162	0.131049	0.641485	2.99e-07	0.201474	0.152068	0.110935	0.433662	-0.368579	0.00717455	0.0578073	0.683963	0.229666	0.101451
METTL7B	blue	0.171653	0.223691	-0.206356	0.142178	-0.259924	0.0627576	-0.247103	0.0773838	0.355571	0.00968512	0.260341	0.0623229	-0.0566742	0.689842	-0.219851	0.117335	0.0699737	0.622065	0.8849	3.24e-18	0.175715	0.212758	0.0425213	0.764706	-0.0954337	0.500952	-0.156923	0.266576	-0.583102	5.73e-06	-0.189997	0.177303	0.0979751	0.489566
ACO1	blue	0.0442436	0.755465	0.031783	0.82301	-0.209525	0.136018	-0.482982	0.000287222	0.224106	0.110232	0.404868	0.00290894	-0.203628	0.147642	-0.5779	7.25e-06	-0.308548	0.0260482	0.798032	1.4e-12	0.407157	0.00273863	0.327238	0.017885	0.263738	0.0588634	0.182527	0.195272	-0.31979	0.0208309	0.252896	0.0704732	0.151838	0.282576
UNC5B-AS1	blue	-0.0648003	0.6481	-0.297453	0.032229	-0.253749	0.0694991	-0.293198	0.0349022	0.352485	0.0103816	0.298765	0.03144	-0.318658	0.0213129	-0.325994	0.018351	0.0986924	0.486377	0.830443	2.66e-14	0.37132	0.00672474	0.0776918	0.584068	-0.0862924	0.543007	-0.0833735	0.556784	-0.487218	0.000249204	-0.182711	0.194815	0.0576632	0.684709
STC1	blue	-0.413991	0.00228136	0.519094	8.05e-05	0.302283	0.029403	0.183526	0.192798	-0.388909	0.00438013	-0.307204	0.0267396	-0.0910319	0.520992	0.247664	0.0766924	0.148925	0.292022	-0.304339	0.0282642	-0.143823	0.309051	-0.143909	0.308759	-0.0548432	0.69938	-0.0944901	0.505215	0.259698	0.0629956	0.136026	0.336285	-0.0842267	0.55274
NUS1 /// NUS1P3	blue	0.167059	0.236518	-0.337879	0.0142946	-0.240466	0.0859477	-0.16481	0.242978	0.489437	0.000231175	0.138313	0.328147	-0.0508716	0.720228	-0.151846	0.28255	0.346963	0.011736	0.831894	2.18e-14	0.243117	0.0824423	0.0336932	0.812559	-0.243659	0.0817399	-0.182873	0.194413	-0.616713	1.13e-06	-0.303927	0.0284898	0.0964772	0.496261
HIST1H1C	blue	0.265114	0.0575072	-0.165679	0.240467	-0.167201	0.236113	-0.00405025	0.977266	0.326417	0.0181914	-0.0673388	0.635271	0.0414699	0.770363	0.230624	0.0999941	0.434367	0.00129325	0.582922	5.78e-06	0.0781521	0.581835	-0.315072	0.0229014	-0.455246	0.000696331	-0.253699	0.0695555	-0.46212	0.000562998	-0.217234	0.121874	0.0602473	0.671366
GNPAT	blue	0.106433	0.452665	-0.269194	0.0536336	-0.282008	0.042819	-0.477222	0.000347372	0.354205	0.00998837	0.451219	0.000787057	-0.148714	0.292714	-0.49084	0.000220393	-0.131201	0.353862	0.95011	5.94e-27	0.268238	0.0545219	0.255158	0.0679118	0.167988	0.233883	0.00258893	0.985467	-0.594663	3.34e-06	-0.132468	0.349193	0.018378	0.897108
AGPAT3	blue	0.114333	0.419622	-0.27166	0.051396	-0.276171	0.0475001	-0.371616	0.00667762	0.397519	0.003521	0.342526	0.0129318	-0.117892	0.405197	-0.335711	0.0149715	-0.0018985	0.989343	0.965878	5.37e-31	0.278936	0.0452336	0.207405	0.140116	-0.00803842	0.954898	-0.0767019	0.588882	-0.59187	3.81e-06	-0.0995457	0.482597	0.141614	0.31662
C5orf27	blue	0.0951978	0.502016	-0.385255	0.00479727	-0.17517	0.214202	-0.380983	0.00532876	0.337286	0.014477	0.261344	0.0612852	-0.105874	0.455054	-0.346223	0.0119284	0.0773692	0.585635	0.666038	7.1e-08	0.284031	0.041288	0.0640914	0.651702	-0.0415986	0.76967	-0.0123856	0.930555	-0.384021	0.00494584	-0.199296	0.156641	-0.144849	0.305579
PCTP	blue	0.0921616	0.515811	-0.23821	0.0890229	-0.236982	0.0907313	-0.360614	0.00863388	0.37254	0.00653241	0.250983	0.0726987	-0.121431	0.391143	-0.263126	0.059475	0.0382462	0.787782	0.93716	1.63e-24	0.305983	0.0273807	0.214499	0.126759	-0.0959008	0.49885	-0.0634254	0.655092	-0.497162	0.000177264	-0.0979734	0.489574	0.057607	0.685
GK	blue	0.0840743	0.553461	-0.294842	0.0338483	-0.150821	0.285851	-0.0774516	0.585234	0.527309	5.91e-05	0.0583444	0.681182	0.0495906	0.726995	0.0307287	0.828791	0.492272	0.000209868	0.699552	7.94e-09	0.311845	0.0244153	-0.124493	0.37922	-0.44088	0.00107061	-0.260002	0.0626769	-0.56004	1.58e-05	-0.293536	0.0346835	0.214457	0.126834
DACH1	blue	-0.0337115	0.812459	-0.0898392	0.52649	-0.349591	0.0110735	-0.373875	0.00632769	0.399346	0.00335903	0.267542	0.0551754	-0.126407	0.371877	-0.457091	0.000657998	-0.058235	0.681748	0.706925	4.71e-09	0.632441	4.92e-07	0.0956902	0.499797	0.0757586	0.593486	0.00558197	0.968672	-0.404228	0.00295827	-0.0208703	0.883246	0.191066	0.174831
TMEM254	blue	0.0390987	0.783165	-0.165151	0.241989	-0.201635	0.151734	-0.612928	1.36e-06	0.227387	0.104983	0.493787	0.000199228	-0.214019	0.127631	-0.659153	1.08e-07	-0.250579	0.0731763	0.846974	2.51e-15	0.315235	0.0228273	0.27391	0.0494212	0.399173	0.00337406	-0.0218339	0.877896	-0.588783	4.41e-06	-0.0937774	0.508446	-0.00421044	0.976367
LPIN1	blue	0.145528	0.30329	-0.0997278	0.481793	-0.250774	0.0729451	-0.198492	0.158353	0.303851	0.0285313	0.185676	0.187546	0.00412062	0.976871	-0.192595	0.171342	-0.0731275	0.606412	0.862254	2.19e-16	0.229889	0.10111	0.197153	0.161237	-0.119783	0.397653	0.0907243	0.522407	-0.391627	0.00409091	0.0726433	0.608804	0.147159	0.297847
LDHD	blue	0.154394	0.274457	-0.182668	0.194922	-0.209327	0.136399	-0.448411	0.000856464	0.330887	0.0165762	0.394901	0.00376491	-0.0946816	0.504348	-0.446221	0.000914377	-0.0744823	0.599741	0.908028	1.57e-20	0.263466	0.0591347	0.183485	0.192898	0.0631118	0.656691	-0.00589922	0.966892	-0.574756	8.35e-06	-0.0962701	0.49719	0.0351328	0.804704
FAM83D	blue	-0.139915	0.322522	0.119806	0.397559	-0.13868	0.326852	-0.372031	0.00661202	0.240558	0.0858252	0.194094	0.167968	-0.201089	0.152868	-0.368641	0.0071641	0.11044	0.435729	0.501391	0.000152871	0.356261	0.00953499	0.120909	0.393199	0.190295	0.176611	-0.214199	0.127303	-0.418192	0.00203519	-0.00348892	0.980416	0.160772	0.254876
P2RY1	blue	-0.170922	0.225699	0.0570597	0.687839	0.315808	0.0225675	0.0882824	0.533709	-0.118939	0.401008	-0.205695	0.143488	-0.0017881	0.989962	0.16873	0.231796	0.342653	0.0128961	-0.313445	0.0236548	-0.0856086	0.546219	-0.149142	0.29131	0.068017	0.63186	-0.346735	0.0117951	-0.160655	0.255226	-0.259058	0.0636703	-0.114312	0.419709
ZNF780A /// ZNF780B	blue	-0.127228	0.368751	-0.165069	0.242228	-0.244668	0.0804443	0.145124	0.304651	0.263104	0.0594974	-0.21061	0.133958	0.0853255	0.547552	0.258554	0.0642064	0.0369683	0.794717	0.236893	0.090856	0.0962539	0.497263	0.289388	0.0374493	-0.148783	0.292488	0.0275943	0.846031	0.00554568	0.968876	0.0922194	0.515547	0.281703	0.0430538
PC	blue	0.0338974	0.811444	0.199742	0.155696	-0.0258816	0.855482	-0.387936	0.00448796	0.0793144	0.576214	0.157924	0.263499	-0.160694	0.25511	-0.34433	0.0124336	-0.110037	0.437416	0.681495	2.68e-08	0.328697	0.0173516	0.093944	0.50769	-0.00432151	0.975744	0.171228	0.224856	-0.208369	0.138243	0.495111	0.000190335	0.139903	0.322564
PXMP2	blue	0.086085	0.54398	-0.130749	0.355539	-0.257683	0.0651407	-0.495116	0.000190302	0.285075	0.040516	0.419794	0.00194776	-0.207291	0.140339	-0.542326	3.28e-05	-0.153743	0.276512	0.949336	8.64e-27	0.381827	0.00521982	0.247849	0.0764648	0.182618	0.195048	0.103911	0.463508	-0.557177	1.78e-05	0.0394207	0.781423	0.0987519	0.486113
ACOT4	blue	0.0284267	0.841445	-0.181369	0.198172	-0.156192	0.268839	-0.248655	0.0754819	0.243316	0.0821846	0.229552	0.101626	-0.151673	0.283105	-0.202187	0.150593	0.00929109	0.947878	0.858079	4.38e-16	0.190247	0.176722	0.113423	0.423358	-0.122576	0.386661	-0.0586395	0.679657	-0.372879	0.0064799	0.00672485	0.962262	0.103849	0.463776
TST	blue	0.0760338	0.592141	-0.227326	0.105078	-0.22829	0.103572	-0.355618	0.00967488	0.422931	0.00178613	0.225847	0.107421	-0.210266	0.134609	-0.309989	0.0253235	0.214514	0.126731	0.898392	1.69e-19	0.380135	0.00544021	0.0180093	0.899162	-0.150519	0.286827	-0.190866	0.175292	-0.57711	7.51e-06	-0.0590892	0.677334	0.153301	0.277911
C2CD2	blue	0.0944419	0.505433	-0.000281241	0.998421	-0.186824	0.184783	-0.559766	1.6e-05	0.196966	0.161642	0.429833	0.00147185	-0.224682	0.109295	-0.618133	1.05e-06	-0.312935	0.0238952	0.864241	1.56e-16	0.26216	0.0604511	0.346701	0.0118038	0.310046	0.0252951	0.0979637	0.489617	-0.424031	0.00173232	0.162771	0.248939	0.0847931	0.550063
RYR3	blue	-0.0700041	0.621913	-0.146417	0.300315	-0.0529299	0.709397	-0.432472	0.0013654	0.350095	0.0109503	0.326605	0.0181208	-0.052176	0.713358	-0.416896	0.00210849	-0.155723	0.270296	0.51102	0.000108328	0.467076	0.000481657	0.273811	0.0495072	0.128077	0.36554	0.336024	0.0148722	-0.216957	0.122363	0.112118	0.428746	-0.00298897	0.983222
IRX3	blue	-0.212469	0.130479	0.0974173	0.492053	-0.00615102	0.96548	-0.258462	0.0643048	0.0688712	0.627576	0.13199	0.350952	-0.298495	0.031601	-0.379221	0.00556259	-0.19672	0.162177	0.545208	2.92e-05	0.0472021	0.73967	0.601043	2.46e-06	0.277179	0.046663	0.13444	0.342002	-0.202332	0.150293	0.165031	0.242339	0.0283311	0.841972
ALDH3B2	blue	0.0623323	0.660672	-0.448357	0.000857861	-0.0855252	0.546612	-0.201654	0.151695	0.455761	0.000685437	0.215318	0.12528	-0.16533	0.241474	-0.150702	0.286236	0.47496	0.000373957	0.66241	8.86e-08	0.110451	0.435684	-0.219899	0.117252	-0.258998	0.0637337	-0.372875	0.00648056	-0.611787	1.45e-06	-0.468598	0.000458912	-0.0831071	0.55805
SLC15A1	blue	0.0402417	0.776987	-0.369506	0.00701961	-0.0999554	0.480788	-0.206646	0.141605	0.455582	0.000689208	0.14156	0.316806	-0.12025	0.3958	-0.16443	0.24408	0.360851	0.00858689	0.79902	1.25e-12	0.283923	0.0413683	0.0180813	0.898761	-0.267857	0.054879	-0.236033	0.0920704	-0.542362	3.28e-05	-0.278413	0.0456554	0.0870685	0.539371
ELOVL4	blue	0.00386496	0.978306	-0.357895	0.00918768	-0.0841442	0.55313	-0.262872	0.0597302	0.400967	0.003221	0.121987	0.388962	-0.183412	0.193079	-0.19846	0.158422	0.401399	0.00318503	0.75902	7e-11	0.169071	0.230839	0.00147634	0.991712	-0.210303	0.134538	-0.192002	0.172689	-0.579246	6.83e-06	-0.363182	0.00813747	-0.102095	0.471398
LOC101926907	blue	0.00527301	0.970405	-0.279708	0.0446163	-0.284001	0.0413107	-0.435854	0.00123905	0.403739	0.00299637	0.382048	0.00519163	-0.161707	0.252085	-0.472358	0.000406813	-0.0209329	0.882898	0.845621	3.08e-15	0.384678	0.00486618	0.189704	0.177983	0.177226	0.208787	-0.0202667	0.886601	-0.671956	4.92e-08	-0.195562	0.164712	0.14294	0.312064
OLAH	blue	0.116247	0.411827	-0.258224	0.0645595	-0.327257	0.017878	-0.286085	0.0397794	0.394335	0.00381962	0.277397	0.0464837	-0.157328	0.265329	-0.329241	0.0171561	0.0797151	0.574283	0.88726	1.98e-18	0.237409	0.0901342	0.118613	0.402312	-0.0575645	0.685221	-0.0451015	0.750874	-0.605482	1.98e-06	-0.242532	0.0832065	0.0923264	0.515057
AGPAT1	blue	0.057206	0.68708	-0.172444	0.221532	-0.239287	0.0875439	-0.354515	0.00991884	0.31539	0.0227568	0.26231	0.0602982	-0.130688	0.355766	-0.331472	0.0163739	-0.0574868	0.685623	0.934762	4.04e-24	0.264109	0.0584951	0.215301	0.125312	0.00503361	0.971748	-0.0842965	0.55241	-0.4736	0.000390813	-0.00577539	0.967587	0.105589	0.456278
ABCA13	blue	-0.0877784	0.536056	-0.179375	0.203231	-0.182714	0.194807	-0.285102	0.0404958	0.321171	0.0202559	0.101408	0.474401	-0.20884	0.137332	-0.17112	0.225154	0.0112726	0.936783	0.790642	3.13e-12	0.222349	0.113123	0.256849	0.0660455	-0.0615193	0.664834	-0.144776	0.305823	-0.324129	0.0190686	-0.116445	0.411029	0.0943134	0.506015
GPD1	blue	0.00834792	0.953163	0.190428	0.176302	-0.0819022	0.563791	-0.413692	0.00229985	0.0417208	0.769012	0.139412	0.324279	-0.110321	0.436227	-0.329859	0.0169363	-0.300078	0.0306664	0.578482	7.06e-06	0.324379	0.0189713	0.176164	0.211572	0.101092	0.475786	0.155538	0.270874	-0.0257775	0.856057	0.700617	7.37e-09	0.24319	0.0823479
SRXN1	blue	0.118916	0.4011	-0.315479	0.0227166	-0.158556	0.261571	0.0464432	0.743712	0.379082	0.0055814	-0.159013	0.260178	-0.0793641	0.575975	0.167883	0.234182	0.606671	1.87e-06	0.599468	2.65e-06	0.0529236	0.70943	-0.255319	0.0677322	-0.533044	4.73e-05	-0.385423	0.00477741	-0.495037	0.000190817	-0.370913	0.00678992	0.0638968	0.652692
ME1	blue	-0.0918531	0.517223	-0.19651	0.162635	-0.092016	0.516477	-0.414041	0.00227828	0.390957	0.0041606	0.242855	0.0827835	-0.212373	0.130657	-0.330877	0.0165797	0.112541	0.426993	0.924207	1.51e-22	0.353618	0.0101211	0.177524	0.208011	-0.0833735	0.556784	-0.0783443	0.580904	-0.468279	0.000463604	0.0378002	0.790201	0.135446	0.338369
LOC101927841	blue	-0.00287183	0.983879	0.0617964	0.663414	0.123679	0.382367	0.211324	0.132613	0.0741995	0.601131	-0.222915	0.112185	-0.029894	0.833375	0.0338557	0.811671	0.294981	0.0337605	-0.392783	0.00397311	-0.0460142	0.745999	-0.229829	0.101201	-0.0637619	0.653378	-0.135368	0.33865	0.0492675	0.728706	-0.204701	0.145476	-0.149967	0.288618
BCAT2	blue	0.123701	0.382281	-0.205109	0.144656	-0.285721	0.0400438	-0.487649	0.00024561	0.371938	0.00662674	0.433767	0.00131572	-0.194512	0.167037	-0.524975	6.45e-05	-0.105034	0.458663	0.963739	2.39e-30	0.38143	0.0052708	0.219915	0.117225	0.114375	0.419449	0.0461888	0.745068	-0.549971	2.41e-05	-0.0438162	0.757754	0.0569065	0.688635
DTX4	blue	0.171402	0.224378	-0.198433	0.15848	-0.29885	0.0313897	-0.463892	0.000532587	0.357911	0.00918428	0.412289	0.00238841	-0.0374443	0.792132	-0.43762	0.00117736	-0.201848	0.151293	0.873611	2.93e-17	0.388941	0.00437664	0.234207	0.0946885	0.116844	0.409416	0.0138865	0.922165	-0.492876	0.00020556	-0.00479253	0.973101	0.190685	0.175709
PRSS8	blue	0.100298	0.479278	-0.228731	0.102888	-0.0748705	0.597835	-0.301686	0.0297409	0.304245	0.028316	0.309776	0.0254295	-0.272092	0.0510121	-0.462457	0.000557089	0.413425	0.0023165	0.628868	5.96e-07	0.255538	0.0674887	-0.168059	0.233683	0.0640345	0.651991	-0.198266	0.158838	-0.761602	5.53e-11	-0.442194	0.0010301	-0.140478	0.320558
ZNF503-AS1	blue	-0.0305494	0.829775	-0.211216	0.132815	-0.191978	0.172744	-0.22583	0.107448	0.157313	0.265375	0.396545	0.00361001	-0.293932	0.0344286	-0.407157	0.00273861	0.0740777	0.60173	0.503173	0.000143543	0.0890008	0.530371	-0.100418	0.478751	0.170682	0.22636	-0.230569	0.100077	-0.473553	0.000391411	-0.331715	0.0162908	-0.212133	0.131103
XG	blue	-0.133144	0.346717	0.00511659	0.971283	0.285232	0.0404005	-0.20922	0.136603	-0.256365	0.0665763	0.184977	0.189242	-0.125968	0.373554	-0.10767	0.447399	-0.168803	0.231589	-0.324898	0.01877	-0.0531352	0.70832	-0.0380986	0.788583	0.27157	0.0514766	-0.122988	0.385054	0.231157	0.0991901	-0.0196536	0.89001	-0.359385	0.00888054
THBD	blue	0.0303981	0.830606	0.216226	0.123657	0.278311	0.045738	0.0525116	0.711594	-0.119575	0.398477	-0.220343	0.116497	0.132639	0.348567	0.063734	0.65352	0.168461	0.232551	-0.361707	0.00841949	-0.192426	0.171724	-0.0400245	0.77816	0.126737	0.370618	-0.189002	0.179624	0.0288049	0.839364	-0.178689	0.204994	-0.243114	0.0824471
HIBCH	blue	0.0711346	0.616283	-0.101811	0.472637	-0.126266	0.372415	-0.384481	0.00488996	0.191135	0.174673	0.30937	0.0256328	-0.049199	0.729069	-0.295125	0.0336697	-0.065108	0.64654	0.756083	9.13e-11	0.274602	0.0488271	0.239218	0.0876383	0.116606	0.410379	0.0830556	0.558295	-0.422362	0.00181451	-0.0474932	0.738122	-0.00638634	0.96416
CYP4F22	blue	0.00299898	0.983166	-0.269198	0.0536297	-0.070872	0.617589	-0.198058	0.159283	0.341554	0.0132072	0.14237	0.314017	-0.354662	0.00988589	-0.255058	0.0680231	0.539659	3.65e-05	0.52687	6.01e-05	0.146462	0.300166	-0.256993	0.0658895	-0.235884	0.0922812	-0.310323	0.0251583	-0.52331	6.87e-05	-0.225004	0.108775	-0.0698716	0.622574
LRFN5	blue	0.0335309	0.813446	0.231979	0.0979606	0.321377	0.0201712	0.19224	0.172147	-0.333836	0.0155788	-0.0180638	0.898859	0.133926	0.343867	0.125283	0.376179	-0.198273	0.158821	-0.515111	9.33e-05	-0.183226	0.19354	-0.196498	0.162661	-0.0185356	0.896231	0.0568183	0.689093	0.458683	0.000626468	0.117158	0.40815	-0.118576	0.402459
NPR3	blue	-0.0455035	0.748726	0.259185	0.0635359	0.0549443	0.698853	-0.0100354	0.943709	-0.318047	0.0215768	-0.259478	0.0632264	0.0840567	0.553545	0.0615099	0.664882	-0.000580349	0.996742	-0.456274	0.000674737	-0.0884274	0.533034	-0.262892	0.05971	0.198169	0.159045	-0.0453158	0.749728	0.0881566	0.534294	-0.0622297	0.661197	-0.141771	0.316079
PNPLA5	blue	0.108191	0.44519	-0.273798	0.0495184	-0.275886	0.0477392	-0.37729	0.00582905	0.462238	0.000560926	0.288648	0.0379613	-0.1674	0.235548	-0.318648	0.0213171	0.148581	0.293149	0.91334	3.79e-21	0.394039	0.00384848	0.0423264	0.765753	-0.108962	0.441937	-0.0150921	0.915431	-0.55042	2.36e-05	-0.160871	0.25458	-0.0179867	0.899288
EGR3	blue	-0.00314151	0.982366	-0.135363	0.338667	-0.0321496	0.821002	-0.588722	4.42e-06	0.23445	0.0943364	0.314342	0.0232371	-0.149047	0.291621	-0.596995	2.99e-06	-0.116178	0.412108	0.648481	2.01e-07	0.229399	0.101859	0.475058	0.000372764	0.423227	0.00177151	-0.0475373	0.737887	-0.519559	7.91e-05	-0.0911689	0.520362	-0.118838	0.401412
FHL5	blue	-0.0634194	0.655123	0.114379	0.419434	-0.0952979	0.501565	0.396744	0.0035917	-0.114728	0.418009	-0.323887	0.0191636	-0.104343	0.461639	0.280256	0.0441825	0.0199574	0.88832	-0.538833	3.77e-05	-0.251057	0.0726114	-0.0789169	0.578134	-0.165156	0.241975	0.251063	0.0726045	0.514689	9.47e-05	0.152565	0.280251	-0.0886206	0.532136
PLEKHH1	blue	0.0518115	0.715275	-0.191491	0.173856	-0.221347	0.114799	-0.479708	0.000320134	0.289865	0.0371223	0.292094	0.0356251	-0.128773	0.362917	-0.549739	2.43e-05	-0.243345	0.0821462	0.816779	1.55e-13	0.307535	0.0265676	0.597443	2.93e-06	0.294927	0.0337949	0.224268	0.109968	-0.414646	0.00224132	0.000157444	0.999116	-0.0223149	0.875227
RPS16P5	blue	0.119784	0.397648	-0.117697	0.40598	-0.133919	0.343894	-0.276827	0.0469541	0.259045	0.0636842	0.182138	0.196243	0.136117	0.33596	-0.227836	0.104278	-0.132779	0.348055	0.787842	4.2e-12	0.139218	0.324962	0.463374	0.000541318	-0.027513	0.846479	0.0902564	0.524563	-0.361408	0.00847761	0.016133	0.909622	0.153827	0.276246
CD200	blue	-0.0518304	0.715175	-0.238672	0.0883857	-0.221501	0.11454	-0.0907541	0.52227	0.421876	0.00183908	-0.00683787	0.961628	0.139895	0.32259	0.0711396	0.616258	-0.0352286	0.804182	0.548655	2.54e-05	0.409056	0.00260408	0.252704	0.0706945	-0.268006	0.0547387	0.170212	0.22766	-0.0673595	0.635166	0.105735	0.455652	0.217136	0.122047
SLC16A7	blue	-0.076248	0.591095	0.13834	0.32805	0.0643755	0.650258	-0.469957	0.000439415	0.015711	0.911976	0.151775	0.282778	-0.153555	0.277106	-0.409844	0.00254994	-0.377957	0.00573572	0.532413	4.85e-05	0.285463	0.0402314	0.547132	2.7e-05	0.324865	0.0187828	0.138616	0.327077	-0.032221	0.820611	0.496363	0.000182256	0.153725	0.276566
IGH /// IGHE /// IGHE /// IGHE	blue	0.0774102	0.585435	-0.193368	0.169596	-0.162729	0.249061	-0.317327	0.0218915	0.300766	0.0302675	0.284686	0.0408021	-0.111859	0.429821	-0.281441	0.0432568	0.0604254	0.67045	0.870736	4.95e-17	0.242473	0.0832842	0.141633	0.316554	-0.124657	0.378588	-0.0913093	0.519717	-0.488129	0.000241656	-0.200229	0.154668	0.0869912	0.539732
S100A4	blue	-0.0772758	0.586089	0.101404	0.474421	0.267986	0.0547576	0.315663	0.0226332	-0.36677	0.00748562	-0.260252	0.0624147	0.191374	0.174125	0.407073	0.00274472	-0.0889426	0.530641	-0.79123	2.94e-12	-0.284152	0.0411981	-0.256399	0.0665385	-0.0544573	0.701397	0.145874	0.302133	0.66289	8.6e-08	0.17479	0.215215	-0.24974	0.0741743
LRRC32	blue	-0.107285	0.449036	0.406785	0.00276568	0.0545148	0.701096	0.345332	0.0121639	-0.355107	0.00978729	-0.418189	0.0020354	0.0340738	0.810481	0.458398	0.000632019	-0.0109636	0.938512	-0.732825	6.56e-10	-0.247087	0.0774045	-0.199613	0.155969	-0.19008	0.177109	0.0926605	0.513531	0.70724	4.6e-09	0.283474	0.0417053	-0.130659	0.355874
FAM26E	blue	-0.0664084	0.639961	-0.240982	0.0852571	-0.259948	0.0627333	-0.240136	0.0863933	0.342873	0.0128345	0.299822	0.0308163	-0.23038	0.100364	-0.209921	0.135264	0.086591	0.541606	0.840316	6.7e-15	0.295895	0.0331878	0.040257	0.776904	-0.230274	0.100523	-0.1112	0.432559	-0.395352	0.0037219	-0.185399	0.188217	0.0593585	0.675944
ZBED8	blue	-0.25882	0.0639236	-0.0702106	0.620883	-0.172483	0.221426	-0.113439	0.423291	0.0697905	0.622979	-0.00619753	0.965219	-0.109809	0.438373	-0.0411251	0.772221	-0.239389	0.0874054	0.279869	0.0444886	0.102424	0.469963	0.526287	6.14e-05	0.139122	0.325299	0.174592	0.215742	-0.00676451	0.96204	0.261619	0.0610027	0.317439	0.0218421
OMA1	blue	0.0364553	0.797505	-0.174636	0.215625	-0.158579	0.2615	0.0309849	0.827385	0.142397	0.313926	-0.0573688	0.686236	0.0923115	0.515125	0.134976	0.340064	-0.0520703	0.713913	0.471332	0.000420466	-0.00888056	0.950178	0.340921	0.0133893	-0.0648842	0.647675	0.0853674	0.547355	-0.194298	0.167512	0.0604285	0.670434	0.110013	0.437519
MSRB1	blue	0.168908	0.231296	-0.31379	0.0234933	-0.276358	0.0473436	-0.233136	0.0962511	0.537874	3.92e-05	0.216136	0.123818	-0.0727314	0.608369	-0.189932	0.177453	0.266537	0.0561316	0.897892	1.9e-19	0.262205	0.0604049	0.0621369	0.661672	-0.246185	0.078527	-0.114871	0.417424	-0.602944	2.24e-06	-0.237765	0.0896395	0.136794	0.333539
CAPN8	blue	-0.0392331	0.782438	-0.159335	0.259204	-0.353473	0.010154	-0.330536	0.0166982	0.496872	0.000179064	0.18318	0.193653	-0.169271	0.230281	-0.266335	0.0563247	0.076002	0.592296	0.770239	2.46e-11	0.664701	7.71e-08	0.0890492	0.530147	-0.149675	0.289572	0.112073	0.428931	-0.389909	0.00427175	-0.0196439	0.890063	0.211775	0.131769
PTGIS	blue	-0.0695341	0.62426	0.272097	0.0510082	0.168425	0.232653	0.224315	0.109892	-0.270702	0.052256	-0.239286	0.0875452	-0.0100186	0.943803	0.349909	0.0109957	0.000295972	0.998338	-0.615139	1.22e-06	-0.242747	0.0829248	-0.182661	0.19494	-0.125603	0.374951	0.0397672	0.77955	0.62205	8.54e-07	0.261083	0.0615532	-0.267162	0.0555352
DAB1 /// OMA1	blue	-0.101958	0.471998	0.0141581	0.920647	-0.334146	0.0154767	-0.224802	0.1091	0.198048	0.159305	0.123433	0.383323	-0.147234	0.297596	-0.211712	0.131887	-0.112974	0.425205	0.529019	5.53e-05	0.215518	0.124922	0.418333	0.00202739	0.184622	0.190107	0.253462	0.0698254	-0.270484	0.0524532	0.0509355	0.71989	0.178549	0.205355
GABRE /// MIR224 /// MIR452	blue	-0.174296	0.216533	-0.162293	0.250347	-0.0861653	0.543603	-0.338779	0.0140214	0.272821	0.0503695	0.219607	0.117752	0.026499	0.852073	-0.27403	0.0493179	-0.221837	0.113976	0.612013	1.43e-06	0.275269	0.0482592	0.497781	0.000173486	0.132204	0.350166	0.168567	0.232254	-0.157786	0.263924	0.289842	0.0371379	0.342494	0.0129408
TM7SF2	blue	0.0838424	0.55456	-0.106058	0.45427	-0.134137	0.343101	-0.451319	0.000784692	0.255382	0.0676625	0.371537	0.00669012	-0.211886	0.131563	-0.512993	0.00010082	0.0906196	0.522889	0.838017	9.31e-15	0.282958	0.0420947	-0.05927	0.676401	0.117705	0.405947	-0.197021	0.161524	-0.629022	5.91e-07	-0.0950831	0.502534	-0.0463779	0.74406
ERVK3-1 /// ZNF8	blue	-0.0962732	0.497176	0.0268074	0.850371	-0.294359	0.0341556	-0.030989	0.827363	0.109228	0.440814	0.0356849	0.801696	-0.134629	0.341316	-0.000401261	0.997747	-0.200066	0.155012	0.386753	0.00462229	0.144773	0.305833	0.436471	0.0012172	-0.012925	0.927539	0.133981	0.343667	-0.0258583	0.85561	0.216615	0.122968	0.322547	0.0196962
ENDOU	blue	0.0405006	0.775589	-0.188082	0.181791	-0.0682406	0.630738	-0.463907	0.000532346	0.272707	0.0504694	0.260575	0.0620788	-0.23864	0.0884296	-0.434029	0.00130588	0.323366	0.0193693	0.571357	9.7e-06	0.280422	0.0440522	-0.195553	0.164732	0.0239791	0.866004	-0.259896	0.0627878	-0.656578	1.25e-07	-0.333043	0.0158417	-0.0952882	0.501608
E2F8	blue	-0.0597463	0.673945	-0.157165	0.265829	-0.0338702	0.811592	-0.0955418	0.500465	0.289001	0.0377161	-0.218222	0.120145	-0.0697871	0.622996	0.0505498	0.721926	0.463145	0.00054523	0.42738	0.00157736	0.259332	0.0633811	-0.0127516	0.928509	-0.145186	0.304441	-0.312168	0.0242605	-0.446863	0.00089706	-0.178856	0.204565	0.00834571	0.953175
FAM213A	blue	0.121497	0.390883	-0.0531207	0.708396	-0.215362	0.125202	-0.538834	3.77e-05	0.161319	0.253241	0.405021	0.00289725	-0.227935	0.104125	-0.618264	1.04e-06	-0.218024	0.12049	0.68316	2.4e-08	0.265722	0.0569166	0.0340272	0.810735	0.347137	0.0116912	0.0164877	0.907643	-0.461364	0.000576433	0.0925587	0.513996	-0.0965651	0.495867
PPP1R3C	blue	0.0704992	0.619445	0.0150127	0.915874	0.168645	0.232034	0.128879	0.36252	-0.0714127	0.614902	-0.22417	0.110126	0.215324	0.125271	0.258095	0.0646971	0.145434	0.303608	-0.429476	0.00148679	0.0459519	0.746332	-0.221106	0.115204	-0.175705	0.212784	0.320628	0.0204804	0.326463	0.0181741	0.199022	0.157223	-0.265312	0.0573142
ERRFI1	blue	-0.178214	0.206221	0.399022	0.0033873	0.335747	0.0149599	0.171241	0.224821	-0.276697	0.0470621	-0.352921	0.0102806	-0.0594599	0.675421	0.113252	0.424062	0.188625	0.180511	-0.464709	0.000519079	-0.270828	0.0521426	-0.103351	0.465934	-0.0673363	0.635283	0.0586437	0.679635	0.294441	0.0341034	0.124499	0.379195	-0.206524	0.141845
HADH	blue	0.0672259	0.635839	0.0261939	0.853757	-0.154601	0.273807	-0.519682	7.88e-05	0.175093	0.214406	0.342012	0.0130767	-0.163163	0.247784	-0.534946	4.4e-05	-0.23472	0.0939475	0.838455	8.75e-15	0.402593	0.00308748	0.238008	0.0893015	0.215702	0.124593	0.159617	0.258349	-0.37726	0.00583318	0.347561	0.0115822	0.169962	0.228355
HIST1H2AE	blue	0.182688	0.194872	-0.335121	0.0151603	-0.27408	0.0492748	-0.0599247	0.673026	0.342123	0.0130452	0.186815	0.184804	-0.0222863	0.875386	-0.00870834	0.951143	0.272707	0.0504696	0.568558	1.1e-05	0.0467549	0.742051	-0.169609	0.229338	-0.149468	0.290245	-0.260605	0.0620478	-0.564291	1.32e-05	-0.468899	0.000454527	-0.130891	0.355011
CUX2	blue	0.112238	0.428247	-0.198457	0.158427	-0.275247	0.0482779	-0.357534	0.00926337	0.336981	0.0145719	0.326838	0.018034	-0.138433	0.327724	-0.421523	0.00185711	-0.0532373	0.707784	0.900081	1.13e-19	0.248554	0.0756054	0.233285	0.0960321	0.0518919	0.714852	-0.0535433	0.70618	-0.524624	6.54e-05	-0.174039	0.217221	0.0761121	0.591759
GALNT12	blue	-0.0979448	0.489701	0.159505	0.258688	0.18071	0.199834	0.552136	2.2e-05	-0.312996	0.0238662	-0.339022	0.0139486	0.210052	0.135014	0.510434	0.000110655	-0.0581374	0.682254	-0.748973	1.71e-10	-0.378332	0.00568387	-0.0674523	0.634699	-0.189879	0.177576	0.138859	0.326223	0.70194	6.71e-09	0.238782	0.0882346	-0.0667898	0.638036
CKMT1A /// CKMT1B	blue	0.106769	0.451231	-0.269454	0.0533938	-0.219621	0.117729	-0.267177	0.0555212	0.373989	0.00631037	0.120916	0.39317	-0.205127	0.14462	-0.313781	0.0234974	0.540864	3.48e-05	0.62639	6.8e-07	0.343356	0.0127003	-0.274504	0.0489108	-0.125951	0.373616	-0.330949	0.0165545	-0.798525	1.32e-12	-0.420211	0.00192555	-0.000146447	0.999178
SFRP4	blue	-0.100526	0.478272	-0.0627402	0.658588	0.118323	0.403472	0.172979	0.22008	-0.199949	0.155259	-0.0762502	0.591084	-0.0518659	0.714989	0.209084	0.136863	-0.0544842	0.701256	-0.58572	5.08e-06	-0.150048	0.288355	-0.314124	0.0233379	-0.0600772	0.672241	-0.0853815	0.547289	0.375979	0.00601617	-0.0687255	0.628306	-0.111741	0.430308
PDHA1	blue	0.0727982	0.608038	-0.105847	0.45517	-0.236997	0.0907108	-0.420548	0.00190775	0.346122	0.011955	0.272054	0.0510458	-0.164414	0.244128	-0.378119	0.0057132	-0.0208365	0.883434	0.954146	7.56e-28	0.385849	0.00472714	0.246467	0.0781738	0.004635	0.973985	0.0716027	0.613958	-0.50318	0.000143506	0.0703086	0.620395	0.148371	0.293839
ACKR4	blue	-0.0701518	0.621176	0.234219	0.0946705	0.266889	0.0557955	0.454553	0.000711238	-0.241868	0.0840806	-0.51064	0.000109834	0.252362	0.0710887	0.619834	9.58e-07	0.0935757	0.509362	-0.760876	5.91e-11	-0.306821	0.0269392	-0.188496	0.180813	-0.185717	0.187446	-0.102666	0.46891	0.562433	1.43e-05	0.109932	0.437859	-0.0873103	0.538241
GPT2	blue	0.105218	0.457871	-0.191855	0.173024	-0.125318	0.376043	-0.286288	0.0396332	0.365388	0.00773121	0.170202	0.227688	-0.20948	0.136105	-0.265201	0.0574228	0.326842	0.0180322	0.788633	3.87e-12	0.297674	0.032095	-0.00253944	0.985745	-0.0920532	0.516307	-0.212842	0.12979	-0.63557	4.15e-07	-0.223013	0.112023	0.0987362	0.486182
GEM	blue	-0.0538991	0.704317	0.113179	0.424361	-0.065911	0.642474	0.23616	0.0918898	-0.0525255	0.711521	-0.302567	0.0292434	0.163082	0.248021	0.340693	0.0134554	-0.157446	0.264965	-0.551722	2.24e-05	-0.0358542	0.800775	-0.0380419	0.78889	-0.0428283	0.763056	0.206944	0.14102	0.577392	7.42e-06	0.139568	0.323733	-0.00755556	0.957604
LIMS3 /// LIMS3L	blue	-0.00271306	0.98477	0.0777334	0.583866	0.214929	0.125981	0.177022	0.20932	-0.10921	0.440891	-0.0898164	0.526595	0.0607032	0.669022	0.182055	0.19645	0.0737949	0.603122	-0.421201	0.00187372	-0.0227771	0.872664	-0.270442	0.052492	-0.150274	0.287622	0.0807794	0.569166	0.343971	0.0125312	-0.0361696	0.799059	-0.206443	0.142006
MOGAT2	blue	0.0183819	0.897087	-0.247281	0.0771639	-0.242497	0.0832522	-0.415267	0.00220395	0.347486	0.0116015	0.375301	0.00611513	-0.206198	0.14249	-0.40704	0.00274708	-0.00197419	0.988918	0.900184	1.11e-19	0.407649	0.00270314	0.137561	0.330808	0.0136715	0.923366	-0.0547636	0.699796	-0.478057	0.000337992	0.00646014	0.963746	0.0641681	0.651312
TPD52L1	blue	0.11104	0.433225	-0.294036	0.0343617	-0.317321	0.0218941	-0.414478	0.00225152	0.425668	0.00165497	0.302205	0.0294473	-0.18189	0.196863	-0.474709	0.000377018	0.128488	0.36399	0.717192	2.21e-09	0.415688	0.00217892	0.0158071	0.91144	-0.0105447	0.940857	0.269004	0.0538094	-0.517393	8.58e-05	-0.230814	0.0997064	0.0237744	0.867137
FAM132A	blue	-0.0841675	0.55302	-0.225373	0.10818	-0.163043	0.248137	-0.487493	0.000246902	0.287818	0.0385427	0.419339	0.00197223	-0.318894	0.0212118	-0.548575	2.55e-05	0.0395624	0.780657	0.789783	3.42e-12	0.372324	0.00656611	0.143376	0.310574	0.138855	0.326235	-0.123711	0.382242	-0.577143	7.5e-06	-0.197801	0.159837	0.000391381	0.997803
TNC	blue	-0.0698943	0.622461	-0.0748974	0.597703	0.0346867	0.807136	0.28874	0.0378974	0.0457802	0.747248	-0.282449	0.0424817	0.106384	0.452875	0.363393	0.00809782	0.304991	0.0279114	-0.437456	0.00118296	-0.0627591	0.658491	-0.229892	0.101105	-0.372781	0.00649505	0.0554777	0.69607	0.273271	0.0499763	-0.265012	0.0576073	-0.222012	0.113685
HMGCR	blue	0.080422	0.570882	-0.376407	0.00595452	-0.174006	0.21731	-0.289962	0.0370558	0.464587	0.000521078	0.158628	0.26135	-0.119235	0.399831	-0.280065	0.0443336	0.314224	0.0232916	0.851248	1.3e-15	0.234124	0.0948082	0.0679458	0.632218	-0.0955989	0.500208	-0.261617	0.0610043	-0.731745	7.16e-10	-0.382115	0.00518307	0.00734777	0.958769
CYB5A	blue	0.0424194	0.765254	-0.157524	0.264725	-0.275767	0.047839	-0.444732	0.000955748	0.343107	0.0127694	0.34433	0.0124335	-0.221871	0.11392	-0.446798	0.000898791	-0.0799459	0.573172	0.936929	1.78e-24	0.338012	0.0142541	0.15771	0.264157	0.0865615	0.541744	0.0156719	0.912194	-0.502935	0.00014476	0.0789354	0.578045	0.139818	0.322859
GCSH /// LOC101060817	blue	-0.0287351	0.839747	-0.087161	0.538939	-0.147038	0.298248	-0.548471	2.56e-05	0.227087	0.105454	0.372084	0.00660379	-0.292808	0.0351565	-0.623226	8.03e-07	-0.143044	0.311707	0.782392	7.39e-12	0.443467	0.00099218	0.208581	0.137832	0.19033	0.176529	0.18329	0.193381	-0.397338	0.00353741	0.114997	0.416909	0.109259	0.440685
PTPLB	blue	0.0362343	0.798706	0.0448176	0.752392	0.0148325	0.91688	-0.563488	1.37e-05	0.126528	0.371414	0.308042	0.0263066	-0.160955	0.254329	-0.531981	4.93e-05	-0.246185	0.0785274	0.772885	1.9e-11	0.301144	0.0300501	0.344068	0.0125048	0.339832	0.0137076	0.085595	0.546283	-0.392843	0.00396711	0.276822	0.0469577	-0.0539844	0.70387
ALDH6A1	blue	0.106616	0.451886	0.138425	0.327752	-0.0935674	0.5094	-0.613524	1.32e-06	0.0189972	0.893661	0.495811	0.000185776	-0.220856	0.115626	-0.685964	2e-08	-0.513921	9.75e-05	0.675211	4.01e-08	0.284834	0.040693	0.44968	0.000824453	0.467705	0.000472135	0.369348	0.00704578	-0.241034	0.0851873	0.402078	0.00312919	0.0541289	0.703114
BEAN1	blue	0.0662678	0.640671	-0.274893	0.0485783	-0.170473	0.226937	-0.420893	0.0018897	0.287289	0.0389167	0.364688	0.00785827	-0.182561	0.195188	-0.408546	0.00263962	-0.0307562	0.82864	0.87732	1.45e-17	0.268433	0.0543395	0.199467	0.156277	-0.0253925	0.858185	-0.00400469	0.977522	-0.469272	0.000449144	-0.138315	0.328139	-0.000240693	0.998649
HIST1H2BG /// HIST1H2BJ	blue	0.0262685	0.853345	-0.238687	0.0883652	-0.18205	0.196463	-0.0337349	0.812331	0.255048	0.0680344	0.0330989	0.815807	-0.00447318	0.974893	0.14636	0.300506	0.315038	0.0229173	0.491692	0.000214071	0.0143804	0.919405	-0.0799655	0.573077	-0.238048	0.0892465	-0.215251	0.125401	-0.391467	0.00410752	-0.287913	0.0384758	0.00169232	0.9905
C1orf210	blue	0.00388071	0.978217	-0.343398	0.0126889	-0.0414483	0.77048	-0.326443	0.0181818	0.331315	0.0164281	0.258109	0.0646828	-0.326075	0.0183204	-0.387928	0.0044889	0.298781	0.0314304	0.681603	2.66e-08	0.210657	0.133869	-0.0118092	0.93378	-0.0252944	0.858727	-0.182664	0.194931	-0.584259	5.43e-06	-0.357934	0.00917957	-0.230567	0.10008
SRGAP2	blue	-0.234137	0.0947899	0.280175	0.0442466	0.0375271	0.791682	0.154794	0.2732	-0.215805	0.124407	-0.0998615	0.481202	-0.0119154	0.933186	0.0351626	0.804542	-0.395336	0.00372341	-0.338362	0.0141476	-0.197116	0.161317	0.276308	0.0473852	0.264595	0.0580162	-0.185754	0.187358	0.280758	0.0437884	0.22295	0.112127	0.137141	0.332303
FDFT1	blue	0.109376	0.440194	-0.184629	0.190089	-0.333039	0.015843	-0.501543	0.000152053	0.3192	0.0210812	0.508617	0.000118168	-0.187169	0.183959	-0.66077	9.78e-08	-0.245999	0.07876	0.857953	4.47e-16	0.378443	0.00566861	0.362265	0.00831189	0.337559	0.014393	0.0869094	0.540115	-0.56637	1.21e-05	-0.087788	0.536011	0.0873221	0.538186
MANEAL	blue	0.0495271	0.727332	-0.125565	0.375097	-0.151516	0.28361	-0.569768	1.04e-05	0.272569	0.0505913	0.380493	0.00539285	-0.215679	0.124633	-0.55015	2.39e-05	-0.120584	0.394482	0.839696	7.33e-15	0.276943	0.0468581	0.353448	0.0101597	0.263457	0.0591435	-0.06877	0.628083	-0.60462	2.07e-06	0.0117771	0.93396	0.135404	0.33852
AC144652.1	blue	0.0047058	0.973587	-0.214863	0.1261	-0.33374	0.0156105	-0.307851	0.0264047	0.494614	0.000193627	0.334723	0.0152889	-0.201501	0.152011	-0.390518	0.00420686	-0.0481967	0.734384	0.778909	1.05e-11	0.439456	0.00111612	0.100437	0.478666	0.0915494	0.518615	0.0185671	0.896056	-0.50899	0.000116588	-0.239782	0.0868712	0.0387687	0.784952
SC5D	blue	0.0108338	0.939239	-0.349675	0.0110529	-0.333581	0.0156627	-0.373717	0.00635165	0.463516	0.000538916	0.261685	0.0609349	-0.131719	0.35195	-0.354124	0.0100066	0.0563104	0.691733	0.930155	2.11e-23	0.41484	0.00222962	0.224978	0.108817	-0.0400297	0.778132	0.0343082	0.809201	-0.55015	2.39e-05	-0.102824	0.46822	0.160545	0.255557
CDH13	blue	-0.107316	0.448902	-0.0362308	0.798726	0.162077	0.250987	-0.0411171	0.772264	-0.11299	0.425142	-0.0735316	0.604419	-0.201638	0.151728	-0.0696763	0.623549	0.228516	0.103221	-0.394847	0.00377009	-0.0561928	0.692345	-0.30922	0.0257083	0.048509	0.732727	-0.109074	0.441463	-0.0177513	0.900599	-0.248443	0.0757403	-0.213861	0.12792
NR1H3	blue	0.139073	0.325471	0.13906	0.325516	-0.018809	0.894709	-0.178532	0.205398	-0.0302568	0.831382	0.0152058	0.914796	0.15396	0.275824	0.0233244	0.86963	-0.263064	0.0595372	0.512258	0.000103559	0.14326	0.310972	0.247642	0.076719	-0.151931	0.28228	0.117534	0.406637	0.0782699	0.581264	0.496649	0.000180457	0.278197	0.0458305
ECH1	blue	0.0952318	0.501863	-0.141289	0.317742	-0.240024	0.0865444	-0.399596	0.0033374	0.261487	0.0611383	0.387167	0.0045749	-0.153976	0.275775	-0.456805	0.00066381	-0.179732	0.20232	0.893473	5.19e-19	0.358011	0.00916349	0.199305	0.15662	0.138438	0.327706	0.0845589	0.551169	-0.506507	0.000127472	0.0886543	0.531979	0.194914	0.166145
HACL1	blue	0.131319	0.353426	-0.203278	0.148356	-0.231089	0.0992926	-0.450625	0.000801303	0.262482	0.0601241	0.455349	0.000694143	-0.167422	0.235486	-0.54725	2.69e-05	-0.187422	0.183356	0.861133	2.64e-16	0.302242	0.0294262	0.128317	0.364636	0.206944	0.141019	-0.0510466	0.719304	-0.54628	2.8e-05	-0.0977409	0.49061	0.024784	0.86155
C1QTNF2	blue	-0.144751	0.305907	0.206056	0.142771	0.310606	0.0250189	0.038183	0.788125	-0.330112	0.0168471	0.0337572	0.812209	-0.024284	0.864316	-0.0228053	0.872507	-0.151732	0.282918	-0.615464	1.2e-06	-0.0166891	0.906519	-0.191615	0.173572	0.240503	0.0858984	0.14462	0.306351	0.358635	0.00903387	-0.0514406	0.717228	-0.488271	0.000240494
ALCAM	blue	0.0923317	0.515033	-0.384016	0.00494641	-0.24265	0.0830521	-0.306949	0.0268725	0.392478	0.00400394	0.387787	0.00450475	-0.0428324	0.763034	-0.376186	0.00598632	-0.230843	0.0996637	0.735749	5.18e-10	0.25301	0.0703429	0.32485	0.0187884	0.134868	0.340455	0.191013	0.174954	-0.341281	0.0132855	-0.155483	0.271046	-0.155037	0.272439
PXMP4	blue	0.0593156	0.676165	-0.193588	0.169102	-0.24269	0.083	-0.421867	0.00183957	0.364577	0.00787843	0.282521	0.0424263	-0.246357	0.0783119	-0.425443	0.00166541	0.0680338	0.631776	0.927599	5.02e-23	0.264852	0.0577634	0.150937	0.285475	0.0735594	0.604282	-0.14683	0.298941	-0.614611	1.25e-06	-0.176509	0.210665	0.0363004	0.798347
TRIL	blue	-0.207522	0.139888	-0.228873	0.102669	-0.0930998	0.511528	0.0876522	0.536644	0.40732	0.00272683	-0.0070389	0.960501	-0.0528225	0.709961	0.144808	0.305715	0.199269	0.156697	0.549788	2.43e-05	0.326226	0.0182635	0.0452475	0.750094	-0.500944	0.000155298	-0.0782608	0.581308	-0.129103	0.361679	-0.0658665	0.642699	0.332677	0.0159643
CYP51A1 /// LRRD1	blue	0.0614734	0.665069	-0.225368	0.108189	-0.278011	0.0459815	-0.209589	0.135896	0.439826	0.00110413	0.200595	0.1539	-0.152683	0.279875	-0.244345	0.0808566	0.27529	0.0482417	0.731521	7.29e-10	0.277243	0.0466101	0.00339382	0.98095	-0.176308	0.211192	-0.131355	0.353294	-0.491736	0.000213748	-0.30156	0.0298126	-0.0643386	0.650445
CERS4	blue	0.0987619	0.486069	-0.245348	0.0795797	-0.287909	0.0384788	-0.489397	0.000231486	0.382189	0.00517368	0.409027	0.00260604	-0.23521	0.0932427	-0.483783	0.000279653	0.0630291	0.657113	0.805445	6.03e-13	0.326355	0.0182148	0.0124268	0.930325	0.101596	0.473581	-0.141913	0.315589	-0.645661	2.36e-07	-0.290916	0.0364101	-0.0282176	0.842597
DUSP4	blue	0.272152	0.0509594	-0.0781099	0.58204	-0.0105468	0.940846	0.0624007	0.660322	0.29135	0.0361195	-0.143614	0.309765	0.117173	0.408088	0.243278	0.0822334	0.254715	0.068408	0.367325	0.007389	0.091308	0.519723	-0.0397374	0.779711	-0.453505	0.000734332	0.110402	0.435889	-0.0899854	0.525814	0.0826471	0.560239	-0.098878	0.485553
MVD	blue	0.0602255	0.671478	-0.196785	0.162036	-0.340512	0.0135082	-0.426459	0.00161872	0.457753	0.000644715	0.380563	0.00538365	-0.133834	0.344203	-0.452982	0.000746109	0.0246863	0.86209	0.877587	1.38e-17	0.374142	0.00628738	0.0487601	0.731395	0.11484	0.417549	-0.131151	0.35405	-0.665998	7.12e-08	-0.230861	0.0996354	0.0466529	0.742594
IDH1	blue	-0.000840652	0.995281	-0.0638586	0.652886	-0.25058	0.0731747	-0.200913	0.153235	0.318243	0.0214918	0.105463	0.45682	-0.169105	0.230745	-0.181406	0.198077	-0.0727186	0.608432	0.856691	5.49e-16	0.251751	0.0717992	0.27951	0.0447743	-0.0972109	0.492976	-0.00479011	0.973114	-0.286907	0.0391885	0.201865	0.151257	0.177451	0.208202
ANKRD22	blue	0.11138	0.43181	-0.439157	0.00112588	-0.059056	0.677505	0.0118922	0.933315	0.470433	0.000432776	0.0996604	0.482091	0.0486994	0.731716	0.115049	0.416699	0.581903	6.05e-06	0.528704	5.6e-05	0.0706995	0.618448	-0.0794821	0.575406	-0.44696	0.000894467	-0.289481	0.0373852	-0.561708	1.47e-05	-0.487427	0.000247453	0.0423231	0.765771
CNDP1	blue	0.221429	0.114661	-0.237683	0.0897523	-0.218982	0.118828	-0.315625	0.0226504	0.321588	0.0200849	0.290377	0.0367737	0.00809139	0.954601	-0.360532	0.00865008	-0.0525866	0.711199	0.849665	1.67e-15	0.240923	0.0853355	0.178066	0.206604	0.0327789	0.817557	-0.0850682	0.548765	-0.533511	4.65e-05	-0.0655486	0.644307	0.0942549	0.50628
VKORC1L1	blue	-0.0420711	0.767127	0.042984	0.76222	-0.189842	0.177664	-0.5137	9.82e-05	0.0850319	0.548936	0.278461	0.0456159	-0.193145	0.170099	-0.579661	6.7e-06	-0.43329	0.00133384	0.632088	5.01e-07	0.390568	0.00420155	0.387213	0.00456958	0.408401	0.00264977	0.262652	0.0599521	-0.168486	0.23248	0.557351	1.77e-05	0.168129	0.233486
MT1X	blue	0.085419	0.547112	0.0664174	0.639915	0.12822	0.365	0.102387	0.470125	-0.377424	0.0058102	0.0379359	0.789465	-0.0743951	0.600169	-0.139148	0.325205	-0.115436	0.41512	-0.326354	0.018215	-0.321351	0.0201818	0.00869463	0.95122	0.356916	0.00939448	0.113532	0.42291	-0.0229147	0.871901	-0.0473529	0.738868	-0.224917	0.108915
EFNB2	blue	0.0246124	0.862499	-0.346199	0.0119349	-0.342005	0.0130787	-0.507391	0.000123493	0.407426	0.0027192	0.409639	0.00256396	-0.339327	0.0138574	-0.589733	4.22e-06	-0.10608	0.454176	0.78971	3.45e-12	0.374078	0.00629707	0.139519	0.323905	0.225593	0.107827	-0.0468344	0.741628	-0.56139	1.49e-05	-0.16955	0.229501	-0.0252011	0.859243
CYB5R2	blue	0.16078	0.254852	-0.190081	0.177108	-0.245211	0.0797543	-0.220544	0.116155	0.509509	0.000114422	0.226099	0.10702	-0.219063	0.118689	-0.360732	0.00861055	0.450614	0.000801571	0.474803	0.000375865	0.343663	0.0126157	-0.189336	0.178843	-0.149775	0.289244	-0.0432274	0.760913	-0.56548	1.25e-05	-0.248981	0.0750879	0.0407131	0.774443
RP11-548H18.2	blue	0.0944211	0.505527	-0.352463	0.0103866	-0.258681	0.0640715	-0.0741258	0.601493	0.542826	3.22e-05	0.103786	0.464048	0.0275933	0.846036	-0.0376397	0.791071	0.469594	0.000444559	0.655952	1.3e-07	0.413076	0.00233837	-0.280996	0.0436028	-0.409007	0.00260748	-0.183176	0.193662	-0.580129	6.56e-06	-0.282129	0.0427263	0.202603	0.149737
ZNF254	blue	0.018827	0.894608	-0.236584	0.0912915	-0.193909	0.168383	-0.477525	0.000343941	0.309071	0.0257834	0.436289	0.00122359	-0.14615	0.301209	-0.525464	6.34e-05	-0.24344	0.0820234	0.901563	7.95e-20	0.301327	0.0299457	0.440137	0.00109415	0.222998	0.112049	0.0979775	0.489555	-0.507974	0.000120933	-0.134013	0.343551	0.0618914	0.662928
RP1-30M3.5	blue	-0.0821078	0.56281	-0.150018	0.288455	0.0824188	0.561326	0.0627121	0.658731	0.0204426	0.885623	-0.123769	0.38202	0.0352019	0.804327	0.203587	0.147726	0.0394905	0.781046	0.319978	0.020752	-0.138329	0.32809	0.475671	0.000365401	-0.0487378	0.731513	-0.188193	0.181529	-0.135723	0.337371	-0.0734123	0.605007	0.180011	0.201608
DCXR	blue	0.146411	0.300335	-0.0833018	0.557125	-0.211267	0.132719	-0.50357	0.000141538	0.124286	0.380016	0.421907	0.00183749	-0.200087	0.154969	-0.567527	1.15e-05	-0.162973	0.248342	0.804205	6.96e-13	0.240844	0.0854413	0.118428	0.403051	0.262404	0.0602026	0.0907359	0.522353	-0.605878	1.94e-06	-0.0626406	0.659097	-0.0223085	0.875262
GK3P	blue	0.0549036	0.699065	-0.235016	0.093522	-0.116024	0.412731	-0.0765069	0.589832	0.491899	0.00021256	0.0154119	0.913646	0.0583555	0.681125	0.0538827	0.704403	0.517524	8.53e-05	0.660736	9.8e-08	0.266884	0.0557996	-0.193431	0.169455	-0.454091	0.000721335	-0.313068	0.0238319	-0.577805	7.28e-06	-0.362141	0.00833566	0.239065	0.0878479
CALM1	blue	0.103794	0.464012	-0.0241981	0.864792	-0.0819588	0.563521	0.187129	0.184056	-0.152773	0.27959	-0.0624486	0.660077	-0.105594	0.456256	-0.0706179	0.618853	-0.06569	0.643592	-0.261258	0.0613729	0.0258906	0.855432	-0.15823	0.262565	0.0958758	0.498962	-0.0276024	0.845987	0.0506363	0.721469	0.281063	0.0435504	0.189202	0.179155
EVA1A	blue	0.103855	0.46375	-0.0810846	0.567703	-0.357733	0.00922159	-0.229567	0.101602	0.207393	0.14014	0.065687	0.643607	0.0169315	0.905168	-0.205628	0.143621	-0.0835684	0.555859	0.409024	0.00260626	0.32269	0.0196386	0.282088	0.0427581	0.0104464	0.941407	0.489107	0.000233781	-0.129161	0.361462	0.00656363	0.963166	0.0503989	0.722722
ZSCAN31	blue	0.0142449	0.920162	-0.217724	0.121014	-0.348503	0.0113438	-0.263761	0.0588413	0.391778	0.00407542	0.116147	0.412235	-0.112922	0.425421	-0.098419	0.487591	0.155563	0.270796	0.659346	1.06e-07	0.229559	0.101614	0.0254037	0.858123	-0.20843	0.138124	-0.246065	0.0786772	-0.43797	0.00116545	-0.240554	0.0858294	0.134097	0.343247
NUS1	blue	0.136928	0.33306	-0.335996	0.0148809	-0.196889	0.16181	-0.219714	0.117569	0.511074	0.000108118	0.152734	0.279711	-0.0271332	0.848574	-0.153175	0.278311	0.340652	0.0134673	0.85127	1.3e-15	0.263779	0.0588226	0.00489988	0.972499	-0.274106	0.0492528	-0.127844	0.36642	-0.62039	9.31e-07	-0.315911	0.022521	0.0863686	0.542649
OPLAH	blue	0.0252843	0.858783	-0.00559024	0.968626	-0.110751	0.43443	-0.608412	1.71e-06	0.102503	0.469619	0.422576	0.00180377	-0.236804	0.0909812	-0.685644	2.04e-08	-0.227167	0.105328	0.802661	8.31e-13	0.375372	0.00610462	0.410339	0.00251649	0.415612	0.00218345	0.0813592	0.566388	-0.553586	2.07e-05	-0.0292162	0.837101	0.0748453	0.597959
TNNT1	blue	0.33782	0.0143129	0.0218197	0.877975	-0.0950536	0.502667	0.170535	0.226767	-0.147328	0.297286	-0.135187	0.339303	0.0269649	0.849502	-0.0552939	0.697028	0.061886	0.662956	-0.334437	0.0153819	-0.317471	0.0218281	-0.321971	0.0199287	0.2646	0.0580111	0.000580778	0.99674	-0.0940495	0.507211	-0.256332	0.0666118	-0.459493	0.000610957
ACP6	blue	0.118454	0.402945	-0.260797	0.0618489	-0.386378	0.0046655	-0.401482	0.00317814	0.460667	0.000589079	0.394389	0.00381432	-0.156468	0.267984	-0.563644	1.36e-05	-0.150701	0.286241	0.807289	4.87e-13	0.394602	0.00379371	0.125442	0.375566	0.238419	0.0887337	-0.0292428	0.836954	-0.589857	4.19e-06	-0.152285	0.281145	0.151657	0.283158
AMIGO1	blue	0.100515	0.478324	-0.057432	0.685908	-0.0870654	0.539385	-0.330276	0.0167895	0.188182	0.181556	0.507743	0.000121941	-0.129987	0.358373	-0.400472	0.0032626	-0.278422	0.0456481	0.483873	0.000278819	0.237838	0.0895379	0.110005	0.437552	0.131153	0.354043	0.300033	0.0306931	-0.119366	0.399307	0.269269	0.0535643	-0.0190191	0.893539
RP11-180N14.1	blue	-0.0609582	0.667712	-0.0155257	0.91301	0.161729	0.252022	-0.0213429	0.880622	0.0646016	0.649109	-0.0644882	0.649685	0.132539	0.348933	0.149471	0.290237	-0.175303	0.213849	0.313111	0.0238121	-0.00658413	0.963051	0.360183	0.00871963	-0.160753	0.254934	0.120298	0.395613	0.196188	0.16334	0.127554	0.367516	0.0287456	0.83969
GRAMD1C	blue	-0.0950247	0.502798	-0.270619	0.0523309	-0.13804	0.329111	-0.128956	0.36223	0.402172	0.00312156	-0.202493	0.149962	0.0373546	0.792619	0.0070628	0.960367	0.348534	0.011336	0.452543	0.000756112	0.200122	0.154895	0.235056	0.0934641	-0.109492	0.439704	-0.0677574	0.633165	-0.468003	0.000467687	-0.362353	0.00829498	0.110058	0.437329
ACSF2	blue	0.0953912	0.501144	-0.0481138	0.734824	-0.221061	0.11528	-0.608041	1.74e-06	0.157477	0.26487	0.572974	9.03e-06	-0.226124	0.106979	-0.752932	1.21e-10	-0.448129	0.000863753	0.753812	1.12e-10	0.397701	0.00350455	0.311538	0.0245637	0.47633	0.000357635	0.262001	0.060612	-0.41196	0.0024096	0.186064	0.186608	0.0731686	0.606209
C10orf10	blue	-0.0350448	0.805184	0.313017	0.0238564	0.137011	0.332763	0.232542	0.0971254	-0.402307	0.00311062	-0.289561	0.0373307	0.205941	0.143	0.315385	0.0227591	-0.217136	0.122047	-0.610905	1.51e-06	-0.286373	0.0395719	0.0152228	0.914701	-0.0382504	0.78776	0.237269	0.0903294	0.652308	1.61e-07	0.456088	0.000678607	0.124818	0.377967
MAN1C1	blue	-0.175082	0.214435	0.267282	0.0554213	0.0901263	0.525163	0.221337	0.114816	-0.343462	0.0126711	-0.145159	0.304534	0.115384	0.415332	0.313152	0.0237924	-0.409391	0.00258092	-0.672021	4.9e-08	-0.108177	0.445251	0.0640521	0.651901	0.113666	0.42236	0.174843	0.215073	0.774417	1.64e-11	0.414347	0.00225956	0.106062	0.454252
ZYX	blue	0.0559174	0.693779	0.314598	0.023119	0.0816925	0.564793	0.61733	1.09e-06	-0.1786	0.205224	-0.533962	4.57e-05	0.305212	0.0277921	0.676818	3.62e-08	0.195472	0.16491	-0.775555	1.47e-11	-0.300614	0.0303551	-0.274957	0.048524	-0.386763	0.00462108	0.0108279	0.939272	0.624276	7.6e-07	0.131597	0.352401	-0.0919054	0.516984
FAM129A	blue	0.189961	0.177387	0.320838	0.0203934	0.123322	0.383752	0.131911	0.351241	-0.247005	0.0775054	-0.213862	0.127917	0.415746	0.00217549	0.21562	0.124739	-0.370389	0.00687461	-0.569795	1.04e-05	-0.15432	0.274691	0.225678	0.107692	0.105509	0.456622	0.378202	0.00570178	0.53482	4.42e-05	0.251409	0.0721982	-0.084488	0.551504
MOCOS	blue	0.105069	0.458512	-0.126836	0.370244	-0.226272	0.106744	-0.190732	0.175601	0.0218341	0.877895	0.132458	0.349232	-0.286165	0.0397218	-0.256459	0.0664725	0.110003	0.43756	0.564129	1.33e-05	0.0405836	0.775142	0.0728147	0.607957	0.0109553	0.938559	-0.205618	0.143641	-0.397972	0.00348017	-0.161902	0.251506	-0.133979	0.343676
RP11-21L23.2	blue	0.0708171	0.617862	-0.252245	0.0712243	-0.222488	0.112893	-0.519917	7.81e-05	0.265434	0.057196	0.465668	0.000503614	-0.233334	0.0959607	-0.53484	4.41e-05	-0.184276	0.190953	0.927742	4.78e-23	0.292737	0.0352024	0.266581	0.0560889	0.196208	0.163295	0.0668703	0.63763	-0.494755	0.000192685	0.0265118	0.852002	0.0749216	0.597585
RAB15	blue	-0.0126448	0.929106	-0.113148	0.424488	-0.257649	0.0651774	-0.41325	0.00232742	0.211777	0.131766	0.326991	0.0179768	-0.0565482	0.690497	-0.430528	0.00144313	-0.265266	0.0573592	0.774747	1.59e-11	0.28932	0.0374963	0.467881	0.000469513	0.233095	0.0963106	0.185305	0.188444	-0.420636	0.00190311	-0.0896657	0.527291	0.0901052	0.525261
PRG4	blue	-0.0284409	0.841367	-0.0192223	0.892409	0.264296	0.0583106	0.285231	0.040401	-0.312059	0.0243125	-0.309644	0.0254955	-0.0285932	0.840528	0.366276	0.00757266	0.287899	0.0384854	-0.458623	0.00062763	-0.311334	0.0246629	-0.299866	0.0307902	-0.169892	0.22855	-0.160377	0.256059	0.110607	0.435033	-0.205569	0.143738	-0.318429	0.0214115
SUOX	blue	0.0268271	0.850262	-0.0814838	0.565792	-0.276956	0.0468474	-0.230061	0.100849	0.276585	0.0471546	0.14684	0.298907	-0.111269	0.432272	-0.17108	0.225264	-0.116378	0.411298	0.837638	9.83e-15	0.265436	0.0571933	0.216225	0.12366	-0.0810548	0.567846	-0.0345277	0.808004	-0.33104	0.0165231	0.213788	0.128052	0.289665	0.0372592
TTC39B	blue	-0.108235	0.445005	-0.380394	0.00540594	0.00688051	0.961389	-0.337008	0.0145633	0.418425	0.00202228	0.160653	0.255231	-0.197717	0.160018	-0.177294	0.208611	0.259181	0.0635403	0.77759	1.2e-11	0.193106	0.170187	0.219794	0.117432	-0.143765	0.309251	-0.25106	0.0726078	-0.539051	3.74e-05	-0.331555	0.0163454	0.0948426	0.50362
RBM4B	blue	-0.121985	0.388972	-0.0400985	0.77776	-0.202213	0.150538	-0.320138	0.0206849	0.154151	0.275223	0.211279	0.132697	-0.0510645	0.71921	-0.322877	0.0195636	-0.363627	0.00805408	0.456818	0.000663562	0.198089	0.159217	0.680809	2.8e-08	0.398757	0.0034105	0.278557	0.0455383	-0.199246	0.156745	0.207102	0.140708	0.239122	0.0877691
CLSTN3	blue	0.18391	0.191852	-0.282106	0.0427437	-0.243464	0.0819925	-0.297971	0.0319155	0.332602	0.0159896	0.397244	0.00354587	0.00920043	0.948386	-0.26478	0.0578341	-0.0455132	0.748674	0.872262	3.75e-17	0.251449	0.0721512	0.0945396	0.504991	-0.0339797	0.810994	-0.0575713	0.685186	-0.541932	3.33e-05	-0.156211	0.268779	0.0629479	0.657527
CSTB	blue	0.0420327	0.767334	-0.352511	0.0103755	-0.259089	0.0636373	-0.232107	0.0977707	0.503299	0.000142903	0.158987	0.260259	-0.26714	0.0555569	-0.202811	0.14931	0.365695	0.00767602	0.702948	6.25e-09	0.275093	0.0484085	0.151244	0.284486	-0.199711	0.155762	-0.0563475	0.69154	-0.461736	0.000569793	-0.212958	0.129575	0.0491954	0.729088
LOC101928837	blue	0.0732824	0.605648	-0.167822	0.234354	-0.062816	0.658201	-0.409967	0.00254159	0.133841	0.344176	0.480838	0.000308409	-0.410514	0.00250476	-0.633687	4.59e-07	-0.257055	0.0658218	0.659447	1.06e-07	0.172417	0.221605	0.272103	0.0510023	0.394879	0.00376707	-0.0521852	0.713309	-0.509931	0.000112693	0.0107562	0.939673	-0.0744877	0.599714
CLEC2B	blue	0.248206	0.0760292	0.0210319	0.882349	-0.104624	0.460428	0.189277	0.178981	-0.0653411	0.645359	-0.0717813	0.613073	0.177102	0.209111	-0.0195214	0.890745	-0.0406734	0.774657	-0.444796	0.000953923	-0.178705	0.204954	-0.0979604	0.489631	0.339538	0.0137946	-0.0942097	0.506485	-0.112382	0.42765	-0.285401	0.040277	-0.0077897	0.956292
SVIP	blue	0.0288762	0.838971	-0.11283	0.425803	-0.153747	0.276499	-0.535248	4.34e-05	0.171825	0.223219	0.486885	0.00025202	-0.144035	0.308332	-0.650784	1.76e-07	-0.365596	0.00769384	0.677552	3.45e-08	0.330011	0.0168825	0.494127	0.000196903	0.424753	0.00169784	0.402768	0.00307344	-0.336329	0.0147759	0.0767203	0.588792	-0.0505452	0.72195
LOC728554 /// THOC3	blue	-0.0232512	0.870036	-0.260625	0.062027	0.00692023	0.961166	-0.212682	0.130085	0.191495	0.173846	0.106343	0.453051	-0.044689	0.75308	-0.250986	0.0726958	0.150536	0.286775	0.352938	0.0102766	0.11037	0.436024	0.0937411	0.508611	0.195576	0.164683	-0.0804932	0.57054	-0.423829	0.00174212	-0.321536	0.0201062	-0.157675	0.264262
FITM2	blue	0.113274	0.423969	-0.149258	0.290931	-0.266276	0.0563814	-0.550532	2.35e-05	0.288244	0.0382437	0.388986	0.00437172	-0.253828	0.0694089	-0.598007	2.85e-06	-0.115955	0.413013	0.923754	1.75e-22	0.398254	0.00345498	0.186273	0.186106	0.208501	0.137988	-0.0657869	0.643102	-0.598857	2.73e-06	-0.044992	0.751459	0.0962949	0.497079
CLHC1	blue	0.0204848	0.885388	-0.0638515	0.652922	-0.17921	0.203656	-0.0682661	0.63061	-0.0103549	0.94192	-0.0976705	0.490924	0.193452	0.169408	-0.00103948	0.994165	-0.248661	0.0754744	0.363502	0.00807749	0.0268793	0.849974	0.634494	4.4e-07	0.0992857	0.483747	0.1411	0.318398	-0.0639423	0.65246	0.132457	0.349233	0.293365	0.0347941
SYN2	blue	0.136725	0.333784	-0.00387153	0.978269	-0.250942	0.0727467	-0.390697	0.004188	0.246065	0.078677	0.283343	0.0418035	-0.223683	0.110923	-0.508835	0.000117242	-0.141665	0.316443	0.831588	2.27e-14	0.352487	0.0103811	0.230922	0.0995436	0.136544	0.334429	0.141458	0.317158	-0.460153	0.000598568	0.115646	0.414268	0.0911517	0.520441
ACER1	blue	0.106248	0.453455	-0.201068	0.152912	-0.075205	0.596196	-0.485576	0.000263365	0.169633	0.22927	0.350354	0.0108874	-0.226482	0.106411	-0.59442	3.38e-06	0.0637313	0.653534	0.627747	6.33e-07	0.145156	0.304544	-0.0357258	0.801474	0.23976	0.0869015	-0.172048	0.222611	-0.595051	3.28e-06	-0.287321	0.0388942	-0.246771	0.0777954
PIR	blue	-0.0491984	0.729072	-0.119711	0.397937	-0.293926	0.0344325	-0.305847	0.027453	0.339555	0.0137895	0.251352	0.0722656	-0.232142	0.0977192	-0.368244	0.00723136	0.0362991	0.798354	0.797678	1.45e-12	0.33359	0.0156599	0.143795	0.309147	0.0703684	0.620096	-0.142781	0.312609	-0.526186	6.16e-05	-0.170771	0.226116	0.0370125	0.794477
ZNF285 /// ZNF806	blue	-0.342038	0.0130696	-0.0627102	0.658741	-0.20675	0.141401	-0.0884837	0.532772	0.360312	0.00869389	0.0228285	0.872378	-0.202457	0.150036	-0.0324026	0.819617	0.0060577	0.966004	0.423304	0.00176771	0.219324	0.118238	0.119716	0.39792	-0.0998359	0.481315	0.082745	0.559773	-0.0653328	0.6454	0.265518	0.0571138	0.229341	0.101949
CCL17	blue	-0.0173378	0.902904	-0.161063	0.254006	0.101227	0.475196	-0.193489	0.169325	0.202116	0.150738	0.178769	0.204789	0.00379517	0.978697	0.0291486	0.837473	0.201864	0.15126	0.440754	0.00107459	0.151714	0.282976	0.0689842	0.62701	-0.176814	0.209865	-0.183387	0.193141	-0.308558	0.0260433	-0.319109	0.0211199	-0.0243314	0.864054
ECM1	blue	-0.0350167	0.805337	0.0670956	0.636495	0.276373	0.0473316	0.155841	0.269929	-0.355199	0.00976695	-0.191836	0.173067	-0.139571	0.323724	0.216202	0.1237	0.134852	0.340513	-0.491807	0.000213234	-0.349298	0.0111458	-0.404296	0.00295297	-0.0824206	0.561318	-0.252965	0.0703941	0.32616	0.0182882	-0.149042	0.291638	-0.581233	6.24e-06
IL1R2	blue	0.136366	0.335068	-0.373818	0.00633632	-0.1074	0.448546	-0.082043	0.563119	0.306827	0.0269364	0.210241	0.134656	-0.186762	0.184932	-0.247964	0.0763244	0.143987	0.308496	0.472111	0.000410061	0.0381638	0.788229	0.0403703	0.776293	-0.0345772	0.807733	0.0806888	0.569601	-0.383683	0.00498717	-0.28813	0.0383235	-0.166131	0.239169
MCCC1	blue	0.0968056	0.494789	-0.00760388	0.957333	-0.1714	0.224384	-0.424434	0.00171301	0.210012	0.135091	0.288677	0.0379413	-0.0507295	0.720977	-0.482601	0.000290891	-0.25247	0.070964	0.886823	2.17e-18	0.34295	0.012813	0.377607	0.00578455	0.233098	0.0963068	0.104829	0.459545	-0.469232	0.000449718	0.143983	0.308509	0.116523	0.410712
FLRT2 /// LOC100506718	blue	-0.197784	0.159874	-0.00280032	0.984281	-0.235663	0.0925955	-0.285186	0.0404343	0.170273	0.227492	0.278422	0.0456478	-0.304328	0.0282707	-0.333927	0.0155486	-0.421639	0.00185119	0.383163	0.00505146	0.253109	0.070229	0.464402	0.000524116	0.300738	0.0302836	0.168358	0.232841	0.0196602	0.889973	0.396841	0.00358273	0.295486	0.033443
ENC1	blue	0.0392484	0.782356	-0.23552	0.0928002	-0.290512	0.0366828	0.0245664	0.862753	0.444191	0.000971167	-0.041625	0.769528	0.0192469	0.892272	0.0657079	0.643501	0.141573	0.316761	0.494734	0.000192828	0.270628	0.0523232	0.137499	0.331028	-0.265537	0.0570957	0.161083	0.253947	-0.26627	0.0563874	-0.0953885	0.501156	0.0460949	0.745569
LOC101928189 /// RSRP1	blue	-0.177778	0.20735	-0.224983	0.108809	-0.164027	0.245255	0.0334327	0.813983	0.234979	0.0935743	-0.209657	0.135766	0.142614	0.313179	0.170363	0.227244	-0.0401354	0.777561	0.293967	0.0344064	0.099118	0.48449	0.503082	0.000144006	-0.094657	0.504459	0.212262	0.130862	-0.0469793	0.740856	0.0710949	0.61648	0.2615	0.0611249
MT1HL1	blue	0.134095	0.343253	0.14769	0.296088	0.15087	0.285694	0.307738	0.0264632	-0.360283	0.00869958	-0.228524	0.103208	0.0529298	0.709398	0.172522	0.221318	0.107862	0.446583	-0.442391	0.00102416	-0.381744	0.0052304	-0.0829112	0.558982	0.109428	0.439974	-0.0137253	0.923065	0.0419439	0.767811	-0.0591884	0.676822	-0.177503	0.208066
ARL9	blue	0.0702402	0.620735	0.0648536	0.64783	0.149408	0.29044	0.0458001	0.747142	-0.248467	0.0757107	-0.123641	0.382517	0.0243485	0.863959	0.143326	0.310746	0.199059	0.157144	-0.36143	0.00847337	-0.157391	0.265134	-0.469385	0.000447532	0.0896171	0.527516	-0.379213	0.00556357	-0.127094	0.369262	-0.438012	0.00116404	-0.468227	0.00046436
ELOVL1 /// MIR6734	blue	0.169179	0.230536	-0.297019	0.0324939	-0.195417	0.165033	-0.359071	0.00894445	0.382704	0.00510877	0.307777	0.0264427	-0.167994	0.233868	-0.363572	0.00806431	0.26182	0.0607968	0.896537	2.6e-19	0.216915	0.122436	0.000396496	0.997774	-0.0764214	0.59025	-0.169647	0.22923	-0.696785	9.62e-09	-0.262086	0.0605257	-0.0077178	0.956695
PLOD2	blue	-0.212816	0.129838	0.314717	0.0230644	0.169812	0.228772	0.23119	0.0991415	-0.235252	0.0931833	-0.486815	0.000252613	0.0651204	0.646477	0.303342	0.028812	0.134682	0.341126	-0.532229	4.89e-05	-0.00512825	0.971217	-0.158151	0.262806	-0.178868	0.204534	0.158099	0.262965	0.539102	3.73e-05	0.472938	0.000399261	0.187546	0.183062
SMCO4	blue	0.0331103	0.815745	-0.258788	0.0639571	-0.267703	0.0550243	-0.0739037	0.602586	0.489318	0.000232108	0.139528	0.323872	0.199562	0.156077	0.0823866	0.56148	0.104239	0.462087	0.632776	4.83e-07	0.361137	0.00853076	0.170501	0.226862	-0.246628	0.0779738	-0.0281642	0.842891	-0.386504	0.00465093	-0.118527	0.402653	0.414025	0.0022793
RP5-1092A3.4	blue	-0.136179	0.335736	-0.136768	0.33363	0.0129811	0.927225	0.14746	0.296847	0.170033	0.228159	-0.118679	0.402048	0.0312926	0.825698	0.162694	0.249164	0.0229699	0.871595	0.225316	0.108272	0.0500862	0.724375	0.346578	0.0118359	-0.00836641	0.953059	0.16006	0.257013	-0.0209579	0.882759	-0.078623	0.579555	0.00921509	0.948304
SLC12A8	blue	-0.0585519	0.680109	-0.219418	0.118077	-0.305029	0.027891	-0.139594	0.323643	0.522079	7.2e-05	0.0586543	0.67958	-0.0854291	0.547064	-0.0992332	0.48398	0.308381	0.0261331	0.690743	1.45e-08	0.320191	0.0206625	-0.037223	0.793333	-0.324777	0.0188167	-0.0895919	0.527633	-0.491072	0.00021866	-0.299926	0.0307551	0.182735	0.194755
PRKCDBP	blue	-0.125668	0.374701	0.249599	0.0743432	0.143392	0.31052	0.448164	0.00086283	-0.293359	0.0347981	-0.428761	0.00151717	0.10634	0.453061	0.631455	5.19e-07	0.0761289	0.591677	-0.777167	1.25e-11	-0.296546	0.0327845	-0.309683	0.0254762	-0.311491	0.0245868	0.0396484	0.780193	0.747508	1.94e-10	0.223553	0.111135	-0.0899061	0.52618
CEACAM1	blue	0.342956	0.0128114	-0.178333	0.205913	-0.254541	0.0686025	0.202907	0.149113	0.121643	0.390312	-0.0809512	0.568342	0.189508	0.17844	0.223777	0.110768	0.191427	0.174003	0.444389	0.000965504	-0.037078	0.794121	0.0604835	0.670151	-0.377172	0.0058456	0.22012	0.116876	-0.24421	0.0810298	-0.039821	0.779259	0.0924656	0.514421
C1orf122	blue	0.109284	0.440581	-0.254852	0.0682539	-0.299773	0.0308451	-0.356014	0.00958848	0.372218	0.00658282	0.320318	0.0206095	-0.206589	0.141717	-0.330379	0.0167532	0.0457553	0.747381	0.925691	9.4e-23	0.315022	0.0229244	0.0464809	0.743511	-0.0687193	0.628337	-0.0625854	0.659379	-0.538048	3.89e-05	-0.106991	0.450287	0.0874874	0.537413
ECI1	blue	0.0976798	0.490882	-0.0604705	0.670218	-0.326186	0.0182786	-0.613313	1.34e-06	0.17859	0.205249	0.56497	1.28e-05	-0.283938	0.0413571	-0.75623	9.01e-11	-0.382738	0.00510452	0.784629	5.87e-12	0.385538	0.0047638	0.271083	0.0519132	0.448551	0.000852893	0.187757	0.18256	-0.509688	0.000113685	0.0704217	0.619831	0.120119	0.396319
KIAA1644	blue	-0.136909	0.333128	-0.0138965	0.922109	0.0980884	0.489062	0.0207739	0.883782	0.0467572	0.742039	-0.0560564	0.693055	-0.0809113	0.568534	0.155322	0.271547	0.313058	0.0238368	-0.376575	0.00593043	-0.0474921	0.738128	-0.403431	0.00302067	-0.172915	0.220253	-0.199189	0.156867	0.120192	0.39603	-0.357878	0.00919125	-0.484339	0.000274509
G6PD	blue	0.157337	0.265301	-0.204261	0.14636	-0.246942	0.0775841	-0.310166	0.0252361	0.420044	0.00193438	0.189788	0.177789	-0.113809	0.421771	-0.219256	0.118356	0.266213	0.0564421	0.86392	1.65e-16	0.31458	0.023127	-0.051396	0.717463	-0.19714	0.161264	-0.198904	0.157474	-0.641767	2.94e-07	-0.260309	0.0623558	0.0521154	0.713676
BHLHE40	blue	0.147774	0.29581	-0.131282	0.353564	0.133773	0.344425	0.319339	0.021022	0.051364	0.717631	-0.0899246	0.526095	0.309043	0.0257971	0.311973	0.024354	0.289044	0.0376868	-0.486001	0.000259631	-0.152579	0.280207	-0.316945	0.0220598	-0.159785	0.257842	-0.025779	0.856049	0.076402	0.590344	-0.32955	0.0170459	-0.133573	0.345151
GCLM	blue	-0.142417	0.313856	-0.166056	0.239384	-0.0715962	0.613991	-0.210337	0.134474	0.415047	0.00221715	-0.128775	0.362911	-0.0372147	0.793379	-0.0241231	0.865206	0.303784	0.0285681	0.663613	8.23e-08	0.360448	0.0086668	0.37312	0.0064428	-0.255912	0.0670745	-0.0652479	0.645831	-0.313211	0.0237646	-0.0566064	0.690194	0.196136	0.163453
RP11-363E7.4	blue	0.118253	0.403749	-0.0232486	0.87005	-0.148986	0.29182	-0.168607	0.232139	0.107466	0.448263	0.0176956	0.900909	0.0441406	0.756016	-0.111893	0.429678	0.0117066	0.934354	0.371367	0.00671725	0.0653072	0.64553	0.190039	0.177204	0.226377	0.106577	-0.152839	0.279378	-0.369677	0.00699128	0.0484547	0.733015	-0.0636358	0.654021
RCAN1	blue	-0.0467395	0.742133	0.00169099	0.990507	0.00366912	0.979405	0.0251409	0.859575	-0.089436	0.528354	-0.0866182	0.541479	0.077367	0.585645	0.0617438	0.663684	0.105287	0.457573	-0.422859	0.0017897	0.137731	0.330204	-0.175141	0.214279	0.101294	0.474901	0.0154139	0.913634	0.092603	0.513794	-0.276201	0.0474748	-0.429121	0.00150179
ASPHD2	blue	0.144672	0.306176	-0.0623994	0.660329	0.165863	0.239938	0.0400138	0.778218	-0.171409	0.22436	-0.138049	0.32908	-0.0859659	0.544539	0.081133	0.567471	0.249777	0.0741307	-0.475341	0.000369352	-0.313244	0.0237492	-0.16535	0.241416	0.103601	0.464847	-0.21333	0.128892	-0.0415783	0.76978	-0.328219	0.017525	-0.413527	0.0023101
GFRA1	blue	-0.180159	0.20123	0.0574336	0.6859	-0.0970834	0.493546	-0.280649	0.0438738	0.132413	0.349395	0.229038	0.102414	-0.143726	0.309384	-0.225984	0.107202	-0.406258	0.00280446	0.492828	0.000205902	0.242319	0.0834864	0.42113	0.00187741	0.0405844	0.775137	0.202145	0.150678	0.221726	0.114163	0.406483	0.00278781	0.136767	0.333635
TKT	blue	0.149898	0.288844	-0.156403	0.268185	-0.223849	0.110651	-0.463215	0.000544034	0.312496	0.0241035	0.351526	0.0106067	-0.239106	0.0877911	-0.504237	0.000138222	0.00929259	0.94787	0.881115	6.94e-18	0.348843	0.0112587	-0.0041637	0.976629	0.0291205	0.837627	-0.0663258	0.640378	-0.566841	1.18e-05	0.0485454	0.732533	0.0969234	0.494262
LINC00621	blue	0.148202	0.294397	-0.28595	0.0398771	-0.159131	0.259821	-0.233134	0.0962543	0.427057	0.00159174	0.12677	0.370491	-0.0362464	0.798641	-0.169358	0.230037	0.275774	0.0478332	0.862913	1.96e-16	0.268209	0.0545491	0.118582	0.402436	-0.255515	0.0675148	-0.100205	0.479686	-0.55399	2.04e-05	-0.211705	0.1319	0.1188	0.401564
NSDHL	blue	0.0711194	0.616359	-0.17298	0.220078	-0.251438	0.072165	-0.397333	0.00353782	0.346799	0.0117784	0.369297	0.00705435	-0.195055	0.165832	-0.416273	0.00214456	0.0792734	0.576413	0.886025	2.57e-18	0.307233	0.0267247	0.0478093	0.736442	0.0290936	0.837775	-0.0866625	0.541271	-0.645184	2.43e-07	-0.270565	0.0523797	0.0349453	0.805726
ECHDC1	blue	-0.0337513	0.812241	-0.0320361	0.821623	-0.123986	0.381178	-0.182952	0.194218	0.316706	0.0221659	0.0201638	0.887172	-0.154683	0.273548	-0.0678035	0.632933	0.199938	0.155283	0.586296	4.95e-06	0.424008	0.00173344	-0.0959506	0.498626	-0.285446	0.0402437	0.117117	0.408315	-0.142559	0.313369	0.22023	0.116688	0.0736134	0.604016
NAPEPLD	blue	-0.0690438	0.626712	-0.237064	0.0906165	-0.220699	0.115891	-0.366911	0.00746105	0.149309	0.290765	0.286839	0.0392373	-0.087173	0.538882	-0.347149	0.0116879	-0.35945	0.00886731	0.576555	7.7e-06	0.162697	0.249155	0.736751	4.77e-10	0.363486	0.00808039	0.155302	0.271609	-0.280394	0.0440742	0.123746	0.382108	0.233448	0.0957942
RP11-38P22.2	blue	-0.247693	0.0766562	0.0137018	0.923197	0.276075	0.0475807	-0.114018	0.420913	0.00963937	0.945927	-0.0769156	0.587841	-0.156955	0.266477	-0.0957192	0.499667	0.148069	0.294836	-0.311342	0.0246591	-0.0781625	0.581784	0.131438	0.352986	0.309589	0.0255232	-0.129899	0.358701	-0.113651	0.422421	-0.267004	0.0556854	-0.258337	0.064438
PMVK	blue	0.107705	0.447253	-0.246855	0.0776918	-0.316276	0.0223572	-0.490473	0.000223169	0.338029	0.014249	0.487358	0.000248032	-0.249605	0.0743366	-0.5632	1.38e-05	-0.0724287	0.609865	0.886557	2.3e-18	0.283504	0.0416826	0.11942	0.399095	0.183872	0.191945	-0.0623531	0.660566	-0.663321	8.38e-08	-0.264836	0.0577794	-0.0101373	0.943138
CERS3	blue	-0.00135435	0.992397	-0.241854	0.0840991	-0.0501875	0.723839	-0.207095	0.140724	0.336023	0.0148724	0.111098	0.432984	-0.264725	0.057888	-0.234631	0.0940752	0.452621	0.000754337	0.58727	4.73e-06	0.161094	0.253913	0.106798	0.451109	-0.0526712	0.710755	-0.20316	0.148596	-0.608367	1.72e-06	-0.357037	0.00936863	0.0057944	0.96748
HOXD10	blue	-0.0896966	0.527149	0.0223461	0.875054	-0.0158926	0.910963	0.581501	6.16e-06	-0.121451	0.391064	-0.401199	0.00320164	0.0817737	0.564405	0.546798	2.74e-05	0.279334	0.0449142	-0.627089	6.55e-07	-0.234209	0.094686	-0.364935	0.00781311	-0.32653	0.0181488	-0.198452	0.158438	0.364306	0.00792815	-0.251508	0.072083	-0.242606	0.0831093
FAM89A /// MIR1182	blue	0.0467373	0.742145	0.152975	0.278947	0.338519	0.0141001	0.00791662	0.95558	-0.384084	0.00493811	-0.137796	0.329975	-0.0481485	0.734639	0.0219015	0.87752	0.137912	0.329564	-0.646427	2.26e-07	-0.199291	0.15665	-0.241296	0.0848382	0.132212	0.350134	-0.0740385	0.601923	0.183044	0.19399	-0.0543238	0.702094	-0.354624	0.00989444
LOC101927668 /// MACC1	blue	-0.0834638	0.556356	-0.121976	0.389004	-0.316086	0.0224424	-0.214287	0.127144	0.396507	0.00361361	0.206222	0.142443	-0.439367	0.00111901	-0.445011	0.000947871	0.00148322	0.991674	0.679461	3.06e-08	0.337572	0.0143889	0.320009	0.0207391	0.169646	0.229234	0.0181349	0.898462	-0.45464	0.00070935	-0.0558265	0.694252	0.121183	0.392119
CREB5 /// LOC401317	blue	-0.270377	0.0525508	0.218182	0.120215	0.371463	0.00670195	0.0544721	0.70132	-0.155543	0.270859	-0.27976	0.0445753	0.0339795	0.810995	0.295629	0.0333538	0.121643	0.390311	-0.398547	0.00342903	0.153555	0.277105	-0.0250535	0.860059	-0.193497	0.169307	0.1269	0.369999	0.420962	0.00188609	0.0421036	0.766952	-0.235095	0.0934078
SLC41A1	blue	0.0595051	0.675188	-0.16863	0.232075	-0.196556	0.162534	-0.245014	0.0800037	0.452281	0.000762152	0.117786	0.405625	-0.0701622	0.621124	-0.144902	0.305397	0.14623	0.300939	0.833781	1.68e-14	0.300621	0.0303511	0.150348	0.287382	-0.107742	0.447093	-0.250357	0.0734397	-0.551549	2.26e-05	-0.0737254	0.603464	0.183293	0.193374
GABRA4	blue	-0.00368631	0.979308	-0.22915	0.102243	-0.242057	0.0838301	-0.356556	0.00947151	0.421468	0.00185996	0.246465	0.0781763	-0.145195	0.30441	-0.337581	0.0143862	0.146287	0.300749	0.904584	3.78e-20	0.37764	0.00577984	0.0921945	0.51566	-0.0648458	0.64787	-0.235714	0.0925228	-0.653164	1.53e-07	-0.160552	0.255536	0.17834	0.205893
ID2 /// ID2B	blue	0.108702	0.443033	-0.00141671	0.992047	0.00276934	0.984455	0.0696758	0.623552	-0.0118577	0.933509	-0.0387443	0.785084	0.368293	0.00722309	0.178787	0.204742	-0.233415	0.0958417	-0.356363	0.00951295	-0.163122	0.247904	0.295364	0.0335193	0.245619	0.0792385	0.0136994	0.92321	0.155293	0.271638	-0.141603	0.316659	-0.0943584	0.505811
CA13 /// LOC100507258	blue	-0.148084	0.294785	-0.258553	0.064207	0.00215241	0.987917	-0.459685	0.000607336	0.399625	0.0033349	0.401	0.00321823	-0.205652	0.143574	-0.484263	0.000275203	-0.128167	0.365201	0.662718	8.69e-08	0.303442	0.0287567	0.436522	0.00121539	0.215789	0.124437	0.122883	0.385462	-0.363477	0.00808222	-0.16	0.257195	-0.00938609	0.947346
EVA1C	blue	0.128764	0.362953	0.107246	0.4492	0.379451	0.00553156	0.0366999	0.796175	-0.218291	0.120026	-0.201263	0.152507	0.0888991	0.530843	0.115011	0.416852	0.239507	0.0872449	-0.314794	0.0230288	-0.15877	0.260917	0.0594899	0.675267	-0.0136105	0.923707	0.054361	0.7019	0.0811423	0.567426	-0.0843718	0.552054	-0.189034	0.17955
TRHDE-AS1	blue	-0.0941192	0.506895	-0.0684364	0.629755	-0.193208	0.169957	-0.36139	0.00848112	0.281783	0.0429924	0.167927	0.234056	-0.199041	0.157181	-0.252288	0.0711744	-0.0857977	0.54533	0.827375	4e-14	0.298432	0.0316388	0.222636	0.112646	-0.0822569	0.562098	0.048221	0.734255	-0.237256	0.0903484	0.338637	0.0140645	0.171388	0.224417
AMACR /// C1QTNF3-AMACR	blue	0.0478963	0.735979	-0.319805	0.0208247	-0.175902	0.212263	-0.270869	0.0521055	0.411531	0.00243752	0.151811	0.282665	-0.209913	0.135279	-0.220242	0.116667	0.202497	0.149955	0.703449	6.03e-09	0.26221	0.0604003	0.00623583	0.965004	-0.116631	0.410277	-0.206838	0.141228	-0.535302	4.33e-05	-0.282604	0.0423634	-0.0239779	0.866011
KISS1R	blue	0.00202498	0.988633	-0.202982	0.148959	-0.0973167	0.492503	-0.159716	0.258051	0.175714	0.212762	0.182398	0.195595	-0.236417	0.0915271	-0.29976	0.0308525	0.177373	0.208403	0.559001	1.65e-05	0.157903	0.263564	0.0529135	0.709483	-0.0741559	0.601345	0.106828	0.450981	-0.322288	0.0198005	-0.161106	0.253878	-0.0888152	0.531232
ZNF404	blue	-0.288392	0.0381396	-0.0603308	0.670936	-0.165444	0.241145	-0.037924	0.789529	0.0619784	0.662483	0.040652	0.774772	-0.0567015	0.6897	0.0384579	0.786635	-0.240418	0.0860133	0.402163	0.00312231	0.182063	0.19643	0.429976	0.00146591	-0.0473322	0.738978	0.147684	0.296107	0.08538	0.547296	0.289175	0.0375961	0.413492	0.00231232
RDH11	blue	0.0899134	0.526146	-0.349567	0.0110795	-0.276331	0.047366	-0.363414	0.00809399	0.44302	0.00100534	0.327691	0.0177179	-0.0974978	0.491694	-0.387639	0.00452135	0.0182938	0.897577	0.936809	1.87e-24	0.327975	0.0176137	0.250445	0.0733353	0.014518	0.918636	0.00551726	0.969035	-0.593763	3.49e-06	-0.199597	0.156001	0.0736591	0.60379
ABHD14A-ACY1 /// ACY1	blue	0.074758	0.598387	-0.130725	0.355629	-0.247306	0.0771338	-0.362617	0.00824457	0.367899	0.00729014	0.253366	0.069935	-0.287289	0.0389166	-0.33847	0.0141147	0.157586	0.264538	0.887271	1.98e-18	0.391206	0.00413459	0.0384999	0.786408	-0.142665	0.313007	-0.0720756	0.611614	-0.503695	0.000140908	-0.0174211	0.902439	0.115249	0.415883
ACTA2 /// ACTA2	blue	-0.00977287	0.945179	0.0696879	0.623491	0.106608	0.45192	0.159771	0.257885	-0.22122	0.115013	-0.185422	0.188162	0.0416818	0.769222	0.112933	0.425376	-0.218922	0.118932	-0.563882	1.34e-05	-0.194895	0.166186	0.106271	0.453358	0.0139239	0.921956	0.412738	0.00235975	0.580484	6.45e-06	0.187225	0.183827	-0.100742	0.477324
FAM46C	blue	0.201639	0.151726	-0.0138527	0.922353	-0.228369	0.103449	-0.144181	0.307837	0.325269	0.0186273	-0.0398112	0.779313	0.384282	0.00491399	-0.110965	0.433538	-0.026295	0.853199	0.573064	9e-06	0.189399	0.178696	0.302054	0.0295323	-0.0542429	0.702518	0.0647556	0.648327	-0.409508	0.00257293	-0.123447	0.383267	0.205323	0.14423
SCNN1B	blue	0.0897748	0.526787	-0.0432396	0.760848	-0.0591977	0.676774	-0.356699	0.00944087	0.263716	0.0588855	0.203207	0.1485	-0.282171	0.0426941	-0.461719	0.000570091	0.285732	0.0400355	0.592527	3.7e-06	0.207855	0.139239	-0.0371015	0.793993	0.0979374	0.489734	-0.0642585	0.650852	-0.614033	1.29e-06	-0.207897	0.139157	-0.0305368	0.829845
TPRG1	blue	-0.0906813	0.522605	-0.0124661	0.930105	0.0634482	0.654976	-0.0881138	0.534493	0.177496	0.208084	-0.0245725	0.862719	-0.145765	0.302497	-0.0042855	0.975946	0.313039	0.0238457	0.382221	0.00516965	0.0577287	0.68437	0.0786301	0.57952	-0.0705012	0.619435	-0.0692754	0.625553	-0.296202	0.0329971	0.00400869	0.977499	0.0286846	0.840026
ZNF662	blue	-0.188864	0.179948	-0.195253	0.165394	-0.202026	0.150923	-0.241578	0.0844634	0.506596	0.000127066	0.0563121	0.691725	-0.268239	0.0545203	-0.27331	0.0499422	0.350635	0.0108194	0.593432	3.54e-06	0.280032	0.0443598	0.122782	0.385854	-0.148195	0.29442	-0.121286	0.391712	-0.446084	0.000918115	-0.216628	0.122944	0.161824	0.251738
ALDH1L1	blue	0.0734557	0.604793	0.0950316	0.502766	-0.060732	0.668874	-0.394154	0.00383719	0.0786383	0.579481	0.216328	0.123477	-0.0985301	0.487098	-0.363514	0.00807518	-0.201477	0.152061	0.769633	2.61e-11	0.33555	0.0150227	0.227928	0.104135	0.0395054	0.780966	0.155623	0.270607	-0.293739	0.0345527	0.415685	0.00217908	0.25174	0.0718118
LOC153546	blue	-0.0657608	0.643234	0.0827363	0.559814	0.223725	0.110854	0.120968	0.392966	-0.341506	0.013221	-0.0497537	0.726133	-0.110267	0.436453	0.0876506	0.536652	-0.118555	0.402544	-0.617312	1.09e-06	-0.0983215	0.488024	-0.267891	0.0548466	-0.0388764	0.784369	0.109812	0.438363	0.591278	3.92e-06	0.0984249	0.487565	-0.183043	0.193993
GRHL1	blue	0.0394066	0.7815	-0.334494	0.0153633	-0.216058	0.123958	-0.228586	0.103112	0.535965	4.22e-05	0.221773	0.114083	-0.18051	0.200341	-0.405617	0.00285218	0.408318	0.00265561	0.558596	1.68e-05	0.338056	0.0142406	-0.0475561	0.737787	0.0225132	0.874127	-0.134301	0.342504	-0.719203	1.9e-09	-0.441835	0.00104103	0.0278	0.844897
NUTM2A-AS1	blue	-0.149537	0.290019	-0.00781025	0.956177	0.156801	0.266955	-0.114076	0.420677	-0.172996	0.220033	0.125789	0.374237	-0.036847	0.795376	-0.0017288	0.990295	-0.206739	0.141422	0.0124701	0.930083	-0.0362603	0.798565	0.402646	0.0030832	0.177859	0.20714	0.190794	0.175457	0.0288368	0.839188	0.227565	0.104702	0.192348	0.171901
MT1H	blue	0.128588	0.363614	0.138656	0.326936	0.143438	0.310362	0.316063	0.022453	-0.357923	0.00918173	-0.215999	0.124062	0.068397	0.629953	0.174149	0.216928	0.104257	0.46201	-0.426054	0.00163719	-0.400376	0.00327073	-0.101368	0.474577	0.0986684	0.486483	-0.0151876	0.914898	0.0275505	0.846273	-0.0629477	0.657528	-0.156204	0.268803
ZDHHC2	blue	0.0345826	0.807704	-0.0633182	0.655638	-0.0511173	0.718932	-0.148212	0.294365	0.229448	0.101785	0.0634459	0.654988	0.0604249	0.670452	0.0340895	0.810395	-0.0972799	0.492667	0.644425	2.53e-07	0.229696	0.101405	0.335278	0.01511	-0.214258	0.127197	0.197222	0.161087	-0.0326046	0.818511	0.12749	0.367758	0.088681	0.531855
TMEM41B	blue	0.0329672	0.816527	-0.343334	0.0127065	-0.256343	0.0666004	-0.421031	0.0018825	0.457022	0.0006594	0.345884	0.0120175	-0.107384	0.448615	-0.459521	0.000610423	-0.0863658	0.542662	0.930059	2.18e-23	0.362314	0.00830248	0.422657	0.00179973	0.107524	0.44802	0.0609379	0.667817	-0.525089	6.43e-05	-0.122399	0.38735	0.0894745	0.528176
ZBED3	blue	-0.0489206	0.730544	0.210161	0.134807	-0.107077	0.449919	-0.431712	0.00139532	-0.0682619	0.630631	0.280187	0.0442373	-0.295127	0.0336685	-0.507667	0.000122276	-0.452705	0.000752401	0.557163	1.79e-05	0.308154	0.026249	0.279395	0.0448654	0.268486	0.0542905	0.215684	0.124625	0.0200058	0.888051	0.453213	0.000740883	0.00388366	0.978201
RPL27A	blue	0.222144	0.113465	0.100977	0.476294	-0.143313	0.310789	0.143213	0.311132	-0.131246	0.353698	-0.157564	0.264603	-0.0858815	0.544936	-0.0719014	0.612477	0.00674368	0.962156	-0.259618	0.0630792	0.0329751	0.816484	-0.172723	0.220772	0.0803995	0.57099	-0.219143	0.11855	0.00585288	0.967152	0.122897	0.385407	0.171492	0.224132
CEACAM7	blue	-0.109293	0.440543	-0.0773951	0.585509	0.0862241	0.543327	-0.221759	0.114107	0.092676	0.513461	0.297869	0.031977	-0.062015	0.662295	-0.246616	0.0779883	-0.0409632	0.773094	0.352717	0.0103277	0.182377	0.195647	-0.0160298	0.910197	0.0542228	0.702623	0.202366	0.150224	-0.235163	0.093311	0.0641963	0.651169	-0.0282182	0.842593
TMEM74B	blue	0.0867101	0.541048	0.0067906	0.961893	0.131177	0.353954	0.162042	0.251093	0.0734351	0.604895	-0.150877	0.285671	0.0769593	0.587628	0.1707	0.226311	0.343587	0.0126367	-0.349277	0.011151	-0.188634	0.180488	-0.495877	0.000185352	-0.128706	0.36317	-0.0550422	0.698341	-0.0675741	0.634086	-0.485754	0.000261793	-0.504818	0.000135397
FXYD6	blue	-0.14918	0.291188	0.0677412	0.633246	-0.102089	0.471426	-0.317214	0.0219412	-0.0663318	0.640348	0.310191	0.0252234	-0.190536	0.176053	-0.310056	0.0252902	-0.438727	0.00114008	0.420933	0.00188764	0.408331	0.00265474	0.303373	0.0287946	0.163033	0.248166	0.306212	0.0272597	0.136494	0.33461	0.433877	0.00131157	0.127783	0.366649
CTH	blue	0.164502	0.243873	-0.26311	0.0594912	-0.207934	0.139086	0.0162251	0.909108	0.361204	0.00851748	-0.0525424	0.711432	-0.134352	0.34232	0.0834227	0.556551	0.442605	0.00101771	0.572276	9.32e-06	0.0714716	0.614609	-0.184233	0.19106	-0.470381	0.000433491	-0.227583	0.104675	-0.415738	0.00217597	-0.253282	0.0700313	0.0242395	0.864562
ELOVL5	blue	0.141201	0.318047	-0.206041	0.142801	-0.221478	0.114579	-0.328484	0.0174285	0.349031	0.0112119	0.318872	0.0212212	-0.0796806	0.574449	-0.302686	0.0291768	-0.0710559	0.616674	0.925279	1.07e-22	0.225728	0.107612	0.21556	0.124846	-0.0582377	0.681734	-0.0256919	0.85653	-0.469944	0.000439603	-0.0234481	0.868945	0.13789	0.329643
LIPH	blue	0.0328566	0.817132	-0.263072	0.0595292	-0.264244	0.0583619	-0.403056	0.0030504	0.315302	0.0227967	0.456447	0.000671161	-0.246578	0.0780366	-0.544371	3.02e-05	-0.159691	0.258127	0.857236	5.03e-16	0.323875	0.0191681	0.387505	0.00453646	0.257492	0.0653471	0.133062	0.347019	-0.526744	6.03e-05	0.00556517	0.968766	0.157323	0.265346
CDKAL1	blue	-0.0860908	0.543953	0.300357	0.030504	0.234252	0.0946238	0.131406	0.353104	-0.278138	0.0458779	-0.184535	0.190321	0.162702	0.249139	0.242884	0.0827459	-0.146263	0.300828	-0.505562	0.000131848	-0.0280032	0.843778	0.125235	0.376363	0.0698576	0.622644	0.156999	0.266341	0.446419	0.000908999	0.065397	0.645075	-0.133625	0.344962
DEGS2	blue	0.132739	0.348199	-0.312547	0.0240791	0.0591906	0.676811	-0.391643	0.00408934	0.247232	0.0772241	0.31636	0.0223199	-0.217306	0.121748	-0.424451	0.00171219	0.329611	0.0170242	0.643654	2.65e-07	0.163551	0.246645	-0.0941271	0.506859	0.0385616	0.786073	-0.178608	0.205204	-0.660784	9.77e-08	-0.384891	0.00484066	-0.301427	0.0298881
GATA6	blue	-0.158638	0.261319	-0.260059	0.0626163	-0.109525	0.439566	-0.390588	0.00419949	0.304204	0.0283381	0.205576	0.143725	-0.189154	0.179268	-0.30923	0.0257032	-0.017007	0.904747	0.843052	4.5e-15	0.323752	0.0192167	0.262576	0.0600287	-0.0270874	0.848826	-0.0822138	0.562304	-0.376766	0.00590327	-0.103089	0.467069	-0.0299699	0.832958
CPOX	blue	-0.243745	0.0816282	-0.214324	0.127077	-0.0259078	0.855337	-0.0871108	0.539173	0.346299	0.0119087	-0.0893376	0.52881	-0.158673	0.261214	0.0689592	0.627135	0.300225	0.0305808	0.468975	0.000453424	0.176153	0.211601	0.322135	0.0198624	-0.197202	0.16113	-0.109243	0.440754	-0.246941	0.0775843	0.069472	0.62457	0.235385	0.0929929
KIAA1324L	blue	-0.00729025	0.959092	0.125817	0.374131	0.0527849	0.710158	0.0116896	0.934449	-0.173821	0.217807	0.0937872	0.508402	-0.0911582	0.520411	-0.0953839	0.501177	-0.301306	0.0299575	-0.542963	3.2e-05	-0.100089	0.4802	-0.0155323	0.912974	0.199805	0.155562	0.197288	0.160944	0.495072	0.000190588	0.225886	0.10736	0.0842584	0.55259
CYP2B6 /// CYP2B7P	blue	-0.0910446	0.520933	-0.168782	0.23165	-0.186714	0.185048	-0.36569	0.00767687	0.325839	0.0184098	0.197554	0.16037	-0.219192	0.118465	-0.293727	0.0345604	0.0407338	0.774331	0.816583	1.59e-13	0.313555	0.0236033	0.194716	0.166583	-0.0617664	0.663568	-0.160235	0.256486	-0.477381	0.000345565	-0.0395146	0.780916	0.154732	0.273396
AKIP1 /// NUAK2	blue	0.199606	0.155982	-0.0186676	0.895496	0.160527	0.25561	0.183438	0.193014	-0.115886	0.413293	-0.0422877	0.765962	-0.0317149	0.823383	0.109314	0.440452	0.318381	0.0214321	-0.409149	0.0025976	-0.33487	0.0152413	-0.490264	0.000224767	-0.0701534	0.621168	-0.323632	0.0192641	-0.141457	0.317161	-0.460752	0.000587528	-0.396299	0.00363283
TP53TG3 /// TP53TG3B /// TP53TG3C /// TP53TG3D	blue	-0.122861	0.385547	-0.0655544	0.644278	0.0861417	0.543713	-0.176497	0.210695	0.120102	0.396388	0.0414549	0.770444	-0.204322	0.146239	-0.0309335	0.827668	0.359029	0.00895295	0.319653	0.020889	0.172073	0.222542	-0.343417	0.0126835	-0.363513	0.0080754	-0.018842	0.894525	-0.175533	0.213241	-0.053752	0.705087	0.0738733	0.602736
ADAMTS3	blue	-0.179657	0.202511	0.207219	0.14048	0.234717	0.0939508	0.281966	0.0428519	-0.208918	0.137183	-0.309332	0.0256519	-0.0397545	0.779619	0.275415	0.048136	0.112328	0.427877	-0.498786	0.000167506	-0.122581	0.38664	-0.243774	0.0815913	-0.132879	0.347689	-0.220709	0.115876	0.408505	0.0026425	-0.099976	0.480697	-0.278757	0.0453773
DHRS2	blue	0.16536	0.241386	-0.185056	0.189049	-0.0747464	0.598444	-0.123318	0.383768	0.224406	0.109743	-0.00708341	0.960251	0.348102	0.0114449	0.112992	0.425132	0.0728093	0.607983	0.455261	0.00069602	0.0166084	0.90697	0.163675	0.246282	-0.115029	0.416777	-0.193515	0.169266	-0.285812	0.0399773	-0.0120251	0.932572	0.285906	0.039909
FAM46B	blue	0.00980747	0.944986	0.130454	0.356635	0.209542	0.135986	-0.0403672	0.776309	-0.186888	0.184631	-0.0643803	0.650233	0.0150718	0.915544	-0.0536116	0.705823	0.136282	0.335369	-0.480346	0.000313461	-0.0353206	0.803681	-0.257904	0.0649032	0.279007	0.0451763	-0.0257876	0.856001	-0.0158	0.911479	-0.26307	0.0595317	-0.381821	0.00522058
ADAMTS15	blue	-0.180665	0.199947	0.0809734	0.568236	-0.0729087	0.607493	-0.252803	0.0705799	0.250111	0.0737314	0.154115	0.275335	-0.16957	0.229445	-0.216277	0.123567	-0.0173869	0.90263	0.759914	6.46e-11	0.338441	0.0141237	0.222188	0.113391	-0.0834474	0.556433	-0.109259	0.440683	-0.296656	0.0327167	0.123052	0.384805	0.333607	0.0156542
PAFAH2	blue	0.0161756	0.909384	-0.31999	0.0207469	-0.301218	0.0300077	-0.425519	0.00166189	0.316694	0.022171	0.471434	0.000419091	-0.24923	0.0747866	-0.442895	0.00100907	-0.153516	0.27723	0.902961	5.65e-20	0.270244	0.052671	0.397389	0.00353274	0.165111	0.242106	0.0457448	0.747438	-0.50426	0.000138108	-0.14512	0.304666	0.0361086	0.799391
SLC25A1	blue	0.0632581	0.655945	0.0770366	0.587252	-0.0976852	0.490858	-0.584977	5.26e-06	0.115856	0.413414	0.436213	0.00122631	-0.248621	0.0755235	-0.620259	9.38e-07	-0.244889	0.0801622	0.794697	2.02e-12	0.356799	0.00941947	0.221976	0.113744	0.261908	0.0607074	0.130579	0.356172	-0.401116	0.00320849	0.177064	0.209212	-0.0422334	0.766254
ECHDC2	blue	-0.0174536	0.902258	-0.0309092	0.827801	-0.189143	0.179295	-0.556929	1.8e-05	0.187409	0.183387	0.446159	0.000916057	-0.169584	0.229406	-0.660128	1.02e-07	-0.451958	0.000769659	0.772865	1.91e-11	0.318488	0.0213859	0.658178	1.14e-07	0.425086	0.0016821	0.330056	0.0168667	-0.317208	0.0219435	0.165862	0.239943	0.12621	0.372628
PGRMC1	blue	0.085029	0.54895	-0.252232	0.0712395	-0.179773	0.202213	-0.410259	0.00252185	0.326835	0.0180348	0.364532	0.00788664	-0.136348	0.335132	-0.424006	0.00173356	-0.0353985	0.803257	0.94549	5.14e-26	0.299268	0.031142	0.153081	0.278608	0.0500528	0.724551	-0.00956789	0.946327	-0.569416	1.06e-05	-0.120692	0.394055	0.00661157	0.962897
LOC101928589 /// TMEM164	blue	0.129128	0.361585	-0.13193	0.351171	-0.201586	0.151836	-0.377989	0.00573125	0.300998	0.0301342	0.287721	0.0386109	-0.153871	0.276105	-0.352726	0.0103257	0.086952	0.539916	0.842693	4.75e-15	0.20138	0.152264	-0.031417	0.825016	-0.0467256	0.742207	-0.175651	0.212927	-0.585128	5.22e-06	-0.208412	0.138159	-0.0440872	0.756303
DHRS11	blue	-0.0146609	0.917838	-0.01231	0.930978	-0.108261	0.444897	-0.447224	0.000887441	0.237747	0.089664	0.228755	0.102851	-0.300242	0.0305711	-0.459387	0.000612962	-0.00167023	0.990624	0.855008	7.2e-16	0.346844	0.0117668	0.235837	0.0923478	0.170644	0.226464	-0.116312	0.411564	-0.525881	6.24e-05	0.0120994	0.932157	0.0664804	0.639597
MAFB	blue	0.031236	0.826008	0.305716	0.0275228	0.187447	0.183297	0.166899	0.236972	-0.340066	0.0136386	-0.0845149	0.551377	0.153629	0.276871	0.154186	0.275111	-0.128379	0.364401	-0.686648	1.91e-08	-0.298358	0.0316832	-0.203356	0.148196	0.142644	0.313077	-0.0694372	0.624744	0.330652	0.0166579	-0.138067	0.329014	-0.345543	0.0121078
SPRTN	blue	-0.0700412	0.621728	-0.252258	0.071209	0.0242369	0.864577	-0.250372	0.0734213	0.33771	0.0143464	0.075056	0.596926	-0.170406	0.227125	-0.0438817	0.757404	0.25564	0.0673752	0.502745	0.000145735	0.11293	0.425388	0.204375	0.146131	-0.127687	0.367016	-0.132635	0.34858	-0.313712	0.0235296	-0.372481	0.00654167	-0.22431	0.109899
MT1E	blue	0.134988	0.340019	0.238474	0.0886578	0.200468	0.154166	0.375812	0.00604041	-0.3576	0.00924951	-0.340049	0.0136437	0.145614	0.303004	0.279425	0.0448419	0.193997	0.168184	-0.471357	0.000420131	-0.398701	0.00341543	-0.14893	0.292005	0.0101216	0.943226	-0.0639229	0.652559	0.0510838	0.719108	-0.0382993	0.787495	-0.122374	0.387449
TSPYL5	blue	0.0210306	0.882356	0.257556	0.0652779	-0.213062	0.129383	0.232244	0.0975673	-0.035336	0.803597	-0.272584	0.050578	-0.0463246	0.744344	0.165767	0.240215	-0.289874	0.0371159	-0.528942	5.55e-05	0.0815037	0.565696	-0.0610003	0.667496	0.0323642	0.819827	0.22996	0.101001	0.632222	4.97e-07	0.353822	0.0100746	-0.010067	0.943532
SLC25A33	blue	0.106008	0.454483	0.0471299	0.740054	0.0875241	0.537242	-0.127977	0.365916	-0.0264613	0.852281	-0.127035	0.369484	0.000328618	0.998155	-0.100813	0.47701	0.0549256	0.69895	0.476871	0.000351374	0.269934	0.0529536	-0.0250987	0.859809	-0.1983	0.158763	0.153622	0.276892	-0.125726	0.374477	0.226066	0.107072	0.152408	0.280752
UBIAD1	blue	0.165194	0.241866	-0.270133	0.0527724	-0.273003	0.0502099	-0.404597	0.00292972	0.377259	0.00583341	0.384826	0.00484845	-0.146016	0.301657	-0.401974	0.00313772	0.0456681	0.747847	0.948318	1.4e-26	0.301333	0.0299419	0.0722984	0.61051	-0.0128369	0.928032	-0.134484	0.341842	-0.62229	8.44e-07	-0.150127	0.288099	0.0576617	0.684717
MUC15	blue	-0.00748139	0.95802	-0.394166	0.00383606	-0.186347	0.185929	-0.349046	0.0112083	0.283532	0.0416617	0.260985	0.0616544	-0.170482	0.226913	-0.301309	0.0299556	0.0979502	0.489677	0.527539	5.85e-05	0.137439	0.331244	0.153771	0.276423	0.184862	0.189523	-0.0406188	0.774951	-0.532242	4.88e-05	-0.522853	6.99e-05	-0.33034	0.016767
AP001347.6 /// BC024173 /// BC048201	blue	-0.106352	0.453012	-0.00768555	0.956876	0.203755	0.147385	0.0317577	0.823149	-0.1712	0.224933	-0.251582	0.0719963	0.00998008	0.944019	0.169816	0.22876	-0.0039461	0.97785	-0.371296	0.00672847	-0.0100162	0.943817	-0.260917	0.061725	-0.127129	0.369129	-0.00441218	0.975235	0.343238	0.012733	-0.0225178	0.874102	-0.173446	0.218818
RP11-774O3.3	blue	0.17396	0.217435	-0.163418	0.247036	-0.243894	0.0814371	-0.353224	0.010211	0.31658	0.0222218	0.281169	0.043468	-0.0558921	0.69391	-0.368276	0.00722592	-0.0521593	0.713445	0.752328	1.27e-10	0.278213	0.0458175	0.17934	0.203323	0.126588	0.371185	0.0707674	0.618109	-0.514952	9.38e-05	-0.155383	0.271356	0.126593	0.371168
ZNF165	blue	0.0742746	0.600762	-0.287928	0.0384654	-0.255581	0.0674407	-0.16224	0.250505	0.484839	0.000269951	0.0540412	0.703573	-0.0637575	0.653401	-0.0988115	0.485848	0.467601	0.000473705	0.75338	1.16e-10	0.28803	0.0383933	-0.111396	0.431743	-0.28143	0.0432655	-0.223192	0.111728	-0.651102	1.73e-07	-0.364545	0.00788429	0.0217648	0.878279
STS	blue	0.00493944	0.972277	-0.0323346	0.819988	0.211766	0.131787	-0.00528722	0.970325	-0.0572699	0.686749	-0.0937544	0.508551	0.0148361	0.91686	0.0728031	0.608014	0.252999	0.0703546	-0.338247	0.0141823	0.0788202	0.578601	-0.359497	0.0088578	-0.114494	0.418965	-0.171346	0.224534	0.182884	0.194385	0.155746	0.270227	-0.0174024	0.902543
FNBP1L	blue	-0.0720005	0.611986	0.0184514	0.8967	-0.242343	0.0834541	-0.465607	0.000504594	0.150756	0.286061	0.291778	0.035834	-0.20084	0.153389	-0.56482	1.29e-05	-0.421855	0.00184016	0.545943	2.84e-05	0.45179	0.000773582	0.613964	1.3e-06	0.421113	0.00187827	0.591161	3.94e-06	-0.161799	0.251813	0.270377	0.052551	0.12129	0.3917
STAC	blue	-0.0260563	0.854517	0.385906	0.0047205	-0.106913	0.450617	0.23284	0.0966861	-0.138286	0.328242	0.00909813	0.948959	-0.0106331	0.940362	0.0892849	0.529054	-0.122224	0.388035	-0.446812	0.000898427	-0.0447461	0.752775	-0.388886	0.0043827	-0.132067	0.350669	0.059319	0.676148	0.423846	0.00174129	0.229198	0.102168	-0.0515622	0.716588
SLC25A20	blue	0.114551	0.418728	-0.0151555	0.915077	-0.141204	0.318039	-0.293654	0.0346075	0.142486	0.313621	0.190987	0.175014	-0.0212005	0.881412	-0.144602	0.306413	-0.0796772	0.574465	0.742231	3.03e-10	0.261982	0.0606319	0.152913	0.279144	-0.0958911	0.498893	-0.0782208	0.581502	-0.264522	0.0580881	0.159365	0.259114	0.155084	0.272292
DNLZ	blue	0.0422263	0.766292	0.150251	0.287697	0.207374	0.140178	-0.0893949	0.528545	-0.211675	0.131956	-0.106182	0.453737	0.168809	0.231574	0.186837	0.184753	0.0634103	0.655169	-0.327904	0.0176398	0.0327736	0.817586	-0.234812	0.0938141	-0.125589	0.375002	-0.0359358	0.800331	0.209937	0.135233	-0.0030218	0.983038	-0.0501518	0.724028
SLC25A17	blue	0.0449819	0.751514	-0.23017	0.100682	-0.194619	0.166799	-0.438607	0.00114408	0.296266	0.0329571	0.45147	0.000781097	-0.198975	0.157323	-0.517248	8.62e-05	-0.0829621	0.55874	0.841071	6.01e-15	0.274696	0.0487464	0.235171	0.0932995	0.195587	0.164657	-0.0940301	0.507299	-0.57021	1.02e-05	-0.21287	0.129738	-0.0288538	0.839094
ALAS1	blue	0.135792	0.337126	-0.250271	0.0735408	-0.308512	0.0260667	-0.17318	0.219536	0.546763	2.74e-05	0.114469	0.419068	-0.0490036	0.730104	-0.0746711	0.598814	0.26298	0.0596221	0.860398	2.99e-16	0.331197	0.0164688	-0.017157	0.903911	-0.291043	0.0363245	-0.220728	0.115843	-0.536035	4.21e-05	-0.119775	0.397686	0.225801	0.107496
TDRD12	blue	-0.0571482	0.68738	-0.0892488	0.529221	-0.0505755	0.72179	-0.362232	0.00831824	0.223018	0.112016	0.0776759	0.584145	-0.137701	0.330311	-0.236431	0.0915074	-0.0419378	0.767844	0.598866	2.73e-06	0.380966	0.00533088	0.200329	0.15446	0.0931758	0.511182	0.0160428	0.910125	-0.279194	0.0450265	0.104577	0.46063	0.0356201	0.802049
HEATR4	blue	0.164251	0.244601	-0.25252	0.0709063	-0.290498	0.036692	-0.290863	0.0364457	0.425858	0.00164619	0.264727	0.0578867	-0.134689	0.341099	-0.290881	0.0364334	0.0026481	0.985135	0.78851	3.92e-12	0.210941	0.133333	0.130985	0.354663	-0.012906	0.927645	-0.151256	0.284449	-0.585557	5.12e-06	-0.123768	0.382024	0.0815941	0.565264
ALDH9A1	blue	-0.0695277	0.624292	-0.0871946	0.538781	-0.0654772	0.644669	-0.53467	4.44e-05	0.13403	0.34349	0.398327	0.0034485	-0.317538	0.0217986	-0.570952	9.88e-06	-0.332462	0.0160367	0.795361	1.88e-12	0.288159	0.038303	0.458897	0.000622335	0.313118	0.0238083	0.0881049	0.534535	-0.313725	0.0235238	0.250732	0.0729951	0.0961066	0.497925
PIGP	blue	-0.0731394	0.606353	-0.141673	0.316415	-0.320708	0.0204472	-0.145504	0.303371	0.342671	0.0128911	0.16945	0.22978	-0.190483	0.176176	-0.206516	0.141862	0.053807	0.704799	0.765826	3.74e-11	0.246086	0.0786506	0.204879	0.145117	-0.0357586	0.801295	0.0271246	0.848621	-0.418496	0.00201834	0.00805328	0.954814	0.199418	0.156381
ALDH5A1	blue	0.0292257	0.837048	0.0638605	0.652876	-0.208737	0.137531	-0.432429	0.00136706	0.288316	0.0381928	0.273794	0.0495223	-0.159417	0.258954	-0.50812	0.000120298	-0.21085	0.133504	0.716645	2.3e-09	0.372157	0.00659224	0.383192	0.00504779	0.264693	0.0579201	0.00669188	0.962447	-0.34278	0.0128605	0.156229	0.268724	0.281789	0.0429879
BOK	blue	-0.0988717	0.485582	0.162816	0.248805	-0.0772289	0.586316	-0.560325	1.56e-05	0.0910741	0.520797	0.279883	0.0444777	-0.29654	0.0327882	-0.504772	0.000135618	-0.132531	0.348964	0.582779	5.81e-06	0.440962	0.00106804	0.202031	0.150914	0.223953	0.110481	0.108721	0.442953	-0.234707	0.0939665	0.473401	0.000393332	0.241426	0.0846657
COL8A2	blue	-0.10624	0.453491	-0.106449	0.452596	0.108503	0.443873	0.00459664	0.9742	-0.201408	0.152205	0.182515	0.195303	-0.0614966	0.664951	0.00928778	0.947897	-0.25427	0.0689082	-0.433365	0.00133098	-0.0994161	0.48317	-0.11173	0.430354	0.0866195	0.541473	0.0732093	0.606008	0.384695	0.00486412	-0.18203	0.196512	-0.225878	0.107372
LOC101927972	blue	-0.0867057	0.541069	-0.284515	0.0409284	-0.124924	0.377556	-0.110025	0.437468	0.346218	0.0119298	0.0360365	0.799783	-0.0326768	0.818116	-0.101949	0.472037	0.371421	0.00670861	0.517681	8.48e-05	0.0980752	0.48912	-0.0631048	0.656727	-0.105912	0.454892	-0.277476	0.0464187	-0.563009	1.39e-05	-0.353124	0.0102339	0.019411	0.891359
KLHDC8B	blue	-0.0280278	0.843642	0.0550942	0.69807	-0.277675	0.0462561	-0.461574	0.00057267	0.176703	0.210157	0.361729	0.00841531	-0.387598	0.00452596	-0.571679	9.56e-06	-0.234074	0.0948815	0.795705	1.81e-12	0.353928	0.0100507	0.291711	0.035879	0.277942	0.0460373	0.0476822	0.737117	-0.418705	0.00200681	0.232001	0.0979286	0.17943	0.203092
AUH	blue	0.000517251	0.997096	-0.277077	0.0467474	-0.113976	0.421084	-0.0757893	0.593336	0.298486	0.0316064	0.0259951	0.854855	-0.0957237	0.499646	-0.000365269	0.997949	0.06511	0.64653	0.703431	6.04e-09	0.126402	0.371897	0.267358	0.05535	-0.247797	0.0765296	0.211366	0.132535	-0.179608	0.202637	0.12962	0.359744	0.0862749	0.543088
PRG2	blue	0.089391	0.528563	0.106113	0.454032	0.14841	0.293713	0.114166	0.420305	-0.207612	0.139713	-0.00355912	0.980022	0.0210456	0.882273	0.00666203	0.962614	-0.0322405	0.820504	-0.581955	6.04e-06	-0.178834	0.20462	-0.289249	0.0375454	0.087106	0.539196	-0.1013	0.474877	0.234225	0.0946619	-0.111652	0.43068	-0.303869	0.0285216
C21orf33	blue	0.102713	0.468703	-0.0848015	0.550023	-0.348073	0.011452	-0.394923	0.00376287	0.301581	0.0298003	0.345172	0.0122068	-0.203202	0.148511	-0.461457	0.000574769	-0.146855	0.298855	0.904986	3.42e-20	0.382678	0.00511198	0.164241	0.24463	0.104701	0.460093	0.0748599	0.597887	-0.476221	0.000358911	0.130254	0.357378	0.199045	0.157173
CALML3	blue	0.0708374	0.617761	-0.423419	0.00176209	-0.178715	0.204928	-0.234376	0.0944437	0.422218	0.00182178	0.173525	0.218605	-0.178755	0.204825	-0.0826328	0.560307	0.459327	0.000614118	0.538397	3.84e-05	0.264877	0.0577389	-0.299376	0.0310782	-0.374573	0.00622276	-0.312366	0.0241657	-0.449241	0.000835411	-0.436047	0.00123219	-0.0970349	0.493763
TMC4	blue	0.0936843	0.508869	0.0645746	0.649246	-0.168096	0.233579	-0.181066	0.198934	0.0521395	0.713549	-0.0408352	0.773784	-0.0821416	0.562648	-0.161143	0.253768	-0.107324	0.448867	0.343103	0.0127705	0.137611	0.330632	0.241979	0.083933	0.218459	0.119734	0.231093	0.099287	-0.250999	0.0726805	-0.124276	0.380056	-0.00520713	0.970775
FRMD3	blue	0.140032	0.32211	0.22156	0.114442	0.00081163	0.995444	0.374576	0.00622243	-0.408029	0.00267611	-0.304745	0.0280442	0.158396	0.262056	0.318712	0.0212899	-0.271207	0.0518017	-0.700571	7.39e-09	-0.234352	0.0944781	-0.0473979	0.738628	-0.0929083	0.512401	0.267203	0.0554967	0.765185	3.97e-11	0.428472	0.0015296	-0.0637882	0.653245
FOXL2	blue	-0.284512	0.0409308	-0.0261243	0.854142	0.0654893	0.644608	-0.101194	0.475341	0.150975	0.285355	0.0230503	0.871149	0.0711243	0.616334	0.0292076	0.837148	-0.0570265	0.688012	0.427565	0.00156919	0.0301217	0.832124	0.33293	0.0158793	-0.0920334	0.516397	-0.0999187	0.48095	8.92e-05	0.999499	0.0470574	0.74044	0.163409	0.247061
ACSS3	blue	0.0783647	0.580805	0.184208	0.19112	-0.124241	0.380193	-0.221483	0.11457	0.0894092	0.528478	-0.0233109	0.869705	-0.00537013	0.96986	-0.169457	0.229761	-0.287271	0.0389293	0.541215	3.43e-05	0.222442	0.112969	0.324511	0.0189199	0.0254021	0.858132	0.225923	0.1073	0.0760464	0.59208	0.64052	3.15e-07	0.222452	0.112953
NTF3	blue	-0.0636479	0.653959	-0.0523388	0.712501	0.121961	0.389062	0.121829	0.389581	-0.159408	0.258982	0.082325	0.561774	0.151671	0.283113	0.0437704	0.758	-0.0806608	0.569735	-0.456813	0.000663659	-0.21323	0.129074	-0.266956	0.0557315	0.106866	0.450818	0.179299	0.203426	0.215704	0.124589	-0.0467011	0.742338	-0.194298	0.167513
KRT4	blue	0.060612	0.669491	-0.34343	0.0126799	-0.307097	0.026795	-0.313014	0.0238576	0.452051	0.00076748	0.318529	0.0213683	-0.146892	0.298733	-0.343293	0.0127178	0.0535976	0.705896	0.893065	5.68e-19	0.351955	0.0105054	0.0887043	0.531747	-0.0683884	0.629996	-0.0548263	0.699469	-0.532589	4.82e-05	-0.152074	0.28182	0.184932	0.189351
EMILIN3	blue	0.0106994	0.939991	-0.0446581	0.753246	-0.299178	0.031195	-0.209478	0.136109	0.231401	0.0988246	0.236733	0.0910814	-0.291654	0.0359167	-0.517767	8.46e-05	-0.111635	0.430748	0.600677	2.5e-06	0.228203	0.103707	0.200577	0.153939	0.224141	0.110173	-0.00790077	0.955669	-0.435069	0.00126743	0.0211965	0.881434	0.242085	0.0837938
TLCD2	blue	0.100231	0.479574	-0.104072	0.46281	-0.160336	0.256185	-0.466132	0.000496277	0.219672	0.117641	0.281022	0.0435826	-0.190061	0.177153	-0.488045	0.000242347	-0.145035	0.304952	0.817052	1.5e-13	0.303463	0.0287453	0.49761	0.000174523	0.229117	0.102293	0.0370682	0.794174	-0.443389	0.000994462	0.111173	0.432673	0.202977	0.14897
ESRP2 /// MIR6773	blue	-0.0078968	0.955691	-0.248911	0.075172	-0.219833	0.117366	-0.414528	0.00224849	0.443598	0.000988357	0.246998	0.0775145	-0.306974	0.0268593	-0.430216	0.00145594	0.33877	0.0140244	0.756104	9.11e-11	0.333177	0.0157968	0.0840482	0.553585	0.0355005	0.802701	-0.211581	0.132133	-0.731455	7.33e-10	-0.258932	0.0638043	0.120174	0.396101
HLCS	blue	0.156485	0.26793	-0.260576	0.0620785	-0.273323	0.0499305	-0.35551	0.00969852	0.443976	0.000977365	0.318515	0.0213742	-0.0775318	0.584844	-0.304641	0.0281003	0.0250506	0.860075	0.925085	1.14e-22	0.301472	0.0298624	0.118029	0.404648	-0.0643978	0.650144	-0.0202384	0.886758	-0.54129	3.42e-05	-0.125006	0.377243	0.0489542	0.730366
DNAH8	blue	0.118827	0.401456	-0.212056	0.131246	-0.0905525	0.523198	-0.37792	0.00574083	0.189107	0.179378	0.391476	0.00410657	-0.196581	0.162481	-0.442054	0.00103436	-0.121105	0.392427	0.806293	5.47e-13	0.199361	0.156502	0.271665	0.0513916	0.171946	0.222888	-0.0420831	0.767062	-0.509432	0.000114741	-0.251462	0.0721364	-0.0746356	0.598988
ABHD6	blue	0.0601607	0.671812	-0.111866	0.429789	-0.286868	0.0392167	-0.426142	0.00163315	0.335799	0.0149434	0.400083	0.00329566	-0.12639	0.371939	-0.457955	0.000640726	-0.190343	0.176501	0.821491	8.59e-14	0.219641	0.117695	0.319344	0.0210197	0.329083	0.0172127	-0.140708	0.319757	-0.567371	1.15e-05	-0.0489159	0.730569	0.0516377	0.71619
DEFB1	blue	-0.122179	0.38821	-0.136165	0.335787	-0.109809	0.438374	-0.0271606	0.848422	0.296398	0.0328754	0.042813	0.763139	-0.187057	0.184228	-0.0609288	0.667864	0.244057	0.0812275	0.400992	0.0032189	0.0510419	0.719329	-0.0835234	0.556073	-0.13043	0.356723	-0.126609	0.371106	-0.473064	0.000397652	-0.132949	0.347432	0.159628	0.258318
ZNF189	blue	-0.0797021	0.574345	-0.0827269	0.559859	-0.235693	0.0925527	-0.45696	0.000660652	0.198562	0.158204	0.310742	0.024952	-0.112712	0.426289	-0.361873	0.0083874	-0.289331	0.0374883	0.755321	9.77e-11	0.196478	0.162704	0.552074	2.21e-05	0.219672	0.117642	0.0719548	0.612212	-0.265526	0.0571062	0.141192	0.318079	0.0970958	0.49349
PKLR	blue	0.0709973	0.616966	-0.242255	0.0835702	-0.166319	0.23863	-0.3708	0.00680819	0.284058	0.0412676	0.268034	0.0547128	-0.200227	0.154674	-0.401393	0.00318552	0.104994	0.458835	0.856791	5.4e-16	0.212495	0.130431	0.0757032	0.593757	0.0115363	0.935307	-0.251915	0.0716074	-0.630867	5.35e-07	-0.163579	0.246564	0.0561375	0.692633
ZBTB24	blue	0.148847	0.292276	0.100804	0.477054	0.349272	0.0111523	0.250181	0.073648	-0.242777	0.0828858	-0.162306	0.250312	0.225999	0.107179	0.234159	0.0947581	0.151451	0.28382	-0.580659	6.4e-06	-0.27968	0.0446385	-0.35146	0.0106223	-0.0441641	0.755891	-0.111529	0.431189	0.177533	0.207988	-0.326598	0.0181237	-0.341806	0.0131352
PGM1	blue	0.0240118	0.865823	0.10154	0.473825	-0.178998	0.204199	-0.443631	0.000987386	0.0747789	0.598285	0.339391	0.0138383	-0.279103	0.0450996	-0.562263	1.44e-05	-0.310752	0.0249471	0.751743	1.34e-10	0.327692	0.0177176	0.307281	0.0266993	0.261631	0.0609899	0.162367	0.250129	-0.262093	0.0605185	0.428036	0.0015485	0.175044	0.214539
LINC00847	blue	-0.0573284	0.686445	-0.0530767	0.708627	-0.258758	0.0639893	-0.157785	0.263924	0.100484	0.47846	0.129931	0.358583	-0.140878	0.319168	-0.120622	0.394329	-0.191937	0.172837	0.560126	1.58e-05	0.0989524	0.485223	0.222827	0.112331	0.0632464	0.656005	-0.059228	0.676617	-0.193066	0.170276	0.181119	0.1988	0.161934	0.251413
ZNF431	blue	-0.0898597	0.526395	-0.265802	0.0568391	-0.0410147	0.772816	-0.272785	0.050401	0.275802	0.0478093	0.16001	0.257163	-0.0307541	0.828652	-0.168927	0.231241	-0.0292509	0.83691	0.641146	3.05e-07	0.153585	0.27701	0.63889	3.45e-07	0.0929212	0.512342	0.115802	0.413633	-0.293107	0.0349613	-0.162763	0.248962	-0.0367858	0.795708
CD70	blue	-0.170035	0.228153	0.0502325	0.723601	0.0826224	0.560356	0.33888	0.0139913	-0.216712	0.122795	-0.186122	0.186469	0.0226047	0.87362	0.40186	0.00314702	0.0511347	0.71884	-0.550822	2.32e-05	-0.222723	0.112503	-0.429138	0.0015011	-0.177661	0.207654	-0.129639	0.359671	0.353483	0.0101519	0.0295428	0.835305	-0.143788	0.309173
DENND1A	blue	0.0714663	0.614635	0.161367	0.253099	-0.0140967	0.92099	0.47977	0.000319484	-0.0575921	0.685078	-0.444897	0.000951067	0.19071	0.175651	0.576187	7.83e-06	0.342014	0.0130763	-0.656843	1.24e-07	-0.240582	0.0857929	-0.474048	0.000385185	-0.402102	0.00312728	-0.233316	0.0959862	0.333005	0.0158545	-0.199636	0.15592	-0.0544307	0.701536
FAM126A	blue	0.061182	0.666564	-0.35079	0.0107822	-0.194721	0.166572	-0.00551982	0.969021	0.376683	0.00591501	-0.0952213	0.50191	-0.0450408	0.751199	0.177636	0.20772	0.399832	0.00331709	0.622637	8.28e-07	0.160827	0.254711	-0.0689841	0.627011	-0.49794	0.000172531	-0.197907	0.159609	-0.353083	0.0102433	-0.360185	0.00871926	-0.03699	0.794598
SHROOM2	blue	-0.215712	0.124574	-0.12233	0.387618	-0.257621	0.0652079	-0.351417	0.0106324	0.357312	0.0093104	0.177183	0.208899	-0.489336	0.000231971	-0.38668	0.00463059	0.242153	0.0837041	0.649643	1.88e-07	0.3067	0.0270026	0.150071	0.288281	0.0147709	0.917224	-0.148885	0.292154	-0.542662	3.24e-05	-0.0737705	0.603242	0.234746	0.0939096
RASAL1	blue	-0.0059196	0.966778	-0.351909	0.0105163	-0.197857	0.159715	-0.277447	0.0464423	0.385348	0.00478619	0.208428	0.138128	-0.38342	0.00501957	-0.258229	0.0645541	0.467892	0.000469335	0.666898	6.74e-08	0.25601	0.0669666	-0.19557	0.164695	-0.182452	0.19546	-0.281383	0.0433013	-0.633526	4.64e-07	-0.420984	0.00188498	-0.0757224	0.593663
MECR	blue	0.135223	0.339173	-0.187506	0.183157	-0.268064	0.0546843	-0.451247	0.000786389	0.285942	0.0398833	0.39072	0.00418555	-0.264202	0.0584032	-0.522222	7.16e-05	-0.034223	0.809666	0.894595	4.04e-19	0.358382	0.00908634	0.0603193	0.670996	0.0806018	0.570019	-0.0675213	0.634352	-0.535463	4.31e-05	-0.0633157	0.655651	0.00818246	0.95409
ZNF43 /// ZNF729	blue	0.0351582	0.804565	-0.137895	0.329623	-0.101591	0.473601	-0.148037	0.294942	0.34744	0.0116133	0.148483	0.293472	-0.00835386	0.95313	-0.0941743	0.506645	-0.0373968	0.792389	0.645654	2.36e-07	0.154815	0.273134	0.203874	0.147144	-0.0415053	0.770173	0.0161678	0.909427	-0.274648	0.0487879	-0.168146	0.233439	-0.0455035	0.748726
EML1	blue	-0.2288	0.102781	0.11686	0.409352	0.283319	0.0418216	0.187173	0.18395	-0.237735	0.0896804	-0.374176	0.00628232	-0.195865	0.164046	0.323881	0.019166	0.111748	0.430279	-0.670369	5.44e-08	-0.274687	0.0487539	-0.0881122	0.534501	-0.0629694	0.657418	-0.143006	0.311839	0.539306	3.7e-05	-0.0735051	0.604549	-0.341947	0.0130953
CMYA5	blue	-0.0788534	0.578441	-0.106248	0.453457	-0.221292	0.114892	-0.314387	0.023216	0.410818	0.00248445	0.146099	0.301377	-0.208387	0.138207	-0.316382	0.0223103	-0.043058	0.761823	0.726862	1.05e-09	0.36223	0.00831858	0.272752	0.0504297	0.175396	0.213603	-0.0487787	0.731296	-0.531855	4.96e-05	-0.153453	0.277427	0.15228	0.281161
ACOT13	blue	0.0612778	0.666072	-0.183646	0.192501	-0.288661	0.0379526	0.103728	0.464297	0.297723	0.0320655	-0.0756878	0.593832	-0.0543755	0.701824	0.0675177	0.63437	0.355075	0.00979417	0.35839	0.00908466	0.128997	0.362076	-0.400972	0.00322053	-0.240276	0.0862034	-0.186398	0.185806	-0.441425	0.00105364	-0.345952	0.0119997	0.0784349	0.580465
ADHFE1	blue	0.094942	0.503171	-0.0688095	0.627885	-0.136264	0.335431	-0.382448	0.005141	0.129038	0.361923	0.330939	0.0165579	-0.113826	0.4217	-0.324565	0.018899	-0.1849	0.189429	0.723335	1.39e-09	0.243622	0.0817882	0.0791856	0.576836	0.00260792	0.985361	0.180068	0.201464	-0.289215	0.0375686	0.178111	0.206487	0.0840554	0.553551
ATG4C	blue	-0.132189	0.350217	-0.0497156	0.726334	-0.133333	0.346029	0.0496567	0.726646	0.0360307	0.799815	-0.0929221	0.512338	0.0521676	0.713402	0.269597	0.0532628	-0.0890648	0.530074	0.308586	0.0260286	-0.00694696	0.961016	0.281434	0.043262	-0.123467	0.383192	0.11566	0.414211	0.0712014	0.615951	0.204554	0.14577	0.262532	0.0600731
LOC102724880	blue	-0.0569875	0.688214	-0.0238791	0.866558	-0.2746	0.0488283	-0.420542	0.00190806	0.32608	0.0183184	0.419438	0.00196687	-0.257338	0.0655139	-0.533867	4.59e-05	-0.105902	0.454937	0.785674	5.27e-12	0.471822	0.000413893	-0.0256517	0.856752	0.1477	0.296053	0.0449395	0.75174	-0.535851	4.24e-05	-0.0227712	0.872696	0.0938862	0.507952
MT2A	blue	0.140649	0.319964	0.133584	0.345112	0.126275	0.372378	0.551321	2.28e-05	-0.247378	0.0770449	-0.530404	5.24e-05	0.242697	0.0829902	0.57369	8.75e-06	0.380715	0.00536376	-0.501208	0.000153862	-0.435098	0.00126637	-0.267712	0.0550156	-0.288308	0.0381985	-0.186939	0.184509	0.122816	0.385722	-0.0713159	0.615382	-0.00850122	0.952304
RUSC1-AS1	blue	-0.112158	0.428578	-0.200254	0.154616	-0.150545	0.286743	-0.349902	0.0109974	0.328178	0.0175398	0.157605	0.264477	-0.203825	0.147244	-0.330562	0.0166892	-0.093424	0.510052	0.7916	2.82e-12	0.24003	0.0865365	0.560842	1.53e-05	0.0673622	0.635153	-0.0241514	0.86505	-0.384299	0.00491199	-0.0332845	0.814792	0.157209	0.265695
WIPI1	blue	0.0698961	0.622452	0.157044	0.266203	0.0907246	0.522405	0.415567	0.00218611	-0.123757	0.382065	-0.428432	0.00153133	-0.0630782	0.656863	0.455897	0.000682595	0.331766	0.0162733	-0.556166	1.86e-05	-0.0878984	0.535496	-0.24655	0.0780714	-0.438344	0.00115287	0.0732887	0.605617	0.521051	7.48e-05	0.00572274	0.967882	-0.238025	0.0892789
DSC1	blue	0.0972375	0.492857	-0.082442	0.561216	0.250054	0.0737992	-0.0315788	0.824129	-0.148238	0.294279	-0.0552312	0.697355	-0.0918067	0.517435	-0.0277125	0.84538	0.165591	0.24072	-0.483986	0.000277761	-0.237344	0.090225	-0.229287	0.102032	0.190192	0.176851	-0.114486	0.418997	0.0113881	0.936136	-0.323662	0.0192519	-0.607845	1.76e-06
MIR3682	blue	-0.0868827	0.54024	-0.20268	0.149578	-0.0857513	0.545548	-0.113679	0.422305	0.410462	0.00250827	-0.0275865	0.846074	0.0565097	0.690697	-0.0822937	0.561923	0.161323	0.253229	0.636487	3.94e-07	0.222498	0.112876	0.459611	0.000608722	-0.16176	0.251929	0.116989	0.408831	-0.293649	0.0346107	-0.215713	0.124573	0.119213	0.399917
RBM47	blue	0.111807	0.430034	-0.395027	0.00375291	-0.262748	0.0598556	-0.12958	0.359895	0.534015	4.56e-05	0.107627	0.447581	-0.0143659	0.919486	-0.13783	0.329854	0.319012	0.0211612	0.824927	5.52e-14	0.292748	0.0351955	0.120476	0.394906	-0.216244	0.123626	-0.0678224	0.632838	-0.634513	4.39e-07	-0.227993	0.104034	0.187185	0.183921
KLF9	blue	-0.100747	0.477303	0.383069	0.00506316	0.320286	0.0206229	0.106277	0.453331	-0.500448	0.000158028	-0.0978622	0.490069	-0.136573	0.334329	-0.0996894	0.481962	-0.308718	0.0259619	-0.523106	6.93e-05	-0.27056	0.0523842	0.128121	0.365376	0.331503	0.0163634	0.324099	0.0190805	0.475092	0.000372357	0.192718	0.171062	-0.360837	0.00858963
FRMPD1	blue	0.152742	0.279686	-0.099377	0.483343	-0.0134555	0.924573	-0.201891	0.151204	0.162427	0.249953	0.213839	0.12796	-0.0993417	0.4835	-0.287874	0.038503	0.267642	0.055081	0.325473	0.018549	0.221193	0.115058	-0.271697	0.0513632	0.044056	0.756469	-0.171036	0.225383	-0.391137	0.00414185	-0.175859	0.212378	-0.265752	0.056887
ARG2	blue	0.158738	0.261014	-0.15661	0.267545	-0.0145205	0.918623	-0.103726	0.464305	0.175557	0.213176	-0.0544976	0.701186	-0.0227996	0.872539	-0.0948137	0.503751	0.340312	0.0135665	0.575863	7.94e-06	0.261306	0.0613242	0.0264254	0.852479	-0.266881	0.0558027	-0.15689	0.266679	-0.408451	0.00264626	-0.0428211	0.763095	0.117466	0.406909
IGIP	blue	-0.110683	0.434714	-0.156374	0.268274	-0.27858	0.04552	-0.350474	0.0108583	0.141915	0.315584	0.325734	0.0184496	-0.174245	0.21667	-0.41652	0.00213021	-0.443479	0.000991815	0.543303	3.16e-05	0.178839	0.204607	0.641345	3.01e-07	0.340022	0.0136515	0.330705	0.0166394	-0.134512	0.341742	0.323555	0.0192943	0.246484	0.0781535
BRD1 /// LOC90834	blue	-0.0627144	0.65872	-0.0848039	0.550012	0.120921	0.393153	0.0619349	0.662705	0.0480039	0.735407	-0.0985049	0.487209	-0.0646955	0.648632	0.0229965	0.871447	0.227218	0.105247	-0.295488	0.0334418	-0.00893631	0.949866	-0.258061	0.0647337	0.111913	0.429597	-0.325212	0.018649	-0.0737789	0.603201	-0.300527	0.0304057	-0.331598	0.0163307
BCKDHB	blue	0.0710054	0.616925	-0.126622	0.371058	-0.233626	0.0955329	-0.516653	8.81e-05	0.300082	0.0306641	0.380044	0.00545228	-0.168741	0.231763	-0.521477	7.36e-05	-0.0545567	0.700877	0.890345	1.03e-18	0.353684	0.0101059	0.108489	0.44393	0.137266	0.331857	0.0307549	0.828647	-0.605062	2.02e-06	-0.112202	0.428396	0.0572382	0.686913
CHL1	blue	-0.0526398	0.71092	0.14153	0.31691	-0.0956088	0.500164	0.0444353	0.754438	-0.077663	0.584207	-0.323177	0.0194441	0.0162713	0.90885	0.189745	0.177887	-0.132969	0.347357	-0.358656	0.00902968	-0.156866	0.266752	0.260713	0.0619361	0.150131	0.288087	0.127455	0.367893	0.322816	0.0195884	0.0337777	0.812097	-0.0352047	0.804312
GHDC	blue	-0.114208	0.420134	0.228891	0.102641	0.144739	0.305951	0.416588	0.00212624	-0.222716	0.112515	-0.349304	0.0111442	0.0160783	0.909927	0.433762	0.00131592	-0.104382	0.461472	-0.645168	2.43e-07	-0.306806	0.0269471	-0.0638728	0.652814	-0.182973	0.194165	0.0530732	0.708645	0.699035	8.23e-09	0.306918	0.0268886	-0.0861243	0.543795
NTAN1	blue	0.0352309	0.804169	-0.214175	0.127347	-0.106425	0.452701	-0.330565	0.0166882	0.29794	0.0319342	0.310455	0.025093	-0.127844	0.366418	-0.210185	0.134763	-0.032161	0.820939	0.808647	4.15e-13	0.234564	0.0941725	0.203537	0.147828	-0.121724	0.389992	-0.023472	0.868813	-0.26497	0.0576482	-0.0630758	0.656875	-0.131758	0.351805
NUDT1	blue	0.0129924	0.927162	0.266935	0.0557511	0.260106	0.0625672	0.207839	0.13927	-0.259011	0.0637206	-0.141781	0.316045	0.0556774	0.695029	0.105993	0.454545	0.194808	0.166381	-0.471421	0.000419259	-0.0785942	0.579694	-0.583178	5.71e-06	0.00956985	0.946317	-0.216796	0.122647	0.0570101	0.688097	-0.0961092	0.497913	-0.221375	0.114752
LINC00342	blue	-0.000317087	0.99822	-0.163156	0.247805	-0.0456019	0.7482	-0.0817912	0.564322	0.249746	0.0741679	0.122004	0.388895	0.3042	0.0283403	0.0319605	0.822037	-0.254215	0.068971	0.368808	0.00713604	0.109278	0.440606	0.500436	0.000158096	-0.069827	0.622797	0.366139	0.00759699	0.0672206	0.635866	0.092794	0.512922	0.158421	0.261981
C6orf226	blue	0.0494382	0.727802	0.200585	0.153922	0.0636012	0.654197	0.184152	0.191259	-0.217753	0.120963	0.0158925	0.910963	-0.0791279	0.577114	-0.0454926	0.748784	-0.067787	0.633016	-0.537314	4.01e-05	-0.116728	0.409885	-0.350788	0.0107827	0.25075	0.0729732	-0.0895392	0.527877	0.103896	0.463571	-0.14656	0.299839	-0.24249	0.0832617
EML6	blue	-0.030258	0.831375	-0.191024	0.174927	-0.211393	0.132483	-0.362944	0.00818246	0.467993	0.000467838	0.0556711	0.695062	-0.198009	0.159388	-0.198256	0.158858	0.368543	0.00718067	0.743583	2.71e-10	0.342869	0.0128359	-0.041913	0.767977	-0.237573	0.0899063	-0.251499	0.072093	-0.506773	0.000126263	-0.14202	0.315219	0.0926745	0.513467
PLIN2	blue	-0.0162749	0.90883	-0.0802944	0.571495	-0.229796	0.101253	-0.270395	0.0525346	0.312267	0.024213	0.253313	0.0699956	-0.180389	0.200648	-0.272649	0.0505204	0.0322816	0.820279	0.881164	6.87e-18	0.313678	0.0235455	0.181212	0.198566	-0.00910343	0.948929	0.0163094	0.908638	-0.482156	0.000295219	0.0500603	0.724512	0.159283	0.259361
CHP1	blue	0.124012	0.381078	-0.190147	0.176954	-0.145262	0.304185	-0.460896	0.000584912	0.325486	0.018544	0.335253	0.0151179	-0.170059	0.228085	-0.454236	0.000718149	0.0483744	0.733441	0.791586	2.83e-12	0.351587	0.0105923	-0.0494214	0.727891	0.000352975	0.998018	-0.14243	0.31381	-0.548108	2.6e-05	-0.179594	0.202671	-0.0193694	0.891591
SPINK5	blue	-0.0977984	0.490353	-0.349409	0.0111185	-0.0815957	0.565256	-0.112712	0.42629	0.353185	0.0102199	0.112303	0.427977	-0.308541	0.0260517	-0.200589	0.153914	0.330836	0.0165939	0.663304	8.39e-08	0.0853938	0.54723	0.0443064	0.755129	-0.182974	0.194163	-0.228551	0.103167	-0.515435	9.22e-05	-0.242596	0.0831227	0.124947	0.377467
GOT1	blue	0.137606	0.330651	-0.219188	0.118473	-0.262794	0.0598092	-0.285552	0.0401665	0.383991	0.00494946	0.0987667	0.486047	-0.174783	0.215233	-0.249192	0.074833	0.37482	0.00618602	0.774183	1.68e-11	0.361921	0.00837804	-0.0641439	0.651435	-0.220457	0.116303	0.037701	0.790739	-0.630467	5.47e-07	-0.16411	0.245013	0.171429	0.224303
RP11-247L20.4	blue	-0.0458826	0.746702	0.246728	0.0778499	0.268293	0.0544702	0.137118	0.332384	-0.408349	0.00265342	-0.313657	0.0235552	-0.0380349	0.788928	0.217192	0.121947	-0.213532	0.128521	-0.601604	2.39e-06	-0.2311	0.0992763	0.229492	0.101717	0.17297	0.220103	0.0725269	0.60938	0.628043	6.23e-07	0.283423	0.0417433	-0.228786	0.102803
GFM2	blue	0.0482629	0.734033	-0.342114	0.013048	-0.256205	0.0667515	-0.0434625	0.759652	0.332905	0.0158877	0.0950749	0.502571	-0.0125473	0.929651	-0.0158461	0.911222	0.212418	0.130573	0.725717	1.15e-09	0.180074	0.201447	0.0852011	0.548138	-0.14436	0.307231	-0.0442388	0.75549	-0.533146	4.72e-05	-0.304403	0.0282298	0.0478698	0.73612
GUCY1A2	blue	-0.164178	0.244815	0.0395468	0.780742	-0.043833	0.757665	0.308978	0.0258302	0.00748685	0.957989	-0.159293	0.25933	0.0109952	0.938335	0.217905	0.120698	-0.0505049	0.722163	-0.54743	2.67e-05	-0.0590733	0.677416	-0.27985	0.0445037	-0.150415	0.287166	0.102201	0.470935	0.475309	0.00036973	0.0645559	0.649341	0.0868521	0.540383
ADRB1	blue	-0.0715762	0.61409	0.00170569	0.990425	-0.0532367	0.707787	-0.365521	0.00770734	0.0424911	0.764868	0.300061	0.0306767	-0.132239	0.350036	-0.331446	0.0163828	-0.429529	0.00148455	0.677737	3.41e-08	0.176898	0.209645	0.42333	0.00176644	0.186769	0.184915	0.14134	0.317567	-0.0455641	0.748402	0.454465	0.000713149	0.306099	0.0273191
SPTLC3	blue	-0.00314373	0.982353	-0.194547	0.166959	-0.133489	0.345459	-0.42305	0.00178024	0.333963	0.015537	0.322219	0.0198283	-0.239183	0.0876862	-0.561222	1.5e-05	0.0450582	0.751106	0.655304	1.35e-07	0.27765	0.0462766	0.148021	0.294995	0.183956	0.191738	-0.0555632	0.695624	-0.474128	0.000384193	-0.192011	0.172669	-0.153043	0.278729
STAP2	blue	0.198385	0.158582	-0.24789	0.0764149	-0.152612	0.280101	-0.344414	0.0124107	0.320199	0.0206593	0.244051	0.0812351	-0.13154	0.352612	-0.334078	0.0154992	0.368579	0.00717455	0.543599	3.12e-05	0.105252	0.457726	-0.228004	0.104017	0.0404255	0.775995	-0.348633	0.0113112	-0.742826	2.88e-10	-0.479424	0.000323148	-0.181379	0.198147
BBOX1	blue	0.068631	0.628779	0.0422563	0.766131	-0.0288388	0.839177	0.0769475	0.587686	-0.025987	0.8549	0.0432028	0.761045	0.189728	0.177928	0.0249525	0.860617	0.0931321	0.511381	-0.365065	0.00778952	-0.12208	0.388596	-0.229489	0.101722	0.181322	0.198289	0.0683799	0.630039	-0.116237	0.411869	-0.461278	0.000577987	-0.284456	0.0409722
ABHD12B /// MIR4454	blue	0.0766078	0.589341	-0.129873	0.358799	0.000612743	0.99656	-0.420311	0.00192024	0.130477	0.356549	0.328595	0.0173885	-0.23184	0.0981678	-0.48414	0.000276343	-0.1073	0.448969	0.612063	1.43e-06	0.207409	0.140108	0.345789	0.0120426	0.336241	0.0148036	0.000879055	0.995065	-0.32947	0.0170745	-0.0112805	0.936738	-0.202381	0.150194
ACADVL	blue	0.100218	0.479628	-0.20154	0.151931	-0.246106	0.0786255	-0.445577	0.000932075	0.402465	0.00309783	0.290118	0.0369496	-0.0955302	0.500518	-0.322027	0.0199061	0.0862551	0.543181	0.904922	3.47e-20	0.440217	0.00109158	0.122921	0.385314	-0.0920391	0.516371	-0.04064	0.774837	-0.492621	0.000207368	0.0027038	0.984822	0.141639	0.316535
ACSL3	blue	0.061626	0.664288	-0.072358	0.610216	-0.195712	0.164384	-0.0908641	0.521763	0.234785	0.0938529	-0.0104525	0.941373	0.0298443	0.833648	-0.0246114	0.862504	-0.0540347	0.703607	0.674612	4.17e-08	0.264922	0.0576955	0.41317	0.00233244	-0.211611	0.132075	0.330187	0.0168207	-0.138779	0.326504	0.235253	0.0931814	0.198363	0.15863
RBP1	blue	-0.155802	0.270051	-0.0817964	0.564297	-0.218976	0.118839	-0.465445	0.000507169	0.365261	0.00775415	0.256613	0.0663043	-0.294511	0.0340587	-0.422874	0.00178893	0.0775814	0.584603	0.657045	1.22e-07	0.476745	0.000352824	-0.039239	0.782407	0.0517986	0.715343	-0.0919363	0.516842	-0.452705	0.000752418	-0.0423309	0.765729	0.135714	0.337403
CCDC126	blue	0.0271107	0.848697	-0.364273	0.00793434	-0.0225022	0.874188	-0.416193	0.00214924	0.105819	0.455293	0.397589	0.00351459	-0.128702	0.363184	-0.460893	0.000584958	-0.217831	0.120827	0.64516	2.43e-07	0.105296	0.457535	0.336232	0.0148065	0.363026	0.00816694	0.0225653	0.873838	-0.513317	9.96e-05	-0.321327	0.0201917	-0.124935	0.377517
SYPL2	blue	0.168591	0.232186	-0.16731	0.235803	-0.122913	0.385346	-0.332052	0.0161758	0.141067	0.318514	0.343221	0.0127379	-0.13507	0.339724	-0.388726	0.0044003	-0.027213	0.848133	0.750998	1.43e-10	0.053891	0.704359	0.116391	0.411248	0.0201762	0.887103	-0.0297936	0.833927	-0.454273	0.000717338	-0.168661	0.231988	-0.0324648	0.819276
ZNF91	blue	0.00189047	0.989388	-0.180302	0.200869	-0.168744	0.231756	-0.46561	0.000504542	0.260298	0.0623676	0.342461	0.01295	-0.0962446	0.497305	-0.462407	0.00055796	-0.237766	0.0896382	0.874364	2.54e-17	0.199216	0.156809	0.579816	6.65e-06	0.26444	0.0581685	0.087004	0.539673	-0.49259	0.000207587	-0.106937	0.450515	0.0197922	0.889238
ACACA	blue	0.0730166	0.60696	-0.0704813	0.619534	-0.245628	0.0792262	-0.359124	0.00893357	0.421727	0.0018467	0.22951	0.101689	-0.0924792	0.514359	-0.373827	0.00633491	0.0889966	0.530391	0.887731	1.8e-18	0.37485	0.00618162	0.0800359	0.572738	-0.0183543	0.897241	-0.00304146	0.982927	-0.596283	3.09e-06	-0.0440546	0.756477	0.159788	0.257833
PLIN5	blue	0.0713299	0.615313	-0.19377	0.168693	-0.200707	0.153666	-0.356404	0.00950425	0.377362	0.00581885	0.224221	0.110044	-0.138807	0.326407	-0.297404	0.0322593	0.136811	0.333476	0.937975	1.19e-24	0.353931	0.01005	0.0937508	0.508567	-0.138447	0.327673	-0.116886	0.409247	-0.52407	6.68e-05	-0.00835901	0.953101	0.188281	0.18132
ZNF788 /// ZNF788	blue	-0.0953061	0.501528	-0.17907	0.204014	-0.444644	0.000958222	-0.266578	0.0560919	0.352145	0.0104609	0.453234	0.000740413	-0.232873	0.0966381	-0.416027	0.00215895	-0.270776	0.0521892	0.587722	4.63e-06	0.249653	0.074279	0.314311	0.0232512	0.282214	0.0426612	0.197437	0.160621	-0.328631	0.0173755	0.00752133	0.957796	0.242572	0.0831536
ETFDH	blue	0.118022	0.404677	-0.256015	0.0669609	-0.126352	0.372086	-0.331735	0.016284	0.278359	0.0456991	0.165456	0.241111	-0.105141	0.458202	-0.292795	0.0351647	0.18428	0.190944	0.814193	2.13e-13	0.232708	0.0968805	0.111441	0.431558	-0.0931203	0.511435	-0.0726606	0.608719	-0.580682	6.4e-06	-0.24569	0.0791483	-0.0411043	0.772333
SNX16	blue	-0.230167	0.100687	-0.412597	0.00236873	-0.129234	0.361187	-0.197414	0.160672	0.420646	0.00190263	0.13967	0.323377	-0.317538	0.0217989	-0.0685432	0.62922	0.270899	0.0520784	0.322724	0.0196249	0.177619	0.207765	0.189565	0.178307	-0.0526715	0.710753	-0.0709184	0.617358	-0.313841	0.0234695	-0.212429	0.130553	-0.00102573	0.994242
SLC31A2	blue	0.0775751	0.584634	-0.432013	0.00138339	-0.20338	0.148148	-0.00288925	0.983782	0.451255	0.000786213	-0.0227623	0.872746	-0.085303	0.547658	0.169394	0.229936	0.4215	0.00185828	0.587901	4.59e-06	0.040795	0.774001	-0.0932178	0.510991	-0.38951	0.00431471	-0.364042	0.00797705	-0.436883	0.00120278	-0.431698	0.00139589	-0.147949	0.295231
ACTR3C	blue	-0.0217754	0.87822	-0.295499	0.0334347	-0.15698	0.266401	-0.311407	0.0246271	0.407466	0.00271628	0.191935	0.172842	-0.185634	0.187648	-0.150279	0.287607	0.374463	0.0062392	0.695479	1.05e-08	0.380456	0.00539774	-0.0695607	0.624127	-0.180479	0.20042	-0.238771	0.0882502	-0.555867	1.89e-05	-0.235334	0.0930655	0.0703368	0.620254
AZGP1 /// AZGP1P1	blue	0.200256	0.154613	-0.112206	0.42838	-0.146895	0.298724	-0.253786	0.069456	0.161221	0.253533	0.0867362	0.540926	-0.136663	0.334004	-0.292476	0.0353735	0.212383	0.130638	0.389199	0.00434843	0.14471	0.306049	-0.247891	0.0764137	-0.036715	0.796093	0.135871	0.336841	-0.323123	0.0194655	-0.168823	0.231533	-0.309764	0.0254356
ZNF691	blue	-0.0938886	0.507941	-0.0354768	0.80283	-0.201195	0.152647	-0.207148	0.14062	0.0454153	0.749197	0.144101	0.308108	-0.169339	0.230091	-0.183979	0.191683	-0.237266	0.0903346	0.510858	0.000108967	0.0748097	0.598134	0.428565	0.00152556	0.170712	0.226276	0.00247131	0.986127	-0.185817	0.187206	0.240877	0.0853966	0.197545	0.16039
MYADM	blue	-0.0458628	0.746808	0.0736375	0.603897	0.352765	0.0103168	0.171364	0.224483	-0.352878	0.0102906	-0.205852	0.143176	0.253211	0.0701121	0.317535	0.0218002	-0.175338	0.213756	-0.57362	8.78e-06	-0.287292	0.0389149	0.0895259	0.527938	-0.0220414	0.876744	0.221997	0.11371	0.636035	4.04e-07	0.247197	0.0772674	-0.306594	0.027058
SPNS2	blue	0.130201	0.357576	-0.125831	0.374075	-0.217525	0.121364	-0.325589	0.0185047	0.406965	0.00275254	0.277963	0.0460202	-0.237854	0.0895157	-0.373086	0.00644801	0.32978	0.0169645	0.74534	2.33e-10	0.349162	0.0111794	-0.173332	0.219125	-0.0643575	0.650349	-0.193852	0.16851	-0.71341	2.93e-09	-0.303394	0.0287834	0.0940514	0.507203
ST7-AS1	blue	0.0303988	0.830602	0.138492	0.327515	0.262761	0.0598422	0.247188	0.0772786	-0.276421	0.0472917	-0.0425919	0.764327	-0.00804018	0.954888	0.108916	0.442131	0.0304064	0.83056	-0.588424	4.48e-06	-0.205312	0.14425	-0.342916	0.0128226	0.0303128	0.831074	0.0264395	0.852401	0.298373	0.0316743	-0.165998	0.23955	-0.366557	0.00752303
IPO5P1	blue	0.0865125	0.541974	-0.257393	0.0654542	-0.29547	0.0334528	-0.395396	0.00371768	0.337561	0.0143923	0.441636	0.00104715	-0.195238	0.165427	-0.529647	5.4e-05	-0.217925	0.120664	0.893058	5.69e-19	0.256372	0.0665681	0.325968	0.0183609	0.242185	0.0836615	0.0173927	0.902597	-0.567297	1.16e-05	-0.150889	0.285631	0.0507563	0.720836
IVD	blue	0.0804444	0.570774	0.00905165	0.94922	-0.188697	0.180341	0.0204409	0.885632	0.123731	0.382165	-0.0227979	0.872549	-0.0342952	0.809272	0.120531	0.394691	0.113789	0.421853	0.578842	6.95e-06	0.122697	0.386187	-0.0132939	0.925477	-0.433277	0.00133435	-0.0801962	0.571967	-0.149441	0.290332	0.1231	0.384617	0.278931	0.0452369
HPS5	blue	-0.0623327	0.66067	-0.108649	0.443257	-0.182775	0.194657	0.222857	0.112281	0.306918	0.0268887	-0.276004	0.0476396	0.142812	0.3125	0.384153	0.00492966	0.190024	0.177239	0.447407	0.000882603	-0.0508107	0.720549	0.3799	0.00547143	-0.376261	0.00597548	-0.0746169	0.59908	-0.147481	0.296778	-0.0443018	0.755153	0.299697	0.0308894
SLX4IP	blue	-0.0231679	0.870497	-0.131931	0.351168	-0.231185	0.0991478	-0.0477321	0.736852	0.201509	0.151994	-0.0457793	0.747253	-0.0780259	0.582447	0.00601775	0.966228	-0.0560221	0.693234	0.236937	0.0907955	0.0224756	0.874335	0.387281	0.00456188	0.148463	0.293539	-0.130564	0.356227	-0.263429	0.0591718	-0.0722187	0.610905	0.308671	0.0259857
LOC100288152	blue	-0.326355	0.0182148	-0.234336	0.0945011	-0.0673524	0.635202	0.0631645	0.656422	0.364602	0.00787387	0.139619	0.323555	-0.0713527	0.6152	0.0156747	0.912179	0.124254	0.380143	0.272829	0.0503622	0.0387219	0.785205	0.225652	0.107733	-0.099325	0.483573	0.0573218	0.686479	-0.220016	0.117053	-0.195957	0.163845	0.15016	0.287992
PRRX2	blue	-0.163055	0.248102	0.151452	0.283816	0.169487	0.229678	0.138386	0.327888	-0.273732	0.0495755	-0.0691231	0.626315	-0.00259319	0.985443	0.15119	0.284661	0.000170313	0.999044	-0.678306	3.29e-08	-0.209353	0.136349	-0.429399	0.00149005	0.0255322	0.857412	-0.199358	0.156509	0.376399	0.00595569	-0.0731854	0.606126	-0.197847	0.159737
FKBP1B	blue	-0.151948	0.282225	0.0170774	0.904355	0.0854505	0.546964	0.271501	0.0515385	-0.012996	0.927142	-0.371793	0.00664953	-0.133599	0.345059	0.356953	0.0093865	0.480446	0.000312425	-0.438698	0.00114105	-0.1146	0.41853	-0.294201	0.0342562	-0.333961	0.0155376	-0.163134	0.247868	0.156871	0.266738	-0.283986	0.041322	-0.259096	0.0636304
SECISBP2L	blue	-0.0837635	0.554934	-0.137345	0.331576	-0.0766641	0.589066	-0.348289	0.0113977	0.38015	0.00543816	0.114752	0.417908	-0.0972128	0.492967	-0.289772	0.0371861	-0.0567369	0.689516	0.622347	8.41e-07	0.335609	0.0150038	0.508487	0.000118722	0.0582362	0.681742	0.0959735	0.498523	-0.286065	0.0397941	0.127715	0.366908	0.245176	0.0797984
IDI1	blue	0.0826338	0.560302	-0.267566	0.0551533	-0.210305	0.134534	-0.271519	0.0515221	0.388054	0.00447479	0.319852	0.0208051	0.00962865	0.945987	-0.345394	0.0121475	0.0293697	0.836257	0.783716	6.45e-12	0.299688	0.0308945	0.0519259	0.714673	-0.00103968	0.994164	0.0236215	0.867985	-0.571204	9.77e-06	-0.310063	0.025287	-0.023647	0.867843
DUSP16	blue	0.172424	0.221587	-0.282344	0.0425621	-0.343213	0.0127402	-0.272993	0.0502191	0.525121	6.42e-05	0.157928	0.263487	-0.157386	0.265151	-0.242763	0.0829038	0.311401	0.0246303	0.83934	7.71e-15	0.356001	0.00959135	0.0444853	0.754171	-0.106733	0.451386	-0.255743	0.0672619	-0.718405	2.02e-09	-0.387221	0.00456867	0.0476602	0.737234
UNC5B	blue	-0.0285239	0.84091	-0.23325	0.0960841	-0.273037	0.0501804	-0.46068	0.000588846	0.393543	0.00389724	0.327468	0.0178002	-0.285929	0.0398923	-0.46719	0.000479919	0.0965559	0.495908	0.860493	2.94e-16	0.448577	0.000852218	0.114716	0.418058	-0.00167477	0.990598	-0.116773	0.409703	-0.625855	6.99e-07	-0.22579	0.107512	0.167305	0.235819
CHRAC1	blue	-0.0276079	0.845956	0.227662	0.10455	0.268313	0.054452	-0.0801364	0.572255	-0.365601	0.00769298	0.0104286	0.941507	-0.0411657	0.772003	-0.190835	0.175363	-0.177167	0.208941	-0.617816	1.06e-06	-0.0707603	0.618145	-0.136313	0.335256	0.39789	0.00348757	0.0332661	0.814893	0.289979	0.0370443	0.00202248	0.988647	-0.384873	0.00484286
ABHD12	blue	0.133373	0.345883	-0.194684	0.166654	0.0462618	0.744679	-0.209226	0.136591	0.0617447	0.663679	0.26771	0.0550168	-0.264355	0.058252	-0.346556	0.0118416	0.144608	0.306393	0.3929	0.00396132	0.104891	0.459276	-0.128187	0.365125	0.118152	0.404155	-0.127322	0.368397	-0.484802	0.000270289	-0.367143	0.00742056	-0.27167	0.0513877
MAF	blue	0.0688365	0.62775	-0.0378627	0.789862	0.148974	0.291862	-0.100306	0.479244	-0.177515	0.208034	0.125537	0.375202	-0.0871656	0.538917	-0.209341	0.136371	-0.186942	0.184501	-0.584991	5.25e-06	-0.0392422	0.782389	-0.0586573	0.679565	0.449463	0.000829845	0.121032	0.392714	0.192531	0.171486	-0.196881	0.161827	-0.427367	0.00157796
GUSBP5	blue	0.118821	0.401482	0.360744	0.00860815	0.126742	0.370601	-0.0501558	0.724007	-0.291308	0.0361474	0.00197193	0.98893	0.0633702	0.655374	-0.0806606	0.569736	-0.130863	0.355114	-0.460914	0.000584568	-0.101639	0.473392	-0.124487	0.379241	0.078052	0.58232	0.0962979	0.497065	0.283681	0.0415496	-0.0736192	0.603987	-0.181703	0.197333
FAM73B	blue	0.0700927	0.621471	-0.277845	0.0461165	-0.266972	0.0557161	-0.328825	0.0173055	0.415195	0.00220825	0.242982	0.0826182	-0.199399	0.156421	-0.364497	0.00789312	0.0708336	0.61778	0.898663	1.59e-19	0.247384	0.0770375	0.164824	0.242937	-0.000184478	0.998964	-0.180563	0.200207	-0.592363	3.73e-06	-0.156201	0.268813	0.131665	0.352148
TXNL4B	blue	-0.070691	0.61849	-0.18203	0.196514	-0.0973917	0.492168	0.0484601	0.732986	0.240857	0.0854238	-0.166962	0.236795	-0.0428336	0.763027	0.226724	0.106027	0.40842	0.00264842	0.603416	2.19e-06	0.032274	0.820321	0.0351566	0.804574	-0.384365	0.00490396	-0.390019	0.00425993	-0.396153	0.00364645	-0.120754	0.393809	0.20939	0.136278
GET4 /// SUN1	blue	0.19946	0.156293	-0.302246	0.029424	-0.144084	0.308167	-0.376344	0.00596358	0.331602	0.0163296	0.407292	0.00272887	-0.0968318	0.494672	-0.425285	0.00167279	0.207434	0.14006	0.741948	3.1e-10	0.260501	0.0621558	-0.131851	0.351465	0.0245939	0.862601	-0.180539	0.200266	-0.728126	9.54e-10	-0.373305	0.00641444	-0.0874703	0.537493
H3F3A	blue	0.109789	0.438458	0.145102	0.304724	0.00620697	0.965166	0.120261	0.395757	-0.183525	0.192799	-0.20627	0.142348	-0.10848	0.44397	-0.081129	0.56749	-0.0576076	0.684997	-0.285105	0.0404936	-0.0108603	0.93909	0.0898674	0.526359	0.205232	0.14441	-0.0652819	0.645658	0.05441	0.701644	0.140866	0.319209	0.137817	0.329899
FLJ16734	blue	-0.0042077	0.976382	-0.0162151	0.909164	-0.14635	0.300538	-0.325385	0.0185829	0.19655	0.162547	0.255227	0.0678352	-0.00245959	0.986193	-0.309784	0.0254255	-0.0725841	0.609097	0.586253	4.96e-06	0.167016	0.23664	0.41883	0.00199997	0.236861	0.0909018	-0.136233	0.335545	-0.492166	0.000210631	-0.198	0.159408	0.337751	0.014334
ATF7IP2	blue	0.0804197	0.570893	0.0414127	0.770672	-0.12253	0.386838	-0.262025	0.0605882	0.263664	0.0589372	0.175652	0.212924	0.140719	0.31972	-0.298878	0.0313729	-0.288168	0.0382966	0.52979	5.37e-05	0.220234	0.116681	0.455886	0.000682825	0.240328	0.0861333	0.107785	0.446913	-0.262825	0.0597778	-0.0380111	0.789057	0.236529	0.091369
DBT	blue	0.00372126	0.979112	-0.113218	0.4242	-0.257014	0.0658662	-0.425686	0.00165416	0.241324	0.0848012	0.290159	0.0369217	-0.176916	0.209598	-0.468872	0.000454923	-0.231934	0.0980276	0.824615	5.74e-14	0.230178	0.10067	0.565126	1.27e-05	0.325573	0.018511	0.0770063	0.5874	-0.507438	0.000123287	0.0122242	0.931458	0.191454	0.17394
LINC00302	blue	0.0227032	0.873073	0.020303	0.886399	0.14555	0.303216	0.142352	0.31408	-0.135736	0.337324	-0.111477	0.431407	-0.0766692	0.589041	0.0585881	0.679922	0.276272	0.0474157	-0.416439	0.00213491	-0.200568	0.153958	-0.412028	0.00240521	0.0489991	0.730128	-0.283374	0.0417806	0.0108464	0.939168	-0.191691	0.173398	-0.377501	0.00579938
TTLL7	blue	-0.0566072	0.69019	-0.109705	0.438808	-0.273709	0.0495957	-0.260575	0.0620792	0.381398	0.00527499	0.147518	0.296655	-0.123409	0.383414	-0.147791	0.295752	-0.10828	0.444815	0.626229	6.86e-07	0.178567	0.205307	0.345529	0.0121116	-0.14773	0.295954	0.241737	0.0842537	-0.0185853	0.895955	0.15669	0.267296	0.12181	0.389657
ZNF782	blue	0.042032	0.767337	-0.31114	0.0247573	-0.143538	0.310023	-0.237994	0.0893216	0.169617	0.229314	0.328905	0.0172766	0.0765031	0.589851	-0.284846	0.040684	-0.185347	0.188342	0.554611	1.99e-05	0.20139	0.152243	0.398912	0.00339694	0.160807	0.254772	0.105943	0.454758	-0.361182	0.0085219	-0.135258	0.339046	0.0936514	0.509019
EBP	blue	0.138719	0.326715	-0.19364	0.168984	-0.343448	0.012675	-0.341832	0.013128	0.391209	0.00413431	0.306553	0.0270796	-0.177219	0.208806	-0.478437	0.000333809	0.0798348	0.573706	0.834102	1.61e-14	0.342552	0.0129243	-0.0357962	0.801091	0.0964891	0.496208	-0.174332	0.216438	-0.696586	9.75e-09	-0.199013	0.157242	0.0912859	0.519824
STEAP1B	blue	-0.222061	0.113603	-0.178988	0.204224	-0.164193	0.244771	0.00336526	0.98111	0.401175	0.00320363	-0.0543156	0.702137	-0.245837	0.0789634	0.0243602	0.863894	0.450475	0.000804953	0.563066	1.39e-05	0.215178	0.125532	-0.0921136	0.516031	-0.48856	0.000238154	-0.0377258	0.790604	-0.241059	0.0851537	-0.0520863	0.713829	0.118998	0.400774
POPDC2	blue	-0.0650734	0.646715	-0.0770115	0.587374	-0.12106	0.392602	0.51364	9.85e-05	0.0293214	0.836522	-0.0220658	0.876609	0.109898	0.438002	0.290169	0.0369149	0.0345631	0.80781	-0.354117	0.0100081	-0.353598	0.0101255	-0.151167	0.284733	-0.174138	0.216958	-0.104968	0.458947	0.244694	0.0804105	-0.07186	0.612682	0.0425833	0.764373
HSD3B7	blue	-0.100596	0.477968	0.0251244	0.859667	0.10705	0.450033	0.198338	0.158683	-0.110761	0.43439	-0.211676	0.131954	-0.104964	0.458963	0.379	0.00559253	0.215323	0.125271	-0.506631	0.000126904	-0.222239	0.113306	-0.228407	0.10339	-0.236569	0.091313	-0.0740512	0.60186	0.357761	0.0092158	-0.038364	0.787144	-0.254837	0.0682711
PPP1R10	blue	-0.0071836	0.95969	-0.155112	0.272203	-0.282492	0.0424487	-0.260576	0.0620783	0.261735	0.0608843	0.161664	0.252214	-0.122342	0.387575	-0.179539	0.202813	-0.165321	0.241499	0.361714	0.00841803	0.10122	0.475226	0.41767	0.00206443	0.222977	0.112084	-0.104432	0.461255	-0.231641	0.0984649	0.138329	0.328091	0.201673	0.151655
SNX9	blue	-0.0884362	0.532993	0.134248	0.3427	0.231494	0.0986847	0.423689	0.00174889	-0.161138	0.253781	-0.46078	0.000587015	0.0447052	0.752994	0.465271	0.000509958	0.322269	0.0198082	-0.674777	4.12e-08	-0.206246	0.142396	-0.352366	0.0104093	-0.356771	0.00942548	-0.120255	0.395781	0.500901	0.000155535	-0.00234489	0.986837	-0.231177	0.0991599
PKIG	blue	-0.125347	0.375934	0.255064	0.0680169	0.129925	0.358605	0.445987	0.000920781	-0.415866	0.00216841	-0.352841	0.0102991	-0.0305356	0.829851	0.402866	0.0030656	-0.0436137	0.758841	-0.723157	1.41e-09	-0.34999	0.0109758	-0.207178	0.14056	-0.147983	0.295118	0.175368	0.213677	0.71268	3.1e-09	0.282612	0.0423575	-0.298783	0.0314295
ZBTB44	blue	0.0338202	0.811865	-0.219876	0.117293	-0.221298	0.114881	-0.505556	0.000131879	0.208304	0.138368	0.416326	0.00214145	-0.168093	0.233588	-0.661201	9.53e-08	-0.409821	0.00255154	0.790766	3.08e-12	0.303902	0.0285035	0.628575	6.05e-07	0.454877	0.000704245	0.186658	0.185182	-0.457326	0.000653263	0.039123	0.783034	0.143147	0.311357
CDC42EP5	blue	-0.174308	0.2165	0.261286	0.0613439	0.160924	0.254422	0.159055	0.260052	-0.273487	0.0497878	-0.15875	0.260978	-0.151675	0.2831	0.064818	0.648011	0.0039014	0.978101	-0.573567	8.8e-06	0.00652554	0.96338	-0.0872467	0.538538	0.00277005	0.984451	0.227511	0.104787	0.531666	4.99e-05	0.139556	0.323775	-0.00748509	0.957999
C10orf11	blue	-0.103046	0.467256	0.159563	0.258513	0.251425	0.0721797	0.273033	0.0501836	-0.272389	0.0507492	-0.281302	0.0433642	0.0153245	0.914133	0.392231	0.004029	0.122685	0.386235	-0.680665	2.83e-08	-0.186911	0.184575	-0.469341	0.000448155	-0.167285	0.235874	-0.0830795	0.558181	0.512956	0.000100956	0.0902851	0.524431	-0.307252	0.0267148
CLK1	blue	-0.25201	0.0714976	-0.276647	0.0471037	0.068136	0.631263	0.0208305	0.883467	0.178486	0.205517	-0.206011	0.14286	0.0465363	0.743216	0.0927763	0.513003	0.127535	0.36759	0.199136	0.156981	0.047766	0.736672	0.34361	0.0126302	-0.0975774	0.491339	0.0597788	0.673778	-0.0921053	0.516068	-0.0388033	0.784765	0.123265	0.383975
MRPL14	blue	0.207626	0.139685	-0.25798	0.0648206	-0.266773	0.0559056	-0.175792	0.212553	0.44232	0.00102629	0.119827	0.397478	-0.105404	0.457072	-0.098242	0.488378	0.472275	0.000407903	0.637859	3.66e-07	0.204524	0.145831	-0.355627	0.00967293	-0.238122	0.0891439	-0.285972	0.0398614	-0.663316	8.38e-08	-0.445134	0.000944406	-0.0638092	0.653138
DKK3	blue	-0.0138367	0.922443	0.130311	0.357168	0.193283	0.169786	0.032986	0.816424	-0.263173	0.0594278	-0.244533	0.0806165	-0.0383959	0.786971	0.210017	0.135081	0.101132	0.475611	-0.454494	0.000712523	-0.265804	0.0568373	-0.180426	0.200552	-0.0390415	0.783475	-0.221502	0.114538	0.203568	0.147765	-0.343055	0.0127839	-0.385792	0.00473383
MED4	blue	-0.162085	0.250965	-0.0283791	0.841707	0.158345	0.262212	-0.0122839	0.931124	-0.21203	0.131294	-0.0515892	0.716445	-0.0645247	0.6495	-0.0835644	0.555878	-0.0759858	0.592376	-0.382253	0.00516557	-0.0171663	0.903859	0.206189	0.142508	0.211834	0.13166	0.239435	0.0873432	0.246335	0.0783389	-0.0938427	0.508149	-0.296294	0.03294
SLC40A1	blue	-0.136321	0.33523	-0.0509893	0.719607	-0.0588907	0.678359	-0.335994	0.0148816	0.154876	0.272942	0.172006	0.222725	-0.141	0.318746	-0.0910695	0.520819	-0.268775	0.0540211	0.296088	0.0330675	0.411698	0.00242658	0.275937	0.0476964	-0.0442151	0.755618	0.211151	0.132938	0.235082	0.0934263	0.201861	0.151266	0.0674207	0.634858
SLC5A6	blue	0.0288376	0.839184	-0.0340286	0.810727	-0.0494765	0.727599	-0.170179	0.227753	0.285817	0.0399738	-0.0779954	0.582595	-0.112936	0.425364	0.0387489	0.785059	0.367523	0.00735489	0.629736	5.69e-07	0.278776	0.0453623	-0.0417318	0.768953	-0.342145	0.0130392	-0.291038	0.0363283	-0.392932	0.0039581	0.00912385	0.948815	0.281049	0.0435612
FAXDC2	blue	0.0151444	0.915138	-0.156174	0.268896	-0.238476	0.0886558	-0.361823	0.00839703	0.385234	0.00479972	0.265197	0.0574268	-0.280618	0.0438978	-0.360083	0.00873958	0.0467455	0.742101	0.907402	1.85e-20	0.340132	0.0136193	0.145801	0.302376	-0.0865285	0.541899	-0.0689663	0.6271	-0.452309	0.000761516	0.0615836	0.664505	0.135332	0.33878
ACLY	blue	0.0137328	0.923023	-0.110693	0.434673	-0.242189	0.0836572	-0.162842	0.248727	0.450792	0.000797268	0.10297	0.467588	-0.00746835	0.958093	-0.0714041	0.614944	0.127717	0.3669	0.820561	9.67e-14	0.26502	0.0575998	-0.023751	0.867267	-0.26102	0.0616183	-0.145131	0.304626	-0.444316	0.000967598	-0.0568952	0.688694	0.139688	0.323315
SGPP1	blue	-0.101053	0.475959	-0.100756	0.477263	0.312994	0.023867	0.274848	0.0486169	-0.209465	0.136135	-0.162916	0.248511	0.153767	0.276435	0.341052	0.0133515	0.0459462	0.746363	-0.580261	6.52e-06	-0.275051	0.0484445	0.0108236	0.939296	-0.0798288	0.573735	0.00775978	0.956459	0.482086	0.000295912	-0.0925344	0.514107	-0.379156	0.00557131
LOC101929243	blue	0.0389611	0.78391	-0.0362511	0.798615	-0.0645986	0.649124	-0.387972	0.00448402	0.0744045	0.600123	0.363111	0.00815095	-0.219538	0.11787	-0.512043	0.000104375	-0.188916	0.179827	0.554774	1.97e-05	0.222197	0.113376	0.0659723	0.642164	0.331865	0.0162393	0.16291	0.248529	-0.402754	0.00307451	0.174518	0.215941	0.0143221	0.919731
CREG1	blue	-0.0237117	0.867484	-0.298486	0.0316068	-0.134717	0.341001	-0.213384	0.128793	0.400918	0.00322508	0.208293	0.13839	-0.229396	0.101864	-0.176895	0.209652	0.278025	0.0459697	0.840068	6.95e-15	0.273612	0.0496792	0.0872248	0.53864	-0.260826	0.0618194	-0.171501	0.224108	-0.484827	0.000270059	-0.283397	0.0417628	0.0145184	0.918634
LOC101928198 /// MFAP3L	blue	0.0363403	0.79813	-0.400149	0.00328999	-0.170211	0.227664	-0.463643	0.000536767	0.286843	0.039235	0.477808	0.000340764	-0.309908	0.0253637	-0.613263	1.34e-06	-0.0740899	0.60167	0.712679	3.1e-09	0.283757	0.0414926	0.101522	0.473903	0.286946	0.0391612	0.0612891	0.666014	-0.578346	7.11e-06	-0.206251	0.142386	-0.147274	0.297465
MEF2A	blue	-0.00170938	0.990404	0.0786874	0.579243	0.136079	0.336096	-0.000522218	0.997068	-0.173181	0.219534	0.0156627	0.912246	-0.0379892	0.789176	-0.169279	0.230258	-0.359375	0.00888249	-0.4663	0.000493645	-0.0955072	0.500621	0.408642	0.00263285	0.45132	0.000784649	0.31704	0.0220179	0.292748	0.0351957	-0.0945366	0.505004	-0.199161	0.156927
BAIAP2L1	blue	-0.0560657	0.693006	-0.207379	0.140167	-0.167937	0.234028	-0.246557	0.0780622	0.302656	0.0291936	0.270687	0.0522701	-0.274414	0.0489877	-0.338626	0.0140677	0.111898	0.429657	0.669056	5.9e-08	0.235012	0.0935278	0.0997825	0.481551	0.119012	0.40072	0.0455465	0.748496	-0.535384	4.32e-05	-0.18232	0.19579	0.0847898	0.550079
IGKC /// IGKV2-28 /// IGKV2-28 /// IGKV2D-28 /// IGKV2D-28	blue	-0.000291137	0.998366	-0.0372697	0.79308	-0.15849	0.261771	0.0259186	0.855278	0.0843931	0.551953	-0.110219	0.436657	0.155532	0.270891	0.0451008	0.750878	-0.145516	0.303334	0.245064	0.0799397	0.154378	0.274507	0.311664	0.0245027	-0.0103243	0.942091	-0.0782881	0.581176	-0.0213427	0.880622	0.152813	0.27946	0.607999	1.75e-06
LOC100130872 /// SPON2	blue	-0.0838615	0.554469	0.431918	0.00138715	0.0543312	0.702056	0.0647169	0.648524	-0.423151	0.00177523	-0.0902771	0.524468	-0.0754155	0.595165	-0.0613221	0.665845	-0.438537	0.00114641	-0.578478	7.07e-06	-0.081725	0.564638	0.195332	0.16522	0.315953	0.0225023	0.398001	0.00347759	0.592445	3.71e-06	0.283918	0.0413726	-0.207737	0.139469
TMEM63C	blue	0.235012	0.0935277	-0.237043	0.0906468	-0.366136	0.00759754	-0.309054	0.025792	0.296424	0.0328593	0.184674	0.18998	-0.203296	0.148319	-0.348682	0.0112988	0.0941653	0.506686	0.69916	8.16e-09	0.108207	0.445124	0.0603754	0.670707	0.0710772	0.616568	-0.177312	0.208563	-0.637129	3.81e-07	-0.39843	0.00343939	-0.131392	0.353158
CAMK1D	blue	-0.053789	0.704893	0.0920091	0.516508	0.173184	0.219524	-0.0352578	0.804023	-0.19872	0.157866	0.0319795	0.821934	-0.140459	0.320623	-0.236256	0.0917544	-0.125527	0.375243	-0.414034	0.00227872	-0.0652064	0.646041	0.0655011	0.644548	0.456702	0.000665921	-0.122846	0.385605	0.0159211	0.910804	-0.0763538	0.590579	-0.12406	0.38089
GUCY2C	blue	0.105484	0.456729	0.0181388	0.898441	0.021194	0.881448	0.0244434	0.863434	-0.232722	0.0968601	0.167521	0.235206	0.0148814	0.916607	-0.135534	0.338054	-0.0222336	0.875678	-0.326886	0.018016	-0.0759796	0.592406	-0.229259	0.102075	0.247355	0.077073	0.0243799	0.863785	-0.0276187	0.845896	-0.302862	0.0290786	-0.287963	0.0384407
CMTM8	blue	0.0538363	0.704645	-0.141267	0.31782	-0.2418	0.08417	-0.357999	0.00916598	0.336024	0.0148722	0.225948	0.10726	-0.275547	0.0480244	-0.429633	0.00148021	0.0978054	0.490322	0.893973	4.64e-19	0.28918	0.0375928	0.129935	0.358568	0.0402882	0.776736	-0.0658443	0.642812	-0.580241	6.53e-06	-0.138969	0.325834	0.124145	0.380562
PLA2R1	blue	0.077969	0.582722	-0.175719	0.212746	-0.247263	0.0771864	-0.441756	0.00104345	0.270418	0.0525129	0.347859	0.0115063	0.0340093	0.810833	-0.441553	0.00104969	-0.328521	0.0174151	0.61368	1.31e-06	0.256735	0.0661704	0.613125	1.35e-06	0.236109	0.0919627	0.542604	3.25e-05	-0.187081	0.18417	0.099444	0.483047	0.0773479	0.585738
C21orf119	blue	0.0139914	0.921578	0.0166048	0.90699	0.0336943	0.812553	0.0418748	0.768183	-0.0210192	0.882419	0.0111706	0.937354	-0.0990384	0.484843	-0.038245	0.787789	0.128319	0.364627	-0.232641	0.0969796	0.0994346	0.483088	-0.377539	0.00579406	0.0351884	0.804401	0.0332976	0.814721	-0.0258309	0.855762	-0.183588	0.192645	-0.213594	0.128408
ANKDD1A	blue	0.0401148	0.777672	-0.174686	0.215491	-0.0772839	0.586049	0.200687	0.153708	0.144979	0.305139	-0.0578795	0.683588	0.0856959	0.545808	0.180368	0.2007	0.0223576	0.87499	0.38156	0.00525411	-0.167395	0.235563	0.151064	0.285067	-0.296376	0.0328892	-0.246751	0.0778202	-0.0193925	0.891462	-0.186264	0.186128	-0.0668333	0.637817
HSD17B7P2	blue	-0.0639733	0.652302	0.10131	0.474833	0.215935	0.124176	0.0379255	0.789521	0.0368267	0.795486	-0.146232	0.300932	0.161664	0.252214	0.090464	0.523606	0.101564	0.473721	0.267979	0.0547644	0.0420183	0.767411	0.0198421	0.888961	-0.125229	0.376384	-0.0681432	0.631226	-0.157207	0.265703	-0.0687408	0.628229	0.0552991	0.697001
CDKL2	blue	0.0316697	0.823631	-0.236835	0.0909378	-0.270312	0.0526095	-0.338659	0.0140577	0.340421	0.0135347	0.291287	0.0361612	-0.163919	0.245569	-0.361269	0.00850487	-0.0321762	0.820856	0.885483	2.87e-18	0.288159	0.0383026	0.202454	0.150043	0.0336386	0.812857	-0.0711851	0.616032	-0.515115	9.33e-05	0.0261503	0.853998	0.127136	0.369104
ACAD9	blue	0.0519852	0.714361	-0.0586081	0.679819	-0.121816	0.389632	-0.576576	7.7e-06	0.149602	0.28981	0.456329	0.000673597	-0.235244	0.0931945	-0.607873	1.76e-06	-0.0937936	0.508373	0.765895	3.71e-11	0.200178	0.154777	0.235421	0.0929412	0.390877	0.00416902	-0.138936	0.32595	-0.631455	5.19e-07	-0.0828767	0.559146	-0.00356066	0.980013
DNAJB4	blue	-0.175716	0.212755	-0.0923074	0.515144	0.116132	0.412297	0.0967444	0.495063	-0.208466	0.138054	-0.0840064	0.553783	-0.164129	0.244956	0.169349	0.230062	-0.147657	0.296197	-0.345645	0.0120809	-0.258596	0.0641615	0.218582	0.11952	0.147553	0.296539	0.159001	0.260216	0.318238	0.021494	-0.0205276	0.88515	-0.310306	0.0251666
GLYATL1 /// LOC100287413	blue	0.183834	0.19204	-0.254829	0.0682801	-0.196439	0.16279	-0.383966	0.00495254	0.224051	0.11032	0.315085	0.0228957	-0.179427	0.203098	-0.364209	0.00794604	-0.0255113	0.857528	0.835813	1.27e-14	0.177709	0.207529	0.212421	0.130568	0.0696633	0.623614	-0.0155034	0.913135	-0.53519	4.35e-05	-0.232311	0.0974679	-0.0144551	0.918988
CDCA4	blue	0.140308	0.32115	0.0876059	0.536861	0.320134	0.0206865	-0.17543	0.213512	-0.255785	0.0672149	0.248698	0.0754306	-0.0554919	0.695996	-0.362033	0.00835653	0.0609024	0.667999	-0.341051	0.0133517	-0.0945985	0.504724	-0.379384	0.00554053	0.36415	0.00795703	-0.0585309	0.680218	-0.184019	0.191584	-0.26246	0.0601466	-0.422507	0.00180725
DOPEY2	blue	0.0938404	0.50816	-0.294287	0.0342013	-0.18278	0.194643	-0.387652	0.00451993	0.437463	0.00118273	0.403491	0.00301587	-0.174228	0.216715	-0.469369	0.000447761	0.00870208	0.951178	0.87494	2.28e-17	0.282605	0.0423629	0.29317	0.0349203	0.0874467	0.537603	-0.0173549	0.902808	-0.596832	3.01e-06	-0.248368	0.0758313	-0.0328107	0.817383
IL1A	blue	-0.0395583	0.78068	-0.134123	0.34315	-0.0919156	0.516937	0.0188785	0.894322	0.26771	0.0550173	0.189823	0.177707	-0.0698085	0.622889	-0.0914504	0.519069	0.167082	0.236453	0.352196	0.0104491	0.0713816	0.615056	0.116179	0.412105	-0.162373	0.250112	0.0391237	0.78303	-0.14333	0.310731	-0.0843348	0.552229	-0.0315571	0.824248
EIF5A2	blue	-0.0115384	0.935295	-0.0442051	0.755671	0.182382	0.195635	-0.000156423	0.999122	-0.138136	0.328773	-0.0760518	0.592053	0.0578993	0.683486	0.110816	0.43416	-0.0611706	0.666622	-0.543618	3.12e-05	-0.0684148	0.629864	-0.0797348	0.574188	-0.00391002	0.978053	0.203124	0.148671	0.513197	0.00010007	0.0258246	0.855797	-0.274911	0.0485636
GK5	blue	0.029735	0.834248	-0.323374	0.0193661	-0.16951	0.229613	-0.299215	0.0311729	0.4325	0.0013643	0.134603	0.341413	-0.174758	0.2153	-0.260819	0.0618264	0.0840452	0.553599	0.874664	2.4e-17	0.278606	0.0454989	0.32916	0.017185	-0.0972893	0.492625	-0.0203547	0.886111	-0.441176	0.00106135	-0.161215	0.253551	0.0335235	0.813486
SLC31A1	blue	0.0556076	0.695393	-0.239924	0.0866798	-0.154309	0.274726	-0.270694	0.0522631	0.412055	0.0024035	0.146531	0.299937	-0.113409	0.423413	-0.191568	0.173681	0.300964	0.0301533	0.853779	8.76e-16	0.228934	0.102575	0.0159413	0.910691	-0.127498	0.36773	-0.36612	0.0076003	-0.646046	2.31e-07	-0.254361	0.0688052	0.107093	0.44985
ANO10	blue	0.0199188	0.888535	-0.214452	0.126844	-0.108383	0.44438	-0.434123	0.00130234	0.294598	0.0340031	0.315346	0.0227768	-0.377229	0.00583761	-0.480473	0.000312148	0.272933	0.0502716	0.650333	1.81e-07	0.287814	0.0385452	-0.18786	0.182317	-0.0230242	0.871294	-0.150445	0.287069	-0.528727	5.59e-05	-0.254435	0.068722	-0.144603	0.306409
UNG	blue	-0.00338914	0.980976	-0.050192	0.723815	-0.159712	0.258063	-0.530589	5.21e-05	0.214503	0.126752	0.390298	0.00423024	-0.314213	0.0232967	-0.609674	1.61e-06	-0.110136	0.437004	0.835766	1.28e-14	0.276208	0.0474689	0.315568	0.0226762	0.30296	0.0290238	-0.075623	0.594149	-0.546409	2.78e-05	-0.0612911	0.666004	-0.0130815	0.926664
SLC25A35	blue	0.15232	0.281035	-0.205966	0.142949	-0.306165	0.0272843	-0.359133	0.00893188	0.339365	0.0138462	0.319389	0.0210005	-0.151514	0.283616	-0.370313	0.00688708	-0.00980687	0.944989	0.880237	8.25e-18	0.300576	0.0303775	0.0597094	0.674135	0.00682988	0.961673	-0.104994	0.458833	-0.546066	2.82e-05	-0.0434636	0.759645	0.111973	0.429348
CDK5	blue	0.160324	0.256219	-0.325962	0.018363	-0.33823	0.0141876	-0.234402	0.0944068	0.341898	0.0131091	0.218493	0.119675	-0.190274	0.176661	-0.2269	0.105748	0.260002	0.0626764	0.788136	4.08e-12	0.219984	0.117108	-0.150216	0.287809	-0.115815	0.413579	-0.236899	0.0908487	-0.702463	6.47e-09	-0.390366	0.00422299	0.0465355	0.74322
GULP1	blue	-0.322444	0.0197375	0.0258442	0.855689	0.0208893	0.883141	-0.465837	0.000500938	0.0834399	0.556469	0.171746	0.223435	-0.257351	0.0654999	-0.434455	0.00128999	-0.132912	0.347565	0.571332	9.71e-06	0.45584	0.000683788	0.344946	0.0122671	0.308421	0.0261126	0.181819	0.197041	-0.239193	0.0876732	0.110026	0.437462	-0.00246657	0.986154
LRRC69	blue	-0.105355	0.457283	-0.145446	0.303567	-0.0272653	0.847845	-0.146562	0.299832	0.0610887	0.667042	0.303412	0.028773	0.247399	0.0770188	-0.0912191	0.520131	-0.217866	0.120765	0.316994	0.0220382	-0.0747269	0.59854	0.34642	0.011877	-0.00178278	0.989992	0.0736319	0.603924	-0.171197	0.224943	-0.162401	0.250028	0.244134	0.0811281
AZGP1	blue	0.185168	0.188778	-0.0726953	0.608547	-0.0471088	0.740167	-0.256822	0.0660751	0.131656	0.352182	-0.0186487	0.895601	-0.0831448	0.557871	-0.195513	0.164821	0.239234	0.0876164	0.349726	0.0110404	0.0739963	0.60213	-0.117095	0.408401	-0.101103	0.475739	0.131948	0.351105	-0.238383	0.0887835	-0.141428	0.317262	-0.302651	0.0291966
CYCS	blue	-0.0177286	0.900726	-0.112133	0.428682	-0.136163	0.335793	-0.51828	8.3e-05	0.221644	0.114301	0.251365	0.0722495	-0.120788	0.393674	-0.532801	4.78e-05	-0.112543	0.426985	0.643028	2.74e-07	0.355224	0.00976148	0.494117	0.000196977	0.264896	0.0577205	0.13104	0.354461	-0.378844	0.00561373	0.0384682	0.786579	0.155857	0.269881
CD55	blue	-0.215486	0.12498	-0.0350514	0.805147	0.148493	0.293441	0.231072	0.0993182	-0.170583	0.226633	-0.0191825	0.89263	-0.0527885	0.710139	0.209271	0.136506	-0.0469051	0.741251	-0.46296	0.000548389	-0.140589	0.320172	0.0688779	0.627542	0.0852048	0.548121	-0.0199132	0.888566	0.417221	0.00208989	-0.042126	0.766832	-0.37976	0.00549011
SCG2	blue	-0.0388592	0.784462	0.347226	0.0116681	0.175156	0.214239	0.295309	0.0335539	-0.293692	0.0345832	-0.126767	0.370506	0.0276024	0.845986	0.182809	0.194573	-0.0619267	0.662747	-0.51346	9.91e-05	-0.386624	0.00463708	-0.19497	0.16602	-0.0312274	0.826055	-0.0203362	0.886214	0.343449	0.0126747	-0.123718	0.382215	-0.219168	0.118507
DHFR	blue	0.0422789	0.766009	0.300247	0.0305684	0.15806	0.263085	-0.16861	0.232131	0.135549	0.337997	-0.223581	0.111089	0.0662468	0.640777	0.0203446	0.886167	0.294022	0.0343706	0.314229	0.0232893	0.303209	0.0288858	-0.150114	0.288143	-0.153463	0.277397	-0.0571568	0.687336	-0.150334	0.287428	0.223308	0.111538	0.0305175	0.82995
CALU	blue	-0.0367984	0.79564	0.127984	0.365889	0.119116	0.400306	0.328991	0.0172456	-0.199977	0.155199	-0.296839	0.032604	0.0909194	0.521509	0.398453	0.00343736	0.068831	0.627777	-0.721478	1.6e-09	-0.145156	0.304544	-0.337898	0.0142889	-0.22547	0.108025	0.131368	0.353244	0.635275	4.21e-07	0.0846365	0.550802	-0.232967	0.0964999
MBOAT2	blue	0.0272453	0.847955	-0.368893	0.00712174	-0.0952485	0.501788	-0.327851	0.0176591	0.364141	0.00795859	0.2028	0.149332	-0.224248	0.11	-0.308713	0.0259645	0.406902	0.00275713	0.684864	2.15e-08	0.165695	0.240422	-0.0605288	0.669918	-0.073805	0.603072	-0.16108	0.253954	-0.687763	1.77e-08	-0.521789	7.28e-05	-0.244903	0.0801448
AF086126 /// C16orf52	blue	-0.0559021	0.693858	0.0845501	0.551211	0.188425	0.180982	0.229405	0.101851	-0.0236977	0.867562	-0.177756	0.207408	0.0861112	0.543857	0.242181	0.0836676	0.187803	0.182451	-0.45696	0.000660664	-0.295468	0.0334545	0.00613212	0.965586	0.00439443	0.975335	-0.149286	0.290838	0.178977	0.204252	-0.373136	0.00644035	-0.398592	0.00342503
SCRN1	blue	-0.077675	0.584149	0.303314	0.0288277	-0.0417599	0.768802	0.19215	0.172351	-0.00575941	0.967677	-0.201034	0.152983	0.105958	0.454696	0.245968	0.078799	-0.176011	0.211975	-0.418693	0.00200751	0.125152	0.376679	0.129965	0.358457	-0.0210223	0.882402	0.395569	0.00370133	0.487227	0.000249134	0.41406	0.00227713	0.207223	0.140472
NPL	blue	-0.051703	0.715846	0.0641038	0.651639	-0.132723	0.348258	0.0662026	0.641	0.186128	0.186455	-0.169892	0.228548	0.112822	0.425833	0.143185	0.311228	0.0331703	0.815417	0.541777	3.35e-05	0.120628	0.394307	0.461395	0.000575874	-0.189831	0.177688	-0.0219971	0.87699	-0.11788	0.405246	0.106989	0.450294	0.328615	0.0173812
NDUFV3	blue	-0.000408987	0.997704	0.055678	0.695026	-0.0436774	0.758499	-0.334713	0.015292	0.130448	0.356655	-0.0610367	0.667309	-0.0463327	0.744301	-0.0699805	0.622031	0.196313	0.163066	0.3138	0.0234888	0.139961	0.322359	-0.128867	0.362566	-0.0365985	0.796726	-0.271115	0.0518842	-0.338285	0.0141709	0.0124873	0.929987	0.147397	0.297058
PROS1	blue	-0.14274	0.312748	-0.0843048	0.55237	0.153263	0.278032	-0.11203	0.429108	-0.168896	0.23133	0.0911007	0.520675	-0.16301	0.248234	-0.187089	0.18415	-0.217872	0.120755	-0.560051	1.58e-05	-0.0880911	0.534599	0.099185	0.484193	0.329137	0.0171933	0.181777	0.197146	0.362011	0.00836076	-0.100003	0.480578	-0.298849	0.0313904
TSPAN13	blue	0.0962767	0.49716	0.171969	0.222827	-0.306034	0.0273538	-0.260252	0.0624151	0.0796031	0.574822	0.162576	0.249512	0.0804309	0.570839	-0.278412	0.0456556	-0.352004	0.0104939	0.479127	0.000326322	0.306576	0.0270677	0.361683	0.00842404	0.140499	0.320483	0.382207	0.0051714	-0.0371194	0.793896	0.265236	0.0573887	0.298523	0.0315846
SLC9A2	blue	0.0172791	0.903231	-0.0652053	0.646047	-0.191249	0.174412	-0.551846	2.23e-05	0.274196	0.0491753	0.429484	0.00148646	-0.173351	0.219073	-0.584403	5.4e-06	-0.301472	0.0298625	0.724204	1.3e-09	0.443246	0.000998657	0.243482	0.0819691	0.358045	0.00915629	0.167125	0.23633	-0.465999	0.00049838	-0.0339769	0.811009	-0.0557264	0.694774
MCEE	blue	-0.0852022	0.548133	-0.249962	0.0739097	-0.165602	0.240689	-0.372664	0.00651322	0.2319	0.0980783	0.22348	0.111255	-0.256036	0.0669375	-0.503933	0.000139723	0.0659206	0.642426	0.575349	8.13e-06	0.320322	0.0206079	-0.0275513	0.846268	0.245318	0.0796187	0.0386752	0.785458	-0.57994	6.61e-06	-0.262638	0.0599665	0.0290232	0.838162
MT1F	blue	0.186301	0.186038	0.1417	0.316322	0.187545	0.183065	0.322285	0.0198015	-0.336706	0.0146576	-0.257985	0.0648154	0.0697755	0.623054	0.209187	0.136667	0.221578	0.114411	-0.439407	0.00111772	-0.335862	0.0149235	-0.181845	0.196975	0.0385864	0.785939	-0.0808201	0.568971	-0.0143433	0.919613	-0.0988232	0.485796	-0.143126	0.311429
ITGB8	blue	-0.0382517	0.787753	-0.351323	0.0106548	-0.280745	0.0437985	-0.256984	0.0658992	0.416262	0.00214521	0.286235	0.0396716	-0.111974	0.42934	-0.379197	0.00556579	-0.0711838	0.616039	0.521773	7.28e-05	0.306583	0.0270641	0.496333	0.000182443	0.136941	0.333015	0.394552	0.00379856	-0.360183	0.00871956	-0.264863	0.0577525	0.0458907	0.746658
ACAA2	blue	0.138727	0.326686	-0.181567	0.197675	-0.251199	0.0724448	-0.261072	0.0615645	0.27353	0.0497511	0.343037	0.012789	-0.163113	0.247929	-0.307335	0.0266715	-0.0591997	0.676764	0.807981	4.49e-13	0.286542	0.0394501	-0.0122894	0.931094	-0.11914	0.400208	-0.0851424	0.548415	-0.34618	0.0119397	0.0688208	0.627828	0.116737	0.409847
MPC2	blue	0.133613	0.345008	-0.127963	0.36597	-0.208952	0.137117	-0.580033	6.59e-06	0.219822	0.117384	0.399935	0.00330829	-0.152514	0.280415	-0.631257	5.24e-07	-0.210747	0.133698	0.821617	8.45e-14	0.440833	0.00107209	0.197884	0.159658	0.287752	0.0385889	0.160373	0.256071	-0.501666	0.000151397	0.0342232	0.809665	0.0114301	0.935901
FAM110A	blue	0.274939	0.0485392	0.110268	0.436449	0.196983	0.161605	-0.0418374	0.768384	-0.174822	0.215128	-0.152944	0.279045	0.0644594	0.649831	0.00734549	0.958782	0.231519	0.0986468	-0.27978	0.0445592	-0.219943	0.117178	-0.336597	0.0146915	0.137275	0.331825	-0.33999	0.0136611	-0.196688	0.162248	-0.281911	0.0428935	-0.329467	0.0170754
ZNF253	blue	-0.0927659	0.51305	-0.179147	0.203816	-0.14674	0.299238	-0.152177	0.281491	0.230956	0.0994931	0.133177	0.346599	-0.0437327	0.758202	-0.122074	0.388622	-0.290422	0.0367432	0.514028	9.71e-05	0.161789	0.251842	0.475018	0.000373249	0.155514	0.270949	0.287592	0.0387023	-0.105146	0.45818	0.126249	0.37248	0.012621	0.929239
[truncated: 3,830 more rows]
