# Supplementary material for: Identification of Biomarkers Associated With CD4+ T-Cell Infiltration With Gene Coexpression Network in Dermatomyositis
Source: Front Immunol. 2022 May 30;13:854848. doi: 10.3389/fimmu.2022.854848 (PMC9196312; doi:10.3389/fimmu.2022.854848)
Supplement: Supplementary Table S6 — Representative genes of Functional Enrichment analysis. [file Table_6.xls]

## Sheet: Sheet1
Gene name
AIF1
CCL5
CCL8
CCR1
CCR5
CCRL2
CD80
CD86
CD163
CD274
CXCL11
DDX58
DYNLT1
EIF3L
FAS
GBP5
GNLY
GZMA
HAVCR2
HLA-A
HSH2D
IFI35
IFIH1
IFITM2
IL15
IL15RA
IL18BP
ISG15
ISG20
KLHL6
KLRD1
LILRB1
LILRB2
LY96
MICB
MYD88
NLRC5
PIK3AP1
PTPRC
SAMHD1
SLA
STAT1
STAT2
THEMIS2
TIMP1
TLR1
TLR3
TLR4
TLR8
TMEM173
