# Supplementary material for: Identification of Biomarkers Associated With CD4+ T-Cell Infiltration With Gene Coexpression Network in Dermatomyositis
Source: Front Immunol. 2022 May 30;13:854848. doi: 10.3389/fimmu.2022.854848 (PMC9196312; doi:10.3389/fimmu.2022.854848)
Supplement: Supplementary Table S7 — The Enrichment Analysis results of Transcription Factors of key genes. [file Table_7.xls]

## Sheet: File2.Motifs Enrichment Table
ID	geneSet	motif	NES	AUC	TF_highConf	TF_lowConf	nEnrGenes	rankAtMax	enrichedGenes
1	lasso_gene	cisbp__M2205	7.46	0.383			3	841	C1orf106;EVPL;IFI6
2	lasso_gene	cisbp__M6314	7.39	0.379	IRF9 (directAnnotation).	IRF1; IRF2; IRF3; IRF7 (inferredBy_MotifSimilarity).	2	467	C1orf106;IFI6
3	lasso_gene	cisbp__M6308	7.28	0.374	IRF2 (directAnnotation).	IRF1; IRF3; IRF4; IRF5; IRF6; IRF7; IRF8; IRF9; PRDM1; STAT2 (inferredBy_MotifSimilarity).	2	467	C1orf106;IFI6
4	lasso_gene	cisbp__M1883	7.24	0.372	IRF2 (directAnnotation).	IRF1; IRF3; IRF4; IRF5; IRF6; IRF7; IRF8; IRF9 (inferredBy_MotifSimilarity). PRDM1 (inferredBy_MotifSimilarity_n_Orthology).	2	467	C1orf106;IFI6
5	lasso_gene	cisbp__M6309	7.21	0.371	IRF3 (directAnnotation).	IRF1; IRF2; IRF4; IRF5; IRF6; IRF7; IRF8; IRF9; STAT1; STAT2 (inferredBy_MotifSimilarity).	2	467	C1orf106;IFI6
6	lasso_gene	cisbp__M4415	7.05	0.362			3	841	C1orf106;EVPL;IFI6
7	lasso_gene	cisbp__M6116	7.01	0.361	TP73 (directAnnotation).	TP53; TP63 (inferredBy_MotifSimilarity).	3	4860	C1orf106;EVPL;IFI6
8	lasso_gene	cisbp__M6387	6.91	0.356	NR1I3 (directAnnotation).	NR1H2; NR1H3; NR1I2; NR2F1; NR2F2; RARA; RARB; RARG; RXRA; RXRB (inferredBy_MotifSimilarity).	3	4860	C1orf106;EVPL;IFI6
9	lasso_gene	cisbp__M6494	6.85	0.353	STAT2 (directAnnotation).	IRF1; IRF2; IRF3; IRF4; IRF5; IRF6; IRF7; IRF8; IRF9; STAT1 (inferredBy_MotifSimilarity).	2	467	C1orf106;IFI6
10	lasso_gene	cisbp__M4635	6.82	0.352	STAT2 (directAnnotation).	IRF1; IRF2; IRF3; IRF4; IRF5; IRF6; IRF7; IRF8; MTA3; STAT1 (inferredBy_MotifSimilarity).	2	467	C1orf106;IFI6
11	lasso_gene	cisbp__M2321	6.67	0.344	TP63 (directAnnotation).	TP53; TP73 (inferredBy_MotifSimilarity).	3	2224	C1orf106;EVPL;IFI6
12	lasso_gene	cisbp__M6105	6.66	0.344	TP53 (inferredBy_Orthology).	TP63; TP73 (inferredBy_MotifSimilarity).	2	467	EVPL;IFI6
13	lasso_gene	cisbp__M6313	6.52	0.337	IRF8 (directAnnotation).	BCL11A; EP300; IKZF1; IRF1; IRF2; IRF3; IRF4; IRF5; IRF6; IRF7; IRF9; MTA3; PAX5; PRDM1; SPI1; STAT1; STAT2; STAT3; TBL1XR1 (inferredBy_MotifSimilarity). SPIB (inferredBy_MotifSimilarity_n_Orthology).	2	467	C1orf106;IFI6
14	lasso_gene	cisbp__M6307	6.4	0.331	IRF1 (directAnnotation).	IRF2; IRF3; IRF4; IRF5; IRF6; IRF7; IRF8; IRF9; PRDM1; STAT1; STAT2; STAT3; TBL1XR1 (inferredBy_MotifSimilarity).	2	467	C1orf106;IFI6
15	lasso_gene	cisbp__M1271	6.39	0.33			2	467	C1orf106;IFI6
16	lasso_gene	cisbp__M6106	6.38	0.33	TP73 (inferredBy_Orthology).	TP53; TP63 (inferredBy_MotifSimilarity).	3	2224	C1orf106;EVPL;IFI6
17	lasso_gene	cisbp__M5148	6.3	0.326			3	4860	C1orf106;EVPL;IFI6
18	lasso_gene	cisbp__M1929	6.22	0.322	TP53 (directAnnotation).	TP63; TP73 (inferredBy_MotifSimilarity).	2	467	EVPL;IFI6
19	lasso_gene	cisbp__M6115	6.19	0.32	TP73 (directAnnotation).	TP53; TP63 (inferredBy_MotifSimilarity).	2	467	EVPL;IFI6
20	lasso_gene	cisbp__M5576	5.67	0.295	IRF7 (directAnnotation).	IRF1; IRF2; IRF4; IRF8; IRF9 (inferredBy_MotifSimilarity). PRDM1 (inferredBy_MotifSimilarity_n_Orthology).	2	467	C1orf106;IFI6
21	lasso_gene	cisbp__M2307	5.62	0.292	PRDM1 (directAnnotation).	IRF1; IRF2; IRF3; IRF4; IRF5; IRF6; IRF7; IRF8; IRF9 (inferredBy_MotifSimilarity).	2	467	C1orf106;IFI6
22	lasso_gene	cisbp__M5882	5.48	0.286	TBX19 (directAnnotation).	EOMES; T; TBR1; TBX20; TBX6 (inferredBy_MotifSimilarity). TBX1; TBX10 (inferredBy_MotifSimilarity_n_Orthology).	3	4860	C1orf106;EVPL;IFI6
23	lasso_gene	cisbp__M2351	5.46	0.285		MEF2A; MEF2C (inferredBy_MotifSimilarity).	2	467	C1orf106;IFI6
24	lasso_gene	cisbp__M1882	5.42	0.283	IRF1 (directAnnotation).	EP300; IKZF1; IRF2; IRF3; IRF4; IRF5; IRF6; IRF7; IRF8; IRF9; MTA3; PRDM1; SPI1; STAT1; STAT2; STAT3; TBL1XR1 (inferredBy_MotifSimilarity).	2	841	C1orf106;IFI6
25	lasso_gene	cisbp__M6102	5.38	0.281	TFAP2A (inferredBy_Orthology).	TFAP2B; TFAP2C (inferredBy_MotifSimilarity). TFAP2D; TFAP2E (inferredBy_MotifSimilarity_n_Orthology).	2	841	EVPL;IFI6
26	lasso_gene	cisbp__M4959	5.28	0.276	PBX4 (inferredBy_Orthology).		2	841	C1orf106;EVPL
27	lasso_gene	cisbp__M5578	5.2	0.272	IRF8 (directAnnotation).	IRF2; IRF3; IRF4; IRF5; IRF7; IRF9 (inferredBy_MotifSimilarity).	2	841	C1orf106;IFI6
28	lasso_gene	cisbp__M5913	5.08	0.266	TFAP2A (directAnnotation).	TFAP2B; TFAP2C (inferredBy_MotifSimilarity). TFAP2D; TFAP2E (inferredBy_MotifSimilarity_n_Orthology).	2	841	EVPL;IFI6
29	lasso_gene	cisbp__M5805	4.88	0.256	SCRT2 (directAnnotation).	SCRT1 (inferredBy_MotifSimilarity).	3	1270	C1orf106;EVPL;IFI6
30	lasso_gene	cisbp__M5163	4.8	0.252	PITX1; PITX2; PITX3 (inferredBy_Orthology).	DMBX1 (inferredBy_MotifSimilarity). GSC; GSC2; OTX2 (inferredBy_MotifSimilarity_n_Orthology).	3	4860	C1orf106;EVPL;IFI6
31	lasso_gene	cisbp__M1299	4.62	0.244	BORCS8-MEF2B; MEF2A; MEF2B; MEF2C; MEF2D (inferredBy_Orthology).		2	841	EVPL;IFI6
32	lasso_gene	cisbp__M4349	4.48	0.237			3	4860	C1orf106;EVPL;IFI6
33	lasso_gene	cisbp__M2010	4.48	0.237	PITX1; PITX2; PITX3 (inferredBy_Orthology).		2	841	C1orf106;EVPL
34	lasso_gene	cisbp__M5916	4.33	0.229	TFAP2A (directAnnotation).	TFAP2B; TFAP2C (inferredBy_MotifSimilarity). TFAP2D; TFAP2E (inferredBy_MotifSimilarity_n_Orthology).	2	875	EVPL;IFI6
35	lasso_gene	cisbp__M3467	4.32	0.229	IRF1 (directAnnotation).	IRF2; IRF3; IRF7 (inferredBy_MotifSimilarity).	2	841	C1orf106;IFI6
36	lasso_gene	cisbp__M2331	4.26	0.226			2	841	C1orf106;IFI6
37	lasso_gene	cisbp__M1461	4.22	0.224			2	841	C1orf106;EVPL
38	lasso_gene	cisbp__M6545	4.04	0.215	HIVEP2 (directAnnotation).		2	841	C1orf106;EVPL
39	lasso_gene	cisbp__M1185	4.03	0.215			3	4860	C1orf106;EVPL;IFI6
40	lasso_gene	cisbp__M5804	3.98	0.212		SCRT1; SCRT2 (inferredBy_MotifSimilarity). ATOH8; MSC; TCF12; TCF21; TCF23; TCF24; TCF3; TCF4 (inferredBy_MotifSimilarity_n_Orthology).	3	4860	C1orf106;EVPL;IFI6
41	lasso_gene	cisbp__M6117	3.97	0.212	TP73 (directAnnotation).	TP53; TP63 (inferredBy_MotifSimilarity).	3	1401	C1orf106;EVPL;IFI6
42	lasso_gene	cisbp__M5717	3.88	0.208	PITX1 (directAnnotation).	CRX; OTX2; PITX2; PITX3; RHOXF2 (inferredBy_MotifSimilarity). GSC; GSC2 (inferredBy_MotifSimilarity_n_Orthology).	3	1270	C1orf106;EVPL;IFI6
43	lasso_gene	cisbp__M4989	3.86	0.207	GSC; GSC2 (inferredBy_Orthology).		2	1270	C1orf106;EVPL
44	lasso_gene	cisbp__M0838	3.77	0.202		DMBX1 (inferredBy_MotifSimilarity). GSC; GSC2; OTX2; PITX1; PITX2; PITX3 (inferredBy_MotifSimilarity_n_Orthology).	2	1270	C1orf106;EVPL
45	lasso_gene	cisbp__M5720	3.75	0.201	PITX3 (directAnnotation).	CRX; GSC; OTX2; PITX1; PITX2 (inferredBy_MotifSimilarity). GSC2 (inferredBy_MotifSimilarity_n_Orthology).	3	1270	C1orf106;EVPL;IFI6
46	lasso_gene	cisbp__M2394	3.72	0.2			1	3	C1orf106
47	lasso_gene	cisbp__M0631	3.68	0.198	DMRT1 (directAnnotation).		1	467	EVPL
48	lasso_gene	cisbp__M0421	3.67	0.197	KLF8 (inferredBy_Orthology).	KLF1; KLF10; KLF11; KLF12; KLF13; KLF14; KLF15; KLF16; KLF17; KLF2; KLF3; KLF4; KLF5; KLF6; KLF9; SP1; SP3; SP4; SP8; SP9 (inferredBy_MotifSimilarity). KLF18; KLF7; SP2; SP6; SP7 (inferredBy_MotifSimilarity_n_Orthology).	1	467	EVPL
49	lasso_gene	cisbp__M0064	3.67	0.197			2	4860	C1orf106;IFI6
50	lasso_gene	cisbp__M0560	3.67	0.197			2	4860	C1orf106;IFI6
51	lasso_gene	cisbp__M1075	3.67	0.197			2	4860	C1orf106;EVPL
52	lasso_gene	cisbp__M6435	3.64	0.196	PRDM1 (directAnnotation).	IRF1; IRF2; IRF3; IRF4; IRF5; IRF6; IRF7; IRF8; IRF9 (inferredBy_MotifSimilarity).	2	1270	C1orf106;IFI6
53	lasso_gene	cisbp__M6403	3.64	0.196	TP53 (directAnnotation).	TP63; TP73 (inferredBy_MotifSimilarity).	3	4860	C1orf106;EVPL;IFI6
54	lasso_gene	cisbp__M3480	3.62	0.195	IRF7 (directAnnotation).		2	1401	C1orf106;IFI6
55	lasso_gene	cisbp__M5924	3.62	0.194	TFAP2C (directAnnotation).	TFAP2A; TFAP2B (inferredBy_MotifSimilarity). TFAP2D; TFAP2E (inferredBy_MotifSimilarity_n_Orthology).	2	841	EVPL;IFI6
56	lasso_gene	cisbp__M0443	3.61	0.194	KLF12 (inferredBy_Orthology).	KLF1; KLF11; KLF13; KLF14; KLF15; KLF16; KLF17; KLF2; KLF3; KLF4; KLF5; KLF6; KLF9; SP1; SP3; SP4; SP8; SP9 (inferredBy_MotifSimilarity). KLF10; KLF18; KLF7; KLF8; SP2; SP6; SP7 (inferredBy_MotifSimilarity_n_Orthology).	1	467	EVPL
57	lasso_gene	cisbp__M2294	3.6	0.194	KLF1 (inferredBy_Orthology).	KLF12; KLF2; KLF4; KLF5 (inferredBy_MotifSimilarity). KLF3; KLF6; KLF7; KLF8 (inferredBy_MotifSimilarity_n_Orthology).	1	467	EVPL
58	lasso_gene	cisbp__M4438	3.6	0.194	ESRRA (directAnnotation).	ESR1; ESR2; PPARG; RARG (inferredBy_MotifSimilarity).	2	841	C1orf106;IFI6
59	lasso_gene	cisbp__M5883	3.59	0.193	TBX20 (directAnnotation).	EOMES; MGA; TBX1; TBX15; TBX4; TBX5 (inferredBy_MotifSimilarity). TBX10 (inferredBy_MotifSimilarity_n_Orthology).	1	467	EVPL
60	lasso_gene	cisbp__M2050	3.57	0.192	TEAD1; TEAD2; TEAD3; TEAD4 (inferredBy_Orthology).		1	467	C1orf106
61	lasso_gene	cisbp__M4707	3.57	0.192	STAT1 (directAnnotation).	STAT2 (inferredBy_MotifSimilarity).	1	467	IFI6
62	lasso_gene	cisbp__M0003	3.57	0.192			1	467	EVPL
63	lasso_gene	cisbp__M1270	3.56	0.192			2	2225	C1orf106;IFI6
64	lasso_gene	cisbp__M6522	3.55	0.191	THRA (directAnnotation).	NR1H3; RARA; THRB (inferredBy_MotifSimilarity). RXRA (inferredBy_MotifSimilarity_n_Orthology).	1	467	C1orf106
65	lasso_gene	cisbp__M5200	3.55	0.191	SNAI1; SNAI2; SNAI3 (inferredBy_Orthology).		3	4860	C1orf106;EVPL;IFI6
66	lasso_gene	cisbp__M0456	3.55	0.191		KLF1; KLF11; KLF12; KLF13; KLF16; KLF17; KLF2; KLF3; KLF4; KLF5; KLF6; SP1; SP3; SP8; SP9 (inferredBy_MotifSimilarity). KLF18; KLF7; KLF8; SP2; SP4; SP6; SP7 (inferredBy_MotifSimilarity_n_Orthology).	1	467	EVPL
67	lasso_gene	cisbp__M5035	3.54	0.191	NR2E3 (inferredBy_Orthology).		1	467	C1orf106
68	lasso_gene	cisbp__M5572	3.52	0.19	IRF3 (directAnnotation).	IRF1; IRF2; IRF4; IRF5; IRF7; IRF8; IRF9; STAT1; STAT2 (inferredBy_MotifSimilarity).	2	4860	C1orf106;IFI6
69	lasso_gene	cisbp__M1512	3.5	0.189			1	467	EVPL
70	lasso_gene	cisbp__M5922	3.49	0.188	TFAP2C (directAnnotation).	TFAP2A; TFAP2B (inferredBy_MotifSimilarity). TFAP2D; TFAP2E (inferredBy_MotifSimilarity_n_Orthology).	2	1270	EVPL;IFI6
71	lasso_gene	cisbp__M1843	3.49	0.188	T (inferredBy_Orthology).	EOMES; MGA; TBR1; TBX1; TBX15; TBX19; TBX20; TBX4; TBX5; TBX6 (inferredBy_MotifSimilarity). TBX10 (inferredBy_MotifSimilarity_n_Orthology).	1	467	EVPL
72	lasso_gene	cisbp__M5482	3.48	0.188	GBX2 (directAnnotation).	EMX2; EN1; GBX1; PAX4; SHOX; SHOX2; VSX1 (inferredBy_MotifSimilarity). EN2; MSX1; MSX2; PAX7 (inferredBy_MotifSimilarity_n_Orthology).	2	4860	C1orf106;IFI6
73	lasso_gene	cisbp__M3228	3.47	0.187	MECOM (directAnnotation).		1	467	EVPL
74	lasso_gene	cisbp__M6405	3.47	0.187	TP73 (directAnnotation).		3	4860	C1orf106;EVPL;IFI6
75	lasso_gene	cisbp__M6404	3.46	0.187	TP63 (directAnnotation).	TP53; TP73 (inferredBy_MotifSimilarity).	2	1401	C1orf106;EVPL
76	lasso_gene	cisbp__M3699	3.46	0.187	TP53 (directAnnotation).	TP63; TP73 (inferredBy_MotifSimilarity).	3	4860	C1orf106;EVPL;IFI6
77	lasso_gene	cisbp__M0386	3.46	0.187		ZIC1; ZIC3; ZIC4; ZIC5 (inferredBy_MotifSimilarity).	1	467	IFI6
78	lasso_gene	cisbp__M0629	3.46	0.187	DMRT3 (directAnnotation).	DMRT1; DMRT2; DMRTA1; DMRTA2; DMRTC2 (inferredBy_MotifSimilarity).	1	467	EVPL
79	lasso_gene	cisbp__M5216	3.45	0.187	EGR2; EGR3; EGR4 (inferredBy_Orthology).	EGR1; KLF11; SP1; WT1 (inferredBy_MotifSimilarity).	1	467	EVPL
80	lasso_gene	cisbp__M2074	3.44	0.186			1	467	EVPL
81	lasso_gene	cisbp__M5919	3.43	0.185	TFAP2B (directAnnotation).	TFAP2A; TFAP2C (inferredBy_MotifSimilarity). TFAP2D; TFAP2E (inferredBy_MotifSimilarity_n_Orthology).	2	1278	EVPL;IFI6
82	lasso_gene	cisbp__M0405	3.42	0.185	KLF7 (inferredBy_Orthology).	KLF1; KLF10; KLF11; KLF12; KLF13; KLF14; KLF15; KLF16; KLF17; KLF2; KLF3; KLF4; KLF5; KLF6; KLF9; SP1; SP3; SP4; SP8; SP9 (inferredBy_MotifSimilarity). KLF18; KLF8; SP2; SP6; SP7 (inferredBy_MotifSimilarity_n_Orthology).	1	467	EVPL
83	lasso_gene	cisbp__M5915	3.42	0.185	TFAP2A (directAnnotation).	TFAP2B; TFAP2C; TFAP2E (inferredBy_MotifSimilarity). TFAP2D (inferredBy_MotifSimilarity_n_Orthology).	3	4860	C1orf106;EVPL;IFI6
84	lasso_gene	cisbp__M5920	3.41	0.184	TFAP2C (directAnnotation).	TFAP2A; TFAP2B; TFAP2E (inferredBy_MotifSimilarity). TFAP2D (inferredBy_MotifSimilarity_n_Orthology).	3	4860	C1orf106;EVPL;IFI6
85	lasso_gene	cisbp__M5628	3.4	0.184	MGA (directAnnotation).	EOMES; T; TBR1; TBX1; TBX15; TBX18; TBX19; TBX2; TBX20; TBX21; TBX22; TBX3; TBX4; TBX5; TBX6 (inferredBy_MotifSimilarity). TBX10 (inferredBy_MotifSimilarity_n_Orthology).	1	467	EVPL
86	lasso_gene	cisbp__M1268	3.38	0.183	IRF2 (inferredBy_Orthology).		2	1612	C1orf106;IFI6
87	lasso_gene	cisbp__M0055	3.37	0.183			3	2224	C1orf106;EVPL;IFI6
88	lasso_gene	cisbp__M6512	3.37	0.182	TCF7L2 (directAnnotation).	LEF1; TCF4; TCF7; TCF7L1 (inferredBy_MotifSimilarity). TCF3 (inferredBy_MotifSimilarity_n_Orthology).	1	467	C1orf106
89	lasso_gene	cisbp__M5499	3.36	0.182	GRHL1 (directAnnotation).	TFCP2; ZNF217 (inferredBy_MotifSimilarity).	3	4860	C1orf106;EVPL;GIMAP6
90	lasso_gene	cisbp__M2133	3.34	0.181			1	467	IFI6
91	lasso_gene	cisbp__M5498	3.34	0.181	GRHL1 (directAnnotation).	GRHL2; TFCP2; TFCP2L1; ZNF217 (inferredBy_MotifSimilarity).	2	4860	C1orf106;EVPL
92	lasso_gene	cisbp__M5092	3.34	0.181			1	467	IFI6
93	lasso_gene	cisbp__M4463	3.34	0.181	IRF4 (directAnnotation).	BCL11A; MTA3; RELA; STAT3; TBL1XR1 (inferredBy_MotifSimilarity).	2	4860	C1orf106;IFI6
94	lasso_gene	cisbp__M1627	3.34	0.181	TBX4 (inferredBy_Orthology).	EOMES; MGA; T; TBR1; TBX1; TBX10; TBX15; TBX18; TBX19; TBX2; TBX20; TBX21; TBX22; TBX3; TBX5; TBX6 (inferredBy_MotifSimilarity).	1	467	EVPL
95	lasso_gene	cisbp__M2488	3.34	0.181			2	2224	C1orf106;EVPL
96	lasso_gene	cisbp__M1098	3.33	0.18		HNF1A (inferredBy_MotifSimilarity_n_Orthology).	3	4860	C1orf106;EVPL;IFI6
97	lasso_gene	cisbp__M2065	3.32	0.18	ESR2 (directAnnotation).	ESR1; ESRRA; PPARG; RARG (inferredBy_MotifSimilarity).	2	841	C1orf106;IFI6
98	lasso_gene	cisbp__M5902	3.3	0.179	TCF4 (directAnnotation).	HAND2; MESP1; TCF3 (inferredBy_MotifSimilarity). ASCL1; ASCL2; TCF12 (inferredBy_MotifSimilarity_n_Orthology).	1	467	EVPL
99	lasso_gene	cisbp__M5898	3.3	0.179	TBX5 (directAnnotation).	EOMES; MGA; T; TBR1; TBX1; TBX10; TBX15; TBX18; TBX19; TBX2; TBX20; TBX21; TBX22; TBX3; TBX4; TBX6 (inferredBy_MotifSimilarity).	1	467	EVPL
100	lasso_gene	cisbp__M0332	3.28	0.178		JUN; JUNB; JUND (inferredBy_MotifSimilarity). ATF2; CREB5 (inferredBy_MotifSimilarity_n_Orthology).	1	467	C1orf106
101	lasso_gene	cisbp__M5911	3.27	0.178	TFAP2A (directAnnotation).	TFAP2B; TFAP2C; TFAP2E (inferredBy_MotifSimilarity). TFAP2D (inferredBy_MotifSimilarity_n_Orthology).	3	4860	C1orf106;EVPL;IFI6
102	lasso_gene	cisbp__M3401	3.27	0.177	HMX3 (inferredBy_Orthology).	HMX1 (inferredBy_MotifSimilarity).	1	467	EVPL
103	lasso_gene	cisbp__M1634	3.26	0.177		EOMES; T; TBX1; TBX15; TBX18; TBX19; TBX2; TBX20; TBX21; TBX3; TBX4; TBX5; TBX6 (inferredBy_MotifSimilarity). TBR1; TBX10 (inferredBy_MotifSimilarity_n_Orthology).	1	467	EVPL
104	lasso_gene	cisbp__M5054	3.26	0.177	WT1 (inferredBy_Orthology).	EGR1; EGR2 (inferredBy_MotifSimilarity). EGR3; EGR4 (inferredBy_MotifSimilarity_n_Orthology).	1	467	EVPL
105	lasso_gene	cisbp__M3471	3.26	0.177	IRF2 (directAnnotation).	IRF1; IRF3; IRF4; IRF5; IRF6; IRF7; IRF8; IRF9 (inferredBy_MotifSimilarity).	2	1612	C1orf106;IFI6
106	lasso_gene	cisbp__M4881	3.26	0.177			2	1876	C1orf106;EVPL
107	lasso_gene	cisbp__M1629	3.26	0.177	TBX5 (inferredBy_Orthology).	EOMES; MGA; T; TBR1; TBX1; TBX10; TBX15; TBX19; TBX2; TBX20; TBX21; TBX22; TBX3; TBX4; TBX6 (inferredBy_MotifSimilarity).	1	467	EVPL
108	lasso_gene	cisbp__M3356	3.25	0.177	NR3C1 (directAnnotation).		1	467	IFI6
109	lasso_gene	cisbp__M2319	3.25	0.177	TCF7L2 (directAnnotation).	LEF1; MBD4; TCF4; TCF7; TCF7L1 (inferredBy_MotifSimilarity). TCF3 (inferredBy_MotifSimilarity_n_Orthology).	2	4860	C1orf106;IFI6
110	lasso_gene	cisbp__M4663	3.25	0.177	ESRRA (directAnnotation).	ESR1; ESR2; RARG (inferredBy_MotifSimilarity).	2	841	C1orf106;IFI6
111	lasso_gene	cisbp__M5928	3.25	0.176	TFCP2 (directAnnotation).	GRHL1; GRHL2; TFCP2L1 (inferredBy_MotifSimilarity). UBP1 (inferredBy_MotifSimilarity_n_Orthology).	1	467	EVPL
112	lasso_gene	cisbp__M1665	3.25	0.176	TEAD1; TEAD2; TEAD3; TEAD4 (inferredBy_Orthology).		1	467	C1orf106
113	lasso_gene	cisbp__M1626	3.24	0.176	TBX2 (inferredBy_Orthology).	EOMES; T; TBR1; TBX1; TBX15; TBX18; TBX19; TBX20; TBX21; TBX3; TBX4; TBX5; TBX6 (inferredBy_MotifSimilarity). TBX10 (inferredBy_MotifSimilarity_n_Orthology).	1	467	EVPL
114	lasso_gene	cisbp__M4453	3.24	0.176	BCL11A (directAnnotation).	EP300; IKZF1; IRF4; IRF8; MTA3; PAX5; RELA; SPI1; SPIB; STAT3; TBL1XR1 (inferredBy_MotifSimilarity). IRF1 (inferredBy_MotifSimilarity_n_Orthology).	2	1270	C1orf106;IFI6
115	lasso_gene	cisbp__M4730	3.22	0.175	ZNF8 (inferredBy_Orthology).		2	4860	C1orf106;IFI6
116	lasso_gene	cisbp__M5946	3.22	0.175	VDR (directAnnotation).	NR1I2 (inferredBy_MotifSimilarity). RXRA (inferredBy_MotifSimilarity_n_Orthology).	2	4860	EVPL;IFI6
117	lasso_gene	cisbp__M6100	3.2	0.174	TFAP2A (inferredBy_Orthology).	TFAP2B; TFAP2C; TFAP2E (inferredBy_MotifSimilarity). TFAP2D (inferredBy_MotifSimilarity_n_Orthology).	3	4860	C1orf106;EVPL;IFI6
118	lasso_gene	cisbp__M6208	3.2	0.174	ELK3 (directAnnotation).	ELF1; ERG (inferredBy_MotifSimilarity).	2	4860	C1orf106;EVPL
119	lasso_gene	cisbp__M5144	3.18	0.173	LEF1; TCF7; TCF7L1; TCF7L2 (inferredBy_Orthology).		1	467	C1orf106
120	lasso_gene	cisbp__M0537	3.18	0.173			1	467	EVPL
121	lasso_gene	cisbp__M6523	3.18	0.173	THRB (directAnnotation).	RARA (inferredBy_MotifSimilarity). THRA (inferredBy_MotifSimilarity_n_Orthology).	2	4860	C1orf106;IFI6
122	lasso_gene	cisbp__M4816	3.17	0.173			2	4860	C1orf106;EVPL
123	lasso_gene	cisbp__M5010	3.16	0.172	TCF12; TCF3; TCF4 (inferredBy_Orthology).	NHLH1; NHLH2 (inferredBy_MotifSimilarity_n_Orthology).	3	4860	C1orf106;EVPL;IFI6
124	lasso_gene	cisbp__M6385	3.16	0.172	NR1I2 (directAnnotation).	NR1I3; RARG; RXRA; RXRB (inferredBy_MotifSimilarity). RARA; RARB (inferredBy_MotifSimilarity_n_Orthology).	3	4860	C1orf106;EVPL;IFI6
125	lasso_gene	cisbp__M5079	3.16	0.172	GLIS1; GLIS3 (inferredBy_Orthology).	GLIS2; ZIC1; ZIC2; ZIC3; ZIC4; ZIC5 (inferredBy_MotifSimilarity_n_Orthology).	1	467	C1orf106
126	lasso_gene	cisbp__M5497	3.15	0.172	GRHL1 (directAnnotation).	GRHL2; ZNF217 (inferredBy_MotifSimilarity).	2	1612	C1orf106;EVPL
127	lasso_gene	cisbp__M5896	3.15	0.172	TBX4 (directAnnotation).	EOMES; MGA; T; TBR1; TBX1; TBX10; TBX15; TBX18; TBX19; TBX2; TBX20; TBX21; TBX22; TBX3; TBX5; TBX6 (inferredBy_MotifSimilarity).	1	467	EVPL
128	lasso_gene	cisbp__M1633	3.15	0.171	TBR1 (inferredBy_Orthology).	EOMES; MGA; T; TBX1; TBX10; TBX15; TBX18; TBX19; TBX2; TBX20; TBX21; TBX22; TBX3; TBX4; TBX5; TBX6 (inferredBy_MotifSimilarity).	1	467	EVPL
129	lasso_gene	cisbp__M0096	3.14	0.171			1	467	IFI6
130	lasso_gene	cisbp__M5886	3.13	0.171	TBX20 (directAnnotation).	EOMES; MGA; TBX1; TBX15; TBX2; TBX21; TBX3; TBX4; TBX5; TBX6 (inferredBy_MotifSimilarity). TBR1; TBX10 (inferredBy_MotifSimilarity_n_Orthology).	1	467	EVPL
131	lasso_gene	cisbp__M1251	3.12	0.17		HSF1 (inferredBy_MotifSimilarity). HSF2; HSF4 (inferredBy_MotifSimilarity_n_Orthology).	1	467	C1orf106
132	lasso_gene	cisbp__M2026	3.11	0.17	IRX1; IRX2; IRX3; IRX4; IRX5; IRX6 (inferredBy_Orthology).		1	467	EVPL
133	lasso_gene	cisbp__M1264	3.1	0.169	IRF4 (inferredBy_Orthology).	IRF3; IRF5; IRF8; IRF9 (inferredBy_MotifSimilarity).	2	2224	C1orf106;IFI6
134	lasso_gene	cisbp__M0062	3.09	0.169			1	467	EVPL
135	lasso_gene	cisbp__M4602	3.09	0.169	NR2C2 (directAnnotation).	ELF1; ELF2; ELF3; ELF5; ETV7; GABPA (inferredBy_MotifSimilarity).	1	467	C1orf106
136	lasso_gene	cisbp__M4912	3.07	0.168			2	1270	C1orf106;IFI6
137	lasso_gene	cisbp__M2042	3.06	0.167	OTX2 (inferredBy_Orthology).	PITX2 (inferredBy_MotifSimilarity_n_Orthology).	3	2224	C1orf106;EVPL;IFI6
138	lasso_gene	cisbp__M0398	3.06	0.167	ZSCAN10 (inferredBy_Orthology).		2	1876	C1orf106;IFI6
139	lasso_gene	cisbp__M0546	3.05	0.167		EGR1; EGR2; EGR3; EGR4; KLF11 (inferredBy_MotifSimilarity). WT1 (inferredBy_MotifSimilarity_n_Orthology).	1	467	EVPL
140	lasso_gene	cisbp__M2127	3.05	0.167			2	4860	EVPL;IFI6
141	lasso_gene	cisbp__M0847	3.05	0.167			2	2224	C1orf106;EVPL
142	lasso_gene	cisbp__M4693	3.05	0.167	SIX5 (directAnnotation).		2	4860	C1orf106;EVPL
143	lasso_gene	cisbp__M2248	3.04	0.166			2	4860	EVPL;IFI6
144	lasso_gene	cisbp__M5699	3.04	0.166	OTX1 (directAnnotation).	DMBX1 (inferredBy_MotifSimilarity). CRX; GSC; GSC2; OTX2 (inferredBy_MotifSimilarity_n_Orthology).	3	2224	C1orf106;EVPL;IFI6
145	lasso_gene	cisbp__M2021	3.04	0.166		PITX2 (inferredBy_MotifSimilarity_n_Orthology).	3	4860	C1orf106;EVPL;IFI6
146	lasso_gene	cisbp__M5887	3.03	0.166	TBX20 (directAnnotation).	EOMES; MGA; TBX1; TBX15; TBX4; TBX5 (inferredBy_MotifSimilarity). TBR1 (inferredBy_MotifSimilarity_n_Orthology).	2	2224	C1orf106;EVPL
147	lasso_gene	cisbp__M1630	3.03	0.166	TBX3 (inferredBy_Orthology).	EOMES; T; TBR1; TBX1; TBX15; TBX18; TBX19; TBX2; TBX20; TBX21; TBX4; TBX5; TBX6 (inferredBy_MotifSimilarity). TBX10 (inferredBy_MotifSimilarity_n_Orthology).	1	467	EVPL
148	lasso_gene	cisbp__M1515	3.02	0.165			2	1612	C1orf106;EVPL
149	lasso_gene	cisbp__M5308	3.01	0.165	BHLHE23 (directAnnotation).	ATOH1; ATOH7; BHLHA15; BHLHE22; FERD3L; MESP2; MSC; NEUROD1; NEUROD2; NEUROG1; NEUROG2; OLIG1; OLIG2; OLIG3; TCF21 (inferredBy_MotifSimilarity). TWIST2 (inferredBy_MotifSimilarity_n_Orthology).	1	467	IFI6
150	lasso_gene	cisbp__M5570	3.01	0.165	HSFY2 (directAnnotation).	HSFY1 (inferredBy_MotifSimilarity).	2	4860	C1orf106;EVPL
