# Supplementary material for: Identification of Biomarkers Associated With CD4+ T-Cell Infiltration With Gene Coexpression Network in Dermatomyositis
Source: Front Immunol. 2022 May 30;13:854848. doi: 10.3389/fimmu.2022.854848 (PMC9196312; doi:10.3389/fimmu.2022.854848)
Supplement: Supplementary Table S8 — The lncRNA-miRNA-mRNA relation pairs. [file Table_8.xls]

## Sheet: File3.lncRNA-miRNA and miRNA-mR
lncRNA	miRNA	mRNA
RP11-356J5.12	hsa-miR-107	C1orf106
RP11-356J5.12	hsa-miR-107	COG8
RP11-356J5.12	hsa-miR-107	EVPL
RP11-356J5.12	hsa-miR-107	GIMAP6
RP11-15K3.1	hsa-miR-107	C1orf106
RP11-15K3.1	hsa-miR-107	COG8
RP11-15K3.1	hsa-miR-107	EVPL
RP11-15K3.1	hsa-miR-107	GIMAP6
RP6-24A23.7	hsa-miR-107	C1orf106
RP6-24A23.7	hsa-miR-107	COG8
RP6-24A23.7	hsa-miR-107	EVPL
RP6-24A23.7	hsa-miR-107	GIMAP6
RP11-111A21.1	hsa-miR-107	C1orf106
RP11-111A21.1	hsa-miR-107	COG8
RP11-111A21.1	hsa-miR-107	EVPL
RP11-111A21.1	hsa-miR-107	GIMAP6
RP11-849H4.4	hsa-miR-107	C1orf106
RP11-849H4.4	hsa-miR-107	COG8
RP11-849H4.4	hsa-miR-107	EVPL
RP11-849H4.4	hsa-miR-107	GIMAP6
RP11-335E6.2	hsa-miR-107	C1orf106
RP11-335E6.2	hsa-miR-107	COG8
RP11-335E6.2	hsa-miR-107	EVPL
RP11-335E6.2	hsa-miR-107	GIMAP6
NUTM2A-AS1	hsa-miR-107	C1orf106
NUTM2A-AS1	hsa-miR-107	COG8
NUTM2A-AS1	hsa-miR-107	EVPL
NUTM2A-AS1	hsa-miR-107	GIMAP6
RP5-991G20.1	hsa-miR-107	C1orf106
RP5-991G20.1	hsa-miR-107	COG8
RP5-991G20.1	hsa-miR-107	EVPL
RP5-991G20.1	hsa-miR-107	GIMAP6
SCGB1B2P	hsa-miR-107	C1orf106
SCGB1B2P	hsa-miR-107	COG8
SCGB1B2P	hsa-miR-107	EVPL
SCGB1B2P	hsa-miR-107	GIMAP6
RP11-275I14.4	hsa-miR-107	C1orf106
RP11-275I14.4	hsa-miR-107	COG8
RP11-275I14.4	hsa-miR-107	EVPL
RP11-275I14.4	hsa-miR-107	GIMAP6
RP11-299J3.8	hsa-miR-107	C1orf106
RP11-299J3.8	hsa-miR-107	COG8
RP11-299J3.8	hsa-miR-107	EVPL
RP11-299J3.8	hsa-miR-107	GIMAP6
PPP3CB-AS1	hsa-miR-107	C1orf106
PPP3CB-AS1	hsa-miR-107	COG8
PPP3CB-AS1	hsa-miR-107	EVPL
PPP3CB-AS1	hsa-miR-107	GIMAP6
AC062029.1	hsa-miR-107	C1orf106
AC062029.1	hsa-miR-107	COG8
AC062029.1	hsa-miR-107	EVPL
AC062029.1	hsa-miR-107	GIMAP6
CTBP1-AS2	hsa-miR-107	C1orf106
CTBP1-AS2	hsa-miR-107	COG8
CTBP1-AS2	hsa-miR-107	EVPL
CTBP1-AS2	hsa-miR-107	GIMAP6
LINC01125	hsa-miR-107	C1orf106
LINC01125	hsa-miR-107	COG8
LINC01125	hsa-miR-107	EVPL
LINC01125	hsa-miR-107	GIMAP6
MIR4534	hsa-miR-107	C1orf106
MIR4534	hsa-miR-107	COG8
MIR4534	hsa-miR-107	EVPL
MIR4534	hsa-miR-107	GIMAP6
RP11-58A18.1	hsa-miR-107	C1orf106
RP11-58A18.1	hsa-miR-107	COG8
RP11-58A18.1	hsa-miR-107	EVPL
RP11-58A18.1	hsa-miR-107	GIMAP6
RP11-778D9.13	hsa-miR-107	C1orf106
RP11-778D9.13	hsa-miR-107	COG8
RP11-778D9.13	hsa-miR-107	EVPL
RP11-778D9.13	hsa-miR-107	GIMAP6
AC010975.1	hsa-miR-107	C1orf106
AC010975.1	hsa-miR-107	COG8
AC010975.1	hsa-miR-107	EVPL
AC010975.1	hsa-miR-107	GIMAP6
LINC01376	hsa-miR-107	C1orf106
LINC01376	hsa-miR-107	COG8
LINC01376	hsa-miR-107	EVPL
LINC01376	hsa-miR-107	GIMAP6
RP11-111A21.1	hsa-miR-107	C1orf106
RP11-111A21.1	hsa-miR-107	COG8
RP11-111A21.1	hsa-miR-107	EVPL
RP11-111A21.1	hsa-miR-107	GIMAP6
RP11-445O3.3	hsa-miR-107	C1orf106
RP11-445O3.3	hsa-miR-107	COG8
RP11-445O3.3	hsa-miR-107	EVPL
RP11-445O3.3	hsa-miR-107	GIMAP6
LINC00400	hsa-miR-107	C1orf106
LINC00400	hsa-miR-107	COG8
LINC00400	hsa-miR-107	EVPL
LINC00400	hsa-miR-107	GIMAP6
LINC00663	hsa-miR-107	C1orf106
LINC00663	hsa-miR-107	COG8
LINC00663	hsa-miR-107	EVPL
LINC00663	hsa-miR-107	GIMAP6
AC012593.1	hsa-miR-107	C1orf106
AC012593.1	hsa-miR-107	COG8
AC012593.1	hsa-miR-107	EVPL
AC012593.1	hsa-miR-107	GIMAP6
RP11-78O22.1	hsa-miR-107	C1orf106
RP11-78O22.1	hsa-miR-107	COG8
RP11-78O22.1	hsa-miR-107	EVPL
RP11-78O22.1	hsa-miR-107	GIMAP6
RP11-114G22.1	hsa-miR-107	C1orf106
RP11-114G22.1	hsa-miR-107	COG8
RP11-114G22.1	hsa-miR-107	EVPL
RP11-114G22.1	hsa-miR-107	GIMAP6
AC022007.5	hsa-miR-107	C1orf106
AC022007.5	hsa-miR-107	COG8
AC022007.5	hsa-miR-107	EVPL
AC022007.5	hsa-miR-107	GIMAP6
PCAT19	hsa-miR-107	C1orf106
PCAT19	hsa-miR-107	COG8
PCAT19	hsa-miR-107	EVPL
PCAT19	hsa-miR-107	GIMAP6
RP11-180P8.3	hsa-miR-107	C1orf106
RP11-180P8.3	hsa-miR-107	COG8
RP11-180P8.3	hsa-miR-107	EVPL
RP11-180P8.3	hsa-miR-107	GIMAP6
AP003774.6	hsa-miR-107	C1orf106
AP003774.6	hsa-miR-107	COG8
AP003774.6	hsa-miR-107	EVPL
AP003774.6	hsa-miR-107	GIMAP6
RP11-290L1.3	hsa-miR-107	C1orf106
RP11-290L1.3	hsa-miR-107	COG8
RP11-290L1.3	hsa-miR-107	EVPL
RP11-290L1.3	hsa-miR-107	GIMAP6
RP11-514D23.3	hsa-miR-107	C1orf106
RP11-514D23.3	hsa-miR-107	COG8
RP11-514D23.3	hsa-miR-107	EVPL
RP11-514D23.3	hsa-miR-107	GIMAP6
RP11-379F4.4	hsa-miR-107	C1orf106
RP11-379F4.4	hsa-miR-107	COG8
RP11-379F4.4	hsa-miR-107	EVPL
RP11-379F4.4	hsa-miR-107	GIMAP6
FAM66C	hsa-miR-107	C1orf106
FAM66C	hsa-miR-107	COG8
FAM66C	hsa-miR-107	EVPL
FAM66C	hsa-miR-107	GIMAP6
RP1-257A7.4	hsa-miR-107	C1orf106
RP1-257A7.4	hsa-miR-107	COG8
RP1-257A7.4	hsa-miR-107	EVPL
RP1-257A7.4	hsa-miR-107	GIMAP6
AC006262.4	hsa-miR-107	C1orf106
AC006262.4	hsa-miR-107	COG8
AC006262.4	hsa-miR-107	EVPL
AC006262.4	hsa-miR-107	GIMAP6
RP11-15B17.1	hsa-miR-107	C1orf106
RP11-15B17.1	hsa-miR-107	COG8
RP11-15B17.1	hsa-miR-107	EVPL
RP11-15B17.1	hsa-miR-107	GIMAP6
RP4-761J14.8	hsa-miR-107	C1orf106
RP4-761J14.8	hsa-miR-107	COG8
RP4-761J14.8	hsa-miR-107	EVPL
RP4-761J14.8	hsa-miR-107	GIMAP6
RP4-671O14.6	hsa-miR-107	C1orf106
RP4-671O14.6	hsa-miR-107	COG8
RP4-671O14.6	hsa-miR-107	EVPL
RP4-671O14.6	hsa-miR-107	GIMAP6
AC069277.2	hsa-miR-107	C1orf106
AC069277.2	hsa-miR-107	COG8
AC069277.2	hsa-miR-107	EVPL
AC069277.2	hsa-miR-107	GIMAP6
CTD-2516F10.2	hsa-miR-107	C1orf106
CTD-2516F10.2	hsa-miR-107	COG8
CTD-2516F10.2	hsa-miR-107	EVPL
CTD-2516F10.2	hsa-miR-107	GIMAP6
LINC01105	hsa-miR-107	C1orf106
LINC01105	hsa-miR-107	COG8
LINC01105	hsa-miR-107	EVPL
LINC01105	hsa-miR-107	GIMAP6
AC000403.4	hsa-miR-107	C1orf106
AC000403.4	hsa-miR-107	COG8
AC000403.4	hsa-miR-107	EVPL
AC000403.4	hsa-miR-107	GIMAP6
LINC01125	hsa-miR-107	C1orf106
LINC01125	hsa-miR-107	COG8
LINC01125	hsa-miR-107	EVPL
LINC01125	hsa-miR-107	GIMAP6
RP11-347J14.7	hsa-miR-107	C1orf106
RP11-347J14.7	hsa-miR-107	COG8
RP11-347J14.7	hsa-miR-107	EVPL
RP11-347J14.7	hsa-miR-107	GIMAP6
CTD-2553L13.10	hsa-miR-107	C1orf106
CTD-2553L13.10	hsa-miR-107	COG8
CTD-2553L13.10	hsa-miR-107	EVPL
CTD-2553L13.10	hsa-miR-107	GIMAP6
RP11-262I2.2	hsa-miR-107	C1orf106
RP11-262I2.2	hsa-miR-107	COG8
RP11-262I2.2	hsa-miR-107	EVPL
RP11-262I2.2	hsa-miR-107	GIMAP6
RP11-6F2.5	hsa-miR-107	C1orf106
RP11-6F2.5	hsa-miR-107	COG8
RP11-6F2.5	hsa-miR-107	EVPL
RP11-6F2.5	hsa-miR-107	GIMAP6
LINC01125	hsa-miR-107	C1orf106
LINC01125	hsa-miR-107	COG8
LINC01125	hsa-miR-107	EVPL
LINC01125	hsa-miR-107	GIMAP6
AC007392.4	hsa-miR-107	C1orf106
AC007392.4	hsa-miR-107	COG8
AC007392.4	hsa-miR-107	EVPL
AC007392.4	hsa-miR-107	GIMAP6
RP5-1160K1.8	hsa-miR-107	C1orf106
RP5-1160K1.8	hsa-miR-107	COG8
RP5-1160K1.8	hsa-miR-107	EVPL
RP5-1160K1.8	hsa-miR-107	GIMAP6
RP11-53O19.3	hsa-miR-107	C1orf106
RP11-53O19.3	hsa-miR-107	COG8
RP11-53O19.3	hsa-miR-107	EVPL
RP11-53O19.3	hsa-miR-107	GIMAP6
RP11-351I21.11	hsa-miR-107	C1orf106
RP11-351I21.11	hsa-miR-107	COG8
RP11-351I21.11	hsa-miR-107	EVPL
RP11-351I21.11	hsa-miR-107	GIMAP6
MIR133A1HG	hsa-miR-107	C1orf106
MIR133A1HG	hsa-miR-107	COG8
MIR133A1HG	hsa-miR-107	EVPL
MIR133A1HG	hsa-miR-107	GIMAP6
RP11-703H8.9	hsa-miR-107	C1orf106
RP11-703H8.9	hsa-miR-107	COG8
RP11-703H8.9	hsa-miR-107	EVPL
RP11-703H8.9	hsa-miR-107	GIMAP6
LINC00839	hsa-miR-107	C1orf106
LINC00839	hsa-miR-107	COG8
LINC00839	hsa-miR-107	EVPL
LINC00839	hsa-miR-107	GIMAP6
CTC-529P8.1	hsa-miR-107	C1orf106
CTC-529P8.1	hsa-miR-107	COG8
CTC-529P8.1	hsa-miR-107	EVPL
CTC-529P8.1	hsa-miR-107	GIMAP6
CTC-459F4.3	hsa-miR-107	C1orf106
CTC-459F4.3	hsa-miR-107	COG8
CTC-459F4.3	hsa-miR-107	EVPL
CTC-459F4.3	hsa-miR-107	GIMAP6
DNM3-IT1	hsa-miR-107	C1orf106
DNM3-IT1	hsa-miR-107	COG8
DNM3-IT1	hsa-miR-107	EVPL
DNM3-IT1	hsa-miR-107	GIMAP6
RP11-166D19.1	hsa-miR-107	C1orf106
RP11-166D19.1	hsa-miR-107	COG8
RP11-166D19.1	hsa-miR-107	EVPL
RP11-166D19.1	hsa-miR-107	GIMAP6
RP4-756G23.5	hsa-miR-107	C1orf106
RP4-756G23.5	hsa-miR-107	COG8
RP4-756G23.5	hsa-miR-107	EVPL
RP4-756G23.5	hsa-miR-107	GIMAP6
RP5-945I17.2	hsa-miR-107	C1orf106
RP5-945I17.2	hsa-miR-107	COG8
RP5-945I17.2	hsa-miR-107	EVPL
RP5-945I17.2	hsa-miR-107	GIMAP6
CTC-276P9.2	hsa-miR-107	C1orf106
CTC-276P9.2	hsa-miR-107	COG8
CTC-276P9.2	hsa-miR-107	EVPL
CTC-276P9.2	hsa-miR-107	GIMAP6
ZNRD1-AS1	hsa-miR-107	C1orf106
ZNRD1-AS1	hsa-miR-107	COG8
ZNRD1-AS1	hsa-miR-107	EVPL
ZNRD1-AS1	hsa-miR-107	GIMAP6
RP11-114G22.1	hsa-miR-107	C1orf106
RP11-114G22.1	hsa-miR-107	COG8
RP11-114G22.1	hsa-miR-107	EVPL
RP11-114G22.1	hsa-miR-107	GIMAP6
RP11-659P15.1	hsa-miR-107	C1orf106
RP11-659P15.1	hsa-miR-107	COG8
RP11-659P15.1	hsa-miR-107	EVPL
RP11-659P15.1	hsa-miR-107	GIMAP6
RP11-66A2.2	hsa-miR-107	C1orf106
RP11-66A2.2	hsa-miR-107	COG8
RP11-66A2.2	hsa-miR-107	EVPL
RP11-66A2.2	hsa-miR-107	GIMAP6
RBMS3-AS1	hsa-miR-107	C1orf106
RBMS3-AS1	hsa-miR-107	COG8
RBMS3-AS1	hsa-miR-107	EVPL
RBMS3-AS1	hsa-miR-107	GIMAP6
RP3-508I15.20	hsa-miR-107	C1orf106
RP3-508I15.20	hsa-miR-107	COG8
RP3-508I15.20	hsa-miR-107	EVPL
RP3-508I15.20	hsa-miR-107	GIMAP6
RP11-114G22.1	hsa-miR-107	C1orf106
RP11-114G22.1	hsa-miR-107	COG8
RP11-114G22.1	hsa-miR-107	EVPL
RP11-114G22.1	hsa-miR-107	GIMAP6
CTC-479C5.10	hsa-miR-107	C1orf106
CTC-479C5.10	hsa-miR-107	COG8
CTC-479C5.10	hsa-miR-107	EVPL
CTC-479C5.10	hsa-miR-107	GIMAP6
LINC01125	hsa-miR-107	C1orf106
LINC01125	hsa-miR-107	COG8
LINC01125	hsa-miR-107	EVPL
LINC01125	hsa-miR-107	GIMAP6
GS1-358P8.4	hsa-miR-107	C1orf106
GS1-358P8.4	hsa-miR-107	COG8
GS1-358P8.4	hsa-miR-107	EVPL
GS1-358P8.4	hsa-miR-107	GIMAP6
LINC00689	hsa-miR-107	C1orf106
LINC00689	hsa-miR-107	COG8
LINC00689	hsa-miR-107	EVPL
LINC00689	hsa-miR-107	GIMAP6
MIR6818	hsa-miR-107	C1orf106
MIR6818	hsa-miR-107	COG8
MIR6818	hsa-miR-107	EVPL
MIR6818	hsa-miR-107	GIMAP6
CECR7	hsa-miR-107	C1orf106
CECR7	hsa-miR-107	COG8
CECR7	hsa-miR-107	EVPL
CECR7	hsa-miR-107	GIMAP6
H19	hsa-miR-107	C1orf106
H19	hsa-miR-107	COG8
H19	hsa-miR-107	EVPL
H19	hsa-miR-107	GIMAP6
RP11-646E18.2	hsa-miR-107	C1orf106
RP11-646E18.2	hsa-miR-107	COG8
RP11-646E18.2	hsa-miR-107	EVPL
RP11-646E18.2	hsa-miR-107	GIMAP6
RP1-302G2.5	hsa-miR-107	C1orf106
RP1-302G2.5	hsa-miR-107	COG8
RP1-302G2.5	hsa-miR-107	EVPL
RP1-302G2.5	hsa-miR-107	GIMAP6
LINC01410	hsa-miR-107	C1orf106
LINC01410	hsa-miR-107	COG8
LINC01410	hsa-miR-107	EVPL
LINC01410	hsa-miR-107	GIMAP6
RP11-66N24.7	hsa-miR-107	C1orf106
RP11-66N24.7	hsa-miR-107	COG8
RP11-66N24.7	hsa-miR-107	EVPL
RP11-66N24.7	hsa-miR-107	GIMAP6
LINC00309	hsa-miR-107	C1orf106
LINC00309	hsa-miR-107	COG8
LINC00309	hsa-miR-107	EVPL
LINC00309	hsa-miR-107	GIMAP6
TTC28-AS1	hsa-miR-107	C1orf106
TTC28-AS1	hsa-miR-107	COG8
TTC28-AS1	hsa-miR-107	EVPL
TTC28-AS1	hsa-miR-107	GIMAP6
RP11-420K14.8	hsa-miR-107	C1orf106
RP11-420K14.8	hsa-miR-107	COG8
RP11-420K14.8	hsa-miR-107	EVPL
RP11-420K14.8	hsa-miR-107	GIMAP6
CTC-459F4.3	hsa-miR-107	C1orf106
CTC-459F4.3	hsa-miR-107	COG8
CTC-459F4.3	hsa-miR-107	EVPL
CTC-459F4.3	hsa-miR-107	GIMAP6
RP11-244B22.6	hsa-miR-107	C1orf106
RP11-244B22.6	hsa-miR-107	COG8
RP11-244B22.6	hsa-miR-107	EVPL
RP11-244B22.6	hsa-miR-107	GIMAP6
RP11-432I5.6	hsa-miR-107	C1orf106
RP11-432I5.6	hsa-miR-107	COG8
RP11-432I5.6	hsa-miR-107	EVPL
RP11-432I5.6	hsa-miR-107	GIMAP6
LL22NC03-86G7.1	hsa-miR-107	C1orf106
LL22NC03-86G7.1	hsa-miR-107	COG8
LL22NC03-86G7.1	hsa-miR-107	EVPL
LL22NC03-86G7.1	hsa-miR-107	GIMAP6
RP11-114G22.1	hsa-miR-107	C1orf106
RP11-114G22.1	hsa-miR-107	COG8
RP11-114G22.1	hsa-miR-107	EVPL
RP11-114G22.1	hsa-miR-107	GIMAP6
AC024132.1	hsa-miR-107	C1orf106
AC024132.1	hsa-miR-107	COG8
AC024132.1	hsa-miR-107	EVPL
AC024132.1	hsa-miR-107	GIMAP6
AC002463.3	hsa-miR-107	C1orf106
AC002463.3	hsa-miR-107	COG8
AC002463.3	hsa-miR-107	EVPL
AC002463.3	hsa-miR-107	GIMAP6
RP11-214K3.24	hsa-miR-107	C1orf106
RP11-214K3.24	hsa-miR-107	COG8
RP11-214K3.24	hsa-miR-107	EVPL
RP11-214K3.24	hsa-miR-107	GIMAP6
RP4-769N13.6	hsa-miR-107	C1orf106
RP4-769N13.6	hsa-miR-107	COG8
RP4-769N13.6	hsa-miR-107	EVPL
RP4-769N13.6	hsa-miR-107	GIMAP6
AC012501.2	hsa-miR-107	C1orf106
AC012501.2	hsa-miR-107	COG8
AC012501.2	hsa-miR-107	EVPL
AC012501.2	hsa-miR-107	GIMAP6
LINC01125	hsa-miR-107	C1orf106
LINC01125	hsa-miR-107	COG8
LINC01125	hsa-miR-107	EVPL
LINC01125	hsa-miR-107	GIMAP6
RP11-272L14.2	hsa-miR-107	C1orf106
RP11-272L14.2	hsa-miR-107	COG8
RP11-272L14.2	hsa-miR-107	EVPL
RP11-272L14.2	hsa-miR-107	GIMAP6
RP11-402G3.3	hsa-miR-107	C1orf106
RP11-402G3.3	hsa-miR-107	COG8
RP11-402G3.3	hsa-miR-107	EVPL
RP11-402G3.3	hsa-miR-107	GIMAP6
LINC01431	hsa-miR-107	C1orf106
LINC01431	hsa-miR-107	COG8
LINC01431	hsa-miR-107	EVPL
LINC01431	hsa-miR-107	GIMAP6
RP11-753N8.1	hsa-miR-107	C1orf106
RP11-753N8.1	hsa-miR-107	COG8
RP11-753N8.1	hsa-miR-107	EVPL
RP11-753N8.1	hsa-miR-107	GIMAP6
HLA-F-AS1	hsa-miR-107	C1orf106
HLA-F-AS1	hsa-miR-107	COG8
HLA-F-AS1	hsa-miR-107	EVPL
HLA-F-AS1	hsa-miR-107	GIMAP6
LINC01351	hsa-miR-107	C1orf106
LINC01351	hsa-miR-107	COG8
LINC01351	hsa-miR-107	EVPL
LINC01351	hsa-miR-107	GIMAP6
SOX9-AS1	hsa-miR-107	C1orf106
SOX9-AS1	hsa-miR-107	COG8
SOX9-AS1	hsa-miR-107	EVPL
SOX9-AS1	hsa-miR-107	GIMAP6
RP11-958F21.3	hsa-miR-107	C1orf106
RP11-958F21.3	hsa-miR-107	COG8
RP11-958F21.3	hsa-miR-107	EVPL
RP11-958F21.3	hsa-miR-107	GIMAP6
RP4-761J14.8	hsa-miR-107	C1orf106
RP4-761J14.8	hsa-miR-107	COG8
RP4-761J14.8	hsa-miR-107	EVPL
RP4-761J14.8	hsa-miR-107	GIMAP6
RP11-404I7.2	hsa-miR-107	C1orf106
RP11-404I7.2	hsa-miR-107	COG8
RP11-404I7.2	hsa-miR-107	EVPL
RP11-404I7.2	hsa-miR-107	GIMAP6
AC092171.4	hsa-miR-107	C1orf106
AC092171.4	hsa-miR-107	COG8
AC092171.4	hsa-miR-107	EVPL
AC092171.4	hsa-miR-107	GIMAP6
AC004053.1	hsa-miR-107	C1orf106
AC004053.1	hsa-miR-107	COG8
AC004053.1	hsa-miR-107	EVPL
AC004053.1	hsa-miR-107	GIMAP6
AC006548.28	hsa-miR-107	C1orf106
AC006548.28	hsa-miR-107	COG8
AC006548.28	hsa-miR-107	EVPL
AC006548.28	hsa-miR-107	GIMAP6
RP11-131K5.2	hsa-miR-107	C1orf106
RP11-131K5.2	hsa-miR-107	COG8
RP11-131K5.2	hsa-miR-107	EVPL
RP11-131K5.2	hsa-miR-107	GIMAP6
RP11-680F8.1	hsa-miR-107	C1orf106
RP11-680F8.1	hsa-miR-107	COG8
RP11-680F8.1	hsa-miR-107	EVPL
RP11-680F8.1	hsa-miR-107	GIMAP6
CTC-459F4.3	hsa-miR-107	C1orf106
CTC-459F4.3	hsa-miR-107	COG8
CTC-459F4.3	hsa-miR-107	EVPL
CTC-459F4.3	hsa-miR-107	GIMAP6
MIR503HG	hsa-miR-107	C1orf106
MIR503HG	hsa-miR-107	COG8
MIR503HG	hsa-miR-107	EVPL
MIR503HG	hsa-miR-107	GIMAP6
RP11-715G15.1	hsa-miR-107	C1orf106
RP11-715G15.1	hsa-miR-107	COG8
RP11-715G15.1	hsa-miR-107	EVPL
RP11-715G15.1	hsa-miR-107	GIMAP6
RP11-499E18.1	hsa-miR-107	C1orf106
RP11-499E18.1	hsa-miR-107	COG8
RP11-499E18.1	hsa-miR-107	EVPL
RP11-499E18.1	hsa-miR-107	GIMAP6
AC007392.4	hsa-miR-107	C1orf106
AC007392.4	hsa-miR-107	COG8
AC007392.4	hsa-miR-107	EVPL
AC007392.4	hsa-miR-107	GIMAP6
RP11-206L10.3	hsa-miR-107	C1orf106
RP11-206L10.3	hsa-miR-107	COG8
RP11-206L10.3	hsa-miR-107	EVPL
RP11-206L10.3	hsa-miR-107	GIMAP6
RP11-111A21.1	hsa-miR-107	C1orf106
RP11-111A21.1	hsa-miR-107	COG8
RP11-111A21.1	hsa-miR-107	EVPL
RP11-111A21.1	hsa-miR-107	GIMAP6
CTD-2145A24.5	hsa-miR-107	C1orf106
CTD-2145A24.5	hsa-miR-107	COG8
CTD-2145A24.5	hsa-miR-107	EVPL
CTD-2145A24.5	hsa-miR-107	GIMAP6
IQCF5-AS1	hsa-miR-107	C1orf106
IQCF5-AS1	hsa-miR-107	COG8
IQCF5-AS1	hsa-miR-107	EVPL
IQCF5-AS1	hsa-miR-107	GIMAP6
AC022007.5	hsa-miR-107	C1orf106
AC022007.5	hsa-miR-107	COG8
AC022007.5	hsa-miR-107	EVPL
AC022007.5	hsa-miR-107	GIMAP6
RP13-494C23.1	hsa-miR-107	C1orf106
RP13-494C23.1	hsa-miR-107	COG8
RP13-494C23.1	hsa-miR-107	EVPL
RP13-494C23.1	hsa-miR-107	GIMAP6
AC005540.3	hsa-miR-107	C1orf106
AC005540.3	hsa-miR-107	COG8
AC005540.3	hsa-miR-107	EVPL
AC005540.3	hsa-miR-107	GIMAP6
RP11-142O6.1	hsa-miR-107	C1orf106
RP11-142O6.1	hsa-miR-107	COG8
RP11-142O6.1	hsa-miR-107	EVPL
RP11-142O6.1	hsa-miR-107	GIMAP6
RP11-760D2.5	hsa-miR-107	C1orf106
RP11-760D2.5	hsa-miR-107	COG8
RP11-760D2.5	hsa-miR-107	EVPL
RP11-760D2.5	hsa-miR-107	GIMAP6
RP4-756G23.5	hsa-miR-107	C1orf106
RP4-756G23.5	hsa-miR-107	COG8
RP4-756G23.5	hsa-miR-107	EVPL
RP4-756G23.5	hsa-miR-107	GIMAP6
PCAT19	hsa-miR-107	C1orf106
PCAT19	hsa-miR-107	COG8
PCAT19	hsa-miR-107	EVPL
PCAT19	hsa-miR-107	GIMAP6
AC018890.4	hsa-miR-107	C1orf106
AC018890.4	hsa-miR-107	COG8
AC018890.4	hsa-miR-107	EVPL
AC018890.4	hsa-miR-107	GIMAP6
SCGB1B2P	hsa-miR-107	C1orf106
SCGB1B2P	hsa-miR-107	COG8
SCGB1B2P	hsa-miR-107	EVPL
SCGB1B2P	hsa-miR-107	GIMAP6
RP11-482H16.1	hsa-miR-107	C1orf106
RP11-482H16.1	hsa-miR-107	COG8
RP11-482H16.1	hsa-miR-107	EVPL
RP11-482H16.1	hsa-miR-107	GIMAP6
RP11-173D14.3	hsa-miR-107	C1orf106
RP11-173D14.3	hsa-miR-107	COG8
RP11-173D14.3	hsa-miR-107	EVPL
RP11-173D14.3	hsa-miR-107	GIMAP6
RP11-114G22.1	hsa-miR-107	C1orf106
RP11-114G22.1	hsa-miR-107	COG8
RP11-114G22.1	hsa-miR-107	EVPL
RP11-114G22.1	hsa-miR-107	GIMAP6
STEAP2-AS1	hsa-miR-107	C1orf106
STEAP2-AS1	hsa-miR-107	COG8
STEAP2-AS1	hsa-miR-107	EVPL
STEAP2-AS1	hsa-miR-107	GIMAP6
RP11-574K11.29	hsa-miR-107	C1orf106
RP11-574K11.29	hsa-miR-107	COG8
RP11-574K11.29	hsa-miR-107	EVPL
RP11-574K11.29	hsa-miR-107	GIMAP6
RP11-764K9.1	hsa-miR-107	C1orf106
RP11-764K9.1	hsa-miR-107	COG8
RP11-764K9.1	hsa-miR-107	EVPL
RP11-764K9.1	hsa-miR-107	GIMAP6
RP11-454P21.1	hsa-miR-107	C1orf106
RP11-454P21.1	hsa-miR-107	COG8
RP11-454P21.1	hsa-miR-107	EVPL
RP11-454P21.1	hsa-miR-107	GIMAP6
RP11-805L22.3	hsa-miR-107	C1orf106
RP11-805L22.3	hsa-miR-107	COG8
RP11-805L22.3	hsa-miR-107	EVPL
RP11-805L22.3	hsa-miR-107	GIMAP6
LINC01125	hsa-miR-107	C1orf106
LINC01125	hsa-miR-107	COG8
LINC01125	hsa-miR-107	EVPL
LINC01125	hsa-miR-107	GIMAP6
LINC01351	hsa-miR-107	C1orf106
LINC01351	hsa-miR-107	COG8
LINC01351	hsa-miR-107	EVPL
LINC01351	hsa-miR-107	GIMAP6
RP11-379B18.5	hsa-miR-107	C1orf106
RP11-379B18.5	hsa-miR-107	COG8
RP11-379B18.5	hsa-miR-107	EVPL
RP11-379B18.5	hsa-miR-107	GIMAP6
H19	hsa-miR-107	C1orf106
H19	hsa-miR-107	COG8
H19	hsa-miR-107	EVPL
H19	hsa-miR-107	GIMAP6
AP000473.6	hsa-miR-107	C1orf106
AP000473.6	hsa-miR-107	COG8
AP000473.6	hsa-miR-107	EVPL
AP000473.6	hsa-miR-107	GIMAP6
RP11-23J9.4	hsa-miR-107	C1orf106
RP11-23J9.4	hsa-miR-107	COG8
RP11-23J9.4	hsa-miR-107	EVPL
RP11-23J9.4	hsa-miR-107	GIMAP6
PCAT19	hsa-miR-107	C1orf106
PCAT19	hsa-miR-107	COG8
PCAT19	hsa-miR-107	EVPL
PCAT19	hsa-miR-107	GIMAP6
RP11-379B18.5	hsa-miR-107	C1orf106
RP11-379B18.5	hsa-miR-107	COG8
RP11-379B18.5	hsa-miR-107	EVPL
RP11-379B18.5	hsa-miR-107	GIMAP6
KCNQ1OT1	hsa-miR-107	C1orf106
KCNQ1OT1	hsa-miR-107	COG8
KCNQ1OT1	hsa-miR-107	EVPL
KCNQ1OT1	hsa-miR-107	GIMAP6
CTA-732E4.1	hsa-miR-107	C1orf106
CTA-732E4.1	hsa-miR-107	COG8
CTA-732E4.1	hsa-miR-107	EVPL
CTA-732E4.1	hsa-miR-107	GIMAP6
RP11-344E13.3	hsa-miR-107	C1orf106
RP11-344E13.3	hsa-miR-107	COG8
RP11-344E13.3	hsa-miR-107	EVPL
RP11-344E13.3	hsa-miR-107	GIMAP6
RP11-219E7.3	hsa-miR-107	C1orf106
RP11-219E7.3	hsa-miR-107	COG8
RP11-219E7.3	hsa-miR-107	EVPL
RP11-219E7.3	hsa-miR-107	GIMAP6
H19	hsa-miR-107	C1orf106
H19	hsa-miR-107	COG8
H19	hsa-miR-107	EVPL
H19	hsa-miR-107	GIMAP6
RP11-322E11.2	hsa-miR-107	C1orf106
RP11-322E11.2	hsa-miR-107	COG8
RP11-322E11.2	hsa-miR-107	EVPL
RP11-322E11.2	hsa-miR-107	GIMAP6
RP11-506K6.4	hsa-miR-107	C1orf106
RP11-506K6.4	hsa-miR-107	COG8
RP11-506K6.4	hsa-miR-107	EVPL
RP11-506K6.4	hsa-miR-107	GIMAP6
RP11-479O17.10	hsa-miR-107	C1orf106
RP11-479O17.10	hsa-miR-107	COG8
RP11-479O17.10	hsa-miR-107	EVPL
RP11-479O17.10	hsa-miR-107	GIMAP6
RP11-80B9.4	hsa-miR-107	C1orf106
RP11-80B9.4	hsa-miR-107	COG8
RP11-80B9.4	hsa-miR-107	EVPL
RP11-80B9.4	hsa-miR-107	GIMAP6
RP11-178L8.5	hsa-miR-107	C1orf106
RP11-178L8.5	hsa-miR-107	COG8
RP11-178L8.5	hsa-miR-107	EVPL
RP11-178L8.5	hsa-miR-107	GIMAP6
FEZF1-AS1	hsa-miR-107	C1orf106
FEZF1-AS1	hsa-miR-107	COG8
FEZF1-AS1	hsa-miR-107	EVPL
FEZF1-AS1	hsa-miR-107	GIMAP6
CTC-490G23.4	hsa-miR-107	C1orf106
CTC-490G23.4	hsa-miR-107	COG8
CTC-490G23.4	hsa-miR-107	EVPL
CTC-490G23.4	hsa-miR-107	GIMAP6
RP11-91N2.3	hsa-miR-107	C1orf106
RP11-91N2.3	hsa-miR-107	COG8
RP11-91N2.3	hsa-miR-107	EVPL
RP11-91N2.3	hsa-miR-107	GIMAP6
AC004837.5	hsa-miR-107	C1orf106
AC004837.5	hsa-miR-107	COG8
AC004837.5	hsa-miR-107	EVPL
AC004837.5	hsa-miR-107	GIMAP6
RP11-114G22.1	hsa-miR-107	C1orf106
RP11-114G22.1	hsa-miR-107	COG8
RP11-114G22.1	hsa-miR-107	EVPL
RP11-114G22.1	hsa-miR-107	GIMAP6
RP11-34P13.13	hsa-miR-107	C1orf106
RP11-34P13.13	hsa-miR-107	COG8
RP11-34P13.13	hsa-miR-107	EVPL
RP11-34P13.13	hsa-miR-107	GIMAP6
LINC00960	hsa-miR-107	C1orf106
LINC00960	hsa-miR-107	COG8
LINC00960	hsa-miR-107	EVPL
LINC00960	hsa-miR-107	GIMAP6
LINC01125	hsa-miR-107	C1orf106
LINC01125	hsa-miR-107	COG8
LINC01125	hsa-miR-107	EVPL
LINC01125	hsa-miR-107	GIMAP6
LINC00475	hsa-miR-107	C1orf106
LINC00475	hsa-miR-107	COG8
LINC00475	hsa-miR-107	EVPL
LINC00475	hsa-miR-107	GIMAP6
LINC00960	hsa-miR-107	C1orf106
LINC00960	hsa-miR-107	COG8
LINC00960	hsa-miR-107	EVPL
LINC00960	hsa-miR-107	GIMAP6
LINC01376	hsa-miR-107	C1orf106
LINC01376	hsa-miR-107	COG8
LINC01376	hsa-miR-107	EVPL
LINC01376	hsa-miR-107	GIMAP6
RP11-550I24.2	hsa-miR-107	C1orf106
RP11-550I24.2	hsa-miR-107	COG8
RP11-550I24.2	hsa-miR-107	EVPL
RP11-550I24.2	hsa-miR-107	GIMAP6
RP11-96D1.10	hsa-miR-107	C1orf106
RP11-96D1.10	hsa-miR-107	COG8
RP11-96D1.10	hsa-miR-107	EVPL
RP11-96D1.10	hsa-miR-107	GIMAP6
LINC01125	hsa-miR-107	C1orf106
LINC01125	hsa-miR-107	COG8
LINC01125	hsa-miR-107	EVPL
LINC01125	hsa-miR-107	GIMAP6
RP11-96B5.4	hsa-miR-107	C1orf106
RP11-96B5.4	hsa-miR-107	COG8
RP11-96B5.4	hsa-miR-107	EVPL
RP11-96B5.4	hsa-miR-107	GIMAP6
RP11-543D5.2	hsa-miR-107	C1orf106
RP11-543D5.2	hsa-miR-107	COG8
RP11-543D5.2	hsa-miR-107	EVPL
RP11-543D5.2	hsa-miR-107	GIMAP6
LINC01517	hsa-miR-107	C1orf106
LINC01517	hsa-miR-107	COG8
LINC01517	hsa-miR-107	EVPL
LINC01517	hsa-miR-107	GIMAP6
RP3-323A16.1	hsa-miR-107	C1orf106
RP3-323A16.1	hsa-miR-107	COG8
RP3-323A16.1	hsa-miR-107	EVPL
RP3-323A16.1	hsa-miR-107	GIMAP6
RP11-285M22.3	hsa-miR-107	C1orf106
RP11-285M22.3	hsa-miR-107	COG8
RP11-285M22.3	hsa-miR-107	EVPL
RP11-285M22.3	hsa-miR-107	GIMAP6
RP1-302G2.5	hsa-miR-107	C1orf106
RP1-302G2.5	hsa-miR-107	COG8
RP1-302G2.5	hsa-miR-107	EVPL
RP1-302G2.5	hsa-miR-107	GIMAP6
CTC-459F4.3	hsa-miR-107	C1orf106
CTC-459F4.3	hsa-miR-107	COG8
CTC-459F4.3	hsa-miR-107	EVPL
CTC-459F4.3	hsa-miR-107	GIMAP6
LINC00662	hsa-miR-107	C1orf106
LINC00662	hsa-miR-107	COG8
LINC00662	hsa-miR-107	EVPL
LINC00662	hsa-miR-107	GIMAP6
MIR133A1HG	hsa-miR-107	C1orf106
MIR133A1HG	hsa-miR-107	COG8
MIR133A1HG	hsa-miR-107	EVPL
MIR133A1HG	hsa-miR-107	GIMAP6
LINC01125	hsa-miR-107	C1orf106
LINC01125	hsa-miR-107	COG8
LINC01125	hsa-miR-107	EVPL
LINC01125	hsa-miR-107	GIMAP6
ATXN8OS	hsa-miR-107	C1orf106
ATXN8OS	hsa-miR-107	COG8
ATXN8OS	hsa-miR-107	EVPL
ATXN8OS	hsa-miR-107	GIMAP6
H19	hsa-miR-107	C1orf106
H19	hsa-miR-107	COG8
H19	hsa-miR-107	EVPL
H19	hsa-miR-107	GIMAP6
RP11-1000B6.7	hsa-miR-107	C1orf106
RP11-1000B6.7	hsa-miR-107	COG8
RP11-1000B6.7	hsa-miR-107	EVPL
RP11-1000B6.7	hsa-miR-107	GIMAP6
RP11-121C6.5	hsa-miR-107	C1orf106
RP11-121C6.5	hsa-miR-107	COG8
RP11-121C6.5	hsa-miR-107	EVPL
RP11-121C6.5	hsa-miR-107	GIMAP6
RP1-156L9.1	hsa-miR-107	C1orf106
RP1-156L9.1	hsa-miR-107	COG8
RP1-156L9.1	hsa-miR-107	EVPL
RP1-156L9.1	hsa-miR-107	GIMAP6
TTC28-AS1	hsa-miR-107	C1orf106
TTC28-AS1	hsa-miR-107	COG8
TTC28-AS1	hsa-miR-107	EVPL
TTC28-AS1	hsa-miR-107	GIMAP6
RP11-342C20.2	hsa-miR-10a-5p	EVPL
RP11-342C20.2	hsa-miR-10a-5p	C1orf106
RP11-342C20.2	hsa-miR-10a-5p	GIMAP6
RP11-565A3.2	hsa-miR-10a-5p	EVPL
RP11-565A3.2	hsa-miR-10a-5p	C1orf106
RP11-565A3.2	hsa-miR-10a-5p	GIMAP6
RP11-713C5.1	hsa-miR-10a-5p	EVPL
RP11-713C5.1	hsa-miR-10a-5p	C1orf106
RP11-713C5.1	hsa-miR-10a-5p	GIMAP6
HCG20	hsa-miR-10a-5p	EVPL
HCG20	hsa-miR-10a-5p	C1orf106
HCG20	hsa-miR-10a-5p	GIMAP6
LINC00663	hsa-miR-10a-5p	EVPL
LINC00663	hsa-miR-10a-5p	C1orf106
LINC00663	hsa-miR-10a-5p	GIMAP6
AC024560.2	hsa-miR-10a-5p	EVPL
AC024560.2	hsa-miR-10a-5p	C1orf106
AC024560.2	hsa-miR-10a-5p	GIMAP6
LINC00476	hsa-miR-10a-5p	EVPL
LINC00476	hsa-miR-10a-5p	C1orf106
LINC00476	hsa-miR-10a-5p	GIMAP6
LL22NC03-2H8.4	hsa-miR-10a-5p	EVPL
LL22NC03-2H8.4	hsa-miR-10a-5p	C1orf106
LL22NC03-2H8.4	hsa-miR-10a-5p	GIMAP6
RP11-555K2.4	hsa-miR-10a-5p	EVPL
RP11-555K2.4	hsa-miR-10a-5p	C1orf106
RP11-555K2.4	hsa-miR-10a-5p	GIMAP6
RP11-728E14.3	hsa-miR-10a-5p	EVPL
RP11-728E14.3	hsa-miR-10a-5p	C1orf106
RP11-728E14.3	hsa-miR-10a-5p	GIMAP6
LINC00882	hsa-miR-10a-5p	EVPL
LINC00882	hsa-miR-10a-5p	C1orf106
LINC00882	hsa-miR-10a-5p	GIMAP6
ZFAS1	hsa-miR-10a-5p	EVPL
ZFAS1	hsa-miR-10a-5p	C1orf106
ZFAS1	hsa-miR-10a-5p	GIMAP6
RP11-504P24.9	hsa-miR-10a-5p	EVPL
RP11-504P24.9	hsa-miR-10a-5p	C1orf106
RP11-504P24.9	hsa-miR-10a-5p	GIMAP6
AC004069.2	hsa-miR-10a-5p	EVPL
AC004069.2	hsa-miR-10a-5p	C1orf106
AC004069.2	hsa-miR-10a-5p	GIMAP6
RP11-272L13.3	hsa-miR-10a-5p	EVPL
RP11-272L13.3	hsa-miR-10a-5p	C1orf106
RP11-272L13.3	hsa-miR-10a-5p	GIMAP6
RP11-111F5.3	hsa-miR-10a-5p	EVPL
RP11-111F5.3	hsa-miR-10a-5p	C1orf106
RP11-111F5.3	hsa-miR-10a-5p	GIMAP6
RP11-111F5.4	hsa-miR-10a-5p	EVPL
RP11-111F5.4	hsa-miR-10a-5p	C1orf106
RP11-111F5.4	hsa-miR-10a-5p	GIMAP6
RP11-161D15.3	hsa-miR-10a-5p	EVPL
RP11-161D15.3	hsa-miR-10a-5p	C1orf106
RP11-161D15.3	hsa-miR-10a-5p	GIMAP6
VENTXP1	hsa-miR-10a-5p	EVPL
VENTXP1	hsa-miR-10a-5p	C1orf106
VENTXP1	hsa-miR-10a-5p	GIMAP6
LCMT1-AS2	hsa-miR-10a-5p	EVPL
LCMT1-AS2	hsa-miR-10a-5p	C1orf106
LCMT1-AS2	hsa-miR-10a-5p	GIMAP6
RP11-1094M14.14	hsa-miR-10a-5p	EVPL
RP11-1094M14.14	hsa-miR-10a-5p	C1orf106
RP11-1094M14.14	hsa-miR-10a-5p	GIMAP6
LINC01516	hsa-miR-10a-5p	EVPL
LINC01516	hsa-miR-10a-5p	C1orf106
LINC01516	hsa-miR-10a-5p	GIMAP6
RP11-617F23.1	hsa-miR-10a-5p	EVPL
RP11-617F23.1	hsa-miR-10a-5p	C1orf106
RP11-617F23.1	hsa-miR-10a-5p	GIMAP6
TTTY15	hsa-miR-10a-5p	EVPL
TTTY15	hsa-miR-10a-5p	C1orf106
TTTY15	hsa-miR-10a-5p	GIMAP6
FENDRR	hsa-miR-10a-5p	EVPL
FENDRR	hsa-miR-10a-5p	C1orf106
FENDRR	hsa-miR-10a-5p	GIMAP6
RP11-963H4.3	hsa-miR-10a-5p	EVPL
RP11-963H4.3	hsa-miR-10a-5p	C1orf106
RP11-963H4.3	hsa-miR-10a-5p	GIMAP6
PAQR9-AS1	hsa-miR-10a-5p	EVPL
PAQR9-AS1	hsa-miR-10a-5p	C1orf106
PAQR9-AS1	hsa-miR-10a-5p	GIMAP6
RP11-111D3.2	hsa-miR-10a-5p	EVPL
RP11-111D3.2	hsa-miR-10a-5p	C1orf106
RP11-111D3.2	hsa-miR-10a-5p	GIMAP6
RP11-149P24.1	hsa-miR-10a-5p	EVPL
RP11-149P24.1	hsa-miR-10a-5p	C1orf106
RP11-149P24.1	hsa-miR-10a-5p	GIMAP6
FAM66C	hsa-miR-10a-5p	EVPL
FAM66C	hsa-miR-10a-5p	C1orf106
FAM66C	hsa-miR-10a-5p	GIMAP6
AC004158.2	hsa-miR-10a-5p	EVPL
AC004158.2	hsa-miR-10a-5p	C1orf106
AC004158.2	hsa-miR-10a-5p	GIMAP6
RP11-37B2.1	hsa-miR-10a-5p	EVPL
RP11-37B2.1	hsa-miR-10a-5p	C1orf106
RP11-37B2.1	hsa-miR-10a-5p	GIMAP6
CTA-246H3.12	hsa-miR-10a-5p	EVPL
CTA-246H3.12	hsa-miR-10a-5p	C1orf106
CTA-246H3.12	hsa-miR-10a-5p	GIMAP6
CTA-941F9.10	hsa-miR-10a-5p	EVPL
CTA-941F9.10	hsa-miR-10a-5p	C1orf106
CTA-941F9.10	hsa-miR-10a-5p	GIMAP6
LINC00960	hsa-miR-10a-5p	EVPL
LINC00960	hsa-miR-10a-5p	C1orf106
LINC00960	hsa-miR-10a-5p	GIMAP6
RP3-323A16.1	hsa-miR-10a-5p	EVPL
RP3-323A16.1	hsa-miR-10a-5p	C1orf106
RP3-323A16.1	hsa-miR-10a-5p	GIMAP6
RP11-563E2.2	hsa-miR-10a-5p	EVPL
RP11-563E2.2	hsa-miR-10a-5p	C1orf106
RP11-563E2.2	hsa-miR-10a-5p	GIMAP6
AC098872.3	hsa-miR-10a-5p	EVPL
AC098872.3	hsa-miR-10a-5p	C1orf106
AC098872.3	hsa-miR-10a-5p	GIMAP6
RP6-24A23.7	hsa-miR-10a-5p	EVPL
RP6-24A23.7	hsa-miR-10a-5p	C1orf106
RP6-24A23.7	hsa-miR-10a-5p	GIMAP6
CTA-342B11.3	hsa-miR-10a-5p	EVPL
CTA-342B11.3	hsa-miR-10a-5p	C1orf106
CTA-342B11.3	hsa-miR-10a-5p	GIMAP6
KCNQ1OT1	hsa-miR-10a-5p	EVPL
KCNQ1OT1	hsa-miR-10a-5p	C1orf106
KCNQ1OT1	hsa-miR-10a-5p	GIMAP6
RP11-392E22.12	hsa-miR-10a-5p	EVPL
RP11-392E22.12	hsa-miR-10a-5p	C1orf106
RP11-392E22.12	hsa-miR-10a-5p	GIMAP6
RP11-492E3.51	hsa-miR-10a-5p	EVPL
RP11-492E3.51	hsa-miR-10a-5p	C1orf106
RP11-492E3.51	hsa-miR-10a-5p	GIMAP6
HCG20	hsa-miR-10a-5p	EVPL
HCG20	hsa-miR-10a-5p	C1orf106
HCG20	hsa-miR-10a-5p	GIMAP6
CTD-2349P21.9	hsa-miR-10a-5p	EVPL
CTD-2349P21.9	hsa-miR-10a-5p	C1orf106
CTD-2349P21.9	hsa-miR-10a-5p	GIMAP6
RP11-92B11.3	hsa-miR-10a-5p	EVPL
RP11-92B11.3	hsa-miR-10a-5p	C1orf106
RP11-92B11.3	hsa-miR-10a-5p	GIMAP6
RP11-500G22.5	hsa-miR-10a-5p	EVPL
RP11-500G22.5	hsa-miR-10a-5p	C1orf106
RP11-500G22.5	hsa-miR-10a-5p	GIMAP6
RP11-541P9.3	hsa-miR-10a-5p	EVPL
RP11-541P9.3	hsa-miR-10a-5p	C1orf106
RP11-541P9.3	hsa-miR-10a-5p	GIMAP6
RP11-366F6.2	hsa-miR-10a-5p	EVPL
RP11-366F6.2	hsa-miR-10a-5p	C1orf106
RP11-366F6.2	hsa-miR-10a-5p	GIMAP6
RP11-614F17.2	hsa-miR-10a-5p	EVPL
RP11-614F17.2	hsa-miR-10a-5p	C1orf106
RP11-614F17.2	hsa-miR-10a-5p	GIMAP6
LINC00963	hsa-miR-10a-5p	EVPL
LINC00963	hsa-miR-10a-5p	C1orf106
LINC00963	hsa-miR-10a-5p	GIMAP6
RP11-77A13.1	hsa-miR-10a-5p	EVPL
RP11-77A13.1	hsa-miR-10a-5p	C1orf106
RP11-77A13.1	hsa-miR-10a-5p	GIMAP6
AC007952.5	hsa-miR-10a-5p	EVPL
AC007952.5	hsa-miR-10a-5p	C1orf106
AC007952.5	hsa-miR-10a-5p	GIMAP6
RP11-321F8.4	hsa-miR-10a-5p	EVPL
RP11-321F8.4	hsa-miR-10a-5p	C1orf106
RP11-321F8.4	hsa-miR-10a-5p	GIMAP6
GS1-542M4.4	hsa-miR-10a-5p	EVPL
GS1-542M4.4	hsa-miR-10a-5p	C1orf106
GS1-542M4.4	hsa-miR-10a-5p	GIMAP6
RP11-757G1.6	hsa-miR-10a-5p	EVPL
RP11-757G1.6	hsa-miR-10a-5p	C1orf106
RP11-757G1.6	hsa-miR-10a-5p	GIMAP6
STK24-AS1	hsa-miR-10a-5p	EVPL
STK24-AS1	hsa-miR-10a-5p	C1orf106
STK24-AS1	hsa-miR-10a-5p	GIMAP6
ARAP1-AS2	hsa-miR-10a-5p	EVPL
ARAP1-AS2	hsa-miR-10a-5p	C1orf106
ARAP1-AS2	hsa-miR-10a-5p	GIMAP6
RP11-111F5.3	hsa-miR-10a-5p	EVPL
RP11-111F5.3	hsa-miR-10a-5p	C1orf106
RP11-111F5.3	hsa-miR-10a-5p	GIMAP6
TTTY15	hsa-miR-10a-5p	EVPL
TTTY15	hsa-miR-10a-5p	C1orf106
TTTY15	hsa-miR-10a-5p	GIMAP6
CMB9-55A18.1	hsa-miR-10a-5p	EVPL
CMB9-55A18.1	hsa-miR-10a-5p	C1orf106
CMB9-55A18.1	hsa-miR-10a-5p	GIMAP6
SNHG14	hsa-miR-10a-5p	EVPL
SNHG14	hsa-miR-10a-5p	C1orf106
SNHG14	hsa-miR-10a-5p	GIMAP6
MIR4534	hsa-miR-10a-5p	EVPL
MIR4534	hsa-miR-10a-5p	C1orf106
MIR4534	hsa-miR-10a-5p	GIMAP6
RP11-33B1.3	hsa-miR-10a-5p	EVPL
RP11-33B1.3	hsa-miR-10a-5p	C1orf106
RP11-33B1.3	hsa-miR-10a-5p	GIMAP6
LL22NC03-22D1.1	hsa-miR-10a-5p	EVPL
LL22NC03-22D1.1	hsa-miR-10a-5p	C1orf106
LL22NC03-22D1.1	hsa-miR-10a-5p	GIMAP6
RP11-299H22.7	hsa-miR-10a-5p	EVPL
RP11-299H22.7	hsa-miR-10a-5p	C1orf106
RP11-299H22.7	hsa-miR-10a-5p	GIMAP6
LINC01478	hsa-miR-10a-5p	EVPL
LINC01478	hsa-miR-10a-5p	C1orf106
LINC01478	hsa-miR-10a-5p	GIMAP6
SCOC-AS1	hsa-miR-10a-5p	EVPL
SCOC-AS1	hsa-miR-10a-5p	C1orf106
SCOC-AS1	hsa-miR-10a-5p	GIMAP6
RP11-481J2.2	hsa-miR-10a-5p	EVPL
RP11-481J2.2	hsa-miR-10a-5p	C1orf106
RP11-481J2.2	hsa-miR-10a-5p	GIMAP6
CTD-3064H18.4	hsa-miR-10a-5p	EVPL
CTD-3064H18.4	hsa-miR-10a-5p	C1orf106
CTD-3064H18.4	hsa-miR-10a-5p	GIMAP6
SHANK3	hsa-miR-10a-5p	EVPL
SHANK3	hsa-miR-10a-5p	C1orf106
SHANK3	hsa-miR-10a-5p	GIMAP6
NEAT1	hsa-miR-10a-5p	EVPL
NEAT1	hsa-miR-10a-5p	C1orf106
NEAT1	hsa-miR-10a-5p	GIMAP6
RP11-731J8.2	hsa-miR-10a-5p	EVPL
RP11-731J8.2	hsa-miR-10a-5p	C1orf106
RP11-731J8.2	hsa-miR-10a-5p	GIMAP6
RP11-586D19.1	hsa-miR-10a-5p	EVPL
RP11-586D19.1	hsa-miR-10a-5p	C1orf106
RP11-586D19.1	hsa-miR-10a-5p	GIMAP6
IQCF5-AS1	hsa-miR-10a-5p	EVPL
IQCF5-AS1	hsa-miR-10a-5p	C1orf106
IQCF5-AS1	hsa-miR-10a-5p	GIMAP6
RP11-20I23.7	hsa-miR-10a-5p	EVPL
RP11-20I23.7	hsa-miR-10a-5p	C1orf106
RP11-20I23.7	hsa-miR-10a-5p	GIMAP6
RP11-541P9.3	hsa-miR-10a-5p	EVPL
RP11-541P9.3	hsa-miR-10a-5p	C1orf106
RP11-541P9.3	hsa-miR-10a-5p	GIMAP6
SHANK3	hsa-miR-10a-5p	EVPL
SHANK3	hsa-miR-10a-5p	C1orf106
SHANK3	hsa-miR-10a-5p	GIMAP6
LLNLR-246C6.1	hsa-miR-10a-5p	EVPL
LLNLR-246C6.1	hsa-miR-10a-5p	C1orf106
LLNLR-246C6.1	hsa-miR-10a-5p	GIMAP6
RP11-366F6.2	hsa-miR-10a-5p	EVPL
RP11-366F6.2	hsa-miR-10a-5p	C1orf106
RP11-366F6.2	hsa-miR-10a-5p	GIMAP6
CTC-523E23.4	hsa-miR-10a-5p	EVPL
CTC-523E23.4	hsa-miR-10a-5p	C1orf106
CTC-523E23.4	hsa-miR-10a-5p	GIMAP6
RP4-565E6.1	hsa-miR-10a-5p	EVPL
RP4-565E6.1	hsa-miR-10a-5p	C1orf106
RP4-565E6.1	hsa-miR-10a-5p	GIMAP6
LL22NC03-86G7.1	hsa-miR-10a-5p	EVPL
LL22NC03-86G7.1	hsa-miR-10a-5p	C1orf106
LL22NC03-86G7.1	hsa-miR-10a-5p	GIMAP6
RP11-381O7.3	hsa-miR-10a-5p	EVPL
RP11-381O7.3	hsa-miR-10a-5p	C1orf106
RP11-381O7.3	hsa-miR-10a-5p	GIMAP6
CTD-2561J22.5	hsa-miR-10a-5p	EVPL
CTD-2561J22.5	hsa-miR-10a-5p	C1orf106
CTD-2561J22.5	hsa-miR-10a-5p	GIMAP6
LINC01055	hsa-miR-10a-5p	EVPL
LINC01055	hsa-miR-10a-5p	C1orf106
LINC01055	hsa-miR-10a-5p	GIMAP6
RP1-309I22.2	hsa-miR-10a-5p	EVPL
RP1-309I22.2	hsa-miR-10a-5p	C1orf106
RP1-309I22.2	hsa-miR-10a-5p	GIMAP6
RP11-174O3.3	hsa-miR-10a-5p	EVPL
RP11-174O3.3	hsa-miR-10a-5p	C1orf106
RP11-174O3.3	hsa-miR-10a-5p	GIMAP6
CTD-2561J22.5	hsa-miR-10a-5p	EVPL
CTD-2561J22.5	hsa-miR-10a-5p	C1orf106
CTD-2561J22.5	hsa-miR-10a-5p	GIMAP6
RP11-475D12.2	hsa-miR-10a-5p	EVPL
RP11-475D12.2	hsa-miR-10a-5p	C1orf106
RP11-475D12.2	hsa-miR-10a-5p	GIMAP6
AC006548.28	hsa-miR-10a-5p	EVPL
AC006548.28	hsa-miR-10a-5p	C1orf106
AC006548.28	hsa-miR-10a-5p	GIMAP6
CTD-2154B17.4	hsa-miR-10a-5p	EVPL
CTD-2154B17.4	hsa-miR-10a-5p	C1orf106
CTD-2154B17.4	hsa-miR-10a-5p	GIMAP6
ITPK1-AS1	hsa-miR-10a-5p	EVPL
ITPK1-AS1	hsa-miR-10a-5p	C1orf106
ITPK1-AS1	hsa-miR-10a-5p	GIMAP6
AC012531.25	hsa-miR-10a-5p	EVPL
AC012531.25	hsa-miR-10a-5p	C1orf106
AC012531.25	hsa-miR-10a-5p	GIMAP6
RP11-504P24.8	hsa-miR-10a-5p	EVPL
RP11-504P24.8	hsa-miR-10a-5p	C1orf106
RP11-504P24.8	hsa-miR-10a-5p	GIMAP6
WWTR1-AS1	hsa-miR-10a-5p	EVPL
WWTR1-AS1	hsa-miR-10a-5p	C1orf106
WWTR1-AS1	hsa-miR-10a-5p	GIMAP6
CTD-2334D19.1	hsa-miR-10a-5p	EVPL
CTD-2334D19.1	hsa-miR-10a-5p	C1orf106
CTD-2334D19.1	hsa-miR-10a-5p	GIMAP6
AP000688.29	hsa-miR-10a-5p	EVPL
AP000688.29	hsa-miR-10a-5p	C1orf106
AP000688.29	hsa-miR-10a-5p	GIMAP6
LINC00475	hsa-miR-10a-5p	EVPL
LINC00475	hsa-miR-10a-5p	C1orf106
LINC00475	hsa-miR-10a-5p	GIMAP6
RP11-213G21.2	hsa-miR-10a-5p	EVPL
RP11-213G21.2	hsa-miR-10a-5p	C1orf106
RP11-213G21.2	hsa-miR-10a-5p	GIMAP6
RP11-95D17.1	hsa-miR-10a-5p	EVPL
RP11-95D17.1	hsa-miR-10a-5p	C1orf106
RP11-95D17.1	hsa-miR-10a-5p	GIMAP6
RP11-74J13.8	hsa-miR-10a-5p	EVPL
RP11-74J13.8	hsa-miR-10a-5p	C1orf106
RP11-74J13.8	hsa-miR-10a-5p	GIMAP6
TTTY15	hsa-miR-10a-5p	EVPL
TTTY15	hsa-miR-10a-5p	C1orf106
TTTY15	hsa-miR-10a-5p	GIMAP6
KANTR	hsa-miR-10a-5p	EVPL
KANTR	hsa-miR-10a-5p	C1orf106
KANTR	hsa-miR-10a-5p	GIMAP6
XXbac-BPG252P9.9	hsa-miR-10a-5p	EVPL
XXbac-BPG252P9.9	hsa-miR-10a-5p	C1orf106
XXbac-BPG252P9.9	hsa-miR-10a-5p	GIMAP6
AC004448.5	hsa-miR-1244	EVPL
RP11-254F7.3	hsa-miR-1244	EVPL
RP11-180P8.3	hsa-miR-1244	EVPL
RP5-1101C3.1	hsa-miR-1244	EVPL
RP3-393K13.1	hsa-miR-1244	EVPL
LINC00861	hsa-miR-1244	EVPL
RP11-316M20.1	hsa-miR-1244	EVPL
TUG1	hsa-miR-1244	EVPL
AC008088.4	hsa-miR-1244	EVPL
RP11-96K19.4	hsa-miR-1244	EVPL
RP11-98J9.2	hsa-miR-1244	EVPL
RP11-1084I9.1	hsa-miR-1244	EVPL
RP11-298J23.9	hsa-miR-1244	EVPL
CTD-2162K18.3	hsa-miR-1244	EVPL
RP11-574K11.29	hsa-miR-1244	EVPL
TUG1	hsa-miR-1244	EVPL
RP11-1000B6.7	hsa-miR-1244	EVPL
RP11-1086F11.1	hsa-miR-1244	EVPL
RP11-23J9.4	hsa-miR-1244	EVPL
KCNQ1OT1	hsa-miR-1244	EVPL
RP11-646I6.6	hsa-miR-1244	EVPL
PCOLCE-AS1	hsa-miR-1244	EVPL
TUG1	hsa-miR-1244	EVPL
ATXN8OS	hsa-miR-1244	EVPL
LINC01481	hsa-miR-1244	EVPL
LINC00238	hsa-miR-1244	EVPL
CTB-89H12.4	hsa-miR-1244	EVPL
AC006548.28	hsa-miR-1244	EVPL
AP000688.29	hsa-miR-1244	EVPL
TSIX	hsa-miR-1244	EVPL
RP11-6N17.1	hsa-miR-1244	EVPL
RP3-323A16.1	hsa-miR-1244	EVPL
LINC00938	hsa-miR-1244	EVPL
MIR6818	hsa-miR-1244	EVPL
CTC-366B18.2	hsa-miR-1244	EVPL
RP11-693L9.2	hsa-miR-1244	EVPL
STARD4-AS1	hsa-miR-1244	EVPL
DANCR	hsa-miR-1244	EVPL
SIK3-IT1	hsa-miR-1244	EVPL
RP11-693L9.2	hsa-miR-1244	EVPL
CTA-221G9.11	hsa-miR-1244	EVPL
LINC00238	hsa-miR-1244	EVPL
RP4-568C11.4	hsa-miR-1244	EVPL
RP11-347J14.7	hsa-miR-1244	EVPL
RP11-73O6.3	hsa-miR-1244	EVPL
RP11-498C9.17	hsa-miR-1244	EVPL
RP11-96K19.2	hsa-miR-1244	EVPL
RP11-269F21.3	hsa-miR-1244	EVPL
LINC00238	hsa-miR-1244	EVPL
RP11-693L9.2	hsa-miR-1244	EVPL
RP4-738P15.1	hsa-miR-1244	EVPL
RP11-44K6.2	hsa-miR-1244	EVPL
LINC00094	hsa-miR-1244	EVPL
MIR1255B1	hsa-miR-1244	EVPL
TUG1	hsa-miR-1244	EVPL
CTD-2012K14.8	hsa-miR-125a-5p	C1orf106
CTD-2012K14.8	hsa-miR-125a-5p	GIMAP6
RP11-434D2.3	hsa-miR-125a-5p	C1orf106
RP11-434D2.3	hsa-miR-125a-5p	GIMAP6
RP11-211N8.2	hsa-miR-125a-5p	C1orf106
RP11-211N8.2	hsa-miR-125a-5p	GIMAP6
RP11-20L19.1	hsa-miR-125a-5p	C1orf106
RP11-20L19.1	hsa-miR-125a-5p	GIMAP6
TTN-AS1	hsa-miR-125a-5p	C1orf106
TTN-AS1	hsa-miR-125a-5p	GIMAP6
RP11-932O9.4	hsa-miR-125a-5p	C1orf106
RP11-932O9.4	hsa-miR-125a-5p	GIMAP6
TTTY10	hsa-miR-125a-5p	C1orf106
TTTY10	hsa-miR-125a-5p	GIMAP6
CTD-2012K14.8	hsa-miR-125a-5p	C1orf106
CTD-2012K14.8	hsa-miR-125a-5p	GIMAP6
RP11-104J23.1	hsa-miR-125a-5p	C1orf106
RP11-104J23.1	hsa-miR-125a-5p	GIMAP6
RP11-132A1.3	hsa-miR-125a-5p	C1orf106
RP11-132A1.3	hsa-miR-125a-5p	GIMAP6
AP001046.6	hsa-miR-125a-5p	C1orf106
AP001046.6	hsa-miR-125a-5p	GIMAP6
AC007966.1	hsa-miR-125a-5p	C1orf106
AC007966.1	hsa-miR-125a-5p	GIMAP6
FLJ42969	hsa-miR-125a-5p	C1orf106
FLJ42969	hsa-miR-125a-5p	GIMAP6
MIR223	hsa-miR-125a-5p	C1orf106
MIR223	hsa-miR-125a-5p	GIMAP6
RP11-4O1.2	hsa-miR-125a-5p	C1orf106
RP11-4O1.2	hsa-miR-125a-5p	GIMAP6
RP11-517C16.2	hsa-miR-125a-5p	C1orf106
RP11-517C16.2	hsa-miR-125a-5p	GIMAP6
RP11-128D14.1	hsa-miR-125a-5p	C1orf106
RP11-128D14.1	hsa-miR-125a-5p	GIMAP6
RP11-731N10.1	hsa-miR-125a-5p	C1orf106
RP11-731N10.1	hsa-miR-125a-5p	GIMAP6
MIR6818	hsa-miR-125a-5p	C1orf106
MIR6818	hsa-miR-125a-5p	GIMAP6
LINC00421	hsa-miR-125a-5p	C1orf106
LINC00421	hsa-miR-125a-5p	GIMAP6
HOXA-AS2	hsa-miR-125a-5p	C1orf106
HOXA-AS2	hsa-miR-125a-5p	GIMAP6
RP11-83A24.2	hsa-miR-125a-5p	C1orf106
RP11-83A24.2	hsa-miR-125a-5p	GIMAP6
RP5-999L4.2	hsa-miR-125a-5p	C1orf106
RP5-999L4.2	hsa-miR-125a-5p	GIMAP6
CTB-47B11.3	hsa-miR-125a-5p	C1orf106
CTB-47B11.3	hsa-miR-125a-5p	GIMAP6
LINC01350	hsa-miR-125a-5p	C1orf106
LINC01350	hsa-miR-125a-5p	GIMAP6
MIR4534	hsa-miR-125a-5p	C1orf106
MIR4534	hsa-miR-125a-5p	GIMAP6
RP11-538D16.3	hsa-miR-125a-5p	C1orf106
RP11-538D16.3	hsa-miR-125a-5p	GIMAP6
RP11-527N22.1	hsa-miR-125a-5p	C1orf106
RP11-527N22.1	hsa-miR-125a-5p	GIMAP6
GNAS-AS1	hsa-miR-125a-5p	C1orf106
GNAS-AS1	hsa-miR-125a-5p	GIMAP6
RP5-875O13.1	hsa-miR-125a-5p	C1orf106
RP5-875O13.1	hsa-miR-125a-5p	GIMAP6
DYNLL1-AS1	hsa-miR-125a-5p	C1orf106
DYNLL1-AS1	hsa-miR-125a-5p	GIMAP6
CTD-2139B15.4	hsa-miR-125a-5p	C1orf106
CTD-2139B15.4	hsa-miR-125a-5p	GIMAP6
LINC00359	hsa-miR-125a-5p	C1orf106
LINC00359	hsa-miR-125a-5p	GIMAP6
FLJ16779	hsa-miR-125a-5p	C1orf106
FLJ16779	hsa-miR-125a-5p	GIMAP6
LL22NC03-86G7.1	hsa-miR-125a-5p	C1orf106
LL22NC03-86G7.1	hsa-miR-125a-5p	GIMAP6
RP11-989E6.8	hsa-miR-125a-5p	C1orf106
RP11-989E6.8	hsa-miR-125a-5p	GIMAP6
POU6F2-AS2	hsa-miR-125a-5p	C1orf106
POU6F2-AS2	hsa-miR-125a-5p	GIMAP6
RP11-12A16.3	hsa-miR-125a-5p	C1orf106
RP11-12A16.3	hsa-miR-125a-5p	GIMAP6
RP11-700H6.2	hsa-miR-125a-5p	C1orf106
RP11-700H6.2	hsa-miR-125a-5p	GIMAP6
SRRM2-AS1	hsa-miR-125a-5p	C1orf106
SRRM2-AS1	hsa-miR-125a-5p	GIMAP6
CTD-2144E22.8	hsa-miR-125a-5p	C1orf106
CTD-2144E22.8	hsa-miR-125a-5p	GIMAP6
RP11-83A24.2	hsa-miR-125a-5p	C1orf106
RP11-83A24.2	hsa-miR-125a-5p	GIMAP6
FLG-AS1	hsa-miR-125a-5p	C1orf106
FLG-AS1	hsa-miR-125a-5p	GIMAP6
RP11-309H21.3	hsa-miR-125a-5p	C1orf106
RP11-309H21.3	hsa-miR-125a-5p	GIMAP6
RP5-845O24.8	hsa-miR-125a-5p	C1orf106
RP5-845O24.8	hsa-miR-125a-5p	GIMAP6
RP1-137D17.1	hsa-miR-125a-5p	C1orf106
RP1-137D17.1	hsa-miR-125a-5p	GIMAP6
RP3-323A16.1	hsa-miR-125a-5p	C1orf106
RP3-323A16.1	hsa-miR-125a-5p	GIMAP6
CTD-2201I18.1	hsa-miR-125a-5p	C1orf106
CTD-2201I18.1	hsa-miR-125a-5p	GIMAP6
PSMD5-AS1	hsa-miR-125a-5p	C1orf106
PSMD5-AS1	hsa-miR-125a-5p	GIMAP6
RP11-805I24.1	hsa-miR-125a-5p	C1orf106
RP11-805I24.1	hsa-miR-125a-5p	GIMAP6
HECW1-IT1	hsa-miR-125a-5p	C1orf106
HECW1-IT1	hsa-miR-125a-5p	GIMAP6
RP11-96L14.7	hsa-miR-125a-5p	C1orf106
RP11-96L14.7	hsa-miR-125a-5p	GIMAP6
PCBP1-AS1	hsa-miR-125a-5p	C1orf106
PCBP1-AS1	hsa-miR-125a-5p	GIMAP6
RP11-38M8.1	hsa-miR-125a-5p	C1orf106
RP11-38M8.1	hsa-miR-125a-5p	GIMAP6
LINC00960	hsa-miR-125a-5p	C1orf106
LINC00960	hsa-miR-125a-5p	GIMAP6
PRMT5-AS1	hsa-miR-125a-5p	C1orf106
PRMT5-AS1	hsa-miR-125a-5p	GIMAP6
CELF2-AS1	hsa-miR-125a-5p	C1orf106
CELF2-AS1	hsa-miR-125a-5p	GIMAP6
LINC00475	hsa-miR-125a-5p	C1orf106
LINC00475	hsa-miR-125a-5p	GIMAP6
RP11-314O13.1	hsa-miR-125a-5p	C1orf106
RP11-314O13.1	hsa-miR-125a-5p	GIMAP6
LINC01224	hsa-miR-125a-5p	C1orf106
LINC01224	hsa-miR-125a-5p	GIMAP6
AP003025.2	hsa-miR-125a-5p	C1orf106
AP003025.2	hsa-miR-125a-5p	GIMAP6
RP11-855A2.3	hsa-miR-125a-5p	C1orf106
RP11-855A2.3	hsa-miR-125a-5p	GIMAP6
RP11-696D21.2	hsa-miR-125a-5p	C1orf106
RP11-696D21.2	hsa-miR-125a-5p	GIMAP6
AC093390.1	hsa-miR-125a-5p	C1orf106
AC093390.1	hsa-miR-125a-5p	GIMAP6
CTC-459F4.3	hsa-miR-125a-5p	C1orf106
CTC-459F4.3	hsa-miR-125a-5p	GIMAP6
SOCS2-AS1	hsa-miR-125a-5p	C1orf106
SOCS2-AS1	hsa-miR-125a-5p	GIMAP6
HOXA-AS2	hsa-miR-125a-5p	C1orf106
HOXA-AS2	hsa-miR-125a-5p	GIMAP6
NARF-IT1	hsa-miR-125a-5p	C1orf106
NARF-IT1	hsa-miR-125a-5p	GIMAP6
RP11-108M9.3	hsa-miR-125a-5p	C1orf106
RP11-108M9.3	hsa-miR-125a-5p	GIMAP6
RP1-79C4.4	hsa-miR-125a-5p	C1orf106
RP1-79C4.4	hsa-miR-125a-5p	GIMAP6
RP11-165M1.3	hsa-miR-125a-5p	C1orf106
RP11-165M1.3	hsa-miR-125a-5p	GIMAP6
AC003075.4	hsa-miR-125a-5p	C1orf106
AC003075.4	hsa-miR-125a-5p	GIMAP6
FAM66C	hsa-miR-125a-5p	C1orf106
FAM66C	hsa-miR-125a-5p	GIMAP6
RP11-488I20.3	hsa-miR-125a-5p	C1orf106
RP11-488I20.3	hsa-miR-125a-5p	GIMAP6
RP11-120M18.2	hsa-miR-125a-5p	C1orf106
RP11-120M18.2	hsa-miR-125a-5p	GIMAP6
RP11-38C18.3	hsa-miR-125a-5p	C1orf106
RP11-38C18.3	hsa-miR-125a-5p	GIMAP6
CTC-459F4.3	hsa-miR-125a-5p	C1orf106
CTC-459F4.3	hsa-miR-125a-5p	GIMAP6
RP11-616M22.7	hsa-miR-125a-5p	C1orf106
RP11-616M22.7	hsa-miR-125a-5p	GIMAP6
LINC00663	hsa-miR-125a-5p	C1orf106
LINC00663	hsa-miR-125a-5p	GIMAP6
FAM157A	hsa-miR-125a-5p	C1orf106
FAM157A	hsa-miR-125a-5p	GIMAP6
RP11-481J2.2	hsa-miR-125a-5p	C1orf106
RP11-481J2.2	hsa-miR-125a-5p	GIMAP6
RP11-46H11.3	hsa-miR-125a-5p	C1orf106
RP11-46H11.3	hsa-miR-125a-5p	GIMAP6
RP4-671O14.7	hsa-miR-125a-5p	C1orf106
RP4-671O14.7	hsa-miR-125a-5p	GIMAP6
GLIDR	hsa-miR-125a-5p	C1orf106
GLIDR	hsa-miR-125a-5p	GIMAP6
RP11-290K4.1	hsa-miR-125a-5p	C1orf106
RP11-290K4.1	hsa-miR-125a-5p	GIMAP6
RP11-384O8.1	hsa-miR-125a-5p	C1orf106
RP11-384O8.1	hsa-miR-125a-5p	GIMAP6
GLIDR	hsa-miR-125a-5p	C1orf106
GLIDR	hsa-miR-125a-5p	GIMAP6
RNASEH2B-AS1	hsa-miR-125a-5p	C1orf106
RNASEH2B-AS1	hsa-miR-125a-5p	GIMAP6
RP11-95O2.1	hsa-miR-125a-5p	C1orf106
RP11-95O2.1	hsa-miR-125a-5p	GIMAP6
RNASEH2B-AS1	hsa-miR-125a-5p	C1orf106
RNASEH2B-AS1	hsa-miR-125a-5p	GIMAP6
RP11-23N2.4	hsa-miR-125a-5p	C1orf106
RP11-23N2.4	hsa-miR-125a-5p	GIMAP6
LINC01396	hsa-miR-125a-5p	C1orf106
LINC01396	hsa-miR-125a-5p	GIMAP6
RP11-386G11.10	hsa-miR-125a-5p	C1orf106
RP11-386G11.10	hsa-miR-125a-5p	GIMAP6
AE000658.22	hsa-miR-125a-5p	C1orf106
AE000658.22	hsa-miR-125a-5p	GIMAP6
AC006548.28	hsa-miR-125a-5p	C1orf106
AC006548.28	hsa-miR-125a-5p	GIMAP6
RP11-640N11.2	hsa-miR-125a-5p	C1orf106
RP11-640N11.2	hsa-miR-125a-5p	GIMAP6
RP11-597D13.9	hsa-miR-125a-5p	C1orf106
RP11-597D13.9	hsa-miR-125a-5p	GIMAP6
MLIP-AS1	hsa-miR-125a-5p	C1orf106
MLIP-AS1	hsa-miR-125a-5p	GIMAP6
RP4-644L1.2	hsa-miR-125a-5p	C1orf106
RP4-644L1.2	hsa-miR-125a-5p	GIMAP6
RP11-211N8.2	hsa-miR-125a-5p	C1orf106
RP11-211N8.2	hsa-miR-125a-5p	GIMAP6
RP11-384P7.7	hsa-miR-125a-5p	C1orf106
RP11-384P7.7	hsa-miR-125a-5p	GIMAP6
AC007277.3	hsa-miR-125a-5p	C1orf106
AC007277.3	hsa-miR-125a-5p	GIMAP6
AP000350.5	hsa-miR-125a-5p	C1orf106
AP000350.5	hsa-miR-125a-5p	GIMAP6
RP1-309I22.2	hsa-miR-125a-5p	C1orf106
RP1-309I22.2	hsa-miR-125a-5p	GIMAP6
CTC-459F4.3	hsa-miR-125a-5p	C1orf106
CTC-459F4.3	hsa-miR-125a-5p	GIMAP6
RP11-8L2.1	hsa-miR-125a-5p	C1orf106
RP11-8L2.1	hsa-miR-125a-5p	GIMAP6
RP1-60O19.1	hsa-miR-125a-5p	C1orf106
RP1-60O19.1	hsa-miR-125a-5p	GIMAP6
LINC01447	hsa-miR-125a-5p	C1orf106
LINC01447	hsa-miR-125a-5p	GIMAP6
RP1-67A8.3	hsa-miR-125a-5p	C1orf106
RP1-67A8.3	hsa-miR-125a-5p	GIMAP6
LINC01311	hsa-miR-125a-5p	C1orf106
LINC01311	hsa-miR-125a-5p	GIMAP6
RP5-991G20.2	hsa-miR-125a-5p	C1orf106
RP5-991G20.2	hsa-miR-125a-5p	GIMAP6
RP11-469N6.3	hsa-miR-125a-5p	C1orf106
RP11-469N6.3	hsa-miR-125a-5p	GIMAP6
KCNQ1OT1	hsa-miR-125a-5p	C1orf106
KCNQ1OT1	hsa-miR-125a-5p	GIMAP6
RP5-940F7.2	hsa-miR-125a-5p	C1orf106
RP5-940F7.2	hsa-miR-125a-5p	GIMAP6
CTD-2013N17.7	hsa-miR-125a-5p	C1orf106
CTD-2013N17.7	hsa-miR-125a-5p	GIMAP6
LINC00661	hsa-miR-125a-5p	C1orf106
LINC00661	hsa-miR-125a-5p	GIMAP6
LINC00843	hsa-miR-125a-5p	C1orf106
LINC00843	hsa-miR-125a-5p	GIMAP6
RP11-764K9.1	hsa-miR-125a-5p	C1orf106
RP11-764K9.1	hsa-miR-125a-5p	GIMAP6
RP11-102K13.5	hsa-miR-125a-5p	C1orf106
RP11-102K13.5	hsa-miR-125a-5p	GIMAP6
AC004158.3	hsa-miR-125a-5p	C1orf106
AC004158.3	hsa-miR-125a-5p	GIMAP6
RP4-782L23.2	hsa-miR-125a-5p	C1orf106
RP4-782L23.2	hsa-miR-125a-5p	GIMAP6
RP11-440L14.4	hsa-miR-125a-5p	C1orf106
RP11-440L14.4	hsa-miR-125a-5p	GIMAP6
RP11-488I20.3	hsa-miR-125a-5p	C1orf106
RP11-488I20.3	hsa-miR-125a-5p	GIMAP6
VIM-AS1	hsa-miR-125a-5p	C1orf106
VIM-AS1	hsa-miR-125a-5p	GIMAP6
RP5-944M2.3	hsa-miR-125a-5p	C1orf106
RP5-944M2.3	hsa-miR-125a-5p	GIMAP6
GS1-358P8.4	hsa-miR-125a-5p	C1orf106
GS1-358P8.4	hsa-miR-125a-5p	GIMAP6
RP11-473C18.3	hsa-miR-125a-5p	C1orf106
RP11-473C18.3	hsa-miR-125a-5p	GIMAP6
RP11-403B2.5	hsa-miR-125a-5p	C1orf106
RP11-403B2.5	hsa-miR-125a-5p	GIMAP6
RP11-111F5.4	hsa-miR-125a-5p	C1orf106
RP11-111F5.4	hsa-miR-125a-5p	GIMAP6
RP11-83A24.2	hsa-miR-125a-5p	C1orf106
RP11-83A24.2	hsa-miR-125a-5p	GIMAP6
RP11-732A19.9	hsa-miR-125a-5p	C1orf106
RP11-732A19.9	hsa-miR-125a-5p	GIMAP6
PTOV1-AS1	hsa-miR-125a-5p	C1orf106
PTOV1-AS1	hsa-miR-125a-5p	GIMAP6
TTN-AS1	hsa-miR-125a-5p	C1orf106
TTN-AS1	hsa-miR-125a-5p	GIMAP6
RP11-83A24.2	hsa-miR-125a-5p	C1orf106
RP11-83A24.2	hsa-miR-125a-5p	GIMAP6
AC003075.4	hsa-miR-125a-5p	C1orf106
AC003075.4	hsa-miR-125a-5p	GIMAP6
LINC00680	hsa-miR-125a-5p	C1orf106
LINC00680	hsa-miR-125a-5p	GIMAP6
RP11-111F5.4	hsa-miR-125a-5p	C1orf106
RP11-111F5.4	hsa-miR-125a-5p	GIMAP6
RP11-285G1.2	hsa-miR-125a-5p	C1orf106
RP11-285G1.2	hsa-miR-125a-5p	GIMAP6
LINC01350	hsa-miR-125a-5p	C1orf106
LINC01350	hsa-miR-125a-5p	GIMAP6
RP11-100F15.1	hsa-miR-125a-5p	C1orf106
RP11-100F15.1	hsa-miR-125a-5p	GIMAP6
RP11-48F14.1	hsa-miR-125a-5p	C1orf106
RP11-48F14.1	hsa-miR-125a-5p	GIMAP6
CTD-2616J11.3	hsa-miR-125a-5p	C1orf106
CTD-2616J11.3	hsa-miR-125a-5p	GIMAP6
AC008079.10	hsa-miR-125a-5p	C1orf106
AC008079.10	hsa-miR-125a-5p	GIMAP6
C1orf132	hsa-miR-125a-5p	C1orf106
C1orf132	hsa-miR-125a-5p	GIMAP6
RP11-288L9.4	hsa-miR-125a-5p	C1orf106
RP11-288L9.4	hsa-miR-125a-5p	GIMAP6
AC079466.1	hsa-miR-125a-5p	C1orf106
AC079466.1	hsa-miR-125a-5p	GIMAP6
PAX8-AS1	hsa-miR-125a-5p	C1orf106
PAX8-AS1	hsa-miR-125a-5p	GIMAP6
LINC00987	hsa-miR-125a-5p	C1orf106
LINC00987	hsa-miR-125a-5p	GIMAP6
CTC-493L21.1	hsa-miR-125a-5p	C1orf106
CTC-493L21.1	hsa-miR-125a-5p	GIMAP6
AC024132.1	hsa-miR-125a-5p	C1orf106
AC024132.1	hsa-miR-125a-5p	GIMAP6
RP11-20D14.6	hsa-miR-125a-5p	C1orf106
RP11-20D14.6	hsa-miR-125a-5p	GIMAP6
CNTFR-AS1	hsa-miR-125a-5p	C1orf106
CNTFR-AS1	hsa-miR-125a-5p	GIMAP6
RP1-101G11.3	hsa-miR-125a-5p	C1orf106
RP1-101G11.3	hsa-miR-125a-5p	GIMAP6
RP11-455F5.6	hsa-miR-125a-5p	C1orf106
RP11-455F5.6	hsa-miR-125a-5p	GIMAP6
RP11-382E9.1	hsa-miR-125a-5p	C1orf106
RP11-382E9.1	hsa-miR-125a-5p	GIMAP6
ZBED3-AS1	hsa-miR-125a-5p	C1orf106
ZBED3-AS1	hsa-miR-125a-5p	GIMAP6
AP001601.2	hsa-miR-125a-5p	C1orf106
AP001601.2	hsa-miR-125a-5p	GIMAP6
RP11-574K11.29	hsa-miR-125a-5p	C1orf106
RP11-574K11.29	hsa-miR-125a-5p	GIMAP6
RP11-386J22.3	hsa-miR-125a-5p	C1orf106
RP11-386J22.3	hsa-miR-125a-5p	GIMAP6
RP5-944M2.3	hsa-miR-125a-5p	C1orf106
RP5-944M2.3	hsa-miR-125a-5p	GIMAP6
LINC00661	hsa-miR-125a-5p	C1orf106
LINC00661	hsa-miR-125a-5p	GIMAP6
AC004448.5	hsa-miR-125a-5p	C1orf106
AC004448.5	hsa-miR-125a-5p	GIMAP6
RP11-175O19.4	hsa-miR-125a-5p	C1orf106
RP11-175O19.4	hsa-miR-125a-5p	GIMAP6
PCAT19	hsa-miR-125a-5p	C1orf106
PCAT19	hsa-miR-125a-5p	GIMAP6
RP3-449M8.9	hsa-miR-125a-5p	C1orf106
RP3-449M8.9	hsa-miR-125a-5p	GIMAP6
MIR497HG	hsa-miR-125a-5p	C1orf106
MIR497HG	hsa-miR-125a-5p	GIMAP6
RP11-29G8.3	hsa-miR-125a-5p	C1orf106
RP11-29G8.3	hsa-miR-125a-5p	GIMAP6
SPTY2D1-AS1	hsa-miR-125a-5p	C1orf106
SPTY2D1-AS1	hsa-miR-125a-5p	GIMAP6
RP11-438B23.2	hsa-miR-125a-5p	C1orf106
RP11-438B23.2	hsa-miR-125a-5p	GIMAP6
AC004158.2	hsa-miR-125a-5p	C1orf106
AC004158.2	hsa-miR-125a-5p	GIMAP6
RP1-199J3.7	hsa-miR-125a-5p	C1orf106
RP1-199J3.7	hsa-miR-125a-5p	GIMAP6
RP11-326A13.1	hsa-miR-125a-5p	C1orf106
RP11-326A13.1	hsa-miR-125a-5p	GIMAP6
PCAT19	hsa-miR-125a-5p	C1orf106
PCAT19	hsa-miR-125a-5p	GIMAP6
CTD-2201I18.1	hsa-miR-125a-5p	C1orf106
CTD-2201I18.1	hsa-miR-125a-5p	GIMAP6
AC007966.1	hsa-miR-125a-5p	C1orf106
AC007966.1	hsa-miR-125a-5p	GIMAP6
CTD-2503O16.4	hsa-miR-125a-5p	C1orf106
CTD-2503O16.4	hsa-miR-125a-5p	GIMAP6
LL22NC03-2H8.4	hsa-miR-125a-5p	C1orf106
LL22NC03-2H8.4	hsa-miR-125a-5p	GIMAP6
AC010096.1	hsa-miR-125a-5p	C1orf106
AC010096.1	hsa-miR-125a-5p	GIMAP6
RP11-15H20.6	hsa-miR-125a-5p	C1orf106
RP11-15H20.6	hsa-miR-125a-5p	GIMAP6
RP11-680F8.1	hsa-miR-125a-5p	C1orf106
RP11-680F8.1	hsa-miR-125a-5p	GIMAP6
RP11-153N17.1	hsa-miR-125a-5p	C1orf106
RP11-153N17.1	hsa-miR-125a-5p	GIMAP6
RP11-867G23.4	hsa-miR-125a-5p	C1orf106
RP11-867G23.4	hsa-miR-125a-5p	GIMAP6
RP11-104J23.2	hsa-miR-125a-5p	C1orf106
RP11-104J23.2	hsa-miR-125a-5p	GIMAP6
AC005532.5	hsa-miR-125a-5p	C1orf106
AC005532.5	hsa-miR-125a-5p	GIMAP6
RP5-944M2.3	hsa-miR-125a-5p	C1orf106
RP5-944M2.3	hsa-miR-125a-5p	GIMAP6
RP11-449O16.2	hsa-miR-125a-5p	C1orf106
RP11-449O16.2	hsa-miR-125a-5p	GIMAP6
RP5-828H9.1	hsa-miR-125a-5p	C1orf106
RP5-828H9.1	hsa-miR-125a-5p	GIMAP6
LINC00843	hsa-miR-125a-5p	C1orf106
LINC00843	hsa-miR-125a-5p	GIMAP6
PCAT19	hsa-miR-125a-5p	C1orf106
PCAT19	hsa-miR-125a-5p	GIMAP6
RP11-276H7.2	hsa-miR-125a-5p	C1orf106
RP11-276H7.2	hsa-miR-125a-5p	GIMAP6
RP11-586K12.11	hsa-miR-125a-5p	C1orf106
RP11-586K12.11	hsa-miR-125a-5p	GIMAP6
CNTFR-AS1	hsa-miR-125a-5p	C1orf106
CNTFR-AS1	hsa-miR-125a-5p	GIMAP6
CNTFR-AS1	hsa-miR-125a-5p	C1orf106
CNTFR-AS1	hsa-miR-125a-5p	GIMAP6
RP11-314M24.1	hsa-miR-125a-5p	C1orf106
RP11-314M24.1	hsa-miR-125a-5p	GIMAP6
PCAT19	hsa-miR-125a-5p	C1orf106
PCAT19	hsa-miR-125a-5p	GIMAP6
SHANK3	hsa-miR-125a-5p	C1orf106
SHANK3	hsa-miR-125a-5p	GIMAP6
CTD-2034I21.2	hsa-miR-125a-5p	C1orf106
CTD-2034I21.2	hsa-miR-125a-5p	GIMAP6
KDM4A-AS1	hsa-miR-125a-5p	C1orf106
KDM4A-AS1	hsa-miR-125a-5p	GIMAP6
RP11-434I12.3	hsa-miR-125a-5p	C1orf106
RP11-434I12.3	hsa-miR-125a-5p	GIMAP6
RP11-421E14.2	hsa-miR-125a-5p	C1orf106
RP11-421E14.2	hsa-miR-125a-5p	GIMAP6
PSMG3-AS1	hsa-miR-125a-5p	C1orf106
PSMG3-AS1	hsa-miR-125a-5p	GIMAP6
CTD-2006C1.2	hsa-miR-125a-5p	C1orf106
CTD-2006C1.2	hsa-miR-125a-5p	GIMAP6
RP4-798A10.4	hsa-miR-125a-5p	C1orf106
RP4-798A10.4	hsa-miR-125a-5p	GIMAP6
RP11-812E19.7	hsa-miR-125a-5p	C1orf106
RP11-812E19.7	hsa-miR-125a-5p	GIMAP6
RP11-526K17.2	hsa-miR-125a-5p	C1orf106
RP11-526K17.2	hsa-miR-125a-5p	GIMAP6
AP000472.2	hsa-miR-125a-5p	C1orf106
AP000472.2	hsa-miR-125a-5p	GIMAP6
RP11-12M5.4	hsa-miR-125a-5p	C1orf106
RP11-12M5.4	hsa-miR-125a-5p	GIMAP6
CTB-178M22.2	hsa-miR-125a-5p	C1orf106
CTB-178M22.2	hsa-miR-125a-5p	GIMAP6
CTBP1-AS2	hsa-miR-125a-5p	C1orf106
CTBP1-AS2	hsa-miR-125a-5p	GIMAP6
RP11-247A12.7	hsa-miR-125a-5p	C1orf106
RP11-247A12.7	hsa-miR-125a-5p	GIMAP6
LINC00488	hsa-miR-125a-5p	C1orf106
LINC00488	hsa-miR-125a-5p	GIMAP6
HCG18	hsa-miR-125a-5p	C1orf106
HCG18	hsa-miR-125a-5p	GIMAP6
RP11-666A8.9	hsa-miR-125a-5p	C1orf106
RP11-666A8.9	hsa-miR-125a-5p	GIMAP6
RP5-945I17.2	hsa-miR-125a-5p	C1orf106
RP5-945I17.2	hsa-miR-125a-5p	GIMAP6
LINC01511	hsa-miR-125a-5p	C1orf106
LINC01511	hsa-miR-125a-5p	GIMAP6
AC006272.2	hsa-miR-125a-5p	C1orf106
AC006272.2	hsa-miR-125a-5p	GIMAP6
RP11-106D4.2	hsa-miR-125a-5p	C1orf106
RP11-106D4.2	hsa-miR-125a-5p	GIMAP6
RP11-38M8.1	hsa-miR-125a-5p	C1orf106
RP11-38M8.1	hsa-miR-125a-5p	GIMAP6
CTD-2358C21.3	hsa-miR-125a-5p	C1orf106
CTD-2358C21.3	hsa-miR-125a-5p	GIMAP6
AC096669.3	hsa-miR-125a-5p	C1orf106
AC096669.3	hsa-miR-125a-5p	GIMAP6
GMDS-AS1	hsa-miR-125a-5p	C1orf106
GMDS-AS1	hsa-miR-125a-5p	GIMAP6
RP11-1085N6.5	hsa-miR-125a-5p	C1orf106
RP11-1085N6.5	hsa-miR-125a-5p	GIMAP6
RP11-111F5.4	hsa-miR-125a-5p	C1orf106
RP11-111F5.4	hsa-miR-125a-5p	GIMAP6
CTC-459F4.3	hsa-miR-125a-5p	C1orf106
CTC-459F4.3	hsa-miR-125a-5p	GIMAP6
AC018866.1	hsa-miR-125a-5p	C1orf106
AC018866.1	hsa-miR-125a-5p	GIMAP6
RP11-407B7.1	hsa-miR-125a-5p	C1orf106
RP11-407B7.1	hsa-miR-125a-5p	GIMAP6
RP11-672L10.6	hsa-miR-125a-5p	C1orf106
RP11-672L10.6	hsa-miR-125a-5p	GIMAP6
LINC01330	hsa-miR-125a-5p	C1orf106
LINC01330	hsa-miR-125a-5p	GIMAP6
MUC19	hsa-miR-125a-5p	C1orf106
MUC19	hsa-miR-125a-5p	GIMAP6
FAM66C	hsa-miR-125a-5p	C1orf106
FAM66C	hsa-miR-125a-5p	GIMAP6
RP11-710C12.1	hsa-miR-125a-5p	C1orf106
RP11-710C12.1	hsa-miR-125a-5p	GIMAP6
RP11-314M24.1	hsa-miR-125a-5p	C1orf106
RP11-314M24.1	hsa-miR-125a-5p	GIMAP6
FAM27L	hsa-miR-125a-5p	C1orf106
FAM27L	hsa-miR-125a-5p	GIMAP6
LINC01330	hsa-miR-125a-5p	C1orf106
LINC01330	hsa-miR-125a-5p	GIMAP6
RP11-407B7.1	hsa-miR-125a-5p	C1orf106
RP11-407B7.1	hsa-miR-125a-5p	GIMAP6
LCMT1-AS2	hsa-miR-125a-5p	C1orf106
LCMT1-AS2	hsa-miR-125a-5p	GIMAP6
RP11-261P9.4	hsa-miR-125a-5p	C1orf106
RP11-261P9.4	hsa-miR-125a-5p	GIMAP6
CTA-796E4.5	hsa-miR-125a-5p	C1orf106
CTA-796E4.5	hsa-miR-125a-5p	GIMAP6
INTS6-AS1	hsa-miR-125a-5p	C1orf106
INTS6-AS1	hsa-miR-125a-5p	GIMAP6
LCMT1-AS2	hsa-miR-125a-5p	C1orf106
LCMT1-AS2	hsa-miR-125a-5p	GIMAP6
RP13-221M14.2	hsa-miR-125a-5p	C1orf106
RP13-221M14.2	hsa-miR-125a-5p	GIMAP6
RP11-443N24.4	hsa-miR-125a-5p	C1orf106
RP11-443N24.4	hsa-miR-125a-5p	GIMAP6
HOXA-AS2	hsa-miR-125a-5p	C1orf106
HOXA-AS2	hsa-miR-125a-5p	GIMAP6
RP4-591N18.2	hsa-miR-125a-5p	C1orf106
RP4-591N18.2	hsa-miR-125a-5p	GIMAP6
RP11-757G1.6	hsa-miR-125a-5p	C1orf106
RP11-757G1.6	hsa-miR-125a-5p	GIMAP6
RP11-426C22.7	hsa-miR-125a-5p	C1orf106
RP11-426C22.7	hsa-miR-125a-5p	GIMAP6
RP11-66D17.3	hsa-miR-125a-5p	C1orf106
RP11-66D17.3	hsa-miR-125a-5p	GIMAP6
RP11-348N5.9	hsa-miR-125a-5p	C1orf106
RP11-348N5.9	hsa-miR-125a-5p	GIMAP6
PCBP1-AS1	hsa-miR-125b-5p	GIMAP6
PCBP1-AS1	hsa-miR-125b-5p	C1orf106
LINC00680	hsa-miR-125b-5p	GIMAP6
LINC00680	hsa-miR-125b-5p	C1orf106
RP5-875O13.1	hsa-miR-125b-5p	GIMAP6
RP5-875O13.1	hsa-miR-125b-5p	C1orf106
LINC01311	hsa-miR-125b-5p	GIMAP6
LINC01311	hsa-miR-125b-5p	C1orf106
RP11-407B7.1	hsa-miR-125b-5p	GIMAP6
RP11-407B7.1	hsa-miR-125b-5p	C1orf106
RP11-95O2.1	hsa-miR-125b-5p	GIMAP6
RP11-95O2.1	hsa-miR-125b-5p	C1orf106
FAM157A	hsa-miR-125b-5p	GIMAP6
FAM157A	hsa-miR-125b-5p	C1orf106
FAM66C	hsa-miR-125b-5p	GIMAP6
FAM66C	hsa-miR-125b-5p	C1orf106
AP001046.6	hsa-miR-125b-5p	GIMAP6
AP001046.6	hsa-miR-125b-5p	C1orf106
CTD-2139B15.4	hsa-miR-125b-5p	GIMAP6
CTD-2139B15.4	hsa-miR-125b-5p	C1orf106
CTD-2012K14.8	hsa-miR-125b-5p	GIMAP6
CTD-2012K14.8	hsa-miR-125b-5p	C1orf106
RP11-104J23.2	hsa-miR-125b-5p	GIMAP6
RP11-104J23.2	hsa-miR-125b-5p	C1orf106
RP11-731N10.1	hsa-miR-125b-5p	GIMAP6
RP11-731N10.1	hsa-miR-125b-5p	C1orf106
LINC00987	hsa-miR-125b-5p	GIMAP6
LINC00987	hsa-miR-125b-5p	C1orf106
RP11-700H6.2	hsa-miR-125b-5p	GIMAP6
RP11-700H6.2	hsa-miR-125b-5p	C1orf106
RP11-382E9.1	hsa-miR-125b-5p	GIMAP6
RP11-382E9.1	hsa-miR-125b-5p	C1orf106
AC007966.1	hsa-miR-125b-5p	GIMAP6
AC007966.1	hsa-miR-125b-5p	C1orf106
RP11-407B7.1	hsa-miR-125b-5p	GIMAP6
RP11-407B7.1	hsa-miR-125b-5p	C1orf106
CTC-459F4.3	hsa-miR-125b-5p	GIMAP6
CTC-459F4.3	hsa-miR-125b-5p	C1orf106
LL22NC03-86G7.1	hsa-miR-125b-5p	GIMAP6
LL22NC03-86G7.1	hsa-miR-125b-5p	C1orf106
LINC01224	hsa-miR-125b-5p	GIMAP6
LINC01224	hsa-miR-125b-5p	C1orf106
TTN-AS1	hsa-miR-125b-5p	GIMAP6
TTN-AS1	hsa-miR-125b-5p	C1orf106
RP11-128D14.1	hsa-miR-125b-5p	GIMAP6
RP11-128D14.1	hsa-miR-125b-5p	C1orf106
RP1-60O19.1	hsa-miR-125b-5p	GIMAP6
RP1-60O19.1	hsa-miR-125b-5p	C1orf106
AC007966.1	hsa-miR-125b-5p	GIMAP6
AC007966.1	hsa-miR-125b-5p	C1orf106
LINC00488	hsa-miR-125b-5p	GIMAP6
LINC00488	hsa-miR-125b-5p	C1orf106
RP11-83A24.2	hsa-miR-125b-5p	GIMAP6
RP11-83A24.2	hsa-miR-125b-5p	C1orf106
KDM4A-AS1	hsa-miR-125b-5p	GIMAP6
KDM4A-AS1	hsa-miR-125b-5p	C1orf106
RP11-640N11.2	hsa-miR-125b-5p	GIMAP6
RP11-640N11.2	hsa-miR-125b-5p	C1orf106
RP11-434D2.3	hsa-miR-125b-5p	GIMAP6
RP11-434D2.3	hsa-miR-125b-5p	C1orf106
RP11-290K4.1	hsa-miR-125b-5p	GIMAP6
RP11-290K4.1	hsa-miR-125b-5p	C1orf106
AC004158.2	hsa-miR-125b-5p	GIMAP6
AC004158.2	hsa-miR-125b-5p	C1orf106
DYNLL1-AS1	hsa-miR-125b-5p	GIMAP6
DYNLL1-AS1	hsa-miR-125b-5p	C1orf106
RP5-828H9.1	hsa-miR-125b-5p	GIMAP6
RP5-828H9.1	hsa-miR-125b-5p	C1orf106
CTC-459F4.3	hsa-miR-125b-5p	GIMAP6
CTC-459F4.3	hsa-miR-125b-5p	C1orf106
CTD-2201I18.1	hsa-miR-125b-5p	GIMAP6
CTD-2201I18.1	hsa-miR-125b-5p	C1orf106
RP11-102K13.5	hsa-miR-125b-5p	GIMAP6
RP11-102K13.5	hsa-miR-125b-5p	C1orf106
CTD-2201I18.1	hsa-miR-125b-5p	GIMAP6
CTD-2201I18.1	hsa-miR-125b-5p	C1orf106
CELF2-AS1	hsa-miR-125b-5p	GIMAP6
CELF2-AS1	hsa-miR-125b-5p	C1orf106
RP11-314O13.1	hsa-miR-125b-5p	GIMAP6
RP11-314O13.1	hsa-miR-125b-5p	C1orf106
RP11-1085N6.5	hsa-miR-125b-5p	GIMAP6
RP11-1085N6.5	hsa-miR-125b-5p	C1orf106
PCAT19	hsa-miR-125b-5p	GIMAP6
PCAT19	hsa-miR-125b-5p	C1orf106
RP5-945I17.2	hsa-miR-125b-5p	GIMAP6
RP5-945I17.2	hsa-miR-125b-5p	C1orf106
RP11-384O8.1	hsa-miR-125b-5p	GIMAP6
RP11-384O8.1	hsa-miR-125b-5p	C1orf106
RP11-309H21.3	hsa-miR-125b-5p	GIMAP6
RP11-309H21.3	hsa-miR-125b-5p	C1orf106
AC003075.4	hsa-miR-125b-5p	GIMAP6
AC003075.4	hsa-miR-125b-5p	C1orf106
FLJ16779	hsa-miR-125b-5p	GIMAP6
FLJ16779	hsa-miR-125b-5p	C1orf106
RP11-211N8.2	hsa-miR-125b-5p	GIMAP6
RP11-211N8.2	hsa-miR-125b-5p	C1orf106
RP11-349P19.1	hsa-miR-125b-5p	GIMAP6
RP11-349P19.1	hsa-miR-125b-5p	C1orf106
CTD-2012K14.8	hsa-miR-125b-5p	GIMAP6
CTD-2012K14.8	hsa-miR-125b-5p	C1orf106
AC024132.1	hsa-miR-125b-5p	GIMAP6
AC024132.1	hsa-miR-125b-5p	C1orf106
RP11-932O9.4	hsa-miR-125b-5p	GIMAP6
RP11-932O9.4	hsa-miR-125b-5p	C1orf106
AC004158.3	hsa-miR-125b-5p	GIMAP6
AC004158.3	hsa-miR-125b-5p	C1orf106
AC093390.1	hsa-miR-125b-5p	GIMAP6
AC093390.1	hsa-miR-125b-5p	C1orf106
LINC01350	hsa-miR-125b-5p	GIMAP6
LINC01350	hsa-miR-125b-5p	C1orf106
RP1-309I22.2	hsa-miR-125b-5p	GIMAP6
RP1-309I22.2	hsa-miR-125b-5p	C1orf106
LCMT1-AS2	hsa-miR-125b-5p	GIMAP6
LCMT1-AS2	hsa-miR-125b-5p	C1orf106
CTB-47B11.3	hsa-miR-125b-5p	GIMAP6
CTB-47B11.3	hsa-miR-125b-5p	C1orf106
HOXA-AS2	hsa-miR-125b-5p	GIMAP6
HOXA-AS2	hsa-miR-125b-5p	C1orf106
RP11-153N17.1	hsa-miR-125b-5p	GIMAP6
RP11-153N17.1	hsa-miR-125b-5p	C1orf106
RP1-79C4.4	hsa-miR-125b-5p	GIMAP6
RP1-79C4.4	hsa-miR-125b-5p	C1orf106
CTD-2006C1.2	hsa-miR-125b-5p	GIMAP6
CTD-2006C1.2	hsa-miR-125b-5p	C1orf106
LINC00843	hsa-miR-125b-5p	GIMAP6
LINC00843	hsa-miR-125b-5p	C1orf106
LINC01511	hsa-miR-125b-5p	GIMAP6
LINC01511	hsa-miR-125b-5p	C1orf106
AP000472.2	hsa-miR-125b-5p	GIMAP6
AP000472.2	hsa-miR-125b-5p	C1orf106
POU6F2-AS2	hsa-miR-125b-5p	GIMAP6
POU6F2-AS2	hsa-miR-125b-5p	C1orf106
LINC01330	hsa-miR-125b-5p	GIMAP6
LINC01330	hsa-miR-125b-5p	C1orf106
RP11-384P7.7	hsa-miR-125b-5p	GIMAP6
RP11-384P7.7	hsa-miR-125b-5p	C1orf106
PRMT5-AS1	hsa-miR-125b-5p	GIMAP6
PRMT5-AS1	hsa-miR-125b-5p	C1orf106
RP4-798A10.4	hsa-miR-125b-5p	GIMAP6
RP4-798A10.4	hsa-miR-125b-5p	C1orf106
RP11-38M8.1	hsa-miR-125b-5p	GIMAP6
RP11-38M8.1	hsa-miR-125b-5p	C1orf106
LINC01350	hsa-miR-125b-5p	GIMAP6
LINC01350	hsa-miR-125b-5p	C1orf106
RP11-165M1.3	hsa-miR-125b-5p	GIMAP6
RP11-165M1.3	hsa-miR-125b-5p	C1orf106
RP1-67A8.3	hsa-miR-125b-5p	GIMAP6
RP1-67A8.3	hsa-miR-125b-5p	C1orf106
TTTY10	hsa-miR-125b-5p	GIMAP6
TTTY10	hsa-miR-125b-5p	C1orf106
FAM66C	hsa-miR-125b-5p	GIMAP6
FAM66C	hsa-miR-125b-5p	C1orf106
AC004448.5	hsa-miR-125b-5p	GIMAP6
AC004448.5	hsa-miR-125b-5p	C1orf106
CTD-2144E22.8	hsa-miR-125b-5p	GIMAP6
CTD-2144E22.8	hsa-miR-125b-5p	C1orf106
RP11-314M24.1	hsa-miR-125b-5p	GIMAP6
RP11-314M24.1	hsa-miR-125b-5p	C1orf106
AC007277.3	hsa-miR-125b-5p	GIMAP6
AC007277.3	hsa-miR-125b-5p	C1orf106
RNASEH2B-AS1	hsa-miR-125b-5p	GIMAP6
RNASEH2B-AS1	hsa-miR-125b-5p	C1orf106
AC005532.5	hsa-miR-125b-5p	GIMAP6
AC005532.5	hsa-miR-125b-5p	C1orf106
VIM-AS1	hsa-miR-125b-5p	GIMAP6
VIM-AS1	hsa-miR-125b-5p	C1orf106
AC006548.28	hsa-miR-125b-5p	GIMAP6
AC006548.28	hsa-miR-125b-5p	C1orf106
RP4-782L23.2	hsa-miR-125b-5p	GIMAP6
RP4-782L23.2	hsa-miR-125b-5p	C1orf106
RP4-644L1.2	hsa-miR-125b-5p	GIMAP6
RP4-644L1.2	hsa-miR-125b-5p	C1orf106
INTS6-AS1	hsa-miR-125b-5p	GIMAP6
INTS6-AS1	hsa-miR-125b-5p	C1orf106
RP11-46H11.3	hsa-miR-125b-5p	GIMAP6
RP11-46H11.3	hsa-miR-125b-5p	C1orf106
RP11-455F5.6	hsa-miR-125b-5p	GIMAP6
RP11-455F5.6	hsa-miR-125b-5p	C1orf106
LINC00421	hsa-miR-125b-5p	GIMAP6
LINC00421	hsa-miR-125b-5p	C1orf106
RP11-288L9.4	hsa-miR-125b-5p	GIMAP6
RP11-288L9.4	hsa-miR-125b-5p	C1orf106
RP11-989E6.8	hsa-miR-125b-5p	GIMAP6
RP11-989E6.8	hsa-miR-125b-5p	C1orf106
SOCS2-AS1	hsa-miR-125b-5p	GIMAP6
SOCS2-AS1	hsa-miR-125b-5p	C1orf106
AP001601.2	hsa-miR-125b-5p	GIMAP6
AP001601.2	hsa-miR-125b-5p	C1orf106
CTD-2013N17.7	hsa-miR-125b-5p	GIMAP6
CTD-2013N17.7	hsa-miR-125b-5p	C1orf106
CTBP1-AS2	hsa-miR-125b-5p	GIMAP6
CTBP1-AS2	hsa-miR-125b-5p	C1orf106
LINC00475	hsa-miR-125b-5p	GIMAP6
LINC00475	hsa-miR-125b-5p	C1orf106
GNAS-AS1	hsa-miR-125b-5p	GIMAP6
GNAS-AS1	hsa-miR-125b-5p	C1orf106
RP4-671O14.7	hsa-miR-125b-5p	GIMAP6
RP4-671O14.7	hsa-miR-125b-5p	C1orf106
RP11-285G1.2	hsa-miR-125b-5p	GIMAP6
RP11-285G1.2	hsa-miR-125b-5p	C1orf106
LL22NC03-2H8.4	hsa-miR-125b-5p	GIMAP6
LL22NC03-2H8.4	hsa-miR-125b-5p	C1orf106
LINC00846	hsa-miR-125b-5p	GIMAP6
LINC00846	hsa-miR-125b-5p	C1orf106
RP11-20L19.1	hsa-miR-125b-5p	GIMAP6
RP11-20L19.1	hsa-miR-125b-5p	C1orf106
MIR6818	hsa-miR-125b-5p	GIMAP6
MIR6818	hsa-miR-125b-5p	C1orf106
RP11-434I12.3	hsa-miR-125b-5p	GIMAP6
RP11-434I12.3	hsa-miR-125b-5p	C1orf106
RP11-132A1.3	hsa-miR-125b-5p	GIMAP6
RP11-132A1.3	hsa-miR-125b-5p	C1orf106
RP11-83A24.2	hsa-miR-125b-5p	GIMAP6
RP11-83A24.2	hsa-miR-125b-5p	C1orf106
AP000350.5	hsa-miR-125b-5p	GIMAP6
AP000350.5	hsa-miR-125b-5p	C1orf106
RP11-710C12.1	hsa-miR-125b-5p	GIMAP6
RP11-710C12.1	hsa-miR-125b-5p	C1orf106
PCAT19	hsa-miR-125b-5p	GIMAP6
PCAT19	hsa-miR-125b-5p	C1orf106
CTB-178M22.2	hsa-miR-125b-5p	GIMAP6
CTB-178M22.2	hsa-miR-125b-5p	C1orf106
LINC00661	hsa-miR-125b-5p	GIMAP6
LINC00661	hsa-miR-125b-5p	C1orf106
HOXA-AS2	hsa-miR-125b-5p	GIMAP6
HOXA-AS2	hsa-miR-125b-5p	C1orf106
RP11-488I20.3	hsa-miR-125b-5p	GIMAP6
RP11-488I20.3	hsa-miR-125b-5p	C1orf106
RP11-440L14.4	hsa-miR-125b-5p	GIMAP6
RP11-440L14.4	hsa-miR-125b-5p	C1orf106
RP5-944M2.3	hsa-miR-125b-5p	GIMAP6
RP5-944M2.3	hsa-miR-125b-5p	C1orf106
AP003025.2	hsa-miR-125b-5p	GIMAP6
AP003025.2	hsa-miR-125b-5p	C1orf106
GLIDR	hsa-miR-125b-5p	GIMAP6
GLIDR	hsa-miR-125b-5p	C1orf106
AC006272.2	hsa-miR-125b-5p	GIMAP6
AC006272.2	hsa-miR-125b-5p	C1orf106
LINC01330	hsa-miR-125b-5p	GIMAP6
LINC01330	hsa-miR-125b-5p	C1orf106
SRRM2-AS1	hsa-miR-125b-5p	GIMAP6
SRRM2-AS1	hsa-miR-125b-5p	C1orf106
RP11-574K11.29	hsa-miR-125b-5p	GIMAP6
RP11-574K11.29	hsa-miR-125b-5p	C1orf106
RP1-137D17.1	hsa-miR-125b-5p	GIMAP6
RP1-137D17.1	hsa-miR-125b-5p	C1orf106
SHANK3	hsa-miR-125b-5p	GIMAP6
SHANK3	hsa-miR-125b-5p	C1orf106
RP11-586K12.11	hsa-miR-125b-5p	GIMAP6
RP11-586K12.11	hsa-miR-125b-5p	C1orf106
PCAT19	hsa-miR-125b-5p	GIMAP6
PCAT19	hsa-miR-125b-5p	C1orf106
PAX8-AS1	hsa-miR-125b-5p	GIMAP6
PAX8-AS1	hsa-miR-125b-5p	C1orf106
CTD-2503O16.4	hsa-miR-125b-5p	GIMAP6
CTD-2503O16.4	hsa-miR-125b-5p	C1orf106
RP11-732A19.9	hsa-miR-125b-5p	GIMAP6
RP11-732A19.9	hsa-miR-125b-5p	C1orf106
RP11-211N8.2	hsa-miR-125b-5p	GIMAP6
RP11-211N8.2	hsa-miR-125b-5p	C1orf106
RNASEH2B-AS1	hsa-miR-125b-5p	GIMAP6
RNASEH2B-AS1	hsa-miR-125b-5p	C1orf106
RP11-855A2.3	hsa-miR-125b-5p	GIMAP6
RP11-855A2.3	hsa-miR-125b-5p	C1orf106
CNTFR-AS1	hsa-miR-125b-5p	GIMAP6
CNTFR-AS1	hsa-miR-125b-5p	C1orf106
FLG-AS1	hsa-miR-125b-5p	GIMAP6
FLG-AS1	hsa-miR-125b-5p	C1orf106
RP11-111F5.4	hsa-miR-125b-5p	GIMAP6
RP11-111F5.4	hsa-miR-125b-5p	C1orf106
RP11-481J2.2	hsa-miR-125b-5p	GIMAP6
RP11-481J2.2	hsa-miR-125b-5p	C1orf106
AC003075.4	hsa-miR-125b-5p	GIMAP6
AC003075.4	hsa-miR-125b-5p	C1orf106
RP11-15H20.6	hsa-miR-125b-5p	GIMAP6
RP11-15H20.6	hsa-miR-125b-5p	C1orf106
RP5-999L4.2	hsa-miR-125b-5p	GIMAP6
RP5-999L4.2	hsa-miR-125b-5p	C1orf106
RP5-991G20.2	hsa-miR-125b-5p	GIMAP6
RP5-991G20.2	hsa-miR-125b-5p	C1orf106
CNTFR-AS1	hsa-miR-125b-5p	GIMAP6
CNTFR-AS1	hsa-miR-125b-5p	C1orf106
CNTFR-AS1	hsa-miR-125b-5p	GIMAP6
CNTFR-AS1	hsa-miR-125b-5p	C1orf106
RP11-100F15.1	hsa-miR-125b-5p	GIMAP6
RP11-100F15.1	hsa-miR-125b-5p	C1orf106
RP11-104J23.1	hsa-miR-125b-5p	GIMAP6
RP11-104J23.1	hsa-miR-125b-5p	C1orf106
RP11-469N6.3	hsa-miR-125b-5p	GIMAP6
RP11-469N6.3	hsa-miR-125b-5p	C1orf106
RP11-488I20.3	hsa-miR-125b-5p	GIMAP6
RP11-488I20.3	hsa-miR-125b-5p	C1orf106
RP11-83A24.2	hsa-miR-125b-5p	GIMAP6
RP11-83A24.2	hsa-miR-125b-5p	C1orf106
RP11-386G11.10	hsa-miR-125b-5p	GIMAP6
RP11-386G11.10	hsa-miR-125b-5p	C1orf106
RP11-23N2.4	hsa-miR-125b-5p	GIMAP6
RP11-23N2.4	hsa-miR-125b-5p	C1orf106
RP5-944M2.3	hsa-miR-125b-5p	GIMAP6
RP5-944M2.3	hsa-miR-125b-5p	C1orf106
RP11-38M8.1	hsa-miR-125b-5p	GIMAP6
RP11-38M8.1	hsa-miR-125b-5p	C1orf106
LINC01447	hsa-miR-125b-5p	GIMAP6
LINC01447	hsa-miR-125b-5p	C1orf106
PCAT19	hsa-miR-125b-5p	GIMAP6
PCAT19	hsa-miR-125b-5p	C1orf106
RP11-526K17.2	hsa-miR-125b-5p	GIMAP6
RP11-526K17.2	hsa-miR-125b-5p	C1orf106
RP11-403B2.5	hsa-miR-125b-5p	GIMAP6
RP11-403B2.5	hsa-miR-125b-5p	C1orf106
CTD-2308G16.1	hsa-miR-125b-5p	GIMAP6
CTD-2308G16.1	hsa-miR-125b-5p	C1orf106
RP4-591N18.2	hsa-miR-125b-5p	GIMAP6
RP4-591N18.2	hsa-miR-125b-5p	C1orf106
GLIDR	hsa-miR-125b-5p	GIMAP6
GLIDR	hsa-miR-125b-5p	C1orf106
RP11-812E19.7	hsa-miR-125b-5p	GIMAP6
RP11-812E19.7	hsa-miR-125b-5p	C1orf106
RP11-768B22.2	hsa-miR-125b-5p	GIMAP6
RP11-768B22.2	hsa-miR-125b-5p	C1orf106
RP11-700H6.2	hsa-miR-125b-5p	GIMAP6
RP11-700H6.2	hsa-miR-125b-5p	C1orf106
RP5-944M2.3	hsa-miR-125b-5p	GIMAP6
RP5-944M2.3	hsa-miR-125b-5p	C1orf106
FAM27L	hsa-miR-125b-5p	GIMAP6
FAM27L	hsa-miR-125b-5p	C1orf106
RP5-845O24.8	hsa-miR-125b-5p	GIMAP6
RP5-845O24.8	hsa-miR-125b-5p	C1orf106
RP11-473C18.3	hsa-miR-125b-5p	GIMAP6
RP11-473C18.3	hsa-miR-125b-5p	C1orf106
LINC00960	hsa-miR-125b-5p	GIMAP6
LINC00960	hsa-miR-125b-5p	C1orf106
RP11-4O1.2	hsa-miR-125b-5p	GIMAP6
RP11-4O1.2	hsa-miR-125b-5p	C1orf106
RP11-276H7.2	hsa-miR-125b-5p	GIMAP6
RP11-276H7.2	hsa-miR-125b-5p	C1orf106
CTD-2034I21.2	hsa-miR-125b-5p	GIMAP6
CTD-2034I21.2	hsa-miR-125b-5p	C1orf106
CTC-459F4.3	hsa-miR-125b-5p	GIMAP6
CTC-459F4.3	hsa-miR-125b-5p	C1orf106
PSMD5-AS1	hsa-miR-125b-5p	GIMAP6
PSMD5-AS1	hsa-miR-125b-5p	C1orf106
RP11-48F14.1	hsa-miR-125b-5p	GIMAP6
RP11-48F14.1	hsa-miR-125b-5p	C1orf106
RP11-111F5.4	hsa-miR-125b-5p	GIMAP6
RP11-111F5.4	hsa-miR-125b-5p	C1orf106
RP11-12A16.3	hsa-miR-125b-5p	GIMAP6
RP11-12A16.3	hsa-miR-125b-5p	C1orf106
CTD-2358C21.3	hsa-miR-125b-5p	GIMAP6
CTD-2358C21.3	hsa-miR-125b-5p	C1orf106
RP11-326A13.1	hsa-miR-125b-5p	GIMAP6
RP11-326A13.1	hsa-miR-125b-5p	C1orf106
RP11-111F5.4	hsa-miR-125b-5p	GIMAP6
RP11-111F5.4	hsa-miR-125b-5p	C1orf106
LINC01396	hsa-miR-125b-5p	GIMAP6
LINC01396	hsa-miR-125b-5p	C1orf106
RP11-352D13.5	hsa-miR-125b-5p	GIMAP6
RP11-352D13.5	hsa-miR-125b-5p	C1orf106
RP11-38C18.3	hsa-miR-125b-5p	GIMAP6
RP11-38C18.3	hsa-miR-125b-5p	C1orf106
AC096669.3	hsa-miR-125b-5p	GIMAP6
AC096669.3	hsa-miR-125b-5p	C1orf106
RP3-449M8.9	hsa-miR-125b-5p	GIMAP6
RP3-449M8.9	hsa-miR-125b-5p	C1orf106
RP11-44M6.7	hsa-miR-125b-5p	GIMAP6
RP11-44M6.7	hsa-miR-125b-5p	C1orf106
LCMT1-AS2	hsa-miR-125b-5p	GIMAP6
LCMT1-AS2	hsa-miR-125b-5p	C1orf106
LINC00661	hsa-miR-125b-5p	GIMAP6
LINC00661	hsa-miR-125b-5p	C1orf106
AC079466.1	hsa-miR-125b-5p	GIMAP6
AC079466.1	hsa-miR-125b-5p	C1orf106
AE000658.22	hsa-miR-125b-5p	GIMAP6
AE000658.22	hsa-miR-125b-5p	C1orf106
RP11-672L10.6	hsa-miR-125b-5p	GIMAP6
RP11-672L10.6	hsa-miR-125b-5p	C1orf106
RP11-247A12.7	hsa-miR-125b-5p	GIMAP6
RP11-247A12.7	hsa-miR-125b-5p	C1orf106
RP11-764K9.1	hsa-miR-125b-5p	GIMAP6
RP11-764K9.1	hsa-miR-125b-5p	C1orf106
RP11-407B7.1	hsa-miR-125b-5p	GIMAP6
RP11-407B7.1	hsa-miR-125b-5p	C1orf106
KCNQ1OT1	hsa-miR-125b-5p	GIMAP6
KCNQ1OT1	hsa-miR-125b-5p	C1orf106
SHANK3	hsa-miR-125b-5p	GIMAP6
SHANK3	hsa-miR-125b-5p	C1orf106
RP11-597D13.9	hsa-miR-125b-5p	GIMAP6
RP11-597D13.9	hsa-miR-125b-5p	C1orf106
AC010096.1	hsa-miR-125b-5p	GIMAP6
AC010096.1	hsa-miR-125b-5p	C1orf106
RP11-20D14.6	hsa-miR-125b-5p	GIMAP6
RP11-20D14.6	hsa-miR-125b-5p	C1orf106
LINC00663	hsa-miR-125b-5p	GIMAP6
[truncated: 16,599 more rows]
